# Supplementary material for: Cell atlas of the regenerating human liver after portal vein embolization
Source: Nat Commun. 2024 Jul 11;15:5827. doi: 10.1038/s41467-024-49236-7 (PMC11239663; doi:10.1038/s41467-024-49236-7)
Supplement: Supplementary file 17 — Source Data [file 41467_2024_49236_MOESM17_ESM.zip › fig_data/fig5c.txt]

UMAP_1 UMAP_2 all_annot
sc_R1.NPC.Exp1_CCTACCATCCATGCTC 4.50494014927795 -0.71979786848184 Naive CD4+ T cells
sc_E3.NPC.Exp1_TGAGCATCACACCGAC 2.09823453137329 -3.82156493162271 MAIT cells 1
sc_E3.NPC.Exp1_CTCTAATAGCTTATCG -3.16275847247193 -0.714776653996671 NK cells 3
sc_E3.NPC.Exp1_TTTGTCAAGCGTCAAG 3.59353697010925 1.87963090444449 Treg
sc_R7.NPC.Exp1_GACACGCCAGCACAAG-1 0.862865623921656 -1.68340732549783 CD8 ab-T cells (stress)
sc_E3.NPC.Exp1_CTCGAAAGTATCGCAT 2.46480738827636 -3.72686984037515 MAIT cells 1
sc_E3.NPC.Exp1_TCAGCTCCAATGGATA -4.75794494441102 -1.84596874212381 NK cells 3
sc_R7.NPC.Exp1_TTCAGGAAGCCTCACG-1 0.36614235946586 4.02530501390341 gd-T cells
sc_E3.NPC.Exp1_AAACCTGCATAGACTC -3.25941121867249 0.676398824700152 NK cells 2
sc_R6.NPC.Exp1_GTGACGCTCGCGCTGA-1 -4.20367706111023 -2.10372402166482 NK cells 3
sc_E7.NPC.Exp1_TCTAACTCATCAGCTA-1 -0.810180428534247 3.01384089494589 gd-T cells
sc_R7.NPC.Exp1_ACGCACGTCATCTATC-1 3.00636303135803 -3.20721890424844 CD8 ab-T cells 2
sc_R5.NPC.Exp1_CCTCTCCCACGCGGTT-1 1.46312594124725 0.837683493071233 CD8 ab-T cells 1
sc_R5.NPC.Exp1_AGGATCTCATTCTCCG-1 0.38421013662269 6.28379176164511 Infiltrating NK cells
sc_R7.NPC.Exp1_GTTGCGGCATAAGCAA-1 -1.42330825617859 1.53678904081229 CD8 ab-T cells 1
sc_R5.NPC.Exp1_TTTGATCCAATGACCT-1 -3.90685570529053 2.19388936067465 NK cells 1
sc_R5.NPC.Exp1_GAGGCCTCAAGGCTTT-1 3.68731701085021 0.0759373118961203 TRM cells
sc_R7.NPC.Exp1_CCTTGTGCACGACAAG-1 1.90645861336639 1.4316327383602 CD8 ab-T cells 1
sc_E3.NPC.Exp1_CACACCTAGATGGCGT 2.41862666317871 -4.57437827085611 MAIT cells 1
sc_R7.NPC.Exp1_GAATCGTGTACCGGAA-1 5.43220865437438 0.89562560225371 CD8 ab-T cells 2
sc_H2.NPC.Exp1_GCTTGAACAATGCCAT 3.27924453923156 -3.48740555738565 MAIT cells 2
sc_R1.NPC.Exp1_TTGCGTCGTCAAAGAT -1.71453547766755 0.259651940115725 NK cells 2
sc_E7.NPC.Exp1_ATGCATGCAGCATACT-1 1.7517440290158 -1.70119645094034 MAIT cells 2
sc_R5.NPC.Exp1_CATGCGGAGGATGTTA-1 -5.87894285014222 1.58966354633216 NK cells 1
sc_R5.NPC.Exp1_AATGGAAAGTATGATG-1 3.01019108006408 -2.73593046163675 MAIT cells 2
sc_E3.NPC.Exp1_GACGGCTAGTTAGGTA 0.496185538262628 -1.78669335340616 CD8 ab-T cells (stress)
sc_R3.NPC.Exp1_CGCTATCAGTGCGTGA -4.51908719828675 -0.830080647221769 NK cells 3
sc_R5.NPC.Exp1_CTTCTCTTCCATGATG-1 -1.06752246907303 -1.75602032636758 NK cells 3
sc_R1.NPC.Exp1_ACTTACTTCCTTGCCA -1.87386381915162 -0.0325569698726785 CD8 ab-T cells (stress)
sc_H2.NPC.Exp1_CGTCACTGTTCCACAA -3.15719211390565 -0.546996373883451 NK cells 2
sc_H2.NPC.Exp1_TGCTACCCACAGCGTC 2.95861088940551 0.248713057287966 TRM cells
sc_R7.NPC.Exp1_CCTGCATTCGACGAGA-1 5.33676302143981 0.803141353451644 CD8 ab-T cells 2
sc_R1.NPC.Exp1_TCGTAGAAGCTAGCCC -4.2162746219928 -2.33969284986612 NK cells 3
sc_R6.NPC.Exp1_GTGACGCAGGCCTGAA-1 5.11855137059143 0.780584279247557 CD8 ab-T cells 2
sc_E3.NPC.Exp1_TGGTTAGGTATATGGA 1.70380937764099 -4.48202683424112 MAIT cells 1
sc_R6.NPC.Exp1_CAAGACTCAAAGAACT-1 -4.81479823878357 2.27703998590354 NK cells 1
sc_R7.NPC.Exp1_AAGGAATGTGTCCATA-1 -4.36731183817933 1.84756908918265 NK cells 1
sc_R1.NPC.Exp1_TTTGTCATCACAGGCC 1.15654301354339 0.53127829337958 CD8 ab-T cells 1
sc_R6.NPC.Exp1_TACACCCCAACACACT-1 -4.33532560160706 3.14659927392844 NK cells 1
sc_R1.NPC.Exp1_CATATGGGTCACCCAG -5.6945837765033 0.908022139021193 NK cells 1
sc_H2.NPC.Exp1_TAAACCGTCGTTGACA 2.44930565068176 -3.87029292081949 MAIT cells 2
sc_R6.NPC.Exp1_CCTATCGTCGGTAACT-1 5.05707800099304 -1.60206701254007 Naive CD4+ T cells
sc_R7.NPC.Exp1_TGGGCGTCACTAGAGG-1 3.69301521489074 -2.99625851606485 MAIT cells 2
sc_R6.NPC.Exp1_GTCGTAAGTGAGGCAT-1 -5.0541127949054 -0.544243831387724 NK cells 1
sc_R6.NPC.Exp1_GTTTACTGTTCTTAGG-1 -4.65213573268006 3.48724458719138 NK cells 1
sc_E3.NPC.Exp1_TCAACGACAAGGACAC 1.57506239125183 -3.76868082975503 MAIT cells 1
sc_H2.NPC.Exp1_CGCGGTACAAGCGCTC 0.0539235592787494 -3.32119156812784 MAIT cells 1
sc_R1.NPC.Exp1_TTAGTTCGTTACGCGC -4.03150451472352 -2.61458994840738 NK cells 3
sc_E7.NPC.Exp1_TTTACGTCAACTCATG-1 1.21371829220703 0.769122402914797 CD8 ab-T cells 1
sc_R7.NPC.Exp1_TGGTACACAAACGTGG-1 1.55187260815551 -1.23117877935525 TRM cells
sc_H3.NPC.Exp1_TGCTGCTCATCCAACA 2.73230993458679 -2.46021487211343 TRM cells
sc_R7.NPC.Exp1_ACACCAAGTTCCACAA-1 1.1920345992749 1.02307897413615 CD8 ab-T cells 1
sc_R6.NPC.Exp1_TGTCCACGTAATTAGG-1 -2.55958783915589 2.66714606786612 NK cells 1
sc_R6.NPC.Exp1_AGAAGCGAGTGGATTA-1 3.13323294827392 1.43358037973288 Treg
sc_R6.NPC.Exp1_ATACCGAGTGAATAAC-1 -2.39943898013184 2.69503531957511 NK cells 1
sc_R7.NPC.Exp1_AGATAGAAGACTTGTC-1 0.262177106827997 6.31295559907797 Infiltrating NK cells
sc_R7.NPC.Exp1_CACGGGTTCTCTAGGA-1 2.80760228344848 -2.66973568891641 MAIT cells 2
sc_R7.NPC.Exp1_TACGTCCAGACGACTG-1 2.51701461979797 -1.18553008531686 TRM cells
sc_R6.NPC.Exp1_GAGTCATAGTTTCAGC-1 -4.13259685328553 3.63084671998862 NK cells 1
sc_R7.NPC.Exp1_CTGGCAGTCGACCACG-1 0.228013363570475 4.25751350427512 gd-T cells
sc_R5.NPC.Exp1_AGTGATCGTATGATCC-1 -4.88259446909974 -2.18652941679117 NK cells 3
sc_R6.NPC.Exp1_AGGGTTTGTCCGTTTC-1 2.33477151104858 0.401418905504976 CD8 ab-T cells 1
sc_R5.NPC.Exp1_CTTGAGAAGCAGCAGT-1 4.46545278736999 2.25675652528647 ILC3
sc_E7.NPC.Exp1_GTTTACTCACTGTCCT-1 1.52004968830993 -1.20843936895486 CD8 ab-T cells 1
sc_E3.NPC.Exp1_TCAATCTAGACTGTAA -4.82508886149476 0.314043264635836 NK cells 2
sc_R7.NPC.Exp1_GTTACGAGTCGGTAAG-1 5.36795484730651 1.09529621506575 CD8 ab-T cells 2
sc_R5.NPC.Exp1_TCGCTTGCAGGTGGAT-1 -4.58191573908875 -1.17562128996011 NK cells 3
sc_R6.NPC.Exp1_GATGCTATCTCTGACC-1 -4.87552535822938 3.21998045946005 NK cells 1
sc_E3.NPC.Exp1_TGGTTCCAGGGATACC 3.52284490773132 1.91770384813193 Treg
sc_E3.NPC.Exp1_CTGGTCTGTCACAAGG 2.34460890004089 -4.2467439362919 MAIT cells 1
sc_E3.NPC.Exp1_TATTACCAGCCAGTTT 0.414967712849878 -2.735907096616 MAIT cells 1
sc_R5.NPC.Exp1_GACTGATGTCCGGTGT-1 0.569761809796595 -3.89654376005288 MAIT cells 1
sc_R1.NPC.Exp1_GGCAATTTCAATACCG -3.14123952677796 2.161100964793 NK cells 1
sc_R1.NPC.Exp1_CTTGGCTCATATACGC 1.68925332734039 0.721658710190092 CD8 ab-T cells 1
sc_R7.NPC.Exp1_TGGGAAGCACGCAAAG-1 3.03331982800414 -0.985966343632902 TRM cells
sc_R7.NPC.Exp1_GATGTTGTCTTTCAGT-1 0.599646326989435 -0.781416554204191 MAIT cells 2
sc_R6.NPC.Exp1_GACAGCCTCTCCGAGG-1 3.09250986287048 0.286387126692568 TRM cells
sc_R6.NPC.Exp1_ATCCCTGTCACGGTCG-1 -3.31741631320069 2.55608771348837 NK cells 1
sc_R2.NPC.Exp1_CCGGTAGCAGCTGTGC 3.22318327137878 -3.24730565046426 TRM cells
sc_R7.NPC.Exp1_AGTTAGCCAGTAGATA-1 3.52530443379333 -0.96727146600839 TRM cells
sc_R5.NPC.Exp1_AACAACCCAGGTGGAT-1 -1.34549665740082 4.6048619558895 Infiltrating NK cells
sc_E3.NPC.Exp1_TTCCCAGCAGCGTAAG 5.34056865879943 -0.705964345685209 Naive CD4+ T cells
sc_E7.NPC.Exp1_CCATCACCATCGCTCT-1 -3.07439744761536 -2.52538945173379 NK cells 3
sc_R7.NPC.Exp1_AACAGGGCATCGATAC-1 -0.177902544944979 -1.4758596608555 CD8 ab-T cells (stress)
sc_R7.NPC.Exp1_TAATTCCTCACCTCGT-1 -0.344981673269964 -2.23334910368081 CD8 ab-T cells (stress)
sc_R5.NPC.Exp1_TCGAACAGTTCGTAAC-1 4.39478504368713 -2.66245748495218 MAIT cells 2
sc_E7.NPC.Exp1_TCCCAGTTCTTTCCGG-1 3.33457600781371 -1.74209191297647 TRM cells
sc_E6.NPC.Exp1_CATGGTAAGGCCACCT-1 0.0238253445332278 2.85774968171958 CD8 ab-T cells (stress)
sc_R5.NPC.Exp1_GCCTGTTAGTTGAAAC-1 5.23318302342346 0.153065185793673 CD8 ab-T cells 2
sc_R6.NPC.Exp1_CCATCACTCACGATCA-1 3.33584630200317 -0.197795290700163 TRM cells
sc_R6.NPC.Exp1_CAAGCTATCCTACACC-1 -4.46810901454041 1.87627635503653 NK cells 1
sc_R7.NPC.Exp1_CGCATGGAGCATAGGC-1 -0.931228819399572 1.65793971324805 NK cells 1
sc_R5.NPC.Exp1_GGTAACTCATTCATCT-1 -5.31926238825867 2.092732529887 NK cells 1
sc_R1.NPC.Exp1_GCGGGTTCATGAACCT 1.48546886155059 0.870890039750372 CD8 ab-T cells 1
sc_R6.NPC.Exp1_CTCAAGAGTCTTCCGT-1 -5.56609762003968 1.02547634745482 NK cells 1
sc_R6.NPC.Exp1_AGAAATGCATCCGATA-1 -2.61851632884095 2.73363039995078 NK cells 1
sc_R3.NPC.Exp1_GACGGCTCATAGAAAC 3.78890239903381 -4.35247065519449 MAIT cells 2
sc_R6.NPC.Exp1_TTGCTGCTCCACTAGA-1 -5.76185930064271 1.54137561822775 NK cells 1
sc_R6.NPC.Exp1_GAAGGACAGCCTATCA-1 -6.0048078327472 1.7440745642269 NK cells 1
sc_H2.NPC.Exp1_TGGTTCCAGGCATGTG -3.93782389453004 -1.01717712377664 NK cells 3
sc_E7.NPC.Exp1_AGATGAATCAGGTGTT-1 2.82665621945312 -2.09050371145364 MAIT cells 2
sc_R7.NPC.Exp1_CATTCATAGCATTGTC-1 2.2857354850476 -0.854896445027555 TRM cells
sc_H1.EKS.Exp1_GTTCGGGCAACAACCT -5.27384698679993 0.221644621142184 NK cells 2
sc_R5.NPC.Exp1_TCCAGAAAGAACTCCT-1 -0.663794460802771 6.23653386140708 Infiltrating NK cells
sc_E3.NPC.Exp1_GTCGTAAAGTGGCACA -3.62485468676636 1.62498978877905 NK cells 2
sc_E7.NPC.Exp1_GCCAGCATCATCGCTC-1 1.03486811825683 -3.36515166257974 MAIT cells 1
sc_R7.NPC.Exp1_TCGGATAAGATAGTCA-1 2.57990944096496 -3.65753151868936 MAIT cells 2
sc_R7.NPC.Exp1_GGTTGTATCTCAGAAC-1 3.9949332446759 -2.45516635870096 MAIT cells 2
sc_R7.NPC.Exp1_CATCGGGGTAGTGGCA-1 1.17959618279388 -3.21282793974038 MAIT cells 1
sc_R6.NPC.Exp1_TCACTATGTACGTAGG-1 -3.40264380267213 -0.225180763951505 NK cells 2
sc_R6.NPC.Exp1_GACGTTACAGTCTACA-1 4.1819220752423 -1.56882454847452 MAIT cells 1
sc_E7.NPC.Exp1_TTTGGAGTCATGCTAG-1 2.20341884800842 -0.582565684071745 TRM cells
sc_R6.NPC.Exp1_ATCGATGCAGCTGTCG-1 -4.13227212718079 3.49680064226035 NK cells 1
sc_E7.NPC.Exp1_TCCTTCTCACTAACCA-1 2.18672430226257 -0.55544080232736 TRM cells
sc_E3.NPC.Exp1_TAAACCGAGATACACA 2.14080249974182 -4.7273781487858 MAIT cells 1
sc_E1.NPC.Exp1_GGACAAGCAAGTCTAC 4.13861667820861 -0.768160719624723 Naive CD4+ T cells
sc_H1.NPC.Exp1_TTTATGCGTCCTCCAT 1.88520776936462 -2.61312009786722 MAIT cells 2
sc_R2.NPC.Exp1_CATGGCGCATGCATGT 5.49859726139953 -1.81390335058328 Naive CD4+ T cells
sc_R7.NPC.Exp1_TCACGCTAGCTAAACA-1 -5.68682849696229 0.415206115492617 NK cells 1
sc_R2.NPC.Exp1_TTCTACAGTGGCAAAC 3.95967161366393 -2.03275134061929 MAIT cells 2
sc_R7.NPC.Exp1_TTCTGTAAGTGCGTCC-1 4.21433984944274 -0.163391370526518 CD8 ab-T cells 2
sc_R7.NPC.Exp1_AGTGTTGCACTGCATA-1 4.81214630314758 -0.343964357129301 Naive CD4+ T cells
sc_H1.NPC.Exp1_CGAACATCATGCATGT 4.78049146840026 -0.637826461545194 Naive CD4+ T cells
sc_R7.NPC.Exp1_GATAGAAAGGTGGTTG-1 -1.40423953822205 -2.64617897962686 NK cells 3
sc_E3.NPC.Exp1_AGGGTGATCCGCTGTT 0.586621579617762 -1.67802192663309 CD8 ab-T cells (stress)
sc_R7.NPC.Exp1_GTTGTAGAGGGAGGTG-1 5.23650753209045 0.987458836087023 CD8 ab-T cells 2
sc_E7.NPC.Exp1_GTGAGGAGTGTGTTTG-1 -5.20835387995789 -1.9116494843876 NK cells 3
sc_E6.NPC.Exp1_CCGAACGAGCTGCCTG-1 4.32430135914733 -0.574870605221952 TRM cells
sc_E3.NPC.Exp1_TTCCCAGAGCTTATCG -2.02229035189698 0.238097172030245 NK cells 2
sc_E5.NPC.Exp1_ATGCATGCATACCGTA-1 -4.75541913798401 -0.942756194821562 NK cells 3
sc_R5.NPC.Exp1_GCACATACAGAGGACT-1 3.11594307133605 -0.258394498578275 TRM cells
sc_R6.NPC.Exp1_TGCATCCAGCATGCAG-1 -3.47553503802369 -0.0653475711261881 NK cells 2
sc_R5.NPC.Exp1_GGGTCACGTGGTCTGC-1 1.5227583617871 0.197679441221987 CD8 ab-T cells 1
sc_R6.NPC.Exp1_CCGATGGGTGACTGAG-1 -3.8893977432544 2.61461422944907 NK cells 1
sc_E3.NPC.Exp1_GCGCCAATCAAAGTAG 1.79651665398528 1.09890292192343 CD8 ab-T cells 1
sc_R5.NPC.Exp1_GAAGGGTGTATACAGA-1 -6.0664795666034 0.648001160272394 NK cells 1
sc_R5.NPC.Exp1_CTTCCGACAGCTTTCC-1 -3.74525082400391 -0.629410285702909 NK cells 1
sc_R7.NPC.Exp1_AGGGTGATCTAACGCA-1 0.165540006846689 6.85942624116782 Infiltrating NK cells
sc_R7.NPC.Exp1_GAAGCGACAGTTTGGT-1 0.103419286102556 7.19460318590048 Infiltrating NK cells
sc_R7.NPC.Exp1_CTGAGGCCATAATCCG-1 -3.80200135996888 2.71633003259543 NK cells 1
sc_E7.NPC.Exp1_GACAGCCGTTCTGACA-1 2.13827931591918 -1.85869743322488 TRM cells
sc_R3.NPC.Exp1_ATCATGGTCTCAACTT -2.49985921671937 0.445572715052401 NK cells 2
sc_H1.EKS.Exp1_GTGCATATCTAACTCT -2.54436219027588 0.125230829962527 NK cells 2
sc_R5.NPC.Exp1_CTCCATGGTTATGTGC-1 3.24638235279968 -0.36744465326425 TRM cells
sc_R1.NPC.Exp1_GATCGATAGCTGTCTA -1.6629687576587 -0.574186343899931 NK cells 1
sc_E7.NPC.Exp1_GCTTCACTCCATGATG-1 3.82244360157897 -0.543254155865873 TRM cells
sc_R7.NPC.Exp1_CAATGACCAAGGGTCA-1 2.73681175419738 0.13777915740851 TRM cells
sc_E7.NPC.Exp1_GAAGCGATCTGTCTCG-1 2.98964678952148 -0.977404732457365 TRM cells
sc_R7.NPC.Exp1_CGTTCTGGTACTGTTG-1 -1.13865471175263 3.15778468156699 gd-T cells
sc_R5.NPC.Exp1_TTCACCGAGGCTCACC-1 3.36422264286926 -2.31170441602823 MAIT cells 2
sc_R7.NPC.Exp1_CATTGTTCACGGTGAA-1 -4.58388078501771 -2.06721212362405 NK cells 3
sc_R1.NPC.Exp1_TTCTTAGGTATGGTTC -0.149870148956276 0.813872019443658 CD8 ab-T cells 1
sc_R7.NPC.Exp1_TCGGGACTCCTGTTAT-1 2.57497536847045 -3.25436808561441 MAIT cells 2
sc_R7.NPC.Exp1_GGGTATTGTGACACGA-1 1.41320526310851 1.02839269841555 CD8 ab-T cells 1
sc_H1.EKS.Exp1_CTGCGGAAGTGAACAT 5.89079916188171 -1.06111134981271 Naive CD4+ T cells
sc_H3.NPC.Exp1_GCTTCCACAATACGCT -1.00335175087998 4.71447465921286 Infiltrating NK cells
sc_H1.EKS.Exp1_ACGGGTCGTTACGTCA 4.40130769917419 -0.726047534695829 Naive CD4+ T cells
sc_R6.NPC.Exp1_CCTTTGGAGTGCTCAT-1 1.51390146920135 -0.72174038385507 MAIT cells 2
sc_R7.NPC.Exp1_ACCAACAAGTCTGCGC-1 -5.57538307002137 1.73194263482932 NK cells 1
sc_R6.NPC.Exp1_GAAATGAGTTACTCAG-1 -4.64469421198914 1.01827385629061 NK cells 1
sc_R6.NPC.Exp1_CTCCATGCACGCTTAA-1 2.31033169934204 0.119171183356081 TRM cells
sc_R5.NPC.Exp1_CACAGGCCACTGTCCT-1 2.02240526387145 -3.49925686811563 MAIT cells 1
sc_H3.NPC.Exp1_CCTTTCTTCTTGAGAC -5.71260726740906 0.355431537874972 NK cells 1
sc_H2.NPC.Exp1_CCACCTAGTAAGTGGC 3.30137455174377 -1.53234483694192 TRM cells
sc_E3.NPC.Exp1_TACCTATAGATACACA 2.77905213543823 -4.57176854108926 MAIT cells 1
sc_R1.NPC.Exp1_GCTGCGAAGGATTCGG -2.50051534464905 -0.14446451162454 NK cells 2
sc_R7.NPC.Exp1_TTCAATCTCCGCTAGG-1 -5.09922445109437 -2.40037705396768 NK cells 3
sc_E3.NPC.Exp1_CGCTGGATCAGCTCTC -3.0239146976764 0.420340996035372 NK cells 2
sc_R1.NPC.Exp1_CCGGTAGGTTCTCATT -4.45994460871766 -2.40501262640115 NK cells 3
sc_E7.NPC.Exp1_CTGTGAACAGGCGTTC-1 2.1610914439862 -0.698653955212797 TRM cells
sc_R5.NPC.Exp1_TATATCCCAAAGGCAC-1 -5.0704611568744 0.207561235674654 NK cells 1
sc_R7.NPC.Exp1_TTGTTGTCACAGTATC-1 -0.172177533715464 5.7341081907833 Infiltrating NK cells
sc_R3.NPC.Exp1_AAGGCAGTCTACTTAC 0.81526499697616 -1.94610573743936 CD8 ab-T cells (stress)
sc_R7.NPC.Exp1_AAGTACCTCCTCTGCA-1 -5.51393449595521 -1.02598084901925 NK cells 1
sc_R7.NPC.Exp1_CCATAAGAGCCACAAG-1 5.20626365849426 1.13567037487868 CD8 ab-T cells 2
sc_R6.NPC.Exp1_GGCTGTGCAGCTTCCT-1 -0.194858166485525 6.14799473787192 Infiltrating NK cells
sc_R7.NPC.Exp1_AATGGCTCACTCATAG-1 4.54354488560607 0.64624818766955 CD8 ab-T cells 2
sc_R7.NPC.Exp1_TACGGGCCACAGAGAC-1 0.0157023862903346 6.24514554048422 Infiltrating NK cells
sc_E7.NPC.Exp1_AACCTTTTCATGCGGC-1 3.25995480725219 -0.0489269087230814 TRM cells
sc_E3.NPC.Exp1_GCTGCAGCATATACGC 2.75402271458557 -4.83234812711831 MAIT cells 1
sc_R1.NPC.Exp1_TGCGTGGGTGAGGGAG 2.65300428578308 -4.33038737272378 MAIT cells 1
sc_R7.NPC.Exp1_CTCCCTCGTCTACTGA-1 -5.35102451136658 -1.98126866315957 NK cells 3
sc_E7.NPC.Exp1_GCCATGGGTTCAAAGA-1 5.3050328464215 0.832008093395268 CD8 ab-T cells 2
sc_E3.NPC.Exp1_TACAGTGAGCATCATC -2.80147326281617 -0.59999384378549 NK cells 2
sc_R1.NPC.Exp1_GACTAACTCCTCGCAT -4.34346187403748 -2.19855405782815 NK cells 3
sc_H2.NPC.Exp1_ACCCACTCAATAGCAA 4.38842308232238 2.27777348066214 ILC3
sc_R6.NPC.Exp1_GAGGCCTTCCCGTAAA-1 2.37137901493957 1.14899794364813 CD8 ab-T cells 1
sc_R5.NPC.Exp1_AGGACGATCTGCAGCG-1 -5.35310256770203 -0.33323564027902 NK cells 3
sc_R6.NPC.Exp1_TGGTTAGAGACTAGAT-1 2.40871560284545 0.32201595211867 CD8 ab-T cells 1
sc_R1.NPC.Exp1_CACCAGGGTACGACCC -4.19647538950989 -2.12467982267496 NK cells 3
sc_R3.NPC.Exp1_AGCAGCCGTTCGTTGA 1.85536265084197 -1.97811247800943 MAIT cells 2
sc_R7.NPC.Exp1_TTCACGCTCGGATAAA-1 -5.51736247828553 1.09070024991873 NK cells 1
sc_E3.NPC.Exp1_CAGTCCTGTTAAGATG -3.38900101473878 1.30281938219908 NK cells 2
sc_R1.NPC.Exp1_CTAATGGTCTGGTGTA -3.22834599307129 1.81759999299887 NK cells 1
sc_R6.NPC.Exp1_TTACGTTAGATCCTAC-1 -4.14053666880677 3.51949856782797 NK cells 1
sc_R5.NPC.Exp1_TTTACTGAGCAACAGC-1 4.62919294545104 -2.21222044920083 MAIT cells 2
sc_R7.NPC.Exp1_CCTACGTGTTCCGGTG-1 1.96453749844482 -0.491126675358976 TRM cells
sc_R7.NPC.Exp1_ACTGATGAGTATCCTG-1 -0.222427445560194 6.0595533659542 Infiltrating NK cells
sc_R3.NPC.Exp1_CTAGAGTCAGGCAGTA -3.94992935946534 0.91905836368445 NK cells 2
sc_R7.NPC.Exp1_CAGATACTCAGACCTA-1 0.491621968240045 -3.5383699128544 MAIT cells 1
sc_E7.NPC.Exp1_ACAGCCGCATCAGCTA-1 0.107154023737215 -0.750537533513273 CD8 ab-T cells (stress)
sc_R3.NPC.Exp1_CGGTTAAAGCCACTAT -0.00369536420652969 -1.54273392652627 CD8 ab-T cells (stress)
sc_R7.NPC.Exp1_TTTACGTAGCCTGTGC-1 3.96463262745788 -1.78143908475992 TRM cells
sc_H2.NPC.Exp1_CGGACACCAGTTCCCT 4.0899563998883 -2.74236847852823 MAIT cells 2
sc_R5.NPC.Exp1_GTAACCAAGAGAGGGC-1 0.675442096680902 -3.8599236199772 MAIT cells 1
sc_E3.NPC.Exp1_CGTGAGCAGTGTCCAT 4.7673712939923 -1.43735291456338 Naive CD4+ T cells
sc_R7.NPC.Exp1_TATTCCAGTAGTCGGA-1 4.92840254017761 1.41361920143012 CD8 ab-T cells 2
sc_R6.NPC.Exp1_GCCATGGTCCGTCAAA-1 0.15499928304603 6.20112107301596 Infiltrating NK cells
sc_R7.NPC.Exp1_TGGTTAGCATGACCCG-1 3.43612873265197 -1.72472478841897 TRM cells
sc_R1.NPC.Exp1_CAGTCCTGTCCAGTGC -4.56626117518494 -1.65183355306741 NK cells 3
sc_R7.NPC.Exp1_GTGGTTAAGGTGAGCT-1 -0.188798221855856 7.13925431276206 Infiltrating NK cells
sc_R3.NPC.Exp1_CAACTAGTCTTGTTTG 4.79340326497009 -3.03081871961709 MAIT cells 2
sc_R5.NPC.Exp1_TACGTCCTCCTGTTGC-1 3.81169283101013 -2.97033502554056 MAIT cells 2
sc_R1.NPC.Exp1_CCCAATCAGCCAGAAC -1.04679572871277 2.70546243692282 gd-T cells
sc_R1.NPC.Exp1_GAGGTGACATTGGCGC -2.76270950129578 -0.0109528491413248 NK cells 2
sc_E6.NPC.Exp1_ACAACCACAACATCGT-1 4.9732309550946 -0.912875313512052 Naive CD4+ T cells
sc_R7.NPC.Exp1_GTTCATTTCCCATAAG-1 0.272134330958628 0.827515356973742 CD8 ab-T cells 1
sc_E7.NPC.Exp1_TCTAACTCAACTCCAA-1 2.03477537342956 -0.705029625645841 TRM cells
sc_R7.NPC.Exp1_CTCGAGGCAAGGGTCA-1 -2.50932824900696 1.65976009870413 NK cells 1
sc_E3.NPC.Exp1_CTCGGAGCAGGACCCT -3.5855053692157 1.83962212110404 NK cells 2
sc_R7.NPC.Exp1_TAAGCACAGTGATCGG-1 1.18250190922668 1.16331357861403 CD8 ab-T cells 1
sc_E7.NPC.Exp1_GCAGCCAGTTTATGCG-1 1.48747050473144 1.59494898820761 CD8 ab-T cells 1
sc_R3.NPC.Exp1_CAGCAGCTCAGAAATG -1.72832858851502 -0.601638812772001 CD8 ab-T cells (stress)
sc_R7.NPC.Exp1_TATACCTAGAACAGGA-1 1.68703746506622 -1.9862573335087 MAIT cells 2
sc_R7.NPC.Exp1_TCCTCCCCAACCAGAG-1 0.660313782185816 -1.83335782980081 CD8 ab-T cells (stress)
sc_R7.NPC.Exp1_GCCAACGAGAGTCTGG-1 0.108108010978006 4.17572782541159 gd-T cells
sc_R7.NPC.Exp1_TTGCGTCTCACGTCCT-1 3.14433824726989 -0.775129098645414 TRM cells
sc_R5.NPC.Exp1_CAGTTCCGTTGCCGAC-1 0.359314438790583 6.12434456849936 Infiltrating NK cells
sc_R6.NPC.Exp1_ATGAGGGAGTGCACAG-1 0.0410998285715808 3.75604675317649 gd-T cells
sc_R7.NPC.Exp1_AGTCTCCCACGACAAG-1 -5.37220990946839 -0.692020315877165 NK cells 1
sc_R5.NPC.Exp1_CTACTATTCAAGTTGC-1 -4.3809474735553 2.82859943414572 NK cells 1
sc_R1.NPC.Exp1_CGGCTAGGTCTCGTTC 1.07230424591949 0.224225621470247 CD8 ab-T cells 1
sc_E7.NPC.Exp1_GTCACGGCATGGGTCC-1 2.04252588459899 1.63520566726569 CD8 ab-T cells 1
sc_R6.NPC.Exp1_CGGCAGTGTGGTCCGT-1 -2.59836471369813 3.70446155572775 NK cells 1
sc_R7.NPC.Exp1_TTGTTTGTCACTTATC-1 -0.480646285324789 3.22098682428244 gd-T cells
sc_R3.NPC.Exp1_ATTGGTGAGCCCAACC -3.75216400912354 1.17873547578696 NK cells 2
sc_R6.NPC.Exp1_GCGTGCAAGTCCCGGT-1 -2.80781972697327 2.35009131933097 NK cells 1
sc_E6.NPC.Exp1_CATAGACTCCATTTCA-1 -4.88654506495545 -2.20651986097452 NK cells 3
sc_R6.NPC.Exp1_CATTCCGGTATCGATC-1 4.86807357975891 -1.13509966825601 Naive CD4+ T cells
sc_E7.NPC.Exp1_TCCACGTTCGTCACCT-1 5.25940382191589 1.20294989252928 CD8 ab-T cells 2
sc_E3.NPC.Exp1_GACTGCGCAGACTCGC 4.31709062764099 2.10918472314719 ILC3
sc_R5.NPC.Exp1_TGGTTAGCACATTGTG-1 -0.403609904556967 5.82778666520957 Infiltrating NK cells
sc_R5.NPC.Exp1_TTCTTCCGTCTGATAC-1 -4.6754130153949 2.34670208001975 NK cells 1
sc_H1.EKS.Exp1_ATCCGAAAGGCTCAGA 0.0455065638725986 5.05211852098349 Infiltrating NK cells
sc_R7.NPC.Exp1_CATGCGGGTTATTCCT-1 -2.87271797946046 -0.245033521405424 NK cells 2
sc_R7.NPC.Exp1_GAGGGATTCGTTCTGC-1 -0.610170426874853 5.96048377061728 Infiltrating NK cells
sc_R7.NPC.Exp1_ATTCCATAGGCCTTGC-1 3.72929322430541 -1.61755110715982 TRM cells
sc_R6.NPC.Exp1_GTGAGCCAGTGGCCTC-1 2.12988698193481 -2.06414868330118 MAIT cells 2
sc_E7.NPC.Exp1_GCCGTGAGTTGCCTAA-1 4.89928209492614 -1.4327426144993 Naive CD4+ T cells
sc_R7.NPC.Exp1_TGTTGGATCACGATAC-1 0.0988547475044955 7.36052630449179 Infiltrating NK cells
sc_R1.NPC.Exp1_GATCAGTCATCGATGT -0.0425294517571698 3.49975989366416 gd-T cells
sc_E7.NPC.Exp1_TTGACCCTCTACTGCC-1 1.11998605439117 0.13685588146094 CD8 ab-T cells 1
sc_E6.NPC.Exp1_TACCGAATCACACGAT-1 5.14281046101501 1.34482137466315 CD8 ab-T cells 2
sc_R7.NPC.Exp1_CTACCTGAGGTTCACT-1 -5.08413541606019 -2.42352392171976 NK cells 3
sc_R7.NPC.Exp1_CATTCTACACGGCCAT-1 -5.0062497883136 3.05510948205832 NK cells 1
sc_R5.NPC.Exp1_TGACCCTCAAATGAAC-1 0.494184908360742 6.21605322862509 Infiltrating NK cells
sc_R5.NPC.Exp1_TCAGGTAAGAACCCGA-1 -0.880838277846075 5.67568419481162 Infiltrating NK cells
sc_R6.NPC.Exp1_GTAACCAGTGAGGCAT-1 3.10099947163513 -0.128346342793669 TRM cells
sc_R1.NPC.Exp1_CATATTCGTTTACTCT 0.505459186524652 0.731015186556612 CD8 ab-T cells 1
sc_E7.NPC.Exp1_AGATCGTTCCATCTAT-1 5.89067136952331 -1.00910355543252 Naive CD4+ T cells
sc_R6.NPC.Exp1_TGGGATTCACCAGCCA-1 1.55063175866058 0.257525425204073 CD8 ab-T cells 1
sc_H2.NPC.Exp1_AGTGTCATCCTAGGGC -5.0076621799762 -1.41660167669412 NK cells 3
sc_R1.NPC.Exp1_TTCTACAGTATCAGTC -2.8223696976001 -2.48860241865274 NK cells 3
sc_E1.NPC.Exp1_CGAGAAGGTGGACGAT 4.76617204853942 -2.1134522149479 MAIT cells 2
sc_H1.NPC.Exp1_CTACACCTCTAACTTC 0.132621821851038 -3.70582844709512 MAIT cells 1
sc_R1.NPC.Exp1_TGACTAGGTACCGAGA -4.44905889323304 -1.84250666593667 NK cells 3
sc_R1.NPC.Exp1_CTCATTAAGACAATAC 4.75873863408019 -1.42964531873819 MAIT cells 2
sc_E7.NPC.Exp1_TGACGCGGTCGGAACA-1 5.4092227191632 1.43157259727362 CD8 ab-T cells 2
sc_R1.NPC.Exp1_TTGACTTGTCGAGTTT 4.67937051960876 -0.566655177823271 Naive CD4+ T cells
sc_R7.NPC.Exp1_CTGCAGGCAATCCTAG-1 -5.20410621455262 1.90158699060324 NK cells 1
sc_R7.NPC.Exp1_TCACGGGAGCAACTTC-1 -5.37032258799622 -1.83499195074197 NK cells 3
sc_R1.NPC.Exp1_CACACCTAGGATATAC 1.2410372466748 0.221332888850008 CD8 ab-T cells 1
sc_E3.NPC.Exp1_CAGTCCTGTCGACTAT -4.2796872883136 1.43222193027381 NK cells 2
sc_R7.NPC.Exp1_CTACGGGGTTATGTGC-1 -4.65037477305482 -0.693834919682707 NK cells 3
sc_E6.NPC.Exp1_TCACGCTCACCATAAC-1 4.71862470814636 -1.53259064649698 Naive CD4+ T cells
sc_E3.NPC.Exp1_TACAGTGTCCTTGACC -4.1792815952594 -0.297676462880338 NK cells 3
sc_H2.NPC.Exp1_AGCATACGTTACGACT -2.24568498423646 -2.48108913396951 NK cells 3
sc_R7.NPC.Exp1_GTAGGAGCAACGCATT-1 2.18601691433837 -0.381470699063505 TRM cells
sc_E3.NPC.Exp1_TAGACCACAGCCTTTC 2.45292293736389 -4.31101538633462 MAIT cells 1
sc_R5.NPC.Exp1_CCGCAAGTCCATTGCC-1 3.11554109761169 0.995323251732622 TRM cells
sc_R6.NPC.Exp1_TTGTTCAGTAGACAGC-1 -2.26787317088196 3.81183145547751 gd-T cells
sc_R6.NPC.Exp1_TACCTGCAGAGAGAAC-1 -5.75406062892029 1.10451475883368 NK cells 1
sc_E5.NPC.Exp1_GACCCTTAGATGAATC-1 -0.205580282121397 6.35185359025839 Infiltrating NK cells
sc_R1.NPC.Exp1_AAGCCGCTCTGCCCTA -1.86750769904206 -0.347731728306974 NK cells 2
sc_R7.NPC.Exp1_TCTCAGCAGCTGAAGC-1 0.635421452016138 1.22857765460852 CD8 ab-T cells 1
sc_E7.NPC.Exp1_TGGGTTACATAATGCC-1 -0.563729646712042 3.14974973703269 gd-T cells
sc_R7.NPC.Exp1_ATGAGTCGTCAGCGTC-1 3.48350178906371 -3.04486419653055 MAIT cells 2
sc_R1.NPC.Exp1_GATCGATCAGGACCCT -0.171939510017134 3.23058245683554 gd-T cells
sc_E3.NPC.Exp1_GCTGCTTTCGCTTGTC 3.49510180661132 -3.85432316755411 MAIT cells 1
sc_E7.NPC.Exp1_AGAGAATGTGGTACAG-1 1.96132600018432 -0.533976454488004 TRM cells
sc_R7.NPC.Exp1_CTACCTGCACTATCCC-1 1.39973282524993 -0.529911656132902 TRM cells
sc_R7.NPC.Exp1_CCTGCATCATCTCCCA-1 -4.1292032032306 3.65287516618613 NK cells 1
sc_R2.NPC.Exp1_ATTGGACCAAATTGCC 2.8916343421643 0.794475519829427 CD8 ab-T cells 1
sc_R6.NPC.Exp1_GAAGCGACACTCCACT-1 -1.27855360796998 3.76779029870871 gd-T cells
sc_R5.NPC.Exp1_CCGTGAGTCCTCTAAT-1 -3.07771408846924 2.7391290476406 NK cells 1
sc_E6.NPC.Exp1_GTCATCCTCACACGAT-1 3.77128374287536 -0.0351458380138528 TRM cells
sc_R7.NPC.Exp1_CTCATGCTCGGATACT-1 -0.174115861862398 1.10519004965666 CD8 ab-T cells 1
sc_R7.NPC.Exp1_TCTTAGTTCCATTGTT-1 5.90173494526794 -1.03352083658334 Naive CD4+ T cells
sc_R7.NPC.Exp1_TGACGCGAGCTGTTAC-1 0.182837393969797 3.87868807817343 gd-T cells
sc_R7.NPC.Exp1_AGAGCCCTCGCTATTT-1 -0.0401561810667287 0.477993767508303 CD8 ab-T cells 1
sc_R7.NPC.Exp1_TCAGTCCTCTCAAAGC-1 0.151383948416017 7.20107577348593 Infiltrating NK cells
sc_R7.NPC.Exp1_TCCACGTCAGTCGAGA-1 0.152574282974504 -1.04969980215188 CD8 ab-T cells (stress)
sc_R6.NPC.Exp1_TTCACCGCACAGCTTA-1 -1.29871869376252 -2.39854504560586 NK cells 3
sc_R7.NPC.Exp1_AGATCCATCCGCCTAT-1 -3.32420838168213 2.13619587922934 NK cells 1
sc_R1.NPC.Exp1_CGATCGGGTGTGAAAT -4.13387048533509 1.57262728715781 NK cells 1
sc_R1.NPC.Exp1_TGCCCTAAGGTAAACT -1.80285811713288 0.416903268345629 NK cells 2
sc_R6.NPC.Exp1_ATCTCTATCTTCTAAC-1 -3.42496073535035 -0.424265403500761 NK cells 2
sc_E7.NPC.Exp1_AGGTGTTAGCGAGAAA-1 2.31454312512329 -0.35797335600015 TRM cells
sc_E7.NPC.Exp1_TCATACTGTGCATTAC-1 -2.07404923728058 -2.23647167181131 NK cells 3
sc_E7.NPC.Exp1_GTGAGGAAGCATCAAA-1 2.341372129411 -0.580953616849149 TRM cells
sc_R7.NPC.Exp1_CGATGCGAGTCCGTCG-1 0.139564362258219 6.42185614610556 Infiltrating NK cells
sc_R5.NPC.Exp1_AAGCGTTTCCGCGAGT-1 3.11568462559631 -3.87758089994546 MAIT cells 2
sc_R6.NPC.Exp1_CCTCCTCGTTCTTGCC-1 -5.22400129130433 -0.169919569245542 NK cells 1
sc_E3.NPC.Exp1_GGAGCAAGTAACGTTC 2.59845816800048 -4.86331345533487 MAIT cells 1
sc_E3.NPC.Exp1_CATGACATCTGTACGA -5.06725681117127 0.327356528290545 NK cells 2
sc_R1.NPC.Exp1_GGACATTTCAGCTCGG -4.29408347895691 -1.27505804990884 NK cells 3
sc_E7.NPC.Exp1_AGTAGCTAGAGGATCC-1 2.979462263078 -2.47032334303018 MAIT cells 2
sc_R7.NPC.Exp1_TAGTGCAAGAAATTCG-1 -0.229445490151144 6.95389054323081 NK cells 1
sc_R5.NPC.Exp1_TTGTGGACATCAACCA-1 4.75878250309875 1.16772211695555 CD8 ab-T cells 2
sc_R6.NPC.Exp1_CTACGGGAGAAACTGT-1 5.16657936283996 1.0894271841133 CD8 ab-T cells 2
sc_R7.NPC.Exp1_TCCGGGACATTGACCA-1 -6.0828107624347 1.24433062578086 NK cells 1
sc_R1.NPC.Exp1_GTTCTCGTCGACAGCC -3.59100044062684 2.36399231458548 NK cells 1
sc_R5.NPC.Exp1_TCAGTTTGTCAATGGG-1 3.0319844455426 -2.19727470373269 MAIT cells 2
sc_R5.NPC.Exp1_ACGGTCGGTGTGCTTA-1 -5.25402200511048 1.349737267741 NK cells 2
sc_R2.NPC.Exp1_AGCATACGTAACGCGA -3.34986269763062 0.53849704171065 NK cells 2
sc_R1.NPC.Exp1_CCGTTCAGTCGCGGTT 0.0712556214039554 3.49312518144492 gd-T cells
sc_R5.NPC.Exp1_GCATCTCTCTCTCAAT-1 -4.28441083720276 3.11132619882468 NK cells 1
sc_E7.NPC.Exp1_CTCCGATGTAGTCCTA-1 -3.37191903880189 2.5171755364025 NK cells 1
sc_R6.NPC.Exp1_CCATAAGGTTCTGAGT-1 -4.57508886149476 1.64237396026496 NK cells 1
sc_R7.NPC.Exp1_TATTTCGCATGCTGCG-1 0.206033197135233 0.665026705511843 CD8 ab-T cells 1
sc_E3.NPC.Exp1_ACATGGTGTCAAAGAT -2.10198509982178 0.545390557297503 NK cells 2
sc_E3.NPC.Exp1_ACGAGGACATATGGTC -5.05792033961365 -0.0189522693073404 NK cells 2
sc_R7.NPC.Exp1_AGGTGTTGTTGGCCTG-1 -1.58799159815858 -2.5619819352543 NK cells 3
sc_R1.NPC.Exp1_GTGAAGGGTCAACATC -4.62027633479188 1.9902938416088 NK cells 1
sc_H2.NPC.Exp1_TTCTTAGTCCTTTCGG 1.26670765587737 -2.62977601980325 CD8 ab-T cells (stress)
sc_R7.NPC.Exp1_TGCGGGTAGCTTGTGT-1 2.23684942433288 -1.38022090887185 TRM cells
sc_R5.NPC.Exp1_GTGGTTACAGGGAATC-1 2.44352543065002 -0.574331063977445 TRM cells
sc_R5.NPC.Exp1_TTCCACGGTGTACATC-1 -4.51269996455262 2.35734961534384 NK cells 1
sc_R1.NPC.Exp1_ACACTGAGTTAAGATG 5.17234193989685 -1.51330425237771 Naive CD4+ T cells
sc_R7.NPC.Exp1_GCGTTTCTCGACATAC-1 3.46821057507446 -1.37703802084085 TRM cells
sc_R7.NPC.Exp1_CAAGGGAGTAAGGTCG-1 0.376337078303598 6.23801539445761 Infiltrating NK cells
sc_R6.NPC.Exp1_TGGCGTGTCATTTGTC-1 4.48625814625671 -0.558442373028959 Naive CD4+ T cells
sc_R7.NPC.Exp1_AATCGTGCAGGACTAG-1 1.88106810757568 -0.94104506467935 TRM cells
sc_R5.NPC.Exp1_ATCGTCCAGATGCAGC-1 0.0057248965804805 5.402356367358 Infiltrating NK cells
sc_E7.NPC.Exp1_TTTACGTCACCGTACG-1 4.80604326435974 0.419177960404192 CD8 ab-T cells 2
sc_R5.NPC.Exp1_ATCAGGTCATTCGATG-1 -4.12638891032288 2.2581240942562 NK cells 1
sc_R7.NPC.Exp1_CCGCAAGAGGGAGTTC-1 1.1990450591748 0.60287965441588 CD8 ab-T cells 1
sc_E3.NPC.Exp1_TGGCCAGGTTAGTGGG 3.15170371243408 -4.52518250440713 MAIT cells 1
sc_E3.NPC.Exp1_GTAGTCATCGGAAATA 2.43437754818847 -4.32370211576578 MAIT cells 1
sc_R1.NPC.Exp1_GGAATAAGTCAGAATA -3.55945337107728 -2.5327604005253 NK cells 3
sc_R5.NPC.Exp1_TTCTTGATCCGCATAA-1 0.338138219804071 3.78900001550559 gd-T cells
sc_E3.NPC.Exp1_GTCGGGTCACGCTTTC -5.1506875782306 0.0134150793636191 NK cells 2
sc_E1.NPC.Exp1_TTGGCAACATCACAAC 5.26324617573669 -1.48468257879373 Naive CD4+ T cells
sc_H1.NPC.Exp1_CGAACATAGCCTATGT 3.72876131245544 -3.21481682752725 MAIT cells 2
sc_R3.NPC.Exp1_CGCGGTAAGTGAATTG -0.0816908484357069 -1.80973364805337 CD8 ab-T cells (stress)
sc_R7.NPC.Exp1_TATACCTCATTGTACG-1 -5.11688268473694 1.24495140815619 NK cells 1
sc_R5.NPC.Exp1_ATCACAGTCCAGCCTT-1 5.18206369587829 -0.936558146229948 Naive CD4+ T cells
sc_R5.NPC.Exp1_CCGTAGGTCCTCAGAA-1 2.69784700581481 -1.01792802309152 TRM cells
sc_H1.NPC.Exp1_GAAATGACAATTCCTT 2.27752530285766 -4.25507285093423 MAIT cells 1
sc_R3.NPC.Exp1_ACGGAGATCGCCAGCA 0.218150106162332 -2.47043683027383 MAIT cells 2
sc_E3.NPC.Exp1_CATCCACTCCCTCTTT -2.75045931628296 0.362620215662752 NK cells 2
sc_E7.NPC.Exp1_TAACGACGTACTGACT-1 1.43455028244903 -0.941543359509672 MAIT cells 2
sc_E3.NPC.Exp1_AGTCTTTTCTTTAGGG 4.23931514927795 -1.09492768739816 Naive CD4+ T cells
sc_R5.NPC.Exp1_ACTGATGGTGTCATCA-1 -1.30030477335999 -2.64733554815408 NK cells 3
sc_R6.NPC.Exp1_GTGTTAGAGCTCCATA-1 -4.98384654810975 1.96959231401328 NK cells 1
sc_R5.NPC.Exp1_GGGATCCTCTTTCCGG-1 2.47223794171264 -2.72016431783792 MAIT cells 2
sc_R7.NPC.Exp1_GAAACCTCATCCGGCA-1 -0.288702729254461 6.97381423021201 Infiltrating NK cells
sc_R7.NPC.Exp1_CCGTAGGAGTAGGGTC-1 2.32675587841918 -2.99133326505777 MAIT cells 2
sc_R3.NPC.Exp1_TTCTCAATCCTGCAGG 4.60706484028747 -3.88056160902139 MAIT cells 2
sc_H2.NPC.Exp1_TACACGATCTGAGTGT 2.13691746899536 -3.24891926740762 MAIT cells 2
sc_R7.NPC.Exp1_AGATCGTTCGCATGAT-1 -1.50559902480195 -0.0678191969310892 NK cells 2
sc_E7.NPC.Exp1_TGGATCAGTTACTCAG-1 -4.42846715739319 -2.23486353849527 NK cells 3
sc_R6.NPC.Exp1_CTATAGGGTTAAGCAA-1 1.28130960175445 0.388259004601275 CD8 ab-T cells 1
sc_R6.NPC.Exp1_ATCGCCTCAGCTATAC-1 -3.91931045344422 2.83189509416464 NK cells 1
sc_R1.NPC.Exp1_GACGTGCCAATCTACG 0.35234790751388 3.66973898912314 gd-T cells
sc_H1.EKS.Exp1_ACGAGGACACCTCGTT -3.44214570811341 0.0545576622569907 NK cells 2
sc_R5.NPC.Exp1_CAGATTGGTTCGAGCC-1 1.33093356797149 -0.0420029351627481 CD8 ab-T cells 1
sc_R6.NPC.Exp1_TGATGGTTCTACGGGC-1 -4.21521747401307 -1.09177615141031 NK cells 3
sc_R1.NPC.Exp1_TATCAGGAGGTACTCT 0.364516940802835 0.58714855814818 CD8 ab-T cells 1
sc_R7.NPC.Exp1_AACGTCAGTGACTCTA-1 -5.69297731211732 1.40538130308035 NK cells 1
sc_R7.NPC.Exp1_TCAGGGCGTCTTGAAC-1 -0.276610079317785 4.90120242143515 gd-T cells
sc_R7.NPC.Exp1_TTCCGTGCAGAGAGGG-1 0.0504402340357532 7.31875346208457 Infiltrating NK cells
sc_R7.NPC.Exp1_TGCGATATCTGCGATA-1 -4.46998346140931 -1.96321703886148 NK cells 3
sc_R7.NPC.Exp1_TACTTCATCGGACTGC-1 0.367204871863626 -3.3697998711979 MAIT cells 1
sc_E3.NPC.Exp1_TGCTACCAGAACAATC 2.40778886982849 -4.61304881071206 MAIT cells 1
sc_R7.NPC.Exp1_CAGCAGCGTAACTAAG-1 3.92611467549255 -1.15680732225534 TRM cells
sc_E1.NPC.Exp1_CGGAGCTCATAGACTC 4.76724254795959 -2.11848833059427 MAIT cells 2
sc_E3.NPC.Exp1_TGCCCTAGTGTTTGGT -3.89973271182129 0.457870583781039 NK cells 2
sc_R5.NPC.Exp1_CCAATTTTCACTCACC-1 4.40552198597839 2.26943121457938 ILC3
sc_R6.NPC.Exp1_TACAGGTTCCTCACTG-1 -4.2167104511554 2.80280075574759 NK cells 1
sc_H1.EKS.Exp1_GACTAACAGCTCAACT 5.41188585469177 -0.673436898938383 Naive CD4+ T cells
sc_H2.NPC.Exp1_TACTTGTAGGATGTAT 4.32498371312072 0.999965738304888 CD8 ab-T cells 2
sc_E1.NPC.Exp1_GTACTCCGTAAGTAGT 4.25091898152282 -2.09373118375894 MAIT cells 2
sc_R7.NPC.Exp1_TTCCACGGTGCAATAA-1 0.0424574286644687 -0.884246725789274 CD8 ab-T cells (stress)
sc_R7.NPC.Exp1_TTTCAGTCAGCGGTTC-1 -5.49035299113343 1.65175948644522 NK cells 1
sc_E1.NPC.Exp1_AGATCTGAGGTGCTTT -3.22006118586609 -2.40733887647745 NK cells 3
sc_R6.NPC.Exp1_ACGGTTAGTGTGAATA-1 -4.8449801235492 2.04618654752616 NK cells 1
sc_E3.NPC.Exp1_TAGCCGGCAGCTATTG 3.76280414769103 -0.0713812301075113 TRM cells
sc_R6.NPC.Exp1_GTCACTCCACTAGTAC-1 1.54624783703735 0.786919506066476 CD8 ab-T cells 1
sc_R6.NPC.Exp1_TGGCGTGAGGGAGATA-1 -4.60700929453919 -1.55385591482278 NK cells 3
sc_R6.NPC.Exp1_GGTTAACCACGCTATA-1 -4.85042798808167 2.64278111959342 NK cells 1
sc_R7.NPC.Exp1_CTGGACGCACAATGTC-1 4.74281322667053 0.307060818918978 CD8 ab-T cells 2
sc_R6.NPC.Exp1_CGAGAAGAGATTACCC-1 -4.61017692378113 2.20933638120535 NK cells 1
sc_R7.NPC.Exp1_GAAGGACTCTTCACAT-1 3.30856668660095 0.785147934951817 TRM cells
sc_R6.NPC.Exp1_TTGAGTGCACGGGCTT-1 -3.87451041033814 -1.91810228323099 NK cells 3
sc_R7.NPC.Exp1_GATGAGGGTGTAGGAC-1 0.605567094773554 -1.32376076673623 CD8 ab-T cells (stress)
sc_R7.NPC.Exp1_TCCGAAAAGCTCCCTT-1 4.24795543858459 -3.40113427137491 MAIT cells 2
sc_E3.NPC.Exp1_CTGATCCAGCGGCTTC 3.76824104496887 -0.403278727284635 TRM cells
sc_R1.NPC.Exp1_ATTCTACCACTCAGGC -5.06912076762269 -0.827861327878202 NK cells 1
sc_E3.NPC.Exp1_ACGCCGATCAATACCG -3.86313808253358 0.778506457605396 NK cells 2
sc_H2.NPC.Exp1_CGTGAGCCACTGTCGG -4.57108724406312 1.77883676792029 NK cells 2
sc_R1.NPC.Exp1_GCAGCCAAGGATATAC 0.238621291608118 3.0148265173519 TRM cells
sc_R7.NPC.Exp1_GGTGGCTGTCGTGGTC-1 -3.43912208369324 -2.56754662489053 NK cells 3
sc_R7.NPC.Exp1_CCGATCTCATTAGGAA-1 -1.8852633266742 -2.53888966535684 TRM cells
sc_R1.NPC.Exp1_CTACCCACAATACGCT -5.95219743540833 1.31922952438239 NK cells 1
sc_E3.NPC.Exp1_CAGCTGGTCGCCAGCA -0.00993487527916534 5.3340985586727 Infiltrating NK cells
sc_R7.NPC.Exp1_TGATTCTGTTGTATGC-1 1.23015105435302 -0.210453648320402 TRM cells
sc_E7.NPC.Exp1_AAAGGATTCCGCATAA-1 1.86148261734893 -0.682299275151457 TRM cells
sc_E7.NPC.Exp1_CATCGGGGTTCGTTCC-1 5.24969541737487 0.733788277753626 CD8 ab-T cells 2
sc_E3.NPC.Exp1_GTAACTGTCACTCTTA -4.01574886134217 1.51660434509162 NK cells 2
sc_R7.NPC.Exp1_GGGAGTAAGGCGTCCT-1 2.86254751393249 -3.02957179044839 MAIT cells 2
sc_R7.NPC.Exp1_TGACTCCCACAATCTG-1 -0.532806876211859 2.9669863989437 gd-T cells
sc_R7.NPC.Exp1_TGACAGTGTGGACAGT-1 1.58050703713348 0.0632641723239767 TRM cells
sc_R5.NPC.Exp1_TTGACCCCATCGATGT-1 0.415212807149195 -1.85312892889139 CD8 ab-T cells (stress)
sc_R7.NPC.Exp1_CATTTCATCTATCGTT-1 -0.261273848920561 6.40308688188437 Infiltrating NK cells
sc_R6.NPC.Exp1_CTTGAGACAAGCCCAC-1 -4.13125932505677 -1.124583501569 NK cells 3
sc_R1.NPC.Exp1_GTAACTGCAAGCCTAT 0.344050315112375 0.700521219321524 CD8 ab-T cells 1
sc_R3.NPC.Exp1_ACTGCTCAGCACCGTC 0.508098301381372 -1.61371757482644 CD8 ab-T cells (stress)
sc_E7.NPC.Exp1_TGGATGTCAGTTCTAG-1 -4.56566083720276 -2.38629605268594 NK cells 3
sc_R1.NPC.Exp1_ACATACGAGCGCCTCA -4.45022905161927 -1.37081458067056 NK cells 3
sc_R3.NPC.Exp1_GTATTCTGTGATGCCC 1.77533793160369 -2.64209343885538 TRM cells
sc_E7.NPC.Exp1_TCAATTCGTTCGAGCC-1 5.1938849658673 -0.82838215326425 Naive CD4+ T cells
sc_R6.NPC.Exp1_AAGACAAAGCAATAAC-1 -2.35374486735413 3.8922200014675 gd-T cells
sc_E1.NPC.Exp1_AGTGTCAGTAAAGGAG 4.53408968159606 -1.87591840719339 MAIT cells 2
sc_E7.NPC.Exp1_TGCTTCGGTCCTGAAT-1 0.207075443953775 -1.06811823343393 CD8 ab-T cells (stress)
sc_R3.NPC.Exp1_GGGAATGGTAATAGCA 0.101514113039278 -1.9176640698826 CD8 ab-T cells (stress)
sc_R5.NPC.Exp1_CGCATAATCACACCGG-1 1.12011491963317 -3.88791491483804 MAIT cells 1
sc_R7.NPC.Exp1_TCCCACATCCACCTCA-1 0.141289141864084 7.15301154161337 Infiltrating NK cells
sc_R7.NPC.Exp1_CATGAGTAGCTAGTTC-1 2.99537789532592 -0.91038932298776 TRM cells
sc_E5.NPC.Exp1_CAATCGAAGATACCAA-1 3.52895581433227 2.04894969964865 Treg
sc_R7.NPC.Exp1_GTTACAGAGGTCGCCT-1 0.368727710932993 -0.944939632168974 CD8 ab-T cells (stress)
sc_R5.NPC.Exp1_CTGTATTTCTCCACTG-1 -4.6092246799762 2.29574332738761 NK cells 1
sc_H1.EKS.Exp1_TACCTATAGGCTATCT 3.56871282765319 -1.08504499887582 Naive CD4+ T cells
sc_R7.NPC.Exp1_GTAATCGAGTACAACA-1 -0.181220564156271 2.20907090211753 MAIT cells 2
sc_E7.NPC.Exp1_AGTACCACACACGTGC-1 4.79094469258239 0.529239993342196 CD8 ab-T cells 2
sc_R7.NPC.Exp1_TACCTGCAGCACTGGA-1 0.206141319960855 3.86649868989829 gd-T cells
sc_R7.NPC.Exp1_CTGGACGCACAAAGCG-1 -0.0932885204474102 6.31885264421347 Infiltrating NK cells
sc_R1.NPC.Exp1_CCTTCCCAGCCAGGAT -3.3869563370044 1.28291900063399 NK cells 1
sc_R1.NPC.Exp1_CATCAGAAGTGTCCCG -5.7093976764972 1.17809457684401 NK cells 1
sc_E6.NPC.Exp1_GTTCGCTCAATGTTGC-1 -4.65936839869568 -0.344298739186491 NK cells 3
sc_E1.NPC.Exp1_CTCCTAGGTCGATTGT 4.44262420842102 1.80805788541678 TRM cells
sc_R7.NPC.Exp1_CGATGGCGTAGCGCTC-1 0.776889678925775 1.05424208546523 CD8 ab-T cells 1
sc_R7.NPC.Exp1_CATCCACTCTTACACT-1 1.00703489491393 -3.60364033674356 MAIT cells 1
sc_R7.NPC.Exp1_GAAGGACTCTCTAAGG-1 1.85383963295867 1.39805279279593 CD8 ab-T cells 1
sc_R7.NPC.Exp1_AGAACCTGTCTCGGAC-1 1.27577924439361 1.02192198837641 CD8 ab-T cells 1
sc_R6.NPC.Exp1_CGGTCAGTCAGTGGGA-1 -5.31305063059876 1.21749753857497 NK cells 1
sc_H1.EKS.Exp1_GACGGCTAGATCCCGC 1.43169629284789 -3.70998551344034 MAIT cells 1
sc_R3.NPC.Exp1_ACTGAGTAGTCACGCC 5.16068517872741 1.25477407480124 CD8 ab-T cells 2
sc_R7.NPC.Exp1_CACACAAAGTTCCGTA-1 0.199938711613916 4.36111162210349 gd-T cells
sc_R6.NPC.Exp1_CTGCGAGCAGTCAGAG-1 1.55013680169036 0.108791511305605 CD8 ab-T cells 1
sc_R6.NPC.Exp1_TGACTCCAGGTCCCGT-1 -0.393006864100195 5.26420758272055 Infiltrating NK cells
sc_R7.NPC.Exp1_CCTCAACAGGTCTACT-1 0.547504541367792 -0.85703672861215 TRM cells
sc_R7.NPC.Exp1_TAGACTGAGATTAGCA-1 2.53948223301818 0.800824386798774 CD8 ab-T cells 1
sc_E7.NPC.Exp1_GAGTTTGCACCTGCAG-1 3.96018898198058 -3.01267506574747 MAIT cells 2
sc_R7.NPC.Exp1_ACCACAAGTTAGAGAT-1 -1.45345795443604 -2.76022483801004 NK cells 3
sc_R7.NPC.Exp1_TGACAGTAGGCACAAC-1 1.84406840512206 -1.85180069898721 CD8 ab-T cells 1
sc_E3.NPC.Exp1_CTAACTTAGTCTCCTC -1.44223177722046 4.56020043397788 gd-T cells
sc_R6.NPC.Exp1_TGTGGCGTCGACCATA-1 -4.86241233637879 -0.848240871182646 NK cells 1
sc_H1.EKS.Exp1_CGAATGTGTCCAAGTT -3.13372957995484 -0.375212568989958 NK cells 2
sc_E7.NPC.Exp1_GTTACAGTCCTTTGAT-1 3.88382065007141 -1.59569408392068 TRM cells
sc_R5.NPC.Exp1_TTCCTTCGTTCAGGTT-1 -3.90186560442994 0.0327634623134482 NK cells 2
sc_R1.NPC.Exp1_CACAAACCAAGGTTCT 1.8132766456311 -2.62835695242044 TRM cells
sc_R7.NPC.Exp1_TTCGATTAGACGCTCC-1 2.7606312007611 -0.531607646695341 TRM cells
sc_R6.NPC.Exp1_GTTATGGTCGGCTATA-1 -1.34894514372895 3.0389849951351 gd-T cells
sc_R7.NPC.Exp1_GTGTAACCACGACCTG-1 1.89622175404479 1.50607327724341 CD8 ab-T cells 1
sc_H1.NPC.Exp1_ATAGACCAGATGTGGC -4.68341815760682 2.03057990575675 NK cells 1
sc_R6.NPC.Exp1_CAAGACTTCATAGGCT-1 4.99721967884948 0.893771443315779 CD8 ab-T cells 2
sc_R7.NPC.Exp1_TGGGATTTCCTCCACA-1 0.265538093537592 4.46791742349509 gd-T cells
sc_E7.NPC.Exp1_GCTACCTCACATATCG-1 -0.0600911146993409 3.64759419465903 gd-T cells
sc_R5.NPC.Exp1_AGAGAATTCTGCTAGA-1 2.32505333134582 -1.93811203931924 MAIT cells 2
sc_H1.NPC.Exp1_GGACAGAAGCGGCTTC -4.59213292887757 1.08764819408301 NK cells 2
sc_R1.NPC.Exp1_CTGATCCTCAGTCAGT -4.25836646845887 -0.893206138364042 NK cells 3
sc_R1.NPC.Exp1_GATTCAGGTTGGTAAA 4.71105682560852 1.25946731472853 CD8 ab-T cells 2
sc_E7.NPC.Exp1_AACAACCAGGTGCTGA-1 3.55281793782165 -0.842932123891081 TRM cells
sc_E3.NPC.Exp1_GGGAATGAGGCGTACA -3.17487323573182 1.16840020919684 NK cells 2
sc_E7.NPC.Exp1_TCAGTGATCGGCACTG-1 5.66317188450744 -1.24635173772928 Naive CD4+ T cells
sc_E7.NPC.Exp1_ATATCCTCATGGCTAT-1 2.09687959858825 -2.0264799783146 MAIT cells 2
sc_R1.NPC.Exp1_GGAGCAATCACCAGGC 0.285609331816934 3.95328186059836 gd-T cells
sc_R6.NPC.Exp1_ATTACTCCAATTGAAG-1 2.55075490185668 0.774326991089617 CD8 ab-T cells 1
sc_R7.NPC.Exp1_GATTCTTAGTCCTGCG-1 -4.67321813395569 -2.13291289304849 NK cells 3
sc_R5.NPC.Exp1_CTGGTCTCACCAGCCA-1 1.5569871635144 0.679106186875139 CD8 ab-T cells 1
sc_R1.NPC.Exp1_TTAGTTCTCCTTGGTC -5.70345056346009 0.724165748604571 NK cells 1
sc_R7.NPC.Exp1_GAAACCTCAAGAAATC-1 -2.2075654297168 1.7122433593357 NK cells 1
sc_R5.NPC.Exp1_TGCAGATCAGCTGTCG-1 -5.71086585810731 1.53295544887427 NK cells 1
sc_E3.NPC.Exp1_TACCTATAGACTGTAA 2.60252487370422 -4.90609957670328 MAIT cells 1
sc_R6.NPC.Exp1_ACAAGCTAGTCATACC-1 1.45212006279876 -0.703981179944242 MAIT cells 2
sc_R5.NPC.Exp1_TTTATGCCATGAATAG-1 1.93862139889648 0.916302729197775 CD8 ab-T cells 1
sc_R7.NPC.Exp1_TTACAGGAGAAACTGT-1 -5.22840631297181 0.599330570348536 NK cells 1
sc_R3.NPC.Exp1_GGACATTGTTGAGTTC -3.35575688174317 -0.325285811177458 NK cells 2
sc_E3.NPC.Exp1_GCGCGATTCTAACTGG 2.21455013462951 -4.18194701170083 MAIT cells 1
sc_H3.NPC.Exp1_TCGGGACAGCTCTCGG 2.6059750289624 -2.26521779989358 TRM cells
sc_R6.NPC.Exp1_TCAGCAAGTGAGGAAA-1 2.38072383114746 0.837479095705782 CD8 ab-T cells 1
sc_E3.NPC.Exp1_GTCATTTGTATTACCG 3.6418374747937 -3.40273549055215 MAIT cells 2
sc_R3.NPC.Exp1_GAACCTAGTAGCGCTC -1.37439000895569 -2.35654165243265 NK cells 3
sc_H1.EKS.Exp1_TTCTCAACAGATCCAT -3.44283879092286 0.578761782296931 NK cells 2
sc_R1.NPC.Exp1_AGATTGCGTTTAGGAA -3.62155235102723 3.42873380685691 NK cells 1
sc_R7.NPC.Exp1_ATGAGGGGTGCAATAA-1 3.68813025662353 -1.77879907583352 TRM cells
sc_R6.NPC.Exp1_GTTAGACAGCCTTGAT-1 -3.92676532557557 0.626927938112055 NK cells 2
sc_R5.NPC.Exp1_ACCACAAAGACTCTAC-1 4.40918314167907 -1.09952153658029 TRM cells
sc_E7.NPC.Exp1_GTTGAACCACCGGCTA-1 1.15685522267272 0.820858301394616 CD8 ab-T cells 1
sc_R7.NPC.Exp1_GTCAAACGTTGTCAGT-1 3.57673203656127 -1.14570607637521 TRM cells
sc_R5.NPC.Exp1_TCCCATGGTCGAACGA-1 3.45012604901245 -3.2256143281376 MAIT cells 2
sc_E3.NPC.Exp1_AAGGTTCCACATCCAA 2.75717460820129 -4.5364430138981 MAIT cells 1
sc_E3.NPC.Exp1_GATCGTATCATGCTCC -4.64716327479432 -2.06225730871316 NK cells 3
sc_R7.NPC.Exp1_ACCCAAAAGCCTGTCG-1 2.44142353245666 -1.78078319524881 MAIT cells 2
sc_H1.EKS.Exp1_TAAGAGAGTGTGGTTT 5.55842411229064 -1.463859100095 Naive CD4+ T cells
sc_E7.NPC.Exp1_AGACCATCACCAGGTC-1 -5.76812589457581 0.321720491894518 NK cells 1
sc_R7.NPC.Exp1_TTCCACGGTCTAGGCC-1 -4.6827281742389 -2.16564394926187 NK cells 3
sc_R1.NPC.Exp1_TACCTTAGTATGAATG -3.77292430689881 1.55668417716864 NK cells 1
sc_R5.NPC.Exp1_CCTAAGAAGGAACGAA-1 -4.6090182094867 2.37215803171042 NK cells 1
sc_R1.NPC.Exp1_CTGATAGTCCAGAGGA -0.054050757646061 5.49800894761923 Infiltrating NK cells
sc_E6.NPC.Exp1_CCATCACTCGGTAACT-1 3.28386103817871 1.75602326894644 Treg
sc_E6.NPC.Exp1_GTACAACTCCATCTGC-1 4.11917888829162 -2.53621103262063 MAIT cells 2
sc_R1.NPC.Exp1_AGCGTCGGTATATGGA 4.51070320317199 -0.777419824353422 Naive CD4+ T cells
sc_R5.NPC.Exp1_CACATGAAGAACTGAT-1 -3.42525852015565 1.91467664743308 NK cells 2
sc_R5.NPC.Exp1_GAAACCTAGCCAAGTG-1 3.85708868214538 -2.47586585973855 MAIT cells 2
sc_E3.NPC.Exp1_GGACGTCCACCCAGTG 3.16205870816162 -3.85181881879922 MAIT cells 1
sc_E3.NPC.Exp1_CTCATTACACATCTTT -4.81042182734559 1.11204285527114 NK cells 2
sc_E7.NPC.Exp1_GACTCAACACTACGGC-1 0.14721362003734 6.06850741411093 Infiltrating NK cells
sc_R7.NPC.Exp1_CAGCAATCAAAGAGTT-1 -3.632589223891 0.907434161552225 NK cells 2
sc_H1.NPC.Exp1_CGTTGGGAGATATGGT 4.55054151722839 -0.207361001721586 CD8 ab-T cells 2
sc_E6.NPC.Exp1_GGAGATGCAAAGCTCT-1 5.35358535954406 0.576287518986498 CD8 ab-T cells 2
sc_R5.NPC.Exp1_GAAGAATTCCTATGGA-1 -5.3965724735553 -0.0446090886509073 NK cells 2
sc_R5.NPC.Exp1_TTCAGGACAATCGCGC-1 -4.16125428965638 -1.75674082731363 NK cells 3
sc_E7.NPC.Exp1_GACTGATTCGTCGATA-1 1.82680105873992 -0.790793556920255 TRM cells
sc_R7.NPC.Exp1_GAAATGATCTTACCAT-1 -5.67803371241639 1.00297350788954 NK cells 1
sc_R7.NPC.Exp1_AGTGACTTCTGGTTGA-1 0.821910497636103 -3.66422869657632 MAIT cells 1
sc_R6.NPC.Exp1_GTAGGTTCATCTCGTC-1 3.02537619778564 -2.92549635862466 MAIT cells 2
sc_R7.NPC.Exp1_ATGCGATCATACACCA-1 0.0086628318732013 7.29819558168295 Infiltrating NK cells
sc_R5.NPC.Exp1_CAGGCCATCATCGACA-1 -3.96515691569398 2.87676785493735 NK cells 1
sc_H1.EKS.Exp1_GTACTCCCACCGTTGG 3.68277108380248 -4.13935877775308 MAIT cells 1
sc_H1.NPC.Exp1_AGCATACGTGAGTGAC 2.8015738696759 -3.53770901655313 MAIT cells 2
sc_R5.NPC.Exp1_CCTTGTGGTGTGCCTG-1 2.84508740612914 -0.792825956097807 TRM cells
sc_R6.NPC.Exp1_TTCTTGATCACTGGGC-1 4.40100538441589 -1.58274580930826 Naive CD4+ T cells
sc_E7.NPC.Exp1_TGCTCGTCACAATGTC-1 3.4929686755841 -1.23590828870889 TRM cells
sc_R5.NPC.Exp1_CCTCATGAGTGGTTGG-1 2.83729517170837 -0.577534217587675 TRM cells
sc_R1.NPC.Exp1_GGAATAATCAAGGTAA -4.87772214701722 -0.846603531590666 NK cells 3
sc_R7.NPC.Exp1_ACGTAACGTGTTAAAG-1 1.56567418286254 -3.48690916990396 MAIT cells 2
sc_R6.NPC.Exp1_GAACGTTCACGACGCT-1 4.78042328068664 -1.61562635397073 Naive CD4+ T cells
sc_H2.NPC.Exp1_TCGGGACCAGCATACT 3.33058678814819 1.78264663720969 Treg
sc_R6.NPC.Exp1_AATGCCAGTGTGAGCA-1 -4.56917798808167 -1.72373630499002 NK cells 1
sc_H2.NPC.Exp1_GAACGGAAGCGTAATA -1.26439869692872 4.3257396032894 gd-T cells
sc_R3.NPC.Exp1_GCAAACTGTGACGGTA 1.97405564495971 -1.83025958036538 TRM cells
sc_R6.NPC.Exp1_AGGATCTAGGGACAGG-1 4.36907493779113 -2.72681095098611 MAIT cells 2
sc_H1.NPC.Exp1_GCGCCAACATGCCTAA -4.00459778597901 0.785381588884627 NK cells 2
sc_R5.NPC.Exp1_CCTAACCCATGATGCT-1 0.374558028668665 -3.78340699171182 MAIT cells 1
sc_E3.NPC.Exp1_AGCTCTCGTCTAGGTT 1.99475013920715 -4.76027943586465 MAIT cells 1
sc_R7.NPC.Exp1_ACATTTCAGTCAGCCC-1 0.131776851505541 6.4495336821163 Infiltrating NK cells
sc_E3.NPC.Exp1_TGTCCCATCACGGTTA 3.96935713002136 -2.58593847250101 MAIT cells 2
sc_E3.NPC.Exp1_TACTCATCATCCGCGA -3.25846493533204 1.13836054111365 NK cells 2
sc_E3.NPC.Exp1_CAACTAGCATCACGTA 0.883500751942896 -1.42590286230203 CD8 ab-T cells (stress)
sc_R7.NPC.Exp1_TCACATTTCGTTCGCT-1 2.12338292309692 -1.79647304510232 TRM cells
sc_E6.NPC.Exp1_GGGACCTTCAGCTAGT-1 5.48389970967224 1.02412545288447 CD8 ab-T cells 2
sc_R6.NPC.Exp1_ATGGGAGCATCTTCGC-1 4.49024069020202 0.087681095846926 Naive CD4+ T cells
sc_E7.NPC.Exp1_TCCTAATCAGGTGTTT-1 -4.5363658695514 -2.30334093069192 NK cells 3
sc_R7.NPC.Exp1_TTGCATTAGTGATTCC-1 3.6084688872998 1.86286924386862 Treg
sc_H2.NPC.Exp1_CTCGTACTCCAGTATG 5.3361722202008 -1.73227812742349 Naive CD4+ T cells
sc_R6.NPC.Exp1_AGCGTATTCTATCGTT-1 -0.635789456873633 1.53387282396201 Infiltrating NK cells
sc_R3.NPC.Exp1_CACAGTAGTATAGTAG 4.70683395573547 -3.72347142194864 MAIT cells 2
sc_E3.NPC.Exp1_ACGGAGACATAGACTC 1.97437917897155 -4.50649716352579 MAIT cells 1
sc_R7.NPC.Exp1_GGGCTACGTGGGATTG-1 -0.602003756075598 -0.447857875577177 CD8 ab-T cells (stress)
sc_E3.NPC.Exp1_TAGTGGTTCCTGCCAT -5.16088903239319 -1.78155281042215 NK cells 3
sc_R7.NPC.Exp1_GCACGTGGTGCCTATA-1 0.585854527444147 -3.09950568174478 MAIT cells 1
sc_H2.NPC.Exp1_GTACTCCCAGCCTATA 2.26797568509033 -3.98251273130533 MAIT cells 2
sc_R3.NPC.Exp1_GAGGTGAGTAAGGATT 4.99124872395446 -3.79603459333536 MAIT cells 2
sc_R7.NPC.Exp1_CCCATTGGTAGCTCGC-1 2.09012543866088 -0.37132169698831 TRM cells
sc_R6.NPC.Exp1_GATAGCTAGACCAAGC-1 -3.54340923121522 -0.427371759167875 NK cells 2
sc_R1.NPC.Exp1_CTACACCCACCAGGTC 0.491376933545374 0.599663894423281 CD8 ab-T cells 1
sc_E7.NPC.Exp1_TGAGCATAGACATATG-1 2.07138859936645 -1.91754915212747 MAIT cells 2
sc_E3.NPC.Exp1_TGCCCATAGGTTCCTA 0.312363979310297 -2.21036769842264 MAIT cells 2
sc_R5.NPC.Exp1_ATGTCCCCATAGACTC-1 1.66326224514892 0.640484224804674 CD8 ab-T cells 1
sc_R7.NPC.Exp1_CTAACTTAGTCATCCA-1 5.78517687031677 -0.718938965550627 Naive CD4+ T cells
sc_R7.NPC.Exp1_ACTTCGCCAGCAGTCC-1 -5.61300456812928 -1.29566885923501 NK cells 3
sc_R7.NPC.Exp1_CAATACGGTACCTAGT-1 -4.7371338634784 -2.14790894483682 NK cells 3
sc_H1.EKS.Exp1_ATCCGAAAGTAGCGGT -3.32529676249573 1.66665719056967 NK cells 2
sc_R7.NPC.Exp1_AGCCAATAGTTCTACG-1 3.69320785710266 -1.74183012937662 TRM cells
sc_R1.NPC.Exp1_TGGGAAGCACCGAATT -4.02579677393982 -1.96461297964212 NK cells 3
sc_R6.NPC.Exp1_GCCCGAACAGCATCTA-1 -3.21079671671937 2.79181490445975 NK cells 1
sc_R7.NPC.Exp1_CGGAATTAGGTAAGAG-1 -2.00100672534058 -2.20510031675455 NK cells 3
sc_R3.NPC.Exp1_CTGTGCTTCACTTACT 4.34175169178893 -3.42659785246011 MAIT cells 2
sc_R7.NPC.Exp1_ATGGGAGCATAATCGC-1 -0.130007899462677 -0.342306513539518 CD8 ab-T cells 1
sc_E3.NPC.Exp1_ATCTACTCAAGGACAC -4.31483304789612 -1.75318314527627 NK cells 3
sc_R1.NPC.Exp1_TACGGATCAAGCCGCT -4.57926070979188 -0.810922522298063 NK cells 1
sc_E3.NPC.Exp1_TAGAGCTGTCACCTAA 4.8691140384381 -1.14246978258249 Naive CD4+ T cells
sc_R5.NPC.Exp1_TAGAGTCCAACGTTAC-1 -6.01342714121888 1.33378104472998 NK cells 1
sc_R7.NPC.Exp1_TCAATTCTCGCTTGAA-1 1.23766696164062 0.983686219700609 CD8 ab-T cells 1
sc_R5.NPC.Exp1_CGGTCAGGTGGTTTAC-1 -3.84157550623963 3.27078125978354 NK cells 1
sc_E3.NPC.Exp1_AACTCCCTCTTTACAC -3.59875262072632 -1.67672636007425 NK cells 3
sc_E3.NPC.Exp1_TTGAACGCATGCAATC 1.57841717907836 -3.60073306058999 MAIT cells 1
sc_R1.NPC.Exp1_GCACATAGTTTGACAC 2.00995909878662 1.10867817307356 CD8 ab-T cells 1
sc_E3.NPC.Exp1_AGAGTGGCACCTCGTT 2.75149476239135 -4.41840388273355 MAIT cells 1
sc_E7.NPC.Exp1_TGAATCGGTCAAGGCA-1 5.37701570698669 1.20068673396948 CD8 ab-T cells 2
sc_R7.NPC.Exp1_GACATCAAGACGAAGA-1 -1.58070600321839 -2.3501854131138 NK cells 3
sc_H1.NPC.Exp1_AGTAGTCTCCTCATTA -0.306938084870077 5.68781779313925 Infiltrating NK cells
sc_E7.NPC.Exp1_TCAGCCTTCTTGGTCC-1 -3.87570464900086 3.06087611223105 NK cells 1
sc_E6.NPC.Exp1_TGAGCATGTGACATCT-1 -4.71001422694275 2.69030604864005 NK cells 1
sc_R6.NPC.Exp1_TCTGTCGAGCATTTCG-1 -2.7150756149585 2.68769166971091 NK cells 1
sc_R6.NPC.Exp1_CATTGCCCATAGGCGA-1 -0.77754950812409 5.73799584413413 Infiltrating NK cells
sc_R7.NPC.Exp1_GGGTATTCACTGCTTC-1 0.113835689515375 6.8699724485958 Infiltrating NK cells
sc_R1.NPC.Exp1_TCGTACCTCTCCGGTT -2.33345735362122 0.917506415196692 NK cells 2
sc_R5.NPC.Exp1_TGTGATGCATCACGGC-1 -3.53885996630738 2.52567050958518 NK cells 1
sc_R2.NPC.Exp1_GGGTTGCTCTAACTCT 3.51083600232055 1.81426463628653 Treg
sc_E3.NPC.Exp1_GACGGCTCACATTAGC -0.228253412156797 5.41742060685996 Infiltrating NK cells
sc_E3.NPC.Exp1_CCACGGAGTGAGGCTA -5.14207923701356 0.854393079676663 NK cells 2
sc_E7.NPC.Exp1_TCATCATCAGACCAAG-1 1.83656310746124 -0.888909597150053 TRM cells
sc_R7.NPC.Exp1_AACAAGACAGCGCTTG-1 -5.33275497248719 -0.975194830647672 NK cells 3
sc_R7.NPC.Exp1_TCTCCGACAGCCGGTT-1 3.01544987866332 -2.86179949735757 MAIT cells 2
sc_E7.NPC.Exp1_AGAAATGTCTATACTC-1 5.53361475178649 -1.46559001897928 Naive CD4+ T cells
sc_R7.NPC.Exp1_TTCCAATCAAATTGCC-1 -4.9336818485553 2.18647072816733 NK cells 1
sc_E7.NPC.Exp1_CTCAGTCCACTGAGTT-1 4.92784654805114 1.0835121681774 CD8 ab-T cells 2
sc_E7.NPC.Exp1_ATCGATGCACACTTAG-1 4.73528778263977 -2.31211735700723 MAIT cells 2
sc_E3.NPC.Exp1_CCTTACGGTCCGAACC 4.58425438115051 -0.490139622441496 Naive CD4+ T cells
sc_R7.NPC.Exp1_CGAATTGTCTTACGTT-1 1.19171690651824 0.621545444973742 CD8 ab-T cells 1
sc_R5.NPC.Exp1_TTCCTTCAGGGAGAAT-1 -1.09492588332245 3.98913739229087 gd-T cells
sc_R5.NPC.Exp1_TGATGGTTCTATGCCC-1 3.334034320802 -2.71502925848123 MAIT cells 2
sc_R1.NPC.Exp1_GAATAAGGTAGAGGAA -2.51202953150818 0.140644948729311 NK cells 2
sc_R7.NPC.Exp1_CTCCCTCGTAGCGTTT-1 2.67628514477661 -1.68013073896524 TRM cells
sc_R5.NPC.Exp1_GCTGAATTCAGCTTCC-1 0.190836009473108 4.77912138009909 gd-T cells
sc_R7.NPC.Exp1_AGTTAGCAGCGTGTCC-1 3.0959538192456 -0.749688882580961 TRM cells
sc_R5.NPC.Exp1_GTACAGTGTACCACGC-1 -0.899527433424688 5.39356778169516 Infiltrating NK cells
sc_R7.NPC.Exp1_TCTATCACAGGTAGTG-1 2.0934497089093 -2.52223684286233 MAIT cells 2
sc_R5.NPC.Exp1_ACAGGGATCCGGTTCT-1 2.65636288830688 -0.649109859219755 TRM cells
sc_E6.NPC.Exp1_TTAGGCATCGCCATAA-1 1.78775202938964 -4.35813071226236 MAIT cells 1
sc_E7.NPC.Exp1_TATGTTCTCTCGCTCA-1 4.48369943806579 0.869828779050146 TRM cells
sc_E3.NPC.Exp1_ATGAGGGAGAAACCAT -0.675288739710547 5.24207709337119 Infiltrating NK cells
sc_R5.NPC.Exp1_AACCATGGTCTAGATC-1 -3.88643634608338 -1.08314253782388 NK cells 3
sc_E3.NPC.Exp1_CGGTTAAAGATCCCAT 0.234133151263498 -3.7086579987919 MAIT cells 1
sc_R7.NPC.Exp1_TGTTGGAGTTGAGGAC-1 -0.422472062617041 -1.35875179266092 CD8 ab-T cells (stress)
sc_R1.NPC.Exp1_CTCGGGAAGGCCCTCA -2.49735057643006 0.125882189520632 NK cells 2
sc_R5.NPC.Exp1_GCCCGAATCTGTCCCA-1 2.85016524502685 -3.59903933500406 MAIT cells 2
sc_R7.NPC.Exp1_GCCATTCAGGGAGATA-1 -5.00016296198914 2.14798520112876 NK cells 1
sc_R1.NPC.Exp1_CCTAAAGCAGGTCTCG -4.72552240183899 0.752179145612751 NK cells 1
sc_R7.NPC.Exp1_CATCAAGTCATGCATG-1 1.7966579169934 -1.05217351411935 TRM cells
sc_E3.NPC.Exp1_GCGCAACTCTCGCATC 1.91974794575622 -2.62946416830179 CD8 ab-T cells (stress)
sc_R2.NPC.Exp1_CTACACCAGAACTCGG -4.9501899509723 1.05244962478522 NK cells 2
sc_R7.NPC.Exp1_AGAGCAGGTAGTGGCA-1 3.85451972195556 -1.22842981313821 TRM cells
sc_E7.NPC.Exp1_GGTAATCTCGAGCACC-1 -4.75828492930482 2.11867962385062 NK cells 1
sc_E1.NPC.Exp1_GATGAAACACGAAATA 4.76417505452087 -0.750127215138639 TRM cells
sc_R6.NPC.Exp1_GGGTGAAGTTAGAAGT-1 2.9307721824353 0.155366938360964 TRM cells
sc_E7.NPC.Exp1_ACAGAAAAGCCTCATA-1 2.44141423413207 -0.64768626188394 TRM cells
sc_R7.NPC.Exp1_CTACTATCACCGTGAC-1 3.53746711918762 1.01012937332038 Treg
sc_R5.NPC.Exp1_TAAGTCGCATCGGCCA-1 -5.93851125529358 0.680843274840151 NK cells 1
sc_E7.NPC.Exp1_AAATGGATCGGCAGTC-1 -4.80740154078553 2.38157496953848 NK cells 1
sc_E1.NPC.Exp1_TTCCCAGAGTGACTCT -5.50795734217713 0.596243452080523 NK cells 1
sc_E3.NPC.Exp1_TACGGATGTCTACCTC 5.86181413838317 -1.25035764669534 Naive CD4+ T cells
sc_R5.NPC.Exp1_GTTACCCTCTTCTCAA-1 -0.440085145741201 5.76911662126425 Infiltrating NK cells
sc_R5.NPC.Exp1_CTAGACATCTACCACC-1 2.48797118374755 0.93381563181523 CD8 ab-T cells 1
sc_E7.NPC.Exp1_ACTACGACAATCCTTT-1 0.679092285126947 1.45405231023673 CD8 ab-T cells 1
sc_R1.NPC.Exp1_GCTTGAATCGTTTAGG -3.57004559329102 -2.63798810934183 NK cells 3
sc_R3.NPC.Exp1_GCTCCTACATGAACCT -4.73740375330994 0.583533044704233 NK cells 2
sc_R7.NPC.Exp1_AGTAGCTTCCGCGAGT-1 -4.43175876429627 2.97944233919028 NK cells 1
sc_H3.NPC.Exp1_GACGCGTGTCGAGATG 4.59606229969909 -1.45872618650552 ILC3
sc_R6.NPC.Exp1_TTGTGGACAGTCGTTA-1 -4.74425351908753 3.0565905382717 NK cells 1
sc_E3.NPC.Exp1_GCGACCAAGAGGTTGC 2.64701616475036 -3.50476576780435 MAIT cells 1
sc_R7.NPC.Exp1_TGCGATACACGTAGTT-1 0.0435375095312824 6.1620113661373 Infiltrating NK cells
sc_H2.NPC.Exp1_GGCCGATTCCACGACG 3.11571132847717 -0.234061259976591 TRM cells
sc_H2.NPC.Exp1_CTCATTACAAGGACTG 2.38708531567504 -0.116919297925199 TRM cells
sc_R7.NPC.Exp1_AGGCCACCAGCGTGCT-1 -5.06892574122498 2.07733879590872 NK cells 1
sc_R5.NPC.Exp1_CCAAGCGAGGAAAGAC-1 2.31141078183105 0.998444568165575 CD8 ab-T cells 1
sc_R5.NPC.Exp1_TAGACTGGTTCAAACC-1 -4.50113094142029 2.49923429990653 NK cells 1
sc_E7.NPC.Exp1_CTCATTAGTCACCGCA-1 4.96177398869445 -1.02666296457406 TRM cells
sc_R7.NPC.Exp1_TTCCGTGGTCTCAAGT-1 -3.11111104777405 0.815243673194197 NK cells 1
sc_R1.NPC.Exp1_TCAGGATTCCAAAGTC 2.23397504994323 1.0811241378868 CD8 ab-T cells 1
sc_R5.NPC.Exp1_CTATCCGTCTACTTCA-1 -5.2423886089618 2.54851434732321 NK cells 1
sc_R7.NPC.Exp1_ATGGATCGTTAGAGTA-1 -3.51387822917054 -2.44723321889993 NK cells 3
sc_R7.NPC.Exp1_GGAACCCTCGCGTCGA-1 0.322040554971002 -1.62037565206643 CD8 ab-T cells (stress)
sc_H2.NPC.Exp1_GCACTCTTCAGATAAG 2.80995070645263 -0.938423771611418 TRM cells
sc_R7.NPC.Exp1_GAGTGTTTCTTAGCAG-1 3.84593140789916 -2.58693840002176 MAIT cells 2
sc_R1.NPC.Exp1_CAACCTCTCTACTATC -5.38040960124085 -0.417437810651029 NK cells 1
sc_R7.NPC.Exp1_GCCAGTGTCGAGTTGT-1 0.603998896569513 0.953241105922495 CD8 ab-T cells 1
sc_R7.NPC.Exp1_AGGAGGTGTAGTCACT-1 1.37495326706817 1.30280725265387 CD8 ab-T cells 1
sc_R6.NPC.Exp1_AGCTCAAGTGGGTCAA-1 1.75528990933349 0.276823203810488 CD8 ab-T cells 1
sc_R7.NPC.Exp1_AATGGAAGTCCTGTCT-1 -5.25145232966492 -1.95673849081155 NK cells 3
sc_R5.NPC.Exp1_CCACACTAGTGGCGAT-1 -5.29518401911805 -0.69338013624307 NK cells 1
sc_R5.NPC.Exp1_TAATTCCTCGGACCAC-1 1.55044066616943 1.13522155190352 CD8 ab-T cells 1
sc_E3.NPC.Exp1_GTTCATTCATGGTTGT 1.94830667683532 -4.28220488523599 MAIT cells 1
sc_R7.NPC.Exp1_GAGAAATCATAGGTTC-1 0.577998456448816 -1.45600130056497 CD8 ab-T cells (stress)
sc_R3.NPC.Exp1_TCAGATGAGGGATGGG 4.6323615283673 -3.44902970289346 MAIT cells 2
sc_R7.NPC.Exp1_AGAACAATCCAACCGG-1 -0.3794478802974 6.32019541765097 Infiltrating NK cells
sc_E3.NPC.Exp1_GAAATGAAGAATTCCC -4.11792600443909 -1.39102961515542 NK cells 3
sc_R6.NPC.Exp1_GTTACAGTCGTAACCA-1 4.27292644688537 -2.33321120237466 MAIT cells 2
sc_R7.NPC.Exp1_CTCGAGGGTGGAGAAA-1 4.30262958714416 -0.582274098149503 TRM cells
sc_R7.NPC.Exp1_ACTTTGTGTTCCACAA-1 0.91150819966247 -3.37887789701578 MAIT cells 1
sc_H3.NPC.Exp1_CCTCAGTGTTCGAATC -0.746540072470404 3.99430201555136 MAIT cells 2
sc_E3.NPC.Exp1_GTGTGCGGTCCGACGT -2.01536906054566 0.256518047102724 NK cells 2
sc_R6.NPC.Exp1_CTCTCGATCTCCCTAG-1 4.06810819813659 -1.77170135473367 MAIT cells 2
sc_R3.NPC.Exp1_GACAGAGTCTCGTTTA 1.94727265545776 -4.68166853880044 MAIT cells 1
sc_R7.NPC.Exp1_CGGAATTGTGGACCAA-1 0.205206391305231 4.05872200036887 gd-T cells
sc_E3.NPC.Exp1_TGACAACGTATCAGTC 3.40663516232421 -4.01107193922159 MAIT cells 1
sc_R7.NPC.Exp1_TAACGACAGCCTTCTC-1 1.98353445240905 -0.789169091931547 TRM cells
sc_R1.HEP.Exp2_CTTAGGACACATCCAA -4.41847360423157 -1.87273122762796 NK cells 1
sc_R7.NPC.Exp1_TCAAGCAAGACCAAAT-1 0.449919638127588 -3.46716477369424 MAIT cells 1
sc_H1.EKS.Exp1_AGTGGGACAACCGCCA 0.449467298478388 -3.78572489713785 MAIT cells 1
sc_R7.NPC.Exp1_CTGAGGCGTTCCGGTG-1 -0.8710010676677 3.10948203111533 gd-T cells
sc_R7.NPC.Exp1_GACGCTGGTGTGAGCA-1 -0.133692319601275 6.97012541795615 Infiltrating NK cells
sc_R6.NPC.Exp1_GTCTACCCATCTCGTC-1 2.37074792096069 -1.47065808271524 TRM cells
sc_H1.EKS.Exp1_GGTGAAGCAGTATCTG -4.06293309023926 1.32271901870612 NK cells 2
sc_R3.NPC.Exp1_GGCAATTGTTCAACCA 0.273311492890619 -2.47112204527017 MAIT cells 2
sc_H2.NPC.Exp1_ATCCGAACAAAGAATC -4.3480638294513 1.2088241984928 NK cells 2
sc_R5.NPC.Exp1_AACGGGATCCTCATAT-1 -4.78080928614686 2.78017280603293 NK cells 1
sc_E3.NPC.Exp1_ACTGATGTCTAACGGT -5.05889165690491 0.314473461159502 NK cells 2
sc_R1.NPC.Exp1_ATTCTACCATTCGACA -1.49917221358368 0.201710264929568 NK cells 2
sc_H2.NPC.Exp1_CTCGGGACATATGGTC 0.933619973153376 -3.73318316434976 MAIT cells 1
sc_R1.NPC.Exp1_TCGGGACTCTCGTTTA 1.75414240071227 1.21907139922026 CD8 ab-T cells 1
sc_R5.NPC.Exp1_TTCTTCCAGCTGGCTC-1 -3.56793511202881 0.428882639654909 NK cells 2
sc_H2.NPC.Exp1_GTTCATTGTTAAGATG 1.50699770161559 -2.83077122663614 TRM cells
sc_R5.NPC.Exp1_CATCAAGTCTCATTAC-1 3.82973181912353 0.0617130806529868 TRM cells
sc_R1.NPC.Exp1_ATCGAGTTCGTACGGC -5.50966632655213 1.40471420789603 NK cells 1
sc_R3.NPC.Exp1_TGTCCCACAGTCGTGC 3.47619569012573 2.06368790174368 Treg
sc_R7.NPC.Exp1_GATGAGGCAGACCGCT-1 0.728500065297388 1.07661984468344 CD8 ab-T cells 1
sc_H1.EKS.Exp1_CTGATAGTCAAACCGT -4.1735466747577 -1.81752492879983 Infiltrating NK cells
sc_E1.NPC.Exp1_AGGGAGTAGTACGCCC -4.46245229533265 -0.423672694913114 NK cells 3
sc_E3.NPC.Exp1_TGGTTAGAGTCCGTAT 2.43406402775695 0.829403943181967 TRM cells
sc_R1.NPC.Exp1_CTTAGGACAAGCTGAG -3.4650186329181 0.593967806347643 NK cells 1
sc_R1.NPC.Exp1_CAGTCCTAGCTGAAAT -4.43053710749695 -1.12594189142343 NK cells 3
sc_R5.NPC.Exp1_AAAGTGAAGCATCCCG-1 -5.19291532328675 2.03368328119162 NK cells 1
sc_R6.NPC.Exp1_CATGGATAGGTATAGT-1 -3.81461298754761 -0.965614099255766 NK cells 3
sc_R3.NPC.Exp1_TGTGTTTTCGGACAAG 4.76111662098815 -3.66220833753702 MAIT cells 2
sc_R1.NPC.Exp1_CCCTCCTCACACATGT -3.44712388804505 0.636675443300043 NK cells 1
sc_R6.NPC.Exp1_TACCCGTCAGAACTAA-1 3.31809675404479 -1.85242678617593 MAIT cells 2
sc_R7.NPC.Exp1_TCACAAGTCCCTATTA-1 2.65468156048705 1.11873237396124 CD8 ab-T cells 1
sc_E3.NPC.Exp1_AATCGGTGTTTGGGCC 3.02022850224426 -3.94746281599161 MAIT cells 1
sc_R3.NPC.Exp1_ATGTGTGTCACAGTAC 0.664890822858118 -1.75266553854104 TRM cells
sc_E3.NPC.Exp1_TCACAAGGTCGCTTCT 2.40296089360168 -4.79913451170083 MAIT cells 1
sc_R7.NPC.Exp1_ATCTCTAAGCTTCGTA-1 -3.34043085864136 -2.59559967016336 NK cells 3
sc_R5.NPC.Exp1_TGCAGATGTCACTTCC-1 -0.972589972525335 -1.53125836347696 NK cells 3
sc_R6.NPC.Exp1_GCTTGGGTCATTGCGA-1 -5.29445255091736 1.35891185308341 NK cells 1
sc_R6.NPC.Exp1_GCCTGTTCAACAAGTA-1 3.37425291249206 0.259099166640078 TRM cells
sc_R7.NPC.Exp1_GGGAGTAAGGTCTTTG-1 -3.23625052264283 -2.52176167463418 NK cells 3
sc_R7.NPC.Exp1_TCCTGCATCCCTCGTA-1 0.0217951656286945 -2.14710523580667 CD8 ab-T cells (stress)
sc_H1.EKS.Exp1_AGTGAGGTCCAGAAGG 3.68365561673095 -3.69665982221719 MAIT cells 1
sc_H2.NPC.Exp1_AGATTGCCAGCCTGTG 2.95224320599487 -0.120377499810423 TRM cells
sc_R7.NPC.Exp1_GTCTAGAGTGTATCCA-1 0.0836863041823138 -0.603749174824919 CD8 ab-T cells (stress)
sc_E7.NPC.Exp1_AGAAGCGCACTTGTCC-1 2.20345818707397 -2.78171159719583 MAIT cells 2
sc_H1.NPC.Exp1_CCTCAGTTCCAGAAGG -0.846099617987372 5.51444695497397 Infiltrating NK cells
sc_R7.NPC.Exp1_AAGTGAAGTACAAACA-1 -5.62696063807557 -1.28841735815164 NK cells 3
sc_R7.NPC.Exp1_ACAGGGATCGAGCCAC-1 0.630084750146173 -3.15851666425821 MAIT cells 1
sc_R6.NPC.Exp1_AATGGAAGTTCCACAA-1 3.53527652928283 -0.621147651425565 TRM cells
sc_R5.NPC.Exp1_AACTTCTAGCGCAATG-1 -2.36602819254944 1.16310004497412 NK cells 2
sc_R5.NPC.Exp1_CTCCGATGTCACTTAG-1 0.980028984040522 -2.82532550787088 CD8 ab-T cells (stress)
sc_R7.NPC.Exp1_GTAGGAGGTGAACCGA-1 0.41512638041427 6.015544157275 Infiltrating NK cells
sc_R3.NPC.Exp1_CGACCTTGTAGCGTCC 5.12150108525207 -3.9156687447941 MAIT cells 2
sc_E3.NPC.Exp1_AACTTTCCACCAGGCT 2.91939747044494 -3.81918551420328 MAIT cells 1
sc_R7.NPC.Exp1_TGTTTGTGTTTCCATT-1 -4.45896327784607 -0.493110317937101 NK cells 1
sc_R7.NPC.Exp1_TTGTTGTTCAGCTTCC-1 3.29003226468017 -1.74370076154825 TRM cells
sc_H3.NPC.Exp1_TGTGTTTCACAAGTAA -4.01104104807923 1.28946627283934 NK cells 1
sc_R7.NPC.Exp1_CATTGAGAGACAGTCG-1 -4.5701998501117 -2.1277892777836 NK cells 3
sc_R5.NPC.Exp1_AGCTACACACTGGATT-1 -2.8842114239032 -0.581252593747343 NK cells 2
sc_R7.NPC.Exp1_CGGGTGTGTCTGTGTA-1 1.38450205037048 0.609229009398257 CD8 ab-T cells 1
sc_E3.NPC.Exp1_GATCTAGGTCATTAGC -4.54074418833802 -0.57701005434152 NK cells 3
sc_R6.NPC.Exp1_GGCTTGGAGGAGCTGT-1 -4.14033544352601 -0.837629217854704 NK cells 3
sc_R1.NPC.Exp1_AGCATACAGGGAACGG 0.0019547686879863 3.63897178674582 CD8 ab-T cells 1
sc_R3.NPC.Exp1_TGCTACCAGGACCACA -0.779772761374212 5.22862456346396 Infiltrating NK cells
sc_R3.NPC.Exp1_CTGATAGGTCACCTAA 1.54673063466003 1.49768052602652 CD8 ab-T cells 1
sc_R1.NPC.Exp1_CTGCTGTTCAGTCCCT 0.666889366597437 0.613613944300448 CD8 ab-T cells 1
sc_R3.NPC.Exp1_CCTTCGATCGCATGAT -4.51111114314148 0.320320050963198 NK cells 2
sc_R7.NPC.Exp1_ATACCTTTCGTAGCTA-1 -4.82925594142029 -2.3880751321232 NK cells 3
sc_R5.NPC.Exp1_TCCCAGTCAAGCAGGT-1 3.06853997418334 -3.25858427976724 MAIT cells 2
sc_E7.NPC.Exp1_CGGACACTCATTATCC-1 5.24132978627136 1.36452094817999 CD8 ab-T cells 2
sc_E7.NPC.Exp1_CATGCTCAGAGAAGGT-1 4.43505775639465 2.30684552694205 ILC3
sc_R6.NPC.Exp1_TACCGGGAGTCGCTAT-1 0.330972847432398 4.79701040292624 gd-T cells
sc_R5.NPC.Exp1_CAGCCAGAGGATTTAG-1 -4.68674409678528 2.99141405130271 NK cells 1
sc_R7.NPC.Exp1_ACATGCAGTCAGGTGA-1 2.91484772869995 -3.12426831220743 MAIT cells 2
sc_H2.NPC.Exp1_TGGTTAGTCGAACTGT 5.5940543384259 -1.52929641698953 Naive CD4+ T cells
sc_R6.NPC.Exp1_CGCCATTGTGCGGATA-1 3.88513123700073 -1.21473719572183 TRM cells
sc_R5.NPC.Exp1_GGTTCTCTCAGATGCT-1 -4.36935746958802 -1.34212233518716 NK cells 3
sc_R3.NPC.Exp1_CTCTAATTCAGCTCTC -2.33496415904114 0.680409934171473 NK cells 2
sc_H3.NPC.Exp1_CTAAGACCACCTTGTC 5.30798017689636 -1.08313645815011 Naive CD4+ T cells
sc_R7.NPC.Exp1_ACCATTTCATACCAGT-1 -1.31611085227082 -2.35003926252481 NK cells 3
sc_R2.NPC.Exp1_GCTGCTTCAAATACAG -4.51519716075013 1.75240282321814 NK cells 2
sc_R1.NPC.Exp1_ACGGGTCTCATTGCCC -2.61722290804932 0.904941830583845 NK cells 1
sc_R6.NPC.Exp1_TACACCCAGACGCATG-1 -4.30960643580506 2.55952034498099 NK cells 1
sc_R1.NPC.Exp1_ACTGTCCCAGGTCTCG 0.6157993645375 0.770841918685471 CD8 ab-T cells 1
sc_R1.NPC.Exp1_GACGTTAAGAGCTGGT -2.7382644443805 0.802739430950021 NK cells 1
sc_R7.NPC.Exp1_GACTTCCAGACATGCG-1 -5.83162868311951 1.09527815485839 NK cells 1
sc_R5.NPC.Exp1_CTTTCAATCTCCATAT-1 -4.86828601649354 2.85760162378195 NK cells 1
sc_R7.NPC.Exp1_ATCCACCTCAATGTCG-1 0.202576068133615 1.15939737463835 CD8 ab-T cells 1
sc_R7.NPC.Exp1_TACGTCCCATACCACA-1 0.00281113097121613 7.24290822053794 Infiltrating NK cells
sc_R7.NPC.Exp1_TTTCACAAGCATGATA-1 -3.51718652537415 0.114738207110201 NK cells 1
sc_R7.NPC.Exp1_TACTTCAGTCACCGAC-1 1.86086153695037 -2.16729261373636 MAIT cells 2
sc_R7.NPC.Exp1_TTTACGTAGTAAACAC-1 1.53035163590362 1.30213404799346 CD8 ab-T cells 1
sc_R7.NPC.Exp1_GAAGGGTTCCAAGCCG-1 0.233316567630075 3.94692657495383 gd-T cells
sc_R7.NPC.Exp1_TGCTCCACACGTACAT-1 4.4369965762799 0.293591659315859 CD8 ab-T cells 2
sc_R7.NPC.Exp1_TCGGTCTTCCATCGTC-1 2.8452635974591 -2.92292048429605 MAIT cells 2
sc_R6.NPC.Exp1_CCATCACCAGAAGCTG-1 -3.95903122714112 3.0059780886257 NK cells 1
sc_R5.NPC.Exp1_GATGGAGAGTCTTCGA-1 2.67685019680908 -3.93713833784219 MAIT cells 1
sc_R5.NPC.Exp1_CTACCTGAGGTAAGGA-1 -1.75108349612305 0.174454074152743 NK cells 2
sc_R5.NPC.Exp1_TCATTTGAGGGATCTG-1 4.67131387898376 1.90885065103415 ILC3
sc_R7.NPC.Exp1_GCAGCCAGTACCTGTA-1 3.58606588551452 -3.14361550306436 MAIT cells 2
sc_R7.NPC.Exp1_TCCTAATAGATTGACA-1 4.68172561833312 1.29264519716147 CD8 ab-T cells 2
sc_E3.NPC.Exp1_TAAACCGAGAGTGAGA 0.5261917681401 -3.63872744535562 MAIT cells 1
sc_R6.NPC.Exp1_ATGCATGAGGCTGAAC-1 -4.96611821940491 -0.495654363385404 NK cells 3
sc_R1.NPC.Exp1_CAACTAGGTTGGACCC -2.5923892288501 1.94651649499777 NK cells 1
sc_E7.NPC.Exp1_TATCTTGGTTCAATCG-1 1.6415384978955 -0.783996481648649 TRM cells
sc_E3.NPC.Exp1_AAGTCTGTCTGCTGTC -4.32397592356751 1.23765433932189 NK cells 2
sc_E6.NPC.Exp1_TTGCATTTCAAAGCCT-1 3.11801969716003 -0.188383478871549 TRM cells
sc_E7.NPC.Exp1_GACATCAGTTCCTAAG-1 0.650563475579523 -1.66848494505044 CD8 ab-T cells (stress)
sc_R7.NPC.Exp1_TGGGCGTAGTACAGCG-1 3.91401493260314 -1.02963616346475 TRM cells
sc_R7.NPC.Exp1_AGCTTCCCAATCAAGA-1 3.19047987172058 -3.00702549909707 MAIT cells 2
sc_R1.NPC.Exp1_CCCAATCAGATCCTGT -1.97645247271607 -0.210925836316313 NK cells 1
sc_E7.NPC.Exp1_CCTCCTCTCTCTCCGA-1 1.40330004403045 0.477642338522707 CD8 ab-T cells 1
sc_H1.EKS.Exp1_TAGTTGGGTAACGTTC -3.79351651957581 0.337470512636935 NK cells 2
sc_R7.NPC.Exp1_AGGCATTCATCGTGCG-1 2.5440579623883 -1.22550513242837 TRM cells
sc_E3.NPC.Exp1_GTATTCTTCTACGAGT -3.81567585757325 1.59072891975287 NK cells 2
sc_E3.NPC.Exp1_TACCTATTCGATAGAA 3.29474866101196 -3.7938254067814 MAIT cells 1
sc_R3.NPC.Exp1_TTTGCGCTCAAGGTAA 1.32040106961181 -1.33457924818155 MAIT cells 2
sc_R7.NPC.Exp1_GTAGATCAGAACCGCA-1 2.00191366383483 -0.369680065861906 TRM cells
sc_R7.NPC.Exp1_TCCCACAAGAATAACC-1 -0.450999382048346 3.2818844130123 gd-T cells
sc_R6.NPC.Exp1_TCAATCTTCTACGCGG-1 4.4027472705548 -0.33289327119943 Naive CD4+ T cells
sc_E3.NPC.Exp1_CAGCAGCTCCTGTAGA -4.20603692820618 1.56349269653205 NK cells 2
sc_R5.NPC.Exp1_TCAGTCCAGGCTTCCG-1 4.64574873158386 -2.15566780065652 MAIT cells 2
sc_R7.NPC.Exp1_TACGTCCAGCCATGCC-1 -5.35952556422303 2.11336133981589 NK cells 1
sc_H1.EKS.Exp1_TACTTGTGTATGGTTC -4.32951772502015 0.867967761852776 NK cells 2
sc_E7.NPC.Exp1_CCGCAAGGTATTGCCA-1 1.19746684739044 1.3298255612934 CD8 ab-T cells 1
sc_R5.NPC.Exp1_TTCTAACAGTCCGCCA-1 -5.13258064082215 -0.325779933682646 NK cells 3
sc_R7.NPC.Exp1_AGACCCGTCCTTTGAT-1 -2.83154714396546 3.20592043901328 TRM cells
sc_E3.NPC.Exp1_ACTTACTAGGTACTCT 3.43805467793395 -4.23876502012369 MAIT cells 1
sc_H1.NPC.Exp1_CGCTATCCATGAAGTA 5.4369293422406 -1.58165409063455 Naive CD4+ T cells
sc_R5.NPC.Exp1_TTTGACTCATGACAGG-1 1.55638801762512 -4.35369135831949 MAIT cells 1
sc_R6.NPC.Exp1_CGATGCGCACAGTATC-1 5.42855655857971 0.772398438104426 CD8 ab-T cells 2
sc_E7.NPC.Exp1_CTCCTCCTCCAAATGC-1 2.25109898755004 -2.2146930882847 TRM cells
sc_R6.NPC.Exp1_ATTCTTGAGTTTCTTC-1 4.5816670627301 -0.39440359567758 Naive CD4+ T cells
sc_E3.NPC.Exp1_CTAGCCTGTCTAGGTT 2.6406532497113 -2.3151147553837 MAIT cells 2
sc_R7.NPC.Exp1_ATGAAAGGTTAAAGTG-1 -0.533298674135901 3.02051327730063 gd-T cells
sc_R7.NPC.Exp1_ACAGAAATCTTGATTC-1 2.94294655033996 -1.72425748800393 TRM cells
sc_R7.NPC.Exp1_AACCCAATCATGCCCT-1 -5.53513467600892 1.11483572030905 NK cells 1
sc_E7.NPC.Exp1_TGCTCCACAGAAACCG-1 0.923039195031427 1.27300391698722 CD8 ab-T cells 1
sc_E3.NPC.Exp1_TACGGATCAGCTTCGG -4.99352634242127 1.16864759827498 NK cells 2
sc_R5.NPC.Exp1_TTTCATGTCCTATTTG-1 -2.65028178980897 -0.666226048222746 NK cells 2
sc_R5.NPC.Exp1_GAACACTGTGTGCCTG-1 -0.121692988186575 6.0147831251705 Infiltrating NK cells
sc_R7.NPC.Exp1_TCCGATCTCCTGATAG-1 -0.0742459354023109 1.23214487338904 CD8 ab-T cells 1
sc_H1.NPC.Exp1_CCTTTCTTCAGCATGT -4.128851774245 0.851940560885702 NK cells 2
sc_R7.NPC.Exp1_TTTCGATGTGCGAACA-1 0.380561229676508 -3.04433752988931 MAIT cells 1
sc_E7.NPC.Exp1_CTACTATTCTGGTCAA-1 2.32028662869384 -0.799576778165067 TRM cells
sc_R7.NPC.Exp1_CAAGAGGCAAAGCACG-1 2.52125894734313 -0.739436406842436 TRM cells
sc_E7.NPC.Exp1_TGAATCGAGTGCAACG-1 0.524237212628626 1.22722403312567 CD8 ab-T cells 1
sc_R7.NPC.Exp1_GATCCCTAGAAAGCGA-1 -5.4549187450702 -1.73332812284585 NK cells 1
sc_R5.NPC.Exp1_TAAGCACTCCTGTTAT-1 -0.978225710898138 4.4472007563198 gd-T cells
sc_E3.NPC.Exp1_CGCTATCTCAAACGGG -4.91443431666443 0.740359697290694 NK cells 2
sc_E7.NPC.Exp1_CCGAACGTCCATACAG-1 4.42930280873229 2.31724057699088 ILC3
sc_R1.NPC.Exp1_TGTCCCAAGCTCAACT -4.51901948741028 0.0100676825130331 NK cells 1
sc_R7.NPC.Exp1_TCAAGCATCCTAGCTC-1 -0.42062327554772 6.82995675111655 Infiltrating NK cells
sc_R6.NPC.Exp1_CATTTCACATGACCCG-1 -5.7442663936908 1.69714514518622 NK cells 1
sc_R5.NPC.Exp1_AGTTAGCCATTAGGCT-1 4.44729196736267 2.32423804307822 ILC3
sc_H3.NPC.Exp1_CGTAGCGTCTTTAGGG -4.17651927760193 -2.3490638921177 NK cells 3
sc_E7.NPC.Exp1_CCTCAGTAGATGCGAC-1 2.67701661297729 0.356963347443377 TRM cells
sc_R7.NPC.Exp1_AAGTACCTCCTCTAGC-1 0.223143634290003 4.04336140657309 gd-T cells
sc_R7.NPC.Exp1_CTACAGATCAAAGGAT-1 5.55986940571716 -1.10195412134286 Naive CD4+ T cells
sc_R5.NPC.Exp1_AGATCCAGTACACGTT-1 0.960590359658502 -3.9243676850712 MAIT cells 1
sc_R7.NPC.Exp1_GTTCATTAGTCAACAA-1 -0.133840105592705 6.82734940553549 Infiltrating NK cells
sc_R1.NPC.Exp1_GTGGGTCAGGAATCGC 0.668663677663111 0.362173776873385 CD8 ab-T cells 1
sc_R6.NPC.Exp1_TACCTGCCATAGTCGT-1 -5.67518174937317 0.357570420750414 NK cells 1
sc_E3.NPC.Exp1_TGCCCTAAGAGTCGGT -2.92841518214295 1.23994882012251 NK cells 2
sc_R7.NPC.Exp1_ACTCCCACAAGTAGTA-1 0.173506495446466 7.33661673570517 Infiltrating NK cells
sc_R6.NPC.Exp1_CTCCTCCCAGAAGTTA-1 -3.70934331706116 -0.262115378133024 NK cells 2
sc_R5.NPC.Exp1_CCACTTGCATGCGTGC-1 -3.95327961733887 2.7389783670986 NK cells 1
sc_R7.NPC.Exp1_GTTACGACAAGATTGA-1 -4.33520829966614 2.44441507364157 NK cells 1
sc_E3.NPC.Exp1_CCCTCCTTCCGTTGTC -3.06286466410706 0.816884978008454 NK cells 2
sc_E3.NPC.Exp1_CCTTCCCTCCATTCTA 2.120828744859 -4.76631905531045 MAIT cells 1
sc_E3.NPC.Exp1_CCGTTCATCGGTCCGA -3.9736479549701 1.27276862765196 NK cells 2
sc_E7.NPC.Exp1_TAACTTCGTTTGACAC-1 5.20997059056213 1.2262351324642 CD8 ab-T cells 2
sc_H1.NPC.Exp1_GAACGGAAGCCACCTG 1.81138729760101 -4.0753572175419 MAIT cells 1
sc_R6.NPC.Exp1_TGATCTTTCCACCTCA-1 -5.15304506114075 -0.0490568468486917 NK cells 1
sc_R6.NPC.Exp1_ATCCGTCAGGTTCATC-1 3.92330515095641 -2.32895638441202 MAIT cells 2
sc_R5.NPC.Exp1_TACATTCAGGGATGTC-1 0.461518880814814 -1.16840650533792 CD8 ab-T cells (stress)
sc_E3.NPC.Exp1_CTCAGAATCATCGGAT 2.79858314701965 -4.30300642942544 MAIT cells 1
sc_R7.NPC.Exp1_AGGCTGCGTTAGAAAC-1 4.18202078053405 -0.996625561467375 TRM cells
sc_R5.NPC.Exp1_GGCTTGGCAATAGGAT-1 -0.368849787026144 4.49544070268515 gd-T cells
sc_E7.NPC.Exp1_TTCCTCTGTCGATTAC-1 3.26194965550353 -1.15494682287332 TRM cells
sc_R7.NPC.Exp1_AGGCTGCTCGATTCCC-1 1.50037181088378 -1.45224239324685 TRM cells
sc_R7.NPC.Exp1_GAGGCAAGTACTAACC-1 3.7701686591809 -1.31129767393228 TRM cells
sc_R3.NPC.Exp1_AACCATGAGGGCTTCC 0.541168448418878 -3.35721566175577 MAIT cells 1
sc_E3.NPC.Exp1_CTAGAGTTCAAACCAC -1.94257617285798 -0.484938878766264 MAIT cells 2
sc_R7.NPC.Exp1_CAACAGTTCGAGAAGC-1 0.025098946780466 -1.7353868672764 CD8 ab-T cells (stress)
sc_H2.NPC.Exp1_TCTATTGCAGTGGAGT 4.25620996663024 -2.15424825643655 MAIT cells 2
sc_R7.NPC.Exp1_TGTCAGAGTGTCTCCT-1 -4.98019588282654 -2.45407344793435 NK cells 3
sc_E7.NPC.Exp1_TGATTCTAGGAATGTT-1 5.48103391835143 -1.17081453298684 Naive CD4+ T cells
sc_R1.NPC.Exp1_ACCGTAATCAACTCTT -3.99159515193055 -0.326074738255705 NK cells 2
sc_E3.NPC.Exp1_CTAACTTCAGATTGCT 2.27730714985778 -4.3257496545231 MAIT cells 1
sc_R6.NPC.Exp1_AACAAGAGTTATAGCC-1 3.55764138409545 1.9483153631771 Treg
sc_R1.NPC.Exp1_AAGTCTGCATGCATGT 0.0550219983761539 4.23704717660788 CD8 ab-T cells 1
sc_R6.NPC.Exp1_AGTCATGCAAGCGCTC-1 4.38473379322936 -1.22102024053689 CD8 ab-T cells 1
sc_R1.NPC.Exp1_CGGACTGGTGAGTGAC -4.62552869608948 -0.55356730913278 NK cells 3
sc_R7.NPC.Exp1_TTGCGTCTCCCATTCG-1 5.7510572642987 -0.616370219937528 Naive CD4+ T cells
sc_H2.NPC.Exp1_CGTGAGCGTCTTCGTC 2.54249059864929 -3.44706465696451 CD8 ab-T cells (stress)
sc_R7.NPC.Exp1_TTGAGTGCAGTCAGTT-1 3.21497165867736 -1.04849650358316 TRM cells
sc_R6.NPC.Exp1_CATGCGGAGCGTTACT-1 4.84522783467224 -2.07959486936685 Naive CD4+ T cells
sc_R5.NPC.Exp1_CGAGGAACATCCAATG-1 -2.85415613940308 2.64930961633566 NK cells 1
sc_E3.NPC.Exp1_CGGACGTGTTGCTCCT -2.85354316523621 0.174571316489016 NK cells 2
sc_H1.EKS.Exp1_AAAGTAGCAGACACTT 2.88422262379577 -4.22945286726114 MAIT cells 1
sc_R6.NPC.Exp1_CGGAATTTCTCGCCTA-1 3.30387985417297 -0.669329066029753 TRM cells
sc_R5.NPC.Exp1_GAGGGATCATTCGATG-1 -5.93576658061097 1.14770783091429 NK cells 1
sc_R7.NPC.Exp1_GCTTCACAGATAGTCA-1 -3.72538698008607 -2.12433793043252 NK cells 3
sc_R7.NPC.Exp1_TCGCAGGGTCGTGATT-1 -5.41358793070862 0.719894882091318 NK cells 1
sc_R1.NPC.Exp1_TACAGTGGTACCAGTT -3.24590432932923 -2.29502822851297 NK cells 3
sc_E3.NPC.Exp1_GAAACTCGTTATCCGA -4.72793233683655 0.94021509195212 NK cells 2
sc_E7.NPC.Exp1_GTGTTAGTCGACGCGT-1 2.83060800740173 -1.54896690343973 TRM cells
sc_H1.NPC.Exp1_GTAGGCCTCTGTCTAT -4.4292348652179 -1.7300841996586 NK cells 3
sc_E3.NPC.Exp1_GATCAGTCATTTGCTT 1.75621723839691 -2.94093586897012 MAIT cells 1
sc_E3.NPC.Exp1_GTGCGGTAGGCTATCT 0.318163421839975 -2.46873142217752 MAIT cells 2
sc_E3.NPC.Exp1_GACTGCGGTTTCCACC 1.68537211129119 -4.10013701414224 MAIT cells 1
sc_R5.NPC.Exp1_GTAGGAGGTCGCAACC-1 3.01267969319274 -2.19903828596231 MAIT cells 2
sc_R7.NPC.Exp1_ATGATCGGTGGATTTC-1 0.117735442609095 7.07071660066489 Infiltrating NK cells
sc_R7.NPC.Exp1_TCGGGCACAGAACATA-1 2.7238846988385 -1.05857493375894 TRM cells
sc_R5.NPC.Exp1_GGTTAACAGCAAACAT-1 -3.65176952174256 2.58242712522391 NK cells 1
sc_R7.NPC.Exp1_ATGGAGGTCTTAGCTT-1 -1.23467040350983 -1.90280367826578 NK cells 3
sc_H1.EKS.Exp1_AAAGCAAGTTATCGGT -5.16851365855286 -0.821276087514128 NK cells 3
sc_E3.NPC.Exp1_TACGGATAGGGATGGG -4.64659965327332 -1.45084645246622 NK cells 3
sc_E6.NPC.Exp1_AGGTAGGGTCTATGAC-1 -0.740259829073645 1.62377349639777 NK cells 1
sc_R7.NPC.Exp1_GATGTTGCACCCTATC-1 3.22511207768371 -2.8529234120762 MAIT cells 2
sc_R1.NPC.Exp1_CCGTGGACAAAGTCAA -4.06147849848816 2.04106376672629 NK cells 1
sc_E3.NPC.Exp1_ATTCTACTCAAACAAG 5.99359190174987 -1.16051544641611 Naive CD4+ T cells
sc_R7.NPC.Exp1_GGGCCATTCATTCGGA-1 -0.154607254176832 7.13908455873374 Infiltrating NK cells
sc_H1.EKS.Exp1_CAGCAGCTCAGAAATG -3.7346273689563 0.814883696588219 NK cells 2
sc_E3.NPC.Exp1_TCTTTCCTCAATACCG 3.84340488621642 -3.31119992231485 MAIT cells 1
sc_E3.NPC.Exp1_AGGCCACTCCCTCAGT -1.08855229905198 5.06211398149375 Infiltrating NK cells
sc_R6.NPC.Exp1_AAGAACACATTGTGCA-1 -3.08602392962525 3.03553936982993 NK cells 1
sc_H1.EKS.Exp1_ACACCAACACGAAAGC 3.70816790768554 -3.61708094572183 MAIT cells 1
sc_E7.NPC.Exp1_TACCCACCATGACTGT-1 1.60696911522796 -1.48769261335489 MAIT cells 2
sc_R6.NPC.Exp1_AGTCACAGTCCAGTTA-1 5.25018989750793 -1.79357149099466 Naive CD4+ T cells
sc_R5.NPC.Exp1_TAACTTCGTTAAACCC-1 -3.94795143893311 -1.13825168108102 NK cells 1
sc_E1.NPC.Exp1_CGCTGGATCAGCGACC 3.48779022404601 1.09926090741995 TRM cells
sc_R7.NPC.Exp1_GAATCACTCCGCAAAT-1 -2.00763786128113 -2.46699096655008 NK cells 3
sc_H2.NPC.Exp1_GACGGCTGTCATCCCT -4.29037797740052 1.44096646810416 NK cells 2
sc_R7.NPC.Exp1_AGGTTACAGCAACAAT-1 2.39272582241943 -2.96760537122842 MAIT cells 2
sc_R6.NPC.Exp1_ATCCCTGCAGAGGCTA-1 4.97277700611999 1.42630718255881 CD8 ab-T cells 2
sc_E3.NPC.Exp1_AGTAGTCTCTACTCAT -4.01620495608399 0.921595055409704 NK cells 2
sc_R6.NPC.Exp1_TACTTCATCTGCTTAT-1 -3.01671231082032 3.74821732545737 NK cells 1
sc_R6.NPC.Exp1_GGGTAGAGTTGATCGT-1 0.417117890805506 4.04290102029685 gd-T cells
sc_E7.NPC.Exp1_TCCTCCCAGAATAGTC-1 -5.03761184504578 2.08055148626212 NK cells 1
sc_R1.NPC.Exp1_TCATTTGAGACCCACC 4.42046320149352 -1.15762783979532 Naive CD4+ T cells
sc_R3.NPC.Exp1_TTTGGTTCAAGCTGTT 2.12830769726684 -2.23915817236062 MAIT cells 2
sc_E3.NPC.Exp1_CTAATGGTCCTGCCAT 2.11969744870117 -2.59863354658243 CD8 ab-T cells (stress)
sc_R7.NPC.Exp1_GTAGAAAGTCACTCGG-1 -5.01477754405091 2.25248907113913 NK cells 1
sc_E7.NPC.Exp1_GGAACCCTCCTCAGAA-1 1.78058337876251 1.30774943138007 CD8 ab-T cells 1
sc_E1.NPC.Exp1_CTGATCCAGGCCATAG 4.81841766545227 -0.846932191601957 Naive CD4+ T cells
sc_E3.NPC.Exp1_TAGCCGGGTCCCTTGT -3.85824549487183 1.31755987907294 NK cells 1
sc_E1.NPC.Exp1_CGGACTGAGACCTAGG -3.82794988444398 1.69357482696417 NK cells 1
sc_E7.NPC.Exp1_AGACAGGAGGGCGAAG-1 2.76487576672485 -2.04594590162393 MAIT cells 2
sc_R7.NPC.Exp1_GGGCGTTAGCCATTCA-1 -4.9136155872638 1.99005160833243 NK cells 1
sc_R5.NPC.Exp1_TGTGGCGTCTCGGCTT-1 1.44661807724883 1.20452038551215 CD8 ab-T cells 1
sc_H1.EKS.Exp1_GTCTTCGTCAGCGATT 2.58810889431884 -3.9165699670231 MAIT cells 1
sc_E7.NPC.Exp1_ACCAAACGTTCCTAAG-1 3.3326915473645 -0.610334534398283 TRM cells
sc_R6.NPC.Exp1_AGGTCATGTGGCACTC-1 2.96685063549926 -0.14382358287927 TRM cells
sc_R1.NPC.Exp1_AGCGTATGTAAGTGGC -3.28445756724427 1.36555467153433 NK cells 1
sc_R3.NPC.Exp1_TGGCTGGGTTACCAGT 0.860950049847864 -3.98132302259561 MAIT cells 2
sc_R7.NPC.Exp1_AGAAATGCAGGGACTA-1 3.69332587429931 -0.668702978841032 TRM cells
sc_E3.NPC.Exp1_CGGCTAGAGCTTTGGT -5.09572780421326 -0.107237596265043 NK cells 3
sc_E7.NPC.Exp1_TCATGCCGTTAGGAGC-1 2.30032336422851 -0.415979404202665 TRM cells
sc_R7.NPC.Exp1_GAAGCGACAAACCGGA-1 0.975521442384027 1.19214392805937 CD8 ab-T cells 1
sc_R3.NPC.Exp1_TGCGGGTCAACACGCC 5.01242887684753 -3.94070460294839 MAIT cells 2
sc_E7.NPC.Exp1_TGGATCATCATCTATC-1 2.66086137005737 -0.841828722706999 TRM cells
sc_E3.NPC.Exp1_AGTCTTTCAGGACCCT 3.90676748463561 -2.70445801710245 MAIT cells 1
sc_E3.NPC.Exp1_TTTGGTTGTATATCCG 1.86827361294677 -4.37517287229654 MAIT cells 1
sc_E1.NPC.Exp1_TGCACCTCATTTCAGG 4.47624218174865 2.12702129388693 ILC3
sc_R7.NPC.Exp1_CACAACAGTTACAGCT-1 -5.20898902705262 -1.90068008398172 NK cells 1
sc_E3.NPC.Exp1_GTTAAGCTCGCCTGAG -3.96454847148011 -1.28764392828103 NK cells 3
sc_R7.NPC.Exp1_TCAGGGCAGCTAGAGC-1 -4.2141379146869 -1.97262885069009 NK cells 3
sc_R7.NPC.Exp1_CTCATGCTCGTCGGGT-1 -5.74271571925232 0.398933093794619 NK cells 1
sc_E7.NPC.Exp1_GATTCTTGTACCTGTA-1 5.62999164769103 -1.27709533666726 Naive CD4+ T cells
sc_R3.NPC.Exp1_GTGAAGGGTAGCGCAA 4.53961622425964 -3.21762015318033 MAIT cells 2
sc_R1.NPC.Exp1_CACTCCAAGGGCATGT -3.41710913470338 0.837030771919523 NK cells 1
sc_E7.NPC.Exp1_ACCTACCTCCAACCAA-1 1.63481342503478 1.50334648395423 CD8 ab-T cells 1
sc_R3.NPC.Exp1_GTGGGTCGTAGATTAG -3.42541206172059 -2.45414473508951 NK cells 3
sc_R6.NPC.Exp1_ATGTCTTGTACTGTTG-1 4.01804506489685 -2.7185387799656 MAIT cells 2
sc_E7.NPC.Exp1_TCACACCAGCCTTTCC-1 -0.422597232371069 6.9366433432186 Infiltrating NK cells
sc_R1.NPC.Exp1_ATGTGTGTCCCTCTTT 0.725884375066065 -2.76456691717264 TRM cells
sc_E1.NPC.Exp1_ATCACGAAGGTGACCA -3.92043960383484 -0.337024707547392 NK cells 2
sc_R3.NPC.Exp1_CTAGTGACATCTCCCA 5.2588230342572 -3.329182405225 MAIT cells 2
sc_R6.NPC.Exp1_CCTGCATTCTTGGATG-1 -5.44138229182313 1.32094887996558 NK cells 1
sc_R7.NPC.Exp1_CATACAGGTCAATGGG-1 4.2193132610028 -3.03437091802713 MAIT cells 2
sc_E3.NPC.Exp1_GGGTTGCGTAGCTAAA 2.75912582585266 -4.3768184373295 MAIT cells 1
sc_E3.NPC.Exp1_ATAGACCGTGTGGTTT 2.68014514157226 -4.40455510114786 MAIT cells 1
sc_R7.NPC.Exp1_GACCAATAGACGGTCA-1 5.20445167729309 0.991799872168337 CD8 ab-T cells 2
sc_R6.NPC.Exp1_CTCAAGATCGAAGCAG-1 -4.70914876750062 -1.86632515882608 NK cells 3
sc_R6.NPC.Exp1_GGTTCTCGTGACTGAG-1 4.99791586110046 -0.0648883769428384 CD8 ab-T cells 2
sc_E3.NPC.Exp1_GATGAAAAGATGTGGC -2.82340133479188 0.459394346722399 NK cells 2
sc_H1.NPC.Exp1_GCATGCGAGAGTCGGT 1.57097339341094 -3.83090140318033 MAIT cells 1
sc_R1.NPC.Exp1_CAACCAACATGAGCGA -1.80115866950104 0.247679572352206 NK cells 2
sc_R5.NPC.Exp1_CATGGATGTGACTATC-1 -3.89057672312806 0.515496115931307 NK cells 2
sc_R3.NPC.Exp1_CCCAGTTAGTGCGTGA -3.86033308795045 1.56457416320685 NK cells 2
sc_R5.NPC.Exp1_ACTATGGTCGACATAC-1 -5.8582161693866 1.42024723792914 NK cells 1
sc_R6.NPC.Exp1_TCAGGTAAGCATTTCG-1 3.93049633213928 -2.41044570898172 MAIT cells 2
sc_R7.NPC.Exp1_AAATGGAGTGAGACGT-1 -0.99736106684754 4.13386772180441 gd-T cells
sc_E7.NPC.Exp1_GATTCTTCACAGTCGC-1 -1.07638317635605 -2.19126178716775 TRM cells
sc_R6.NPC.Exp1_TATTGGGTCATGAGAA-1 -2.86961376956055 2.33154402280692 NK cells 1
sc_E7.NPC.Exp1_CTCAGTCTCTCCTGTG-1 2.33539426037719 -0.809313554516996 TRM cells
sc_R5.NPC.Exp1_CATGCGGCAAAGGCAC-1 3.38671028325012 1.58728275800589 Treg
sc_H1.NPC.Exp1_AGAGCTTAGGCATTGG -4.5082610874469 -0.431432146779264 NK cells 3
sc_E3.NPC.Exp1_AGTTGGTTCAACGGCC 3.64391362378051 -3.75688054060098 MAIT cells 1
sc_R1.NPC.Exp1_GACGTGCGTACCAGTT 0.364443329066538 4.25046299005393 gd-T cells
sc_R1.NPC.Exp1_TCAGCTCTCGCTGATA 1.18752765366485 0.689949568160807 CD8 ab-T cells 1
sc_H1.NPC.Exp1_CGATTGAAGACCGGAT -0.382941189318396 5.51430676484946 Infiltrating NK cells
sc_E7.NPC.Exp1_GAGTGAGCAGGATCTT-1 -0.544308784514166 5.99512837434653 Infiltrating NK cells
sc_R7.NPC.Exp1_ACATTTCCAGTGAGCA-1 2.96693551251342 -0.681147713414396 TRM cells
sc_R6.NPC.Exp1_CTATAGGCACGTACAT-1 0.661893960923456 4.13744829202536 CD8 ab-T cells 2
sc_R3.NPC.Exp1_GCGGGTTAGGGAGTAA 0.291198310345911 -1.97407462095376 CD8 ab-T cells (stress)
sc_R5.NPC.Exp1_TGTGAGTTCACGGAGA-1 3.02121889302184 -3.93998791669961 MAIT cells 2
sc_R7.NPC.Exp1_ATCGATGTCAGCTTGA-1 -5.3410886555011 -1.79505898450967 NK cells 3
sc_R6.NPC.Exp1_TTTCACAGTGGCTCTG-1 -4.26418960383484 3.59748552347067 NK cells 1
sc_E7.NPC.Exp1_TCATACTCACTAGTAC-1 0.987486955613397 1.03679076934699 CD8 ab-T cells 1
sc_R7.NPC.Exp1_ATTCAGGCAGTCGAGA-1 -1.8469172745044 -2.67652775739786 MAIT cells 1
sc_R7.NPC.Exp1_CGTTAGAGTAACATAG-1 4.81415807911804 1.34732769037131 CD8 ab-T cells 2
sc_R5.NPC.Exp1_TTGCATTCACTATCGA-1 -4.23926103404114 -1.31563593839761 NK cells 3
sc_H2.NPC.Exp1_CCTACACAGGCTCATT -4.49006879618714 1.65248606706503 NK cells 2
sc_E3.NPC.Exp1_CACATTTGTAAACGCG -3.93704664996216 1.45557890439871 NK cells 2
sc_R7.NPC.Exp1_TTGCCTGCATCCGCGA-1 2.83910214611938 -1.17906655763742 TRM cells
sc_R7.NPC.Exp1_CATTCTACAGAGGAAA-1 -1.23441899111817 1.49335120225791 NK cells 1
sc_R3.NPC.Exp1_CTGCCTAAGCGATATA -4.07604563525269 -0.687076229802336 NK cells 3
sc_R2.NPC.Exp1_GGCTGGTCAAGCGAGT 4.83141290852477 1.15751675868872 CD8 ab-T cells 2
sc_R6.NPC.Exp1_ATCGTCCCATCACGGC-1 -4.2246974735553 2.63270888830069 NK cells 1
sc_R7.NPC.Exp1_TTGTGTTCATGAGTAA-1 0.199011233538889 6.6164357473934 Infiltrating NK cells
sc_E3.NPC.Exp1_GGCTCGAAGCCATCGC 3.04611575314453 -4.15922762846109 MAIT cells 1
sc_E3.NPC.Exp1_TTCTCCTGTATATGGA 3.4731248588269 1.79224942232016 Treg
sc_R6.NPC.Exp1_GGGCTCAAGAGGTTAT-1 4.68152820774963 -2.22408892606851 MAIT cells 2
sc_E3.NPC.Exp1_CGATGTACATTCTCAT -3.51677358439515 1.63522962833289 NK cells 2
sc_E7.NPC.Exp1_ATATCCTAGGCTGTAG-1 -3.67748654177735 -1.4097385594761 NK cells 3
sc_E3.NPC.Exp1_TTTGTCAAGCGTTCCG 3.77387106129577 -0.736267704716886 TRM cells
sc_E7.NPC.Exp1_TCATTCACACTATCCC-1 2.28303825566223 -2.99132635091897 TRM cells
sc_E2.NPC.Exp1_CAAGATCTCAGTCAGT -4.63673436930726 -0.315087575665678 NK cells 3
sc_R3.NPC.Exp1_AGGCCGTCAAGTTGTC 2.19150793263366 -4.20753695463296 MAIT cells 1
sc_R6.NPC.Exp1_ACTCTCGAGTCGCCCA-1 -5.8042987613971 0.630174826630388 NK cells 1
sc_R7.NPC.Exp1_GCAACCGCAGCTACAT-1 -4.87362182429383 2.33401594663504 NK cells 1
sc_R5.NPC.Exp1_TTCACGCCAGCTCATA-1 -0.289640161305166 6.70385144258383 Infiltrating NK cells
sc_R6.NPC.Exp1_TGGGATTTCATTTCGT-1 -5.2280629902179 -1.08432545160409 NK cells 3
sc_R5.NPC.Exp1_AGGAATAGTTTCGACA-1 -1.21959531596253 3.81161520982627 gd-T cells
sc_R7.NPC.Exp1_GTCTAGAGTGCTGTCG-1 -4.04058897784302 2.16771946454886 NK cells 1
sc_R5.NPC.Exp1_TCGCACTGTGATGTAA-1 2.74161064335754 -0.479625005475248 TRM cells
sc_R5.NPC.Exp1_TACATTCCAGGAGGTT-1 -1.07165074637482 4.23661206270102 gd-T cells
sc_R6.NPC.Exp1_CTCAGAACACATGAAA-1 -3.96583044817994 0.162797909029757 NK cells 2
sc_H1.EKS.Exp1_ATCTACTTCAACACCA 0.33131199786117 4.97046969438437 Infiltrating NK cells
sc_E3.NPC.Exp1_TAGACCATCTACTCAT 1.47507178494384 -2.58576704954263 CD8 ab-T cells (stress)
sc_R6.NPC.Exp1_CCTTCAGGTCCGAAGA-1 -4.87839687159607 -0.243006248227323 NK cells 1
sc_E3.NPC.Exp1_CGAACATAGTGTGAAT -0.956944468527533 5.13665888810996 Infiltrating NK cells
sc_R7.NPC.Exp1_GTAGAGGAGAGTCTGG-1 -5.47058332255433 1.03717869127635 NK cells 1
sc_R1.NPC.Exp1_AACCATGAGCTGCGAA 0.253336456507944 4.66083357835654 gd-T cells
sc_R6.NPC.Exp1_GATAGAACACTTCAAG-1 4.06615602681091 -2.89399363493081 MAIT cells 2
sc_R7.NPC.Exp1_TTCCGTGGTGGCTACC-1 0.0856510967915286 7.24528334642295 Infiltrating NK cells
sc_E3.NPC.Exp1_TGGCTGGTCACTATTC 1.88285851189544 -4.03699805235025 MAIT cells 1
sc_R7.NPC.Exp1_ATATCCTCATCCGGCA-1 2.6088145942395 -2.82430412267801 MAIT cells 2
sc_R5.NPC.Exp1_TTGAACGCATCATGAC-1 -5.04377973368714 2.71883008981589 NK cells 1
sc_H1.NPC.Exp1_GCGAGAATCACCTCGT -4.14251554301331 0.951759766587054 NK cells 2
sc_R5.NPC.Exp1_GTGTTCCAGGGAGGCA-1 -4.25902116587708 0.600900288471018 NK cells 1
sc_R1.NPC.Exp1_ACGGCCACAGCTGCAC 1.48722803303649 0.618839200385844 CD8 ab-T cells 1
sc_R5.NPC.Exp1_ACGATGTGTACGACAG-1 4.02930080601623 -1.10444428419229 TRM cells
sc_R7.NPC.Exp1_ATACCTTCATGACGAG-1 2.60421263882568 0.681852664598261 TRM cells
sc_R1.NPC.Exp1_AGTGGGAGTAGTAGTA -4.67449176600525 -0.456473130933012 NK cells 3
sc_R3.NPC.Exp1_CGTCCATGTACTCAAC 2.13036858746459 -4.85164095853921 MAIT cells 1
sc_E7.NPC.Exp1_TCAATTCAGGATATAC-1 -4.10649383357117 -1.95397784208413 NK cells 3
sc_E1.NPC.Exp1_CTAACTTGTTGAGGTG 5.02952491948059 -1.87126256918069 Naive CD4+ T cells
sc_H2.NPC.Exp1_TCGCGAGTCACATGCA -4.34224498560975 1.90927229429129 NK cells 2
sc_R7.NPC.Exp1_AGTTAGCCAAGTGCTT-1 1.20075189778259 -2.68956734632608 MAIT cells 1
sc_R1.NPC.Exp1_AGGTCCGGTATGGTTC 0.077088755459093 3.28742406869773 gd-T cells
sc_R6.NPC.Exp1_CTGAATGGTGAGCAGT-1 -6.13887059977601 1.32588593269232 NK cells 1
sc_R5.NPC.Exp1_CGGGTGTTCGTAACAC-1 -1.07134288838456 5.88892577196005 Infiltrating NK cells
sc_R6.NPC.Exp1_CCATCACTCAGGAAGC-1 -4.95310771754334 -2.18463112806436 NK cells 1
sc_E3.NPC.Exp1_CCGGTAGAGGGTTCCC 4.08033621022155 -3.76393105482217 MAIT cells 1
sc_R6.NPC.Exp1_CAACGATAGGTATAGT-1 -1.9424458771045 3.57641408944968 gd-T cells
sc_H2.NPC.Exp1_TTCTCCTAGGATGTAT -4.62423599055359 1.46708683277014 NK cells 2
sc_R1.NPC.Exp1_GCTGCAGTCTGCCAGG -1.99476898005555 0.66027292216662 NK cells 2
sc_E3.NPC.Exp1_GATTCAGTCCTGCTTG -3.62439549258301 -0.291305322400297 NK cells 2
sc_E3.NPC.Exp1_GTGTTAGGTAGCGCTC 3.42140710064819 -3.92671944593545 MAIT cells 1
sc_H1.NPC.Exp1_ACTGAACTCTCATTCA 2.63630044171264 -4.212802667371 MAIT cells 2
sc_E3.NPC.Exp1_GTGCGGTAGCGCCTCA 2.1722317905133 -3.96303059553262 MAIT cells 1
sc_R5.NPC.Exp1_CCCTCTCCAGCGAACA-1 -4.36177528193543 2.4828223993862 NK cells 1
sc_E7.NPC.Exp1_CGTAATGGTGTGCTTA-1 1.89732336708953 -1.41077210401651 TRM cells
sc_E3.NPC.Exp1_TCGAGGCAGGTCGGAT -4.98650920680115 0.984649833091532 NK cells 2
sc_R7.NPC.Exp1_ATGAAAGGTACCGGAA-1 -5.65702665141175 1.71666834855918 NK cells 1
sc_R6.NPC.Exp1_TTGGGCGAGTGTTCCA-1 -3.88482511332581 2.51253638769034 NK cells 1
sc_E7.NPC.Exp1_AGGTGTTTCCTAACAG-1 -0.668881359606482 3.36980722452048 gd-T cells
sc_R7.NPC.Exp1_GGGTAGATCCGCTAGG-1 0.737121161908411 -1.75825430845376 CD8 ab-T cells (stress)
sc_H1.NPC.Exp1_CAGCATATCCGAGCCA 5.23583757588317 -1.41788794492837 Naive CD4+ T cells
sc_R7.NPC.Exp1_CTGTAGACACATACGT-1 0.120087397188448 1.09956453348044 CD8 ab-T cells 1
sc_R6.NPC.Exp1_CCCTGATTCTAGACCA-1 -4.684187295943 0.0963206698978293 NK cells 3
sc_R1.NPC.Exp1_CTCATTATCTGCTGCT -2.67824781230042 2.33051083589438 NK cells 1
sc_R2.NPC.Exp1_CAGAATCAGAGTGACC 2.56753122517516 1.60429839397315 CD8 ab-T cells 1
sc_E7.NPC.Exp1_CCGCAAGGTTTATGCG-1 4.8965216846173 1.30125932002905 CD8 ab-T cells 2
sc_H2.NPC.Exp1_GAAATGAAGTTTCCTT 3.26410567471435 0.410293143042361 TRM cells
sc_E7.NPC.Exp1_TTCCTCTGTAACATGA-1 -5.75926339915345 0.30797187591437 NK cells 1
sc_R7.NPC.Exp1_CCCGAAGAGATAGTCA-1 -0.4661959438617 2.81816480661276 gd-T cells
sc_E7.NPC.Exp1_GTTGTCCGTGCCGTTG-1 5.10600530812194 0.609941299804484 TRM cells
sc_H2.NPC.Exp1_AGTGGGATCATGGTCA 2.71796071240356 -3.69375254606363 MAIT cells 2
sc_R6.NPC.Exp1_GAGGCCTCATACCATG-1 -4.22597492030213 3.16941807771567 NK cells 1
sc_R7.NPC.Exp1_CATTGTTTCTAGCCAA-1 0.115956035346292 7.22519085908774 Infiltrating NK cells
sc_E3.NPC.Exp1_CCATGTCCATCCCACT -4.13685834696839 -1.1486917922413 NK cells 1
sc_R6.NPC.Exp1_TGCTTGCTCCCTCATG-1 1.5080107421582 -1.67004086469766 MAIT cells 2
sc_E3.NPC.Exp1_CACACCTCAGATCGGA 3.91208660313537 -3.62965085004922 MAIT cells 2
sc_R1.NPC.Exp1_ATCCACCGTTCACCTC -4.30008495143006 0.296294551142489 NK cells 1
sc_E3.NPC.Exp1_TAGACCAAGCTCAACT -2.47113168528626 0.0490307619655478 NK cells 2
sc_R6.NPC.Exp1_CTCCCAATCGCGTCGA-1 -1.77854633620331 3.92027400041464 gd-T cells
sc_R7.NPC.Exp1_CGACAGCGTTTGGCTA-1 0.349663969964289 3.49057267213706 CD8 ab-T cells 1
sc_E3.NPC.Exp1_GGTGAAGGTATCACCA -4.38666808894227 0.860104623981749 NK cells 2
sc_E3.NPC.Exp1_CGCGTTTCAGGAATCG -3.71490180781434 1.47752813602332 NK cells 2
sc_E3.NPC.Exp1_GGTGTTAGTCGCGAAA -4.27412736704896 1.26471985484007 NK cells 2
sc_H2.NPC.Exp1_CGTCTACCACAGCGTC 2.49697458455016 -4.10160090421792 MAIT cells 1
sc_H3.NPC.Exp1_CCATGTCCAGCCAATT -4.24672878077576 -0.563200969449247 NK cells 1
sc_R3.NPC.Exp1_GTCCTCATCCAGTATG 4.33503400990417 -3.16448642706033 MAIT cells 2
sc_R1.NPC.Exp1_CGTCTACAGGCAGTCA -4.33502757838318 -1.02288677190896 NK cells 3
sc_R3.NPC.Exp1_GGACATTAGCTAACTC -3.15350520899842 -0.558159012547697 NK cells 2
sc_R5.NPC.Exp1_CAGATCATCCATCGTC-1 -0.919022264986731 4.16720698381308 gd-T cells
sc_R7.NPC.Exp1_TCCTAATGTCCGATCG-1 -3.54542959025452 -2.38966514562723 NK cells 3
sc_R6.NPC.Exp1_CAATTTCAGCTCAGAG-1 -1.62663793852875 3.87548802400473 gd-T cells
sc_E7.NPC.Exp1_CACTAAGAGTTGTAAG-1 -4.20138490489075 0.206360261687075 NK cells 1
sc_H1.EKS.Exp1_TCTTCGGGTACGAAAT -3.73855579188416 0.794452616744672 NK cells 2
sc_E7.NPC.Exp1_AGATCGTCAAGCACCC-1 0.418995377511286 -0.550690908185209 CD8 ab-T cells (stress)
sc_R7.NPC.Exp1_CCAATTTAGGCTTAGG-1 -5.71573865702698 0.238519470938479 NK cells 1
sc_E3.NPC.Exp1_TTGAACGAGTGACATA 3.33084356495788 -4.37345959638711 MAIT cells 1
sc_R1.NPC.Exp1_GGGTTGCGTCTCGTTC 0.322622117490076 0.777298226752316 CD8 ab-T cells 1
sc_E7.NPC.Exp1_CCACGAGAGGACAGCT-1 1.33252668091705 -3.25310017561075 MAIT cells 1
sc_E3.NPC.Exp1_AATCCAGGTATGAAAC 1.48549878308227 -2.50770093893167 CD8 ab-T cells (stress)
sc_E7.NPC.Exp1_ACCATTTTCATTGCCC-1 0.699785348862909 -1.04493238424417 TRM cells
sc_R6.NPC.Exp1_TGATCTTGTGGGCTCT-1 -5.07270896723816 -0.176307041398252 NK cells 1
sc_E7.NPC.Exp1_CCACTTGAGCAATAAC-1 1.98630749890258 -0.883976239911283 TRM cells
sc_R6.NPC.Exp1_ATTCATCAGACATACA-1 -4.36405170252869 -0.261720437756742 NK cells 2
sc_R6.NPC.Exp1_CATGCCTGTTCGTAAC-1 3.78585087963989 -3.20513607954141 MAIT cells 2
sc_R1.NPC.Exp1_GGCTCGATCCAGAGGA -4.19198215296815 1.49005810523871 NK cells 1
sc_R5.NPC.Exp1_TGTTACTAGTGAGTGC-1 4.119026300401 -3.1129434297001 MAIT cells 2
sc_R1.NPC.Exp1_TGAGCATTCTCTGAGA 0.367077556342386 0.454875152357851 CD8 ab-T cells 1
sc_E3.NPC.Exp1_CTCTACGAGCACGCCT -2.33277976801942 0.774513743617569 NK cells 2
sc_R1.NPC.Exp1_AGCATACTCCGCAAGC -3.32292282870362 -1.20635630582925 NK cells 1
sc_R3.NPC.Exp1_GTTCGGGTCTTAGAGC 4.21140062519958 -3.72471596693155 MAIT cells 2
sc_E3.NPC.Exp1_CAAGAAACAGGACCCT 4.45828735539367 -0.1648250410473 Naive CD4+ T cells
sc_E7.NPC.Exp1_TGATGGTGTATGGAAT-1 5.359100934953 1.48603747392539 CD8 ab-T cells 2
sc_R5.NPC.Exp1_ACGTAGTTCGGTAGAG-1 4.43645488926818 -2.89708353971597 MAIT cells 2
sc_R7.NPC.Exp1_TTCACCGTCATACGGT-1 -4.82645786097596 0.574636067994868 NK cells 1
sc_R6.NPC.Exp1_GATAGCTTCGCAGTTA-1 4.94251167485168 -2.09614493345376 Naive CD4+ T cells
sc_R7.NPC.Exp1_AACCTTTCAGCAGTCC-1 -0.287553447395063 0.822350242906247 CD8 ab-T cells 1
sc_H1.NPC.Exp1_CGTAGGCGTGGCCCTA -0.655987265616156 5.849293451556 Infiltrating NK cells
sc_R7.NPC.Exp1_AAGCGAGTCTTACCAT-1 -0.36648521116326 3.01946948076132 gd-T cells
sc_R6.NPC.Exp1_TCCACGTAGCTTCTAG-1 -4.11252582362244 -0.093535740128721 NK cells 1
sc_E7.NPC.Exp1_CGAGGCTTCAACCTTT-1 3.38525426098754 1.77272991443518 Treg
sc_R6.NPC.Exp1_CACGGGTCAGCTTCGG-1 4.62551223942687 -2.22941424345132 MAIT cells 2
sc_R1.NPC.Exp1_TCTGAGACAGCTGCTG -3.30480134776185 0.322160344370638 NK cells 1
sc_E7.NPC.Exp1_CTTCAATGTTACGTAC-1 -0.572041931658484 -3.02880265211221 NK cells 3
sc_R3.NPC.Exp1_GTGCATATCGGTCTAA 0.750901100129389 -2.11668135618326 CD8 ab-T cells (stress)
sc_R1.NPC.Exp1_GGACAGAAGCCAGAAC -1.71382618239472 4.31379602456931 NK cells 1
sc_R5.NPC.Exp1_ATGTCTTGTGAGCCAA-1 3.99414789387634 -1.35770799612161 TRM cells
sc_E3.NPC.Exp1_GTCATTTTCCTTAATC 1.94381987759521 -2.92623211835977 CD8 ab-T cells (stress)
sc_R1.NPC.Exp1_CGAGAAGCACGCTTTC -3.3754555015857 1.83659170175437 NK cells 1
sc_R1.NPC.Exp1_CTAGTGACAGACAAGC -3.31340110591004 2.29098389650229 NK cells 1
sc_E3.NPC.Exp1_CAGAATCGTTCCACGG -3.90145671656678 1.68131462837103 NK cells 2
sc_R3.NPC.Exp1_AGCTCCTAGACAGACC 4.16783344456603 0.441485743769442 TRM cells
sc_R7.NPC.Exp1_AGGACTTTCAAGAGGC-1 1.40587961384704 -3.3149697968876 MAIT cells 1
sc_E3.NPC.Exp1_CCTTACGTCATCATTC -0.541943880825735 5.09768078828696 Infiltrating NK cells
sc_R6.NPC.Exp1_CTATAGGAGTATCCTG-1 -2.70893037608216 2.71951649690512 NK cells 1
sc_R1.NPC.Exp1_GCGACCAAGGATGTAT 4.76235305973937 -1.16754724477884 Naive CD4+ T cells
sc_R7.NPC.Exp1_GTCAAGTTCAGCTCTC-1 4.64233982273986 1.32872418666724 CD8 ab-T cells 2
sc_R5.NPC.Exp1_GACTTCCTCACGGGCT-1 2.44069015690734 0.940100487121378 CD8 ab-T cells 1
sc_E1.NPC.Exp1_TACGGTATCTTGCATT 5.08723652073791 1.34660820270423 CD8 ab-T cells 2
sc_R3.NPC.Exp1_AACTTTCCAGGTCTCG 5.12417280384948 -3.8863604257023 MAIT cells 2
sc_R7.NPC.Exp1_AGGGTCCGTCTGTGTA-1 0.0195850552027454 7.34071944261435 Infiltrating NK cells
sc_R5.NPC.Exp1_TCCACCATCTCTTCAA-1 -0.870012703448034 -0.0934936592495096 Infiltrating NK cells
sc_E7.NPC.Exp1_GGTAATCTCGGTCAGC-1 2.64295112797668 -0.345622319928373 TRM cells
sc_E1.NPC.Exp1_CATTATCCACCTCGTT -3.89568913271973 -0.975342054120268 NK cells 3
sc_R7.NPC.Exp1_GTCATGATCTTGAGCA-1 1.13469290444305 -0.185372848263944 CD8 ab-T cells 1
sc_E3.NPC.Exp1_GCACATACAGTATAAG -2.21055734446595 0.790212284573351 NK cells 2
sc_E3.NPC.Exp1_CAGTCCTGTTCAGTAC -4.47083795359681 -1.9714217374241 NK cells 3
sc_R5.NPC.Exp1_GATGACTCATGATGCT-1 -3.70078265955994 -1.85190441106912 NK cells 3
sc_R5.NPC.Exp1_TGCTTCGTCCTACGGG-1 1.60628020474365 0.841930961036121 CD8 ab-T cells 1
sc_E3.NPC.Exp1_AGCCTAAAGCGTCAAG -4.26644599726746 -1.58667017912027 NK cells 3
sc_R7.NPC.Exp1_GTCTACCCATCAGCGC-1 0.0796485663359393 7.37812302614096 Infiltrating NK cells
sc_H3.NPC.Exp1_GACACGCCACTACAGT -3.31123984149048 1.07647327686194 NK cells 2
sc_E5.NPC.Exp1_GATTCGACACATAGCT-1 -0.250021430760122 6.94402621293906 Infiltrating NK cells
sc_E3.NPC.Exp1_ACATGGTAGCTGAACG 3.30206501194885 -4.60126473402139 MAIT cells 1
sc_R3.NPC.Exp1_AATCCAGCAGCATACT -4.14732444575379 2.12111995721701 NK cells 2
sc_R6.NPC.Exp1_TCTTAGTCAGTGTGCC-1 -2.54511463931153 2.55336294675711 NK cells 1
sc_R5.NPC.Exp1_TCGACGGAGGCATGGT-1 -1.10068941405366 4.25619361902121 gd-T cells
sc_R7.NPC.Exp1_GGGAGTAGTTTCGATG-1 -0.0835641283574174 -1.40790202116128 CD8 ab-T cells (stress)
sc_R5.NPC.Exp1_TTCATTGCACATCCCT-1 3.48448908039977 1.98302004838828 Treg
sc_E3.NPC.Exp1_TTAGTTCTCCTCAACC -2.47307789614747 0.482966374405657 NK cells 2
sc_R1.NPC.Exp1_AGAGCGATCCCTTGCA -4.15751064112732 -2.52639891599771 NK cells 3
sc_R7.NPC.Exp1_ATCGTCCGTCAATCTG-1 -3.1353751449878 -1.95004822706338 NK cells 3
sc_E3.NPC.Exp1_GGGATGAAGTCTCAAC 2.56213724324157 -4.59119393324014 MAIT cells 1
sc_E3.NPC.Exp1_GATCGTAGTGGTGTAG -3.42170942118714 1.46802012229804 NK cells 2
sc_R7.NPC.Exp1_TATCTGTCATTGCTGA-1 4.71154129216125 0.85914929936174 CD8 ab-T cells 2
sc_H2.NPC.Exp1_CTACATTCATCTCCCA 4.56177246281555 -0.238467473736967 TRM cells
sc_R7.NPC.Exp1_TCAAGTGGTCATCACA-1 -4.62879836848328 2.45930014158133 NK cells 1
sc_R7.NPC.Exp1_AGGATCTGTCTTCTAT-1 -0.161829809754587 -0.761612791768278 CD8 ab-T cells (stress)
sc_E7.NPC.Exp1_GTGCTGGTCATGTCTT-1 3.96049320408752 -2.03858758901712 TRM cells
sc_R5.NPC.Exp1_TAGGTTGGTCCATCTC-1 -0.661179664641119 -1.37306882833597 NK cells 3
sc_E3.NPC.Exp1_CTCGGGACAATCAGAA -2.54205763629029 0.899831045218741 NK cells 2
sc_R7.NPC.Exp1_ACCATTTAGCTCCGAC-1 -4.05875242045472 2.59955237413291 NK cells 1
sc_H2.NPC.Exp1_AAGGAGCCAACTGCGC 3.17672598072936 -3.11402894949075 MAIT cells 2
sc_R6.NPC.Exp1_AGGCATTCAGAGGAAA-1 -2.65899527361939 2.49526474977378 NK cells 1
sc_R5.NPC.Exp1_TTAGGCAGTGGCAACA-1 -3.70402634432862 0.61896796131972 NK cells 2
sc_R6.NPC.Exp1_GGACGTCGTTGCTGAT-1 1.41651129433563 -0.822214145413603 MAIT cells 2
sc_R7.NPC.Exp1_ACCATTTAGTTCACTG-1 0.143973958582186 1.17152694965247 CD8 ab-T cells 1
sc_R6.NPC.Exp1_ACAGAAATCTCAGAAC-1 5.29163658329894 1.23206407929305 CD8 ab-T cells 2
sc_R5.NPC.Exp1_CAGCAGCCAGCACAGA-1 -0.79702234557221 4.24308918023947 gd-T cells
sc_E6.NPC.Exp1_GTAGTACTCGAACTCA-1 -4.32537448695252 3.41930888200644 NK cells 1
sc_E3.NPC.Exp1_CGAGAAGTCACTTACT -2.89710820010254 1.08070866371039 NK cells 1
sc_R3.NPC.Exp1_GACTAACGTAATCGTC 0.164021787137293 -1.4905183503544 CD8 ab-T cells (stress)
sc_H1.EKS.Exp1_TGCGGGTAGCTCCTCT 5.23477899739196 -1.33679320310708 Naive CD4+ T cells
sc_R7.NPC.Exp1_GTTTACTGTAGAATGT-1 0.330362197846674 1.30799854899291 CD8 ab-T cells 1
sc_R5.NPC.Exp1_GCAACCGTCGCTGACG-1 0.212597635478281 -3.4643051812565 MAIT cells 1
sc_R7.NPC.Exp1_CACGAATTCAGTGTTG-1 3.66262972065856 -2.21404411291238 MAIT cells 2
sc_R3.NPC.Exp1_GTGAAGGAGGGTCGAT 4.63400613972595 -3.74797751402017 MAIT cells 2
sc_R6.NPC.Exp1_AACCACACACATGGTT-1 -1.12899017623017 5.7425081541622 Infiltrating NK cells
sc_R6.NPC.Exp1_ATATCCTTCTAATTCC-1 4.95637571522643 -1.79399444555398 Naive CD4+ T cells
sc_E3.NPC.Exp1_GCGACCATCTGAGGGA 3.72648989865234 -4.00996281599161 MAIT cells 1
sc_R7.NPC.Exp1_CATCGTCCAAATGCGG-1 -1.64978146842072 0.194402854689394 NK cells 2
sc_E7.NPC.Exp1_CATGAGTTCGGCCCAA-1 5.52542221257141 -1.63391735052225 Naive CD4+ T cells
sc_R1.NPC.Exp1_CGACCTTCAGCGAACA -4.28853023341248 2.19708750749472 NK cells 1
sc_R5.NPC.Exp1_TATCTGTAGCATAGGC-1 -4.81149328044007 2.6136441042507 NK cells 1
sc_R1.NPC.Exp1_GAGGTGACAATCCGAT -2.50725782206605 1.94370649362448 NK cells 1
sc_E7.NPC.Exp1_TCCGGGAAGTTAGTAG-1 2.69612824627807 1.16049362326506 TRM cells
sc_E3.NPC.Exp1_CTGTTTAGTCCAAGTT 1.63032936760833 -4.55327059721109 MAIT cells 1
sc_R6.NPC.Exp1_CGCCATTAGACTCTAC-1 -1.84686625292847 4.01810429597739 NK cells 1
sc_R5.NPC.Exp1_ATACTTCGTCGCTTAA-1 0.263784852713846 4.66883800531272 gd-T cells
sc_R6.NPC.Exp1_GCATCTCTCACTCTTA-1 2.49820840069702 1.11374266053084 CD8 ab-T cells 1
sc_E3.NPC.Exp1_GGGACCTGTCAGGACA -3.78995359232972 1.64528922344092 NK cells 2
sc_R1.NPC.Exp1_ACACCGGTCTTTACGT -5.59484994700501 0.229995291479861 NK cells 1
sc_R7.NPC.Exp1_CTGTCGTTCCATCTCG-1 -5.09808719447205 2.95262215638999 NK cells 1
sc_R5.NPC.Exp1_AGGAATACAACCGCCA-1 1.29627227494171 0.682309459694659 CD8 ab-T cells 1
sc_H1.NPC.Exp1_TTCTTAGGTTCTGAAC 5.18592560002258 -1.13445438837167 Naive CD4+ T cells
sc_R6.NPC.Exp1_AGTCAACTCGAAGTGG-1 -3.41228163531373 -2.02087404226419 NK cells 3
sc_E3.NPC.Exp1_ACGCCAGTCAGGTTCA 0.091988173217081 5.21318219209555 Infiltrating NK cells
sc_R6.NPC.Exp1_CTCCTTTCATACAGGG-1 5.10487472721984 -0.118364829770292 CD8 ab-T cells 2
sc_H3.NPC.Exp1_GAACATCTCGGTGTTA -4.51173866084168 1.94057522321585 NK cells 1
sc_R1.NPC.Exp1_ACCTTTATCCGCTGTT 0.464048084706568 1.04966595376376 CD8 ab-T cells 1
sc_R3.NPC.Exp1_GCAGCCACATGTTGAC -0.0774008194948207 -3.26222159361001 MAIT cells 1
sc_R1.NPC.Exp1_GCATACACATACAGCT -3.60801518252442 -2.53680850957986 NK cells 3
sc_R6.NPC.Exp1_AGAGCCCTCGAAGTGG-1 2.7567466468518 -1.24114801382181 MAIT cells 2
sc_R6.NPC.Exp1_GATTCGAAGCTGTTAC-1 -1.6566073923404 0.0632693579280722 NK cells 2
sc_R1.NPC.Exp1_CAGTCCTCATAGACTC -3.13000428965638 -2.4214642236149 NK cells 3
sc_R5.NPC.Exp1_CTGGCAGCACCTGTCT-1 3.36596619793823 -0.959334869137968 TRM cells
sc_R1.NPC.Exp1_TTCTCCTCATGGATGG 4.28991377064636 -1.06069566702005 Naive CD4+ T cells
sc_R6.NPC.Exp1_TCATGCCAGATAGCAT-1 3.16054808804443 -2.55159427618142 MAIT cells 2
sc_R7.NPC.Exp1_TGTAACGGTAACTTCG-1 0.0439979852144946 7.16411946321372 Infiltrating NK cells
sc_R5.NPC.Exp1_TCTATCACAACCGACC-1 -1.135887387305 4.24166796708945 gd-T cells
sc_R6.NPC.Exp1_AGTACCAAGTAACAGT-1 -5.76262176325867 0.870620354809796 NK cells 1
sc_R5.NPC.Exp1_AGGAATATCTAGTCAG-1 3.33102237889221 -2.05538298582193 MAIT cells 2
sc_R5.NPC.Exp1_GTTCGCTGTCGACTGC-1 3.75523721882751 -1.07737841104623 TRM cells
sc_R5.NPC.Exp1_ACCTGAAAGAATTCAG-1 -4.35062825968812 -0.98712911104318 NK cells 3
sc_R3.NPC.Exp1_ACGCCGATCAGGCGAA 3.64441144177368 1.94394741559867 Treg
sc_R5.NPC.Exp1_CAGATACTCGAGTGGA-1 4.29276621052673 -2.91356017088052 MAIT cells 2
sc_R1.NPC.Exp1_GAATGAAGTTCTGGTA 5.07562648960998 -1.18800832723733 Naive CD4+ T cells
sc_R6.NPC.Exp1_ACTATCTCATGTAACC-1 -2.70370328715394 2.69066081548575 NK cells 1
sc_H1.EKS.Exp1_CGTTGGGGTTTAGCTG -0.582417401581503 5.7188961317623 Infiltrating NK cells
sc_R6.NPC.Exp1_TGAGTCACATCCTAAG-1 -2.64850843241761 0.17240343595389 NK cells 2
sc_E7.NPC.Exp1_GGTAACTGTGGTGATG-1 2.95395958134582 0.429860841282641 CD8 ab-T cells 1
sc_R5.NPC.Exp1_CATTCTAGTTCCCACT-1 2.06107532689025 -3.28112771009561 MAIT cells 1
sc_R3.NPC.Exp1_ACATGGTCACAACTGT 4.64585458943298 -3.46232964491006 MAIT cells 2
sc_H1.NPC.Exp1_ACTGTCCTCGAGAACG -5.22333228877137 0.835924764894878 NK cells 1
sc_R5.NPC.Exp1_TAATCTCGTGCATGTT-1 -5.72375190547059 0.490429293164049 NK cells 2
sc_E7.NPC.Exp1_TTTCATGGTCCACTTC-1 4.19294321247985 -1.14670600389596 TRM cells
sc_R1.NPC.Exp1_ACGGGCTTCAGGCGAA -2.08859670451234 -0.216265935651029 NK cells 1
sc_R7.NPC.Exp1_TGCTCCACAGCGTGCT-1 -5.97522437861512 0.602674212106501 NK cells 1
sc_E6.NPC.Exp1_AGACTCAGTTTGACAC-1 3.53207504460266 2.01944504285697 Treg
sc_R7.NPC.Exp1_TCATGAGCAACCAATC-1 -0.950726988821722 2.78464661146048 gd-T cells
sc_R7.NPC.Exp1_CCACGAGCAGGTTACT-1 2.6801491946881 0.0189841201389181 TRM cells
sc_E3.NPC.Exp1_CTACCCAGTACAGCAG -0.870747032671667 5.01501963640097 Infiltrating NK cells
sc_R6.NPC.Exp1_TGGTGATGTCTCAAGT-1 -5.1082333355243 2.82179019952658 NK cells 1
sc_H1.EKS.Exp1_CATCGGGGTAGAGTGC 0.291126069516443 -3.60892369245645 MAIT cells 1
sc_R5.NPC.Exp1_CCCTAACCACCCTTAC-1 -5.59046876719544 0.786278242045079 NK cells 1
sc_R7.NPC.Exp1_AGTCTCCCAAACACCT-1 4.27576887318542 -1.63056828474161 TRM cells
sc_R7.NPC.Exp1_CGAGTGCCAGAACTAA-1 5.30053484150817 -0.0140411446010721 CD8 ab-T cells 2
sc_E7.NPC.Exp1_ATCGTCCTCACCGCTT-1 -0.744959297686316 3.4766197016323 gd-T cells
sc_R7.NPC.Exp1_GGAAGTGAGGAGGTTC-1 -0.0241063340599309 6.34986947084311 Infiltrating NK cells
sc_E7.NPC.Exp1_TGAATCGTCACAATGC-1 5.24662553975036 1.33097819591406 CD8 ab-T cells 2
sc_R7.NPC.Exp1_CGCGTGATCCGATCGG-1 1.55588543126037 -3.05793621038553 MAIT cells 1
sc_R5.NPC.Exp1_CCGGTGAGTCCGTTTC-1 3.90713822552612 -3.21877076124307 MAIT cells 2
sc_R7.NPC.Exp1_GAGTCTATCGAAGGAC-1 -5.49291122248719 0.351006995686327 NK cells 1
sc_E3.NPC.Exp1_GACAGAGAGGGTCGAT -3.82001817515442 1.55298970247153 NK cells 2
sc_E7.NPC.Exp1_TGAATCGCACGCAAAG-1 -1.48004019549439 4.21185181642417 gd-T cells
sc_E7.NPC.Exp1_GCTCAAAAGCTAGAAT-1 1.66545796105316 -0.752225060216154 TRM cells
sc_H1.EKS.Exp1_AACGTTGGTAGGAGTC 5.37341987797668 -1.39314677213785 Naive CD4+ T cells
sc_R7.NPC.Exp1_GACTGATGTAGCGTAG-1 0.0666858077948322 -0.177799124470915 CD8 ab-T cells 1
sc_R5.NPC.Exp1_TAGAGTCAGCTCGACC-1 1.60515367695739 0.267277102717196 CD8 ab-T cells 1
sc_R1.NPC.Exp1_TGGTTAGCAATCGAAA 2.49393617817809 -2.40818597768899 MAIT cells 1
sc_E3.NPC.Exp1_CGCCAAGTCAGATAAG 0.820008930653833 -3.85967804884073 MAIT cells 1
sc_R6.NPC.Exp1_CTGTGGGAGGCACCAA-1 3.09070336529662 0.535530071505343 TRM cells
sc_E7.NPC.Exp1_ACCATTTTCTAGGCAT-1 -3.22045386126588 -2.25984980558511 NK cells 3
sc_E3.NPC.Exp1_ACCTTTAGTGCCTGCA -3.55090391924927 1.30853984857443 NK cells 2
sc_R1.NPC.Exp1_CGCTGGATCATGTAGC 0.213446286410593 6.39906809831503 Infiltrating NK cells
sc_R7.NPC.Exp1_GAAGTAAGTACAGTCT-1 4.40924656102111 1.99019191766623 ILC3
sc_E3.NPC.Exp1_GTGCATACAGGTCTCG -2.60900605013917 0.458644639500414 NK cells 2
sc_R7.NPC.Exp1_CTGAGCGGTCGTCAGC-1 -1.81723070433686 2.16999123597983 NK cells 1
sc_R2.NPC.Exp1_TAAGTGCTCAAGATCC 4.48909294316223 -1.71164967512247 MAIT cells 2
sc_R5.NPC.Exp1_GCCTGTTGTCCAAGAG-1 2.17303597638061 0.344411056288515 TRM cells
sc_E1.NPC.Exp1_CCCTCCTCATCCTAGA 4.43243372151306 -1.53928782438394 Naive CD4+ T cells
sc_E3.NPC.Exp1_TACCTATGTGACGGTA 0.374319312066339 -2.51606156324502 MAIT cells 2
sc_R1.NPC.Exp1_TCAGGTACATAGACTC -5.39513576319764 1.09112740660552 NK cells 1
sc_E3.NPC.Exp1_TGGCGCATCGTCCGTT -5.52408492854188 0.50304822231177 NK cells 1
sc_R6.NPC.Exp1_ATGCCTCGTTTACCAG-1 -2.9019390373523 2.7076132109249 NK cells 1
sc_R5.NPC.Exp1_CTTCCGATCCCAGGCA-1 2.04069387623718 0.608017127760683 CD8 ab-T cells 1
sc_R6.NPC.Exp1_GCGTGCATCGCCTAGG-1 -4.15609157374451 -2.35112788175699 NK cells 3
sc_R6.NPC.Exp1_GATTGGTAGTCGAAGC-1 4.83742105671813 0.524082433232104 CD8 ab-T cells 2
sc_H1.NPC.Exp1_GAGTCCGTCACCCGAG 2.5649696559613 -3.28667714094278 MAIT cells 1
sc_H1.EKS.Exp1_CCATGTCAGAGCTTCT -3.88564336588929 0.677544887908732 NK cells 2
sc_H2.NPC.Exp1_CCTTCGATCTTGAGGT 4.57810270497253 -1.37252380346414 TRM cells
sc_R6.NPC.Exp1_TTGCTGCAGGCACTAG-1 5.20857822606018 0.886829014667307 CD8 ab-T cells 2
sc_R7.NPC.Exp1_TGGGCTGCATATCTCT-1 -3.97936260989258 2.49036334062461 NK cells 1
sc_R7.NPC.Exp1_CATGCTCGTACGCTAT-1 -5.24902570536683 0.0784323027217734 NK cells 1
sc_R6.NPC.Exp1_TTACGCCGTTGTCTAG-1 3.8188542098706 -3.27680470441934 MAIT cells 2
sc_R7.NPC.Exp1_CCGGTGACATAGAAAC-1 0.302547243327402 6.38965390230063 Infiltrating NK cells
sc_E3.NPC.Exp1_TAGTTGGTCACGATGT 3.14058029362609 -0.836452502957548 TRM cells
sc_H2.NPC.Exp1_TTCTTAGTCTCCGGTT 2.10017144390991 -3.97220160459634 TRM cells
sc_R1.NPC.Exp1_CCATGTCGTTCTGGTA -2.97419369509766 2.12114558721427 NK cells 1
sc_E7.NPC.Exp1_GGGCTCAGTATGCGTT-1 1.64646494099548 -0.656177539578642 TRM cells
sc_E3.NPC.Exp1_TCTCTAAAGACAGACC 2.75232493588378 -4.96030833219644 MAIT cells 1
sc_R6.NPC.Exp1_ATCGATGCAGGCACAA-1 -3.51904166033814 3.18871973062399 NK cells 1
sc_E1.NPC.Exp1_CTTGGCTGTGCGAAAC -0.132875277757145 4.68432257676962 gd-T cells
sc_E3.NPC.Exp1_CGAGAAGTCTGAAAGA -2.60352814486573 0.427020650156771 NK cells 2
sc_R7.NPC.Exp1_CGAATTGGTGTGTTTG-1 -3.1029900341327 2.14401696229819 NK cells 1
sc_E3.NPC.Exp1_CGAGCACTCTTACCTA -2.96153176119874 0.250772218951021 NK cells 2
sc_R7.NPC.Exp1_ACAAGCTAGGCGTTGA-1 0.599400934666895 0.661502402075564 CD8 ab-T cells 1
sc_R7.NPC.Exp1_CTACAGAGTTAGAAAC-1 1.29574691960266 -3.74702527021524 MAIT cells 1
sc_R5.NPC.Exp1_CATACTTCACACACTA-1 4.3857442111676 -2.60830237363931 MAIT cells 2
sc_R5.NPC.Exp1_GAACACTGTCTTTATC-1 -1.08262366345475 -1.67760254835245 NK cells 3
sc_R1.NPC.Exp1_GCGCGATCATTTGCTT -4.8766602306659 -0.42226995920297 NK cells 3
sc_R3.NPC.Exp1_CTGAAACGTCGTGGCT 5.07568132588317 -3.64171483015176 MAIT cells 2
sc_R5.NPC.Exp1_TCATCATGTGTTCCAA-1 -0.661353531389929 5.4616300871456 Infiltrating NK cells
sc_E3.NPC.Exp1_TACTCGCCAGACTCGC 5.61053001591613 -1.00502886270639 Naive CD4+ T cells
sc_H2.NPC.Exp1_TCTATTGTCGAGGTAG -4.28068054011414 -0.790543813458647 NK cells 3
sc_R7.NPC.Exp1_CGGCAGTGTGAAGCTG-1 2.52820050427368 -0.826059479466642 TRM cells
sc_E3.NPC.Exp1_ACACCGGGTGTGCCTG -3.01015413096497 1.39264110828284 NK cells 2
sc_E7.NPC.Exp1_GGCAGTCTCAGTCTTT-1 4.41120350071838 0.857832666286265 CD8 ab-T cells 2
sc_R1.NPC.Exp1_CCTTACGAGTCCTCCT 0.561754641026758 0.686991285332476 CD8 ab-T cells 1
sc_E3.NPC.Exp1_GGAACTTGTCACCTAA 3.5831934184735 1.92505989576224 Treg
sc_E3.NPC.Exp1_CATTATCAGTTCCACA -4.32873666575501 -0.837469835034574 NK cells 1
sc_R7.NPC.Exp1_AGACACTCATCCTATT-1 1.32325744339874 -1.07479991411325 MAIT cells 2
sc_R6.NPC.Exp1_GGAGGATGTGCGGCTT-1 1.76517283627441 -4.14888741468545 MAIT cells 1
sc_R7.NPC.Exp1_TAGGTTGCACAATGAA-1 2.50240313717773 -3.24704482053872 MAIT cells 2
sc_R1.NPC.Exp1_GCAAACTCAGTCAGAG -0.386120173245169 1.03130234385375 CD8 ab-T cells 1
sc_E3.NPC.Exp1_TCGGGACTCGGAAACG -3.81063998034546 1.76329885030631 NK cells 2
sc_H1.EKS.Exp1_ATCGAGTTCCCAAGAT 4.18131887623718 0.746671426841055 CD8 ab-T cells 2
sc_R1.NPC.Exp1_TGGTTAGTCTTGAGGT -4.28274333766053 -0.707706947079862 NK cells 1
sc_R5.NPC.Exp1_AGGTCATGTGTCACAT-1 -5.57216108134339 0.7174517547572 NK cells 1
sc_R1.NPC.Exp1_ATCACGATCTGAGTGT 4.39659750172546 -1.5930779168522 Naive CD4+ T cells
sc_R7.NPC.Exp1_CACACAAAGCTGGAGT-1 -0.354815933018423 2.59628150964621 gd-T cells
sc_R1.NPC.Exp1_AACTCTTTCACGCGGT 3.57502209851196 1.53248111511115 Treg
sc_E3.NPC.Exp1_CGTCACTAGGATGGTC 2.33404266545226 -4.88237406705972 MAIT cells 1
sc_R7.NPC.Exp1_CTGTGGGGTTCCACGG-1 1.61470281788757 -0.635695714703764 TRM cells
sc_R5.NPC.Exp1_TCTTGCGAGTCACAGG-1 -4.01768839648316 2.91311929727439 NK cells 1
sc_R5.NPC.Exp1_TGTACAGTCAGCCCAG-1 -4.46751630595276 2.08181415105704 NK cells 1
sc_E3.NPC.Exp1_TGGCTGGTCCAAACAC 0.29852613517692 5.93363688493613 Infiltrating NK cells
sc_R6.NPC.Exp1_AGCCAATGTAATGCGG-1 -4.12448728373597 -0.568526644459928 NK cells 3
sc_H2.NPC.Exp1_TCTTCGGTCAAACCAC 4.29004394719055 -3.26923872923013 MAIT cells 2
sc_R1.NPC.Exp1_CCCAGTTCATTCACTT -3.1177126198108 1.58558933044318 NK cells 1
sc_R7.NPC.Exp1_TGTAAGCGTAAGGTCG-1 -0.311288300066687 4.16817687059287 gd-T cells
sc_E1.NPC.Exp1_GTTAAGCAGAAGATTC 2.51748692700317 -3.91830565427896 MAIT cells 1
sc_R5.NPC.Exp1_TCATTCACATGACTTG-1 1.2440433473294 -3.92231776212808 MAIT cells 1
sc_R3.NPC.Exp1_AACTTTCTCACTTACT 4.63523113438537 -3.72805382703897 MAIT cells 2
sc_E3.NPC.Exp1_TCTCTAATCTGGCGAC 2.32156121441772 -3.51932312940713 MAIT cells 1
sc_R1.NPC.Exp1_CTAAGACCAATCCAAC 1.83804845520904 1.19954461956862 CD8 ab-T cells 1
sc_R7.NPC.Exp1_CATTCATTCTCTGGTC-1 2.67877089688232 0.363741081007754 TRM cells
sc_E7.NPC.Exp1_GCAGTTACAATCCTTT-1 2.41086089322021 -0.988236803761686 TRM cells
sc_R7.NPC.Exp1_CACACAACAGATACTC-1 0.624819275826715 1.13093866015319 CD8 ab-T cells 1
sc_E3.NPC.Exp1_CGACCTTTCAGGCAAG 2.78765427777221 -4.36900116895791 MAIT cells 1
sc_H2.NPC.Exp1_ACGGCCAGTGTAATGA 4.24809801289489 -3.40658928846475 MAIT cells 2
sc_R1.NPC.Exp1_GGGTCTGAGTGGACGT -3.9934769897754 1.17468593622092 NK cells 1
sc_R7.NPC.Exp1_CCCTTAGCAGCCTTCT-1 4.60298359105041 0.443129282244478 CD8 ab-T cells 2
sc_H2.NPC.Exp1_CGTGAGCAGGTGCACA -0.508818182259298 1.61882482076529 Infiltrating NK cells
sc_E3.NPC.Exp1_TGCTACCTCTGAAAGA -4.24818551829407 -0.795805353871549 NK cells 1
sc_R7.NPC.Exp1_AAGGAATGTTACACTG-1 1.74103569695403 -1.26957919096109 MAIT cells 2
sc_R7.NPC.Exp1_TCATTCATCAGTGTCA-1 1.74635028550079 0.500058185108935 CD8 ab-T cells 1
sc_E3.NPC.Exp1_CACTCCACACGGACAA -5.09319484522889 -1.28227712606546 NK cells 3
sc_E7.NPC.Exp1_CAAGGGACATCATTTC-1 4.77328788945129 0.786448212140237 TRM cells
sc_H1.NPC.Exp1_CTTACCGAGCGATATA -5.12613761714051 0.475110869654452 NK cells 3
sc_R5.NPC.Exp1_TGATGCACACCTCAGG-1 3.60020410725524 -2.77732159589883 MAIT cells 2
sc_R5.NPC.Exp1_TTTCGATAGCTCGTGC-1 1.23835158059051 -0.0540046880161417 CD8 ab-T cells 1
sc_R3.NPC.Exp1_ATTCTACGTACCGAGA 5.12300121495178 -3.948558110944 MAIT cells 2
sc_R5.NPC.Exp1_ACTCTCGTCGTTACCC-1 3.61999094197204 1.73684326911811 Treg
sc_R6.NPC.Exp1_CCAAGCGAGTGTCATC-1 -2.54214918902466 2.67650530839804 NK cells 1
sc_R6.NPC.Exp1_CGAATTGCACAACCGC-1 -4.29191053202698 -2.25075604414102 NK cells 3
sc_R6.NPC.Exp1_AATCGTGAGGGCCAAT-1 5.18428003498962 0.495891224392687 CD8 ab-T cells 2
sc_R5.NPC.Exp1_TCTAACTAGGGCATGT-1 -5.81271064570496 0.222019295939242 NK cells 1
sc_R6.NPC.Exp1_TGACCCTAGCTAGAAT-1 -4.15773809245179 -1.22594835256692 NK cells 3
sc_R1.NPC.Exp1_ACTGCTCAGCGGATCA -1.906275394469 0.673739950903689 NK cells 2
sc_R3.NPC.Exp1_TCATTTGAGTTCGCAT 4.69734251210143 -3.50705744718667 MAIT cells 2
sc_R7.NPC.Exp1_CCAATGATCGGTGTAT-1 1.85752737233093 0.0893158724391806 CD8 ab-T cells 1
sc_R5.NPC.Exp1_TCTGCCATCATCGCCT-1 3.24497377583434 -2.96705986951944 MAIT cells 2
sc_R1.NPC.Exp1_GTCACAATCCCAGGTG 3.17865407177856 -0.796752948514189 Naive CD4+ T cells
sc_R7.NPC.Exp1_GAGTGAGAGCAGGCAT-1 -0.508907917052008 2.95477555299643 gd-T cells
sc_H2.NPC.Exp1_TTTCCTCCACCGATAT 2.71961271473815 -0.0504487345134866 TRM cells
sc_E6.NPC.Exp1_CTGAGGCTCGGATTAC-1 2.14422905156066 1.19043512249831 CD8 ab-T cells 1
sc_E3.NPC.Exp1_CCACTACAGGTACTCT 3.05401456067016 -4.33013751005288 MAIT cells 1
sc_R1.NPC.Exp1_CGTCCATAGTTAGCGG 0.202683445901178 4.47607753778342 gd-T cells
sc_E3.NPC.Exp1_TGAGCATTCTTCCTTC 1.95182144352844 -4.39668061231729 MAIT cells 1
sc_E6.NPC.Exp1_TATTGCTAGTCCCAGC-1 -4.55711829951356 2.58143101240042 NK cells 1
sc_E3.NPC.Exp1_ACCTTTAAGCTAGTTC -5.33123195460389 0.887007560380732 NK cells 2
sc_R7.NPC.Exp1_CGACAGCCAACTGGTT-1 0.0938818276827564 7.34387944246176 Infiltrating NK cells
sc_R2.NPC.Exp1_AACCATGGTTTAAGCC 4.6113506526654 -0.24642779325601 TRM cells
sc_E6.NPC.Exp1_GACCTTCAGTGGTTAA-1 -3.77093780329774 -1.76385952924844 NK cells 3
sc_R1.NPC.Exp1_ACGCAGCCATGGATGG 2.42339813420226 -0.523550529233183 TRM cells
sc_R6.NPC.Exp1_CCTCACATCATTGCGA-1 5.00259220311096 -0.533301491490568 Naive CD4+ T cells
sc_E3.NPC.Exp1_CTGCCTACATGTAGTC -3.4731003074939 0.514997284659182 NK cells 2
sc_E3.NPC.Exp1_CCACGGAGTAGGGACT 0.300877538413309 -1.06483365987893 CD8 ab-T cells 1
sc_R6.NPC.Exp1_GACATCAGTCCCGCAA-1 -3.74180615237305 3.72812078500632 NK cells 1
sc_E3.NPC.Exp1_CTCGAGGTCCGTTGCT 2.46685373494079 -3.74498536085245 MAIT cells 1
sc_E3.NPC.Exp1_AGATTGCTCCTAGAAC 2.2050675124829 -3.56240584348794 MAIT cells 1
sc_R7.NPC.Exp1_AATGGCTAGGACTTCT-1 -5.0944074421222 -0.718051452389921 NK cells 1
sc_E7.NPC.Exp1_GTCTACCCATAGAAAC-1 3.969940778703 -1.15469779466745 TRM cells
sc_R5.NPC.Exp1_ACGATGTTCTGGCCAG-1 1.59087800690582 -3.76817872022745 MAIT cells 1
sc_R7.NPC.Exp1_AGAGAATCATGGGATG-1 0.695662972420954 0.504218052872454 CD8 ab-T cells 1
sc_R5.NPC.Exp1_ATTCTTGGTTATTCTC-1 -3.58737290194581 -1.79805161451455 NK cells 3
sc_E3.NPC.Exp1_GTGAAGGTCCACGTTC 2.73216736027648 1.52483824993018 CD8 ab-T cells 1
sc_R7.NPC.Exp1_AGGGAGTCAACCCGCA-1 0.00893962094237702 0.971693824776446 CD8 ab-T cells 1
sc_R2.NPC.Exp1_ACGAGGAAGTCATGCT 2.35313379475524 -3.79500939344522 MAIT cells 2
sc_R6.NPC.Exp1_TTTCGATGTATCATGC-1 2.79470932194641 -0.079815823785032 TRM cells
sc_R7.NPC.Exp1_TTACGCCAGGTAGTCG-1 -1.92664373210023 2.30228601003531 NK cells 1
sc_R6.NPC.Exp1_ATGAGGGAGTATGACA-1 -5.18472326090882 -0.687690515271391 NK cells 3
sc_R6.NPC.Exp1_GAGACTTGTCATCACA-1 2.96825849720886 -1.73933317159768 MAIT cells 2
sc_R1.NPC.Exp1_ACGATGTCAACACCCG 0.00503136673619645 0.782219774820839 CD8 ab-T cells 1
sc_R1.NPC.Exp1_GGAATAAAGCGAAGGG 1.78028261372497 1.38563583398703 CD8 ab-T cells 1
sc_E3.NPC.Exp1_ACGGCCACAGCTCGAC -2.02533519557068 0.45478127504233 NK cells 2
sc_R7.NPC.Exp1_AGGATAATCTCGTGAA-1 -3.56643688967774 -2.37592603658792 NK cells 3
sc_E3.NPC.Exp1_TTCGAAGGTAGTACCT 3.04621159741332 0.721838313885962 TRM cells
sc_R5.NPC.Exp1_CGTGAATGTGTTGACT-1 -3.83232009699891 2.41019664312247 NK cells 1
sc_R6.NPC.Exp1_TCGAACAAGGACACTG-1 5.25280058094909 0.999328177222048 CD8 ab-T cells 2
sc_E3.NPC.Exp1_CTCTGGTTCTCTGCTG 2.05341040799072 0.894841868230139 CD8 ab-T cells 1
sc_R6.NPC.Exp1_GCGAGAAGTATCCTCC-1 -5.3714317112262 -0.657848973027433 NK cells 1
sc_R1.NPC.Exp1_CTCGTCACAATGGTCT 0.169531938523554 6.15963528657797 Infiltrating NK cells
sc_E7.NPC.Exp1_CAAAGAAAGGTAATCA-1 1.31081366249969 1.18928022290114 CD8 ab-T cells 1
sc_R6.NPC.Exp1_GTTACAGGTGGATGAC-1 3.96730673024108 0.913101319023405 CD8 ab-T cells 2
sc_R7.NPC.Exp1_AGGCTGCTCACTGTCC-1 -3.69153726389954 -1.61849524473306 NK cells 3
sc_R7.NPC.Exp1_CTATCCGCAACACGTT-1 -2.1191774635608 -0.222394842854704 NK cells 2
sc_E7.NPC.Exp1_TTTGATCGTATACGGG-1 5.13451826283386 1.50912616754416 CD8 ab-T cells 2
sc_R5.NPC.Exp1_GAATCACCAATGTTGC-1 4.68733703801086 -0.604143638364042 Naive CD4+ T cells
sc_R7.NPC.Exp1_ACTGTGATCATAGGCT-1 -1.42267692378113 -2.17478873228189 NK cells 3
sc_E7.NPC.Exp1_TCACTATTCCCTCAAC-1 2.83559190937927 -1.63923909162637 TRM cells
sc_E3.NPC.Exp1_CACCTTGTCTCGTTTA -5.11195409586976 0.738720122524534 NK cells 2
sc_E6.NPC.Exp1_CCTCTCCTCCCTATTA-1 3.25322520443847 -1.86604287122842 TRM cells
sc_R5.NPC.Exp1_GTTGCGGTCGAGAGCA-1 -2.2882288723285 0.957060571559702 NK cells 2
sc_R3.NPC.Exp1_CCACCTAAGCCTATGT 2.39116418072631 -2.63437869047281 MAIT cells 2
sc_R1.NPC.Exp1_CGAGCACAGCGTTCCG -4.2961257725055 -1.90962888692972 NK cells 3
sc_R1.NPC.Exp1_AGGGTGACAGGCTGAA 4.05839454838684 -1.35791255926248 Naive CD4+ T cells
sc_R6.NPC.Exp1_GAGTCATGTCTTGAAC-1 3.72217809864929 -1.23351337408182 TRM cells
sc_R7.NPC.Exp1_GGGACCTGTAGTTAGA-1 2.4812065334027 -3.76824357008096 MAIT cells 2
sc_E1.NPC.Exp1_CACCAGGAGACTAAGT 4.50508796879699 -2.62270190214273 MAIT cells 2
sc_R7.NPC.Exp1_GAGGCAACAGCTTTGA-1 0.797934171647333 -2.14167882894632 CD8 ab-T cells (stress)
sc_H1.EKS.Exp1_TGCCAAAGTATAGGGC 3.29978096196105 0.104782920130526 TRM cells
sc_R3.NPC.Exp1_CCATGTCGTGTGAAAT 4.56421291539123 -3.4631893823063 MAIT cells 2
sc_R5.NPC.Exp1_TCCTCGACAGTATGAA-1 1.60836636731079 0.677715431698595 CD8 ab-T cells 1
sc_E3.NPC.Exp1_AGGTCCGTCAGGCCCA -2.25897324374268 0.634914558180605 NK cells 2
sc_R3.NPC.Exp1_TCTCTAATCCGTTGTC 0.33228119918754 -1.88704564069864 CD8 ab-T cells (stress)
sc_E3.NPC.Exp1_CCAGCGACAAAGCAAT 0.651179131955408 -3.5354173371708 MAIT cells 1
sc_E3.NPC.Exp1_ATAAGAGTCGAACTGT 4.06984960743835 -2.39892508482095 MAIT cells 1
sc_R7.NPC.Exp1_TGCGACGAGAAACACT-1 1.83717477032592 -0.726347942105497 TRM cells
sc_R1.NPC.Exp1_CTACACCAGAAACGAG -2.73232329180787 1.85346863771323 NK cells 1
sc_R5.NPC.Exp1_TTCCGGTCAAACAGGC-1 -2.87659561923096 -0.671702761403288 NK cells 2
sc_R7.NPC.Exp1_TTGCCTGTCCTGTTGC-1 3.20499837109496 -1.12059988474008 TRM cells
sc_R1.NPC.Exp1_TTTGTCATCCCTTGTG 4.53020488926818 -0.749115485898222 Naive CD4+ T cells
sc_H1.NPC.Exp1_GAACGGAAGAATTCCC 2.62912666508605 -3.47092415784952 MAIT cells 1
sc_E3.NPC.Exp1_GGAGCAAAGCGATATA 3.25637685963561 -3.30054165815469 MAIT cells 2
sc_R7.NPC.Exp1_CACAACATCATTACCT-1 2.65097391316345 -3.26426913236734 MAIT cells 2
sc_E7.NPC.Exp1_AGGGCTCAGGCCGCTT-1 1.81254267403533 1.60592870021704 CD8 ab-T cells 1
sc_R7.NPC.Exp1_CAACAGTAGGTTACAA-1 -2.82448160937379 -0.20169963335153 NK cells 2
sc_R1.NPC.Exp1_CGAATGTTCCTTCAAT 0.619808253735804 0.941626068004404 CD8 ab-T cells 1
sc_R7.NPC.Exp1_GAAACCTTCCAATCCC-1 1.83829652974059 1.51738933826331 CD8 ab-T cells 1
sc_R6.NPC.Exp1_GGTGTTAAGGAACATT-1 -0.127996674835182 3.26582191491965 gd-T cells
sc_H1.NPC.Exp1_CGCGTTTCACCAGTTA 3.3702925414746 -1.42825629209634 TRM cells
sc_R7.NPC.Exp1_TTTGGTTCAAGCCTGC-1 0.325189647168421 -1.36695243810769 CD8 ab-T cells (stress)
sc_R2.NPC.Exp1_CGAGCACTCTAGAGTC 5.3514252872174 0.484299998530184 CD8 ab-T cells 2
sc_R6.NPC.Exp1_GGGTGAATCGCTATTT-1 -2.10877764514039 0.639496531137263 NK cells 2
sc_E3.NPC.Exp1_GCTGCAGGTGTAATGA -3.0682262211139 -0.434841413251127 NK cells 2
sc_R1.NPC.Exp1_TACGGTAAGTCGATAA -4.5454252987201 -2.35537721609231 NK cells 3
sc_E3.NPC.Exp1_CCACCTATCCATTCTA -3.9042526512439 1.70169202590827 NK cells 2
sc_E7.NPC.Exp1_ACTGCAAGTTACCCTC-1 1.0885679692929 -3.3710754105961 TRM cells
sc_R6.NPC.Exp1_TAATTCCCACAGTCCG-1 -4.85372960856507 -0.918001432172025 NK cells 3
sc_H1.NPC.Exp1_TCTTCGGTCTGCAGTA 4.29199611851623 2.30013738180045 ILC3
sc_R7.NPC.Exp1_CGTCCATCACTTTATC-1 -0.16060228189776 7.10706112886313 Infiltrating NK cells
sc_R1.NPC.Exp1_TTAGTTCTCGTTACGA -3.88371241381714 -2.57221343015787 NK cells 3
sc_H2.NPC.Exp1_TTGTAGGTCTTGTCAT 3.36605846592834 1.97367487455252 Treg
sc_E3.NPC.Exp1_CTCGAGGCAAGAAGAG 2.22890269467285 1.20643041635398 CD8 ab-T cells 1
sc_H1.EKS.Exp1_CACCACTCACGTCTCT 3.61602985569885 -4.22961832975503 MAIT cells 1
sc_R6.NPC.Exp1_CATGGATCATTACTCT-1 4.83193838307311 -1.61111595129129 Naive CD4+ T cells
sc_R7.NPC.Exp1_CTATCCGTCTCCACTG-1 3.34720289418151 -2.44817115759012 MAIT cells 2
sc_E7.NPC.Exp1_GTCTACCCAGCCTTCT-1 5.2448693484967 1.30545441413764 CD8 ab-T cells 2
sc_E3.NPC.Exp1_ATTGGTGAGTACGATA -4.24523198893616 -1.43736698125955 NK cells 3
sc_R6.NPC.Exp1_GATTCTTTCACCATCC-1 2.94631015965392 -2.10552980398294 MAIT cells 2
sc_R6.NPC.Exp1_AATTTCCAGATGCTTC-1 4.01226389119079 -0.833837289563383 TRM cells
sc_E3.NPC.Exp1_AGGGATGAGACGCAAC -4.68560779383729 -0.974845905057157 NK cells 3
sc_R3.NPC.Exp1_TCAACGAAGGCGATAC -0.212040956228472 -1.29059936498758 CD8 ab-T cells (stress)
sc_R3.NPC.Exp1_GCGAGAAAGACTAAGT 5.19226371952941 -3.84984232877847 MAIT cells 2
sc_R6.NPC.Exp1_AAGAACAAGGTCGACA-1 -4.08081400683472 2.48718939329032 NK cells 1
sc_R6.NPC.Exp1_TGCAGGCTCTACGGGC-1 -4.12717378428528 2.96916292215232 NK cells 1
sc_E7.NPC.Exp1_CGATGGCCACTACCGG-1 2.19631111332824 -0.69444705938455 TRM cells
sc_R1.NPC.Exp1_AAAGATGCATCGTCGG -4.9684685497577 -0.75401737188455 NK cells 1
sc_R5.NPC.Exp1_TCATTTGTCGCCAGTG-1 -1.20226681521485 5.60096238160971 Infiltrating NK cells
sc_E3.NPC.Exp1_GCCAAATAGTGGACGT 2.95302855679443 -3.68915631269571 MAIT cells 1
sc_E7.NPC.Exp1_TTCAATCCATCTTTCA-1 4.69675695607116 0.894666407057081 CD8 ab-T cells 2
sc_E7.NPC.Exp1_ACTCCCATCCCGAGTG-1 1.42213117787292 -1.02157546972391 MAIT cells 2
sc_R7.NPC.Exp1_TCATTACGTACAGAGC-1 -4.59112203410218 -2.31237294172403 NK cells 3
sc_R7.NPC.Exp1_TCCCACATCTGGGCCA-1 2.05590760418823 0.243419568785464 TRM cells
sc_R6.NPC.Exp1_TGTAGACCAAACTAAG-1 -2.6232205658252 2.68152497316245 NK cells 1
sc_E7.NPC.Exp1_AAGCCATAGGCATCTT-1 -0.752054515391089 3.16958783174399 gd-T cells
sc_R5.NPC.Exp1_TACTTCACAGCTGAAG-1 -3.79128277590821 -0.718798060170378 NK cells 3
sc_E3.NPC.Exp1_GTACTTTGTTGTCTTT -3.34184563448975 -1.03702320551034 NK cells 3
sc_R1.NPC.Exp1_CTCAGAAGTGGTAACG -3.08835017970154 0.829078787737523 NK cells 1
sc_E3.NPC.Exp1_GGAGCAATCCTAAGTG 3.50445401379516 0.783906409316694 TRM cells
sc_E6.NPC.Exp1_GGGTATTGTCCTTTGC-1 2.65040981480529 0.117856245287691 TRM cells
sc_R5.NPC.Exp1_TTAGGCAAGGGTAGCT-1 2.52527749249389 -0.695857066861357 TRM cells
sc_R7.NPC.Exp1_TTTGGAGAGATTAGCA-1 0.221960392684244 6.20088503862265 Infiltrating NK cells
sc_E7.NPC.Exp1_ACAAAGAGTCTTTCTA-1 1.50144886681487 -1.02905394529458 MAIT cells 2
sc_R1.NPC.Exp1_AAGCCGCAGACTGTAA 0.216456022948526 3.43878601098899 TRM cells
sc_H2.NPC.Exp1_TAGTGGTCAGCTATTG 3.6603807182019 0.365824650772845 TRM cells
sc_E3.NPC.Exp1_CTCGAAAAGTACCGGA -5.26550567439148 0.42371762896422 NK cells 2
sc_E3.NPC.Exp1_GAGGTGAGTAAGTAGT 0.341553059310221 -2.48043109869119 MAIT cells 2
sc_R7.NPC.Exp1_ACTATTCGTAATGATG-1 3.66291463086059 -2.13268448804971 MAIT cells 2
sc_R7.NPC.Exp1_AAGCATCCAGGGATAC-1 -5.08709943583558 2.101535182246 NK cells 1
sc_R1.NPC.Exp1_CAGTCCTAGCAACGGT -3.95908916285584 0.163401584872042 NK cells 2
sc_H2.NPC.Exp1_GCTTGAACAATGGAGC 0.502011594266199 -1.21972205137369 CD8 ab-T cells (stress)
sc_E7.NPC.Exp1_GGTGATTAGCGCAATG-1 2.12695729443481 -0.781096000424589 TRM cells
sc_R5.NPC.Exp1_CTGCTCAGTACGCTAT-1 -0.451568397789694 6.12765954042319 Infiltrating NK cells
sc_E7.NPC.Exp1_TCATGTTCAGAGATGC-1 4.88293230244567 1.08683116341475 CD8 ab-T cells 2
sc_R7.NPC.Exp1_GTGTGATAGTTAACGA-1 -0.0589843346769582 3.37836478258017 gd-T cells
sc_R5.NPC.Exp1_TCTGGCTTCGACTCCT-1 3.44644367405822 -3.43448378538247 MAIT cells 2
sc_R7.NPC.Exp1_ATGAGGGTCTTAGCCC-1 4.71732198903015 1.03918151164893 CD8 ab-T cells 2
sc_R3.NPC.Exp1_CAGAATCCATACTACG 3.97208797642639 0.104420047053133 TRM cells
sc_R1.NPC.Exp1_TTCTCAACACATAACC 1.84422671505859 -0.335064429990019 TRM cells
sc_R1.NPC.Exp1_GCGACCACAAAGGCGT -5.1076549320514 1.32965771461371 NK cells 1
sc_R7.NPC.Exp1_TGGGTTAAGTCAAGCG-1 -4.27217281153748 -1.66227366422769 NK cells 3
sc_R5.NPC.Exp1_GGCAGTCCATAACTCG-1 -1.08725178530762 4.24064085985068 gd-T cells
sc_R3.NPC.Exp1_GTCAAGTTCTCTAGGA 4.69610941121032 -3.97128273939248 MAIT cells 2
sc_H1.EKS.Exp1_GCCTCTAGTGACTACT 3.7354117603009 -4.17009474729654 MAIT cells 1
sc_E3.NPC.Exp1_TACACGATCGTTTAGG -0.797144237070776 5.25047562623862 Infiltrating NK cells
sc_R7.NPC.Exp1_CGGGACTAGCCGAACA-1 -4.74092662623475 -1.61530258154031 NK cells 3
sc_E3.NPC.Exp1_TGCCCTAAGACAAAGG -4.66214740565369 -0.906063217869962 NK cells 3
sc_R7.NPC.Exp1_TTCCTAAAGTGGAAAG-1 3.11518943020751 -2.74922468160745 MAIT cells 2
sc_R7.NPC.Exp1_GATAGCTAGTCTACCA-1 -5.13576686671326 2.35891256833914 NK cells 1
sc_H1.NPC.Exp1_CAACCAATCCTATTCA 5.12993776509216 -1.05634059404489 Naive CD4+ T cells
sc_H3.NPC.Exp1_CACAGTAGTCTCACCT 4.29107534596374 -2.18858959173318 MAIT cells 2
sc_R5.NPC.Exp1_AGCTTCCCATCGGCCA-1 -4.42814958384583 2.77500544095877 NK cells 1
sc_R7.NPC.Exp1_GCGTGCAAGTTGAATG-1 -5.40817249110291 -1.99943568204996 NK cells 3
sc_E7.NPC.Exp1_TAAGTCGCACAGTGTT-1 -0.198201830595232 3.30713365579489 gd-T cells
sc_R1.NPC.Exp1_ATTCTACTCGCGCCAA -4.42386710932801 -0.724350709668363 NK cells 3
sc_R3.NPC.Exp1_CAAGGCCCATTTCAGG 3.53359925457885 2.02125356698874 Treg
sc_R2.NPC.Exp1_TTCTACACAAGCTGTT 3.63398635098388 -3.88032891248819 MAIT cells 2
sc_R7.NPC.Exp1_GAGTTTGCACATAGCT-1 1.63819610783508 -3.36518456434366 MAIT cells 1
sc_R6.NPC.Exp1_GAGCTGCAGTGTACAA-1 -3.45260083964417 -0.0937215874111307 NK cells 2
sc_R5.NPC.Exp1_TGCATGATCTGGTCAA-1 3.64185297200134 1.3640936424816 Treg
sc_R6.NPC.Exp1_ATGTCCCGTAGGCTGA-1 3.69520461270263 0.314919095286165 TRM cells
sc_R5.NPC.Exp1_GGTAACTCATTCAGCA-1 -0.787257674246527 5.37112257982138 Infiltrating NK cells
sc_E7.NPC.Exp1_GTTACCCCACTTCCTG-1 1.90217375466278 -0.512735266438688 TRM cells
sc_R5.NPC.Exp1_CCGCAAGAGAGTCCGA-1 -5.11198413661072 1.95421681905631 NK cells 1
sc_R6.NPC.Exp1_AGCTCAAAGTAGGTTA-1 3.16581642338683 0.57165561223868 TRM cells
sc_R5.NPC.Exp1_GTTGTCCCATGACTCA-1 5.0876804561322 -1.44618131612893 Naive CD4+ T cells
sc_E3.NPC.Exp1_CAAGGCCCACGGATAG 0.433425304383539 -3.87219597791788 MAIT cells 1
sc_E7.NPC.Exp1_TAATCTCTCCGCAACG-1 -0.660703244715429 3.53076169992331 gd-T cells
sc_E3.NPC.Exp1_CATCCACGTAAACCTC -4.24887025645325 1.59131364131812 NK cells 2
sc_E3.NPC.Exp1_CGATGGCTCAGCAACT -3.79084885409424 1.55791793371085 NK cells 2
sc_R2.NPC.Exp1_GACAGAGTCATTGCGA 1.3625199765866 1.30165485645178 CD8 ab-T cells 1
sc_R7.NPC.Exp1_TCGACGGGTCAACCAT-1 -2.46682465365479 1.29146544242743 NK cells 2
sc_E3.NPC.Exp1_CAAGTTGAGCAAATCA -2.94193065455506 -0.692937392941679 NK cells 2
sc_E7.NPC.Exp1_CACATGAAGTCACTAC-1 5.19861805149963 -0.906615037671293 Naive CD4+ T cells
sc_R5.NPC.Exp1_CAGGTATTCATGGAGG-1 3.78757607647827 -2.62908436750528 MAIT cells 2
sc_E6.NPC.Exp1_CAGATTGCAGAGAATT-1 2.59808170506408 -4.72520281767007 TRM cells
sc_R7.NPC.Exp1_AACCACAAGAGTCAGC-1 0.244951424092554 6.11941931749228 Infiltrating NK cells
sc_R6.NPC.Exp1_GCCAGCAAGATCGCCC-1 2.6554909915631 0.895376566597258 CD8 ab-T cells 1
sc_R7.NPC.Exp1_AACCACAGTCGGATTT-1 0.250996914595865 0.940031375535761 CD8 ab-T cells 1
sc_R6.NPC.Exp1_GAGTGTTAGTAACAGT-1 -2.59535992434571 2.90457890535239 NK cells 1
sc_R5.NPC.Exp1_CTGGTCTGTTGGTGTT-1 3.55517852017333 -1.39872004484292 TRM cells
sc_R5.NPC.Exp1_TTACAGGTCTCGGGAC-1 -1.19036341002534 4.27069900537375 gd-T cells
sc_E3.NPC.Exp1_CTGCTGTTCATCTGCC -4.24001968195984 1.3460956623638 NK cells 2
sc_R7.NPC.Exp1_ATGTCCCAGGAAGTGA-1 4.65855371663024 -1.85832931493875 MAIT cells 2
sc_E3.NPC.Exp1_GGCGTGTTCTTACCTA -0.604070964365698 0.835310235419308 CD8 ab-T cells 1
sc_R1.NPC.Exp1_GCCAAATAGTTTAGGA -3.53477704814026 2.51616261506919 NK cells 1
sc_E7.NPC.Exp1_CACATGAAGTACCATC-1 4.99161302754333 -1.72929408048746 TRM cells
sc_E3.NPC.Exp1_ATGAGGGTCTGCTGTC 4.16445362278869 -0.540519852391447 Naive CD4+ T cells
sc_R1.NPC.Exp1_CGGCTAGTCTACGAGT 0.285322871894144 -0.367627401105131 CD8 ab-T cells 1
sc_R7.NPC.Exp1_TTTACCATCCAGTTCC-1 -5.74258983424256 1.29102460647467 NK cells 1
sc_R7.NPC.Exp1_AGGATCTTCAACGAGG-1 1.03360998341491 -1.00438751672861 NK cells 1
sc_R6.NPC.Exp1_GGTGTCGGTCGCGTCA-1 3.2706569404309 -1.87138940786477 MAIT cells 2
sc_R5.NPC.Exp1_GTTATGGTCTTCCGTG-1 -4.72395646861146 2.67192945981864 NK cells 1
sc_R5.NPC.Exp1_GAGAGGTGTCACATTG-1 1.35851347157409 -0.535650868169035 MAIT cells 2
sc_R5.NPC.Exp1_TTCTTCCTCTGCTCTG-1 -0.819023016005255 6.07882760072592 Infiltrating NK cells
sc_R6.NPC.Exp1_TCCATGCCAACGTATC-1 -5.38479411891053 -0.75047196840402 NK cells 3
sc_R7.NPC.Exp1_ATCTCTAGTGAACTAA-1 0.926075694054865 1.46621612811926 CD8 ab-T cells 1
sc_E7.NPC.Exp1_CACAGGCTCAACACGT-1 -0.348651382237173 7.03166506791953 Infiltrating NK cells
sc_R6.NPC.Exp1_TAACACGAGGGTCACA-1 5.11318885991027 -1.04126300310251 Naive CD4+ T cells
sc_R3.NPC.Exp1_ACGAGCCAGGCCCTCA 3.48367488095214 1.48689667487982 Naive CD4+ T cells
sc_R7.NPC.Exp1_TCATTTGTCCAAGCCG-1 2.59638201901367 -3.24943568204996 MAIT cells 2
sc_R7.NPC.Exp1_ACAACCATCGTAACTG-1 -0.596825602560736 3.43243716264609 gd-T cells
sc_H1.NPC.Exp1_CGATTGAGTCTTGCGG 5.69266521641662 -1.38709189390298 Naive CD4+ T cells
sc_R7.NPC.Exp1_GGGACAAGTACGAGCA-1 0.0618365378086795 7.45180390382651 Infiltrating NK cells
sc_H1.EKS.Exp1_TGCTGCTTCTAACCGA 1.15814518639495 -3.48320652937051 MAIT cells 1
sc_R7.NPC.Exp1_AGAACAATCCCAAGCG-1 -4.40790689280579 -1.29803158735391 gd-T cells
sc_H2.NPC.Exp1_GCATGTACAAGCTGAG -5.28419435313294 -2.11315848325845 NK cells 3
sc_R5.NPC.Exp1_CAGGCCAGTTTGCCGG-1 -0.607574227362372 6.4720232298458 Infiltrating NK cells
sc_R7.NPC.Exp1_TTGACCCTCATGCCCT-1 1.59207701394012 -1.09639145826455 TRM cells
sc_R7.NPC.Exp1_GCACGTGGTATCAGCT-1 3.0165864200299 -2.87343956922647 MAIT cells 2
sc_E3.NPC.Exp1_CAAGAAATCACTCTTA -4.48301160624573 1.08811379576567 NK cells 2
sc_R7.NPC.Exp1_AGGAAATCAGATAAAC-1 -4.55287826350281 -2.0398438165104 NK cells 3
sc_R1.NPC.Exp1_CTTGGCTCACGGTTTA -2.39024007609437 0.18548343683127 NK cells 2
sc_R2.NPC.Exp1_AAAGTAGCAGACGTAG 3.01935016819885 -3.49218632673379 MAIT cells 2
sc_E7.NPC.Exp1_GCACGTGTCATCACTT-1 -4.82079446604798 0.205649714716707 NK cells 1
sc_R6.NPC.Exp1_ATGCGATAGCATCGAG-1 -3.07198274424622 -2.70617844556924 MAIT cells 1
sc_R5.NPC.Exp1_TGGTTAGTCACGGAGA-1 -1.42334449580262 3.9880816748226 gd-T cells
sc_R6.NPC.Exp1_GTGAGCCTCACGGAGA-1 1.88282262989929 0.914807047494684 CD8 ab-T cells 1
sc_R5.NPC.Exp1_ACTATTCTCGACGCTG-1 -4.19053733637879 2.62569449449423 NK cells 1
sc_R3.NPC.Exp1_GTAACTGAGCGTTCCG 5.0465050906842 -3.58473898862955 MAIT cells 2
sc_R7.NPC.Exp1_TGTCCACTCAACACGT-1 -4.15832650950501 -2.5472912976658 NK cells 3
sc_E7.NPC.Exp1_TCTCTGGGTCGACTGC-1 -4.51437223246644 2.3233473112667 NK cells 1
sc_E7.NPC.Exp1_TGACAGTTCTCTGCCA-1 -5.60676515391419 -1.32003213857767 NK cells 3
sc_R5.NPC.Exp1_GTTAGTGCATCTTAGG-1 2.05887162396362 -1.69502474760171 MAIT cells 2
sc_R6.NPC.Exp1_TCTGCCACACCTGCGA-1 2.26564943501403 1.40809373165015 CD8 ab-T cells 1
sc_R7.NPC.Exp1_CCTCAGTGTCCGGTGT-1 -4.54586160471985 2.24203429723624 NK cells 1
sc_R7.NPC.Exp1_TATACCTTCCCGTGAG-1 -4.9628099232013 -2.23585273717996 NK cells 3
sc_E7.NPC.Exp1_TCAGGTACAGTTACCA-1 -4.45517385294983 3.31190751100424 NK cells 1
sc_H2.NPC.Exp1_CCGGGATTCCATTCTA 4.24927723118713 -1.3776409814274 TRM cells
sc_R1.NPC.Exp1_GCTTCCAAGCAGGCTA 3.08384096333434 0.809130017911081 TRM cells
sc_R7.NPC.Exp1_GTATTGGTCACGTCCT-1 0.145638120264315 7.08142016435507 Infiltrating NK cells
sc_R6.NPC.Exp1_CCACAAACATTGGATC-1 4.95876371571472 0.997917081960474 CD8 ab-T cells 2
sc_R6.NPC.Exp1_TTGAGTGCATGACACT-1 -4.02703178217957 2.28686163926962 NK cells 1
sc_R5.NPC.Exp1_AGTCAACGTGCTGCAC-1 4.04205858418395 -0.322229284993376 TRM cells
sc_R3.NPC.Exp1_GTAACGTCATCTACGA 1.13164245793273 -3.94378878568765 MAIT cells 2
sc_R7.NPC.Exp1_TCTTGCGTCGGCCCAA-1 -0.103860640063382 3.05123136545066 gd-T cells
sc_E3.NPC.Exp1_TCATTTGAGTCTTGCA 1.82855927655151 -3.66404845213052 MAIT cells 1
sc_R1.NPC.Exp1_ATCACGATCCTTCAAT -2.66820395281861 -0.346698183766569 NK cells 2
sc_R7.NPC.Exp1_TGGTGATCAGACCATT-1 2.53092276760986 -0.746343869916166 TRM cells
sc_H1.EKS.Exp1_ACACTGACAGACAAGC -3.77368796160767 0.689631271907126 NK cells 2
sc_E7.NPC.Exp1_GAGATGGGTAGACAAT-1 1.42797565171173 -0.606237311116422 TRM cells
sc_H2.NPC.Exp1_ACGAGCCCAATGACCT 6.07207309910705 -1.10905398820993 Naive CD4+ T cells
sc_R7.NPC.Exp1_GATCACAGTTCCACGG-1 0.0339122460191478 7.15201447511557 Infiltrating NK cells
sc_R5.NPC.Exp1_TATTCCACAGTAACGG-1 1.51985811898162 -4.21769835447427 MAIT cells 1
sc_R7.NPC.Exp1_TGCCGAGGTTTGATCG-1 0.0286455796067943 7.16613505388144 Infiltrating NK cells
sc_E1.NPC.Exp1_CCCATACAGACAAGCC 4.89779388615539 -0.581642288914884 Naive CD4+ T cells
sc_R6.NPC.Exp1_GTCTGTCTCAAGTAAG-1 1.53688883492401 0.18423889184836 CD8 ab-T cells 1
sc_R7.NPC.Exp1_GTAGCTAGTGTGTACT-1 3.66935145565917 -2.94801141714212 MAIT cells 2
sc_R5.NPC.Exp1_GTCAAGTAGTTCATCG-1 2.45245444485595 -0.866459150067533 TRM cells
sc_E2.NPC.Exp1_ACGAGGAAGCCAGTTT -3.94867408564637 1.43983678127173 NK cells 1
sc_E7.NPC.Exp1_TACTGCCAGTGCCTCG-1 -4.73535812190125 1.64218841100577 NK cells 1
sc_R7.NPC.Exp1_ACTTCGCTCGTAGAGG-1 -0.00826937994310958 7.25475953126792 Infiltrating NK cells
sc_R7.NPC.Exp1_TTCTAGTGTAGAGGAA-1 -3.12749731829713 2.4956991484249 NK cells 1
sc_R7.NPC.Exp1_TGGTAGTAGTATGAGT-1 1.25441670128753 -3.50829579328653 MAIT cells 1
sc_R7.NPC.Exp1_AACTTCTCAAGTCCCG-1 0.798849698991083 -3.32115103696939 MAIT cells 1
sc_R1.NPC.Exp1_ATTGGTGCATATGCTG 0.0790667504971256 6.41507933641318 Infiltrating NK cells
sc_R6.NPC.Exp1_GAATCACTCAGGGATG-1 -2.44711840441773 1.4246941616619 NK cells 2
sc_R5.NPC.Exp1_CACAACATCCAAATGC-1 3.72844087788513 -1.19165279363748 TRM cells
sc_E3.NPC.Exp1_TACGGGCAGACCGGAT -4.57322252085755 1.27853057886008 NK cells 2
sc_R5.NPC.Exp1_ATACCGAGTATCGCGC-1 1.83078849026611 0.449649344929491 CD8 ab-T cells 1
sc_E7.NPC.Exp1_GTAAGTCGTTCATCGA-1 -2.68789089015076 -0.292355079404081 NK cells 2
sc_R7.NPC.Exp1_TTACAGGCACAATGAA-1 1.63641106793334 1.11496217156294 CD8 ab-T cells 1
sc_R5.NPC.Exp1_GGAATGGGTGCATACT-1 3.79145633885314 -0.261353749982084 TRM cells
sc_R5.NPC.Exp1_TCTATACGTTTCCATT-1 -0.0817908715488981 6.43210576082114 Infiltrating NK cells
sc_R6.NPC.Exp1_ATGGTTGGTTGGGTTT-1 1.63941240021636 0.622916754134928 CD8 ab-T cells 1
sc_H1.NPC.Exp1_CAAGATCTCAGTTAGC -4.32142579844544 -1.99103714918252 NK cells 3
sc_R7.NPC.Exp1_ATTTACCGTGATATAG-1 1.97278415867736 -0.872648615590299 TRM cells
sc_R1.NPC.Exp1_GCTCCTACAAGCCGCT -3.21166527560303 0.444053452261721 NK cells 1
sc_R1.NPC.Exp1_ACTGAGTGTGTCCTCT -4.50758970072815 -2.03886558508035 NK cells 3
sc_R7.NPC.Exp1_ATCGATGAGGATGTTA-1 -3.34500396540711 3.71647308374289 NK cells 1
sc_E3.NPC.Exp1_GATCTAGAGAAGGCCT 2.16797578045776 -3.94940926527139 MAIT cells 1
sc_R6.NPC.Exp1_TGGGATTTCTAGGCCG-1 -4.79050672343323 0.890632923492228 NK cells 1
sc_R5.NPC.Exp1_GGGCGTTGTGTCCACG-1 -4.39946639826844 -1.75033618902322 NK cells 3
sc_H1.EKS.Exp1_GCTGGGTAGATACACA 3.76808368870666 -4.03408839201089 MAIT cells 1
sc_R5.NPC.Exp1_TCTTCCTAGGGTGAGG-1 4.13208639332702 -2.99429275488016 MAIT cells 2
sc_H2.NPC.Exp1_TTCTCCTTCGTATCAG 1.5775828332608 -2.73035075163003 TRM cells
sc_E3.NPC.Exp1_AACACGTAGCCGGTAA -5.14396751216004 0.896203849264418 NK cells 2
sc_E3.NPC.Exp1_TTAACTCGTCACCTAA -2.3896144657428 0.892836626418864 NK cells 2
sc_R7.NPC.Exp1_ATTCTACTCCTGGTCT-1 5.13793623158386 0.86561615372542 CD8 ab-T cells 2
sc_E6.NPC.Exp1_TAATCTCAGGGCAATC-1 4.14732515522888 -2.93945266698953 MAIT cells 2
sc_R1.NPC.Exp1_CCGTACTGTCAGTGGA -1.06276196530411 5.87239764238242 Infiltrating NK cells
sc_R7.NPC.Exp1_TCAAGTGAGGCGAACT-1 -0.816303077250219 3.51759217286948 gd-T cells
sc_R5.NPC.Exp1_CTATCCGCATTCGATG-1 2.40333187291076 1.17945731783751 CD8 ab-T cells 1
sc_R2.NPC.Exp1_AGCCTAACAGGAATCG 0.346701052874826 -1.65264059995767 CD8 ab-T cells (stress)
sc_R7.NPC.Exp1_TCTCCGAAGTCAAGCG-1 0.650262352914118 0.976756509193217 CD8 ab-T cells 1
sc_R5.NPC.Exp1_CCTACGTCAGACCAGA-1 -3.98755967906067 -0.102224726430143 NK cells 2
sc_H2.NPC.Exp1_GCTTCCATCTATCCTA 1.34398877331664 -1.34123923277017 CD8 ab-T cells (stress)
sc_H1.NPC.Exp1_GGGTTGCCAGTAAGAT -2.02215385726044 -0.237888951054777 MAIT cells 2
sc_R7.NPC.Exp1_GACGCTGTCACTGAAC-1 -5.57063281825135 0.378617476471697 NK cells 1
sc_R6.NPC.Exp1_ATCTCTACACTGTGTA-1 -6.01220834544251 0.571992631801401 NK cells 1
sc_R6.NPC.Exp1_CTCCACACACGGGTAA-1 1.80424904534271 0.958267058976923 CD8 ab-T cells 1
sc_R7.NPC.Exp1_CCTCAGTAGGAATCGC-1 -5.22562253764222 -2.24692584966775 NK cells 3
sc_R7.NPC.Exp1_AGAAATGTCATGGGAG-1 3.23272359082153 -2.86338688825723 MAIT cells 2
sc_E7.NPC.Exp1_TCCGGGACATGGGATG-1 3.25224077412536 -1.96061231588479 MAIT cells 2
sc_R1.NPC.Exp1_TGTGTTTTCGCAAGCC -1.60758447936127 -0.752941031209196 TRM cells
sc_R7.NPC.Exp1_ACATCGACACTACGGC-1 4.2553559512799 -0.0701902100956094 TRM cells
sc_E1.NPC.Exp1_CGTCCATGTGATGCCC 0.102701214045786 1.28550718332175 CD8 ab-T cells 1
sc_E7.NPC.Exp1_CCGTTCAGTACCCGCA-1 0.308465686530374 -3.54149748777505 MAIT cells 1
sc_R7.NPC.Exp1_AATAGAGAGTAAACGT-1 3.2500065536206 -0.212645072690214 TRM cells
sc_H1.NPC.Exp1_AGCTTGACAGTCGATT -5.00967729380677 1.4282609632099 NK cells 2
sc_R5.NPC.Exp1_TTCCACGTCCTTACCG-1 -0.402938398628927 5.95641921068076 Infiltrating NK cells
sc_R7.NPC.Exp1_TCATGCCGTCCGAAAG-1 -5.75312984278748 1.23905945921782 NK cells 1
sc_E3.NPC.Exp1_GTATCTTCAAGGCTCC -2.47732675364564 -0.324990172139372 NK cells 2
sc_R6.NPC.Exp1_GAGGGATAGCTAGAAT-1 -4.19578874400208 -1.76069809888955 NK cells 3
sc_E1.NPC.Exp1_ATAGACCCACATCTTT -4.72330177119324 -1.77137782072183 NK cells 3
sc_E3.NPC.Exp1_AGCTCTCGTAAGAGAG 0.117114362210535 5.01660559678916 Infiltrating NK cells
sc_E7.NPC.Exp1_GTTGTAGGTACTCCCT-1 2.12360346028259 -2.05281044935342 MAIT cells 2
sc_E3.NPC.Exp1_CACCAGGCATCACGAT 2.27805125424316 -4.32842184995767 MAIT cells 1
sc_R3.NPC.Exp1_GGGCACTTCATCGCTC -0.0864744625086556 -0.919867415181364 CD8 ab-T cells 1
sc_R5.NPC.Exp1_CGTAAGTCACGACGCT-1 -5.1275900631244 -1.95341040586587 NK cells 3
sc_R7.NPC.Exp1_CTATAGGTCCCTCAAC-1 -3.72241628459046 2.42053721452597 NK cells 1
sc_R1.NPC.Exp1_CAGAATCAGCACAGGT -4.57896220973084 -2.22529317831155 NK cells 3
sc_R5.NPC.Exp1_CATAAGCCACAGCGCT-1 -4.61885106852601 3.00841830278281 NK cells 1
sc_R7.NPC.Exp1_AAAGTCCTCAGCTGAT-1 2.17682611653259 -0.852269191495146 TRM cells
sc_H1.EKS.Exp1_CAGTCCTCAACCGCCA 1.52312063881805 -3.62741353010293 MAIT cells 1
sc_R6.NPC.Exp1_CCGTGAGAGGATACCG-1 -5.23472869685242 -0.898088950864042 NK cells 3
sc_H2.NPC.Exp1_GGCAATTAGACGACGT 4.48704349705627 -1.82380296682474 MAIT cells 2
sc_R7.NPC.Exp1_GATGATCCACGCGGTT-1 -2.27627766421387 1.05689271891955 NK cells 2
sc_E3.NPC.Exp1_GCGCCAAGTCGCCATG -3.96578538706849 1.49241260791663 NK cells 2
sc_R3.NPC.Exp1_ATGTGTGCAGGATTGG 4.35831796833923 -3.49263598417398 MAIT cells 2
sc_R7.NPC.Exp1_TCATCCGGTGCTTCAA-1 -1.70665538600037 -2.12396409010049 NK cells 3
sc_E7.NPC.Exp1_AGTCAACCACTTTATC-1 1.15596627900054 -0.102800149670805 CD8 ab-T cells 1
sc_R3.NPC.Exp1_ATCCACCAGTCACGCC -3.65960824778626 0.838232531943356 NK cells 2
sc_R7.NPC.Exp1_AGTAACCCATGCGGTC-1 2.03471481511047 -0.197636265507902 TRM cells
sc_H1.NPC.Exp1_CTGCCTAAGAGAACAG 0.268949475974344 5.02722380662802 MAIT cells 2
sc_R7.NPC.Exp1_CGAAGTTTCACTTCTA-1 2.23637950131347 -2.61586763357278 MAIT cells 1
sc_E3.NPC.Exp1_GATCGATTCAGTTAGC -5.19839799693177 0.240185897597109 NK cells 2
sc_R7.NPC.Exp1_TGGTTAGTCTGGTGCG-1 3.57611524769714 -1.30988718961831 TRM cells
sc_R5.NPC.Exp1_ACATCCCAGGTGCTGA-1 3.38227355191162 0.0327887346828329 TRM cells
sc_E6.NPC.Exp1_TGCATCCTCCAACCGG-1 1.4546431274121 -3.66439797376748 MAIT cells 1
sc_E7.NPC.Exp1_GGGCTCAGTAAGATAC-1 4.17040455052307 -0.379391808263029 TRM cells
sc_R3.NPC.Exp1_GCTCCTAAGATCCCGC -4.64365375330994 -2.05850197767373 NK cells 3
sc_R6.NPC.Exp1_GATCCCTAGCGCACAA-1 -3.80841243556092 2.6360058596218 NK cells 1
sc_E7.NPC.Exp1_CATCCCAAGATGACCG-1 1.57012104699066 -0.338432450047697 TRM cells
sc_E3.NPC.Exp1_ATCTGCCTCAACGAAA 4.48734628865173 -0.242392916432585 Naive CD4+ T cells
sc_R3.NPC.Exp1_TACTTGTGTGATGTGG 0.194045212954782 -2.42817356084939 MAIT cells 2
sc_R5.NPC.Exp1_TTTAGTCTCCACGTCT-1 -4.97708165934632 0.0165363361919272 NK cells 1
sc_H1.NPC.Exp1_TCACGAAAGAGCTGGT -5.30247581294129 0.227912645586764 NK cells 2
sc_R7.NPC.Exp1_CTGTCGTTCCTGTAAG-1 0.0226853982513179 -3.14488031362649 MAIT cells 1
sc_E3.NPC.Exp1_GTACGTAAGATCTGAA -4.45753085902283 -0.2637299487507 NK cells 2
sc_E3.NPC.Exp1_AGTCTTTTCCAAGTAC -5.04809320262024 -2.11847450231668 NK cells 3
sc_E3.NPC.Exp1_GGCGACTGTACAGCAG -3.23305595210145 0.813861227219456 NK cells 2
sc_E3.NPC.Exp1_CTGATAGCACAACTGT -3.83638131907532 1.52324066663626 NK cells 2
sc_R5.NPC.Exp1_CATTGCCAGTATTAGG-1 -5.07860935023377 -1.76858784650918 NK cells 3
sc_R1.NPC.Exp1_ACATACGCAAGTCTGT -1.24170708945344 1.36690537238959 NK cells 1
sc_H1.EKS.Exp1_GACCAATCAAGCCATT 3.16025268742492 -4.16572310423013 MAIT cells 1
sc_H1.EKS.Exp1_TGCTGCTCATATACGC -3.65956437876771 1.33618257547263 NK cells 2
sc_R7.NPC.Exp1_CGTGATACAGGGATAC-1 -4.79727399638245 -2.36480309461709 NK cells 3
sc_R7.NPC.Exp1_TATTGCTAGGGCATGT-1 3.58788311192443 -3.76814248060342 MAIT cells 1
sc_E3.NPC.Exp1_AGCGGTCTCCGGCACA 0.601870891541742 -1.9318754861271 CD8 ab-T cells (stress)
sc_E7.NPC.Exp1_TACTGCCAGGTAACTA-1 1.17708515831878 1.2379311134899 CD8 ab-T cells 1
sc_R3.NPC.Exp1_CGTGTCTTCACTGGGC -0.0638645785892974 -1.90554477666971 CD8 ab-T cells (stress)
sc_R7.NPC.Exp1_CCGGACACAAAGCTAA-1 -0.0644131629760037 6.54911778474692 Infiltrating NK cells
sc_R7.NPC.Exp1_TTCCGTGGTCAACATC-1 -4.0876411228473 2.49674950147513 NK cells 1
sc_E7.NPC.Exp1_ACAACCAGTCCTCATC-1 1.08018886753967 0.114774089106356 TRM cells
sc_R5.NPC.Exp1_TGCAGGCTCGGCATCG-1 2.27110206791808 0.170345406779085 TRM cells
sc_R7.NPC.Exp1_TCGTGCTGTATCCCTC-1 0.021294859141611 1.04740416611079 CD8 ab-T cells 1
sc_R7.NPC.Exp1_CATCGGGAGCTGTTAC-1 3.52042543599059 -1.85618330930826 TRM cells
sc_R5.NPC.Exp1_AAAGGGCCACGTTGGC-1 -3.8868457107837 -1.06167294477579 NK cells 3
sc_E7.NPC.Exp1_TTTATGCCACACAGAG-1 -4.88600528529236 1.85673568750266 NK cells 1
sc_H1.EKS.Exp1_ACATCAGTCTACTCAT 2.34819352337768 -4.50680949186441 TRM cells
sc_R1.NPC.Exp1_CGAATGTGTCTGCAAT -3.91044819644044 -2.55664112066385 NK cells 1
sc_R1.NPC.Exp1_AGAGCTTCACCTCGTT -1.93358254721711 0.921664092489516 NK cells 2
sc_E3.NPC.Exp1_ATTGGACTCATGTCTT -4.75310218623231 0.513308059223925 NK cells 2
sc_R5.NPC.Exp1_TTCCTAAGTCCTGGTG-1 3.58685290524413 -3.17272736524698 MAIT cells 2
sc_E3.NPC.Exp1_GACGCGTCACGTCAGC -3.70418656161378 1.59949682260398 NK cells 2
sc_E5.NPC.Exp1_CTCCATGTCCACCTCA-1 -3.09273779681275 1.77449158931616 NK cells 1
sc_E3.NPC.Exp1_ACTGCTCCACCACGTG 1.9406918258374 -3.67682291959878 MAIT cells 1
sc_R3.NPC.Exp1_GATCGATTCGCCAGCA 2.92241871067932 -2.12746645902749 MAIT cells 2
sc_R5.NPC.Exp1_TGATTTCCATCGATGT-1 0.239279922932886 -2.41852023100015 MAIT cells 2
sc_R1.NPC.Exp1_ACACCAAGTCGCGAAA -3.59721076777527 1.25588555241469 NK cells 1
sc_E3.NPC.Exp1_CATCGAAGTAGGCATG 2.82471167752197 -4.76597048734781 MAIT cells 1
sc_R6.NPC.Exp1_TCCACGTCATCATCTT-1 2.79535567471435 -1.65286781286355 TRM cells
sc_R5.NPC.Exp1_AGACTCACATGGTGGA-1 1.1870547504132 0.00134567523840545 CD8 ab-T cells 1
sc_E3.NPC.Exp1_TCGTAGACACGAGGTA 4.34298336216857 -2.73239376043435 MAIT cells 2
sc_E3.NPC.Exp1_GCTGGGTCATACGCCG -2.45875180056641 0.00304005647543548 NK cells 2
sc_R5.NPC.Exp1_TAACACGAGCCGTTGC-1 -0.104919740095235 3.42131016755942 gd-T cells
sc_E7.NPC.Exp1_ACATTTCCAGACCAAG-1 5.65238296696594 -1.43026067709085 Naive CD4+ T cells
sc_R6.NPC.Exp1_TCCGAAATCAGTCACA-1 4.83036958882263 -0.73876645063516 Naive CD4+ T cells
sc_R7.NPC.Exp1_CCTAAGAGTATGAAGT-1 1.19850015351226 -0.245344657651151 TRM cells
sc_R7.NPC.Exp1_TGCATGACAGTTCTAG-1 4.19560253331115 -2.70311905836221 MAIT cells 2
sc_R1.NPC.Exp1_CTACCCAGTGCACCAC 2.25366675564697 0.664779629358088 CD8 ab-T cells 1
sc_R6.NPC.Exp1_ATGAGGGTCGAGAAAT-1 4.05826294133117 -3.0989864060795 MAIT cells 2
sc_R7.NPC.Exp1_TCGGGTGCAGGTGAGT-1 1.05889534661224 0.944127004393374 CD8 ab-T cells 1
sc_R7.NPC.Exp1_ATCCTATGTACAACGG-1 3.62321221539428 -1.64238454794046 TRM cells
sc_E7.NPC.Exp1_CATGCTCCACACAGCC-1 -1.13538348963807 5.96959279085044 Infiltrating NK cells
sc_R6.NPC.Exp1_CAGATCAAGGTTCTTG-1 4.59307968327453 -0.264436859837736 CD8 ab-T cells 2
sc_R7.NPC.Exp1_AGCGCCAAGCCTTCTC-1 3.14921223828246 -3.13640548681375 MAIT cells 2
sc_R7.NPC.Exp1_CTCAACCGTGAAAGTT-1 -4.48626649668763 -1.9993016908085 NK cells 3
sc_R6.NPC.Exp1_TGTTTGTAGCCGATTT-1 -5.43043697169373 0.162388007887636 NK cells 1
sc_R5.NPC.Exp1_GACTGATTCTCGTGAA-1 -0.289051908164717 5.79056046510581 Infiltrating NK cells
sc_R3.NPC.Exp1_ATTGGTGTCGCGTAGC 0.210642185897135 -1.63267852758523 CD8 ab-T cells (stress)
sc_R6.NPC.Exp1_CTTGATTAGGAGGTTC-1 3.80227076718261 -2.65813209509012 TRM cells
sc_R7.NPC.Exp1_GTTGAACAGTCGAAAT-1 1.02265584179809 0.951835628398691 CD8 ab-T cells 1
sc_R6.NPC.Exp1_TGGAGGATCCGCTTAC-1 -3.48716080477784 3.0257501413906 NK cells 1
sc_E7.NPC.Exp1_CACAGGCGTTCCTAAG-1 -0.197915966718889 3.37894151712302 gd-T cells
sc_E7.NPC.Exp1_CATTGAGCATGACCCG-1 2.65443145939758 -0.839968580952848 TRM cells
sc_R7.NPC.Exp1_GGTTAACGTTACCGTA-1 -2.34574115565369 1.29223186875228 NK cells 2
sc_E3.NPC.Exp1_AACTGGTTCAGATAAG 1.88491224953582 -3.038894672147 MAIT cells 1
sc_R7.NPC.Exp1_TCAAGACCACTTGTGA-1 -3.3558877735431 -2.38783957456705 NK cells 3
sc_R6.NPC.Exp1_TCAGGGCGTCTGTGCG-1 1.08281767079284 0.779659408875738 CD8 ab-T cells 1
sc_R1.NPC.Exp1_CGATGTAGTCGAAAGC -0.316340255647398 5.72943137193564 Infiltrating NK cells
sc_R5.NPC.Exp1_CATTCATCAGTACTAC-1 -4.90114105036805 2.51296065355185 NK cells 1
sc_E7.NPC.Exp1_GATCAGTGTAATGCTC-1 3.74309932896545 -0.6154225060856 TRM cells
sc_H2.NPC.Exp1_GCATACACATTCGACA 3.37820279309204 -3.10388924574014 MAIT cells 2
sc_E3.NPC.Exp1_GCCAAATAGTGGTAGC 3.12579285809448 -4.37390019392129 MAIT cells 1
sc_R7.NPC.Exp1_AGATGAATCAAAGGTA-1 1.0307477683728 0.591137360581194 CD8 ab-T cells 1
sc_R6.NPC.Exp1_GCCAGTGTCGCCGTGA-1 -4.57230413249085 2.94243453050498 NK cells 1
sc_R6.NPC.Exp1_CAATCGACATAACGGG-1 0.376769003361963 6.0933291723812 Infiltrating NK cells
sc_R5.NPC.Exp1_GGGACCTGTGCATTAC-1 -4.37544286540101 2.27637432123068 NK cells 1
sc_R5.NPC.Exp1_CTCCCAATCCCAAGCG-1 -5.95697009852479 1.29161960984114 NK cells 1
sc_R7.NPC.Exp1_TCATATCAGACTTCCA-1 -5.01048982432435 -2.25932647680398 NK cells 3
sc_E7.NPC.Exp1_ATCCTATGTGTATTCG-1 1.83061480233123 -0.60299243425485 TRM cells
sc_H2.NPC.Exp1_TTTGTCATCCTATGTT 3.4356218547528 2.16143081689719 Treg
sc_R7.NPC.Exp1_TTTGGAGGTGAATGAT-1 2.22155463406494 -0.180780131570066 TRM cells
sc_R5.NPC.Exp1_TACTGCCGTTGGGATG-1 -4.61498630335877 1.85446010137442 NK cells 1
sc_R7.NPC.Exp1_CAGCAGCCAAGGGCAT-1 2.10880458065917 -0.799833912602628 TRM cells
sc_R7.NPC.Exp1_TACGTCCAGACTAGAT-1 -0.036379019826151 1.31789801622275 CD8 ab-T cells 1
sc_R7.NPC.Exp1_CTGAATGCACATGACT-1 0.2115384311383 4.05862615610007 gd-T cells
sc_R5.NPC.Exp1_TGCATCCTCGGTAGAG-1 -4.88338744929383 -2.13848497366067 NK cells 3
sc_R7.NPC.Exp1_TGAGGTTTCATTTCGT-1 -5.64803016474793 0.084342460879122 NK cells 1
sc_R5.NPC.Exp1_AAAGAACTCCCTCTAG-1 -2.60191452792237 -0.238042611829008 NK cells 2
sc_R5.NPC.Exp1_TCAAGCACACCTCGTT-1 -0.373860213070608 -0.542255420438017 CD8 ab-T cells 1
sc_H1.NPC.Exp1_GTTCATTGTGTAAGTA 1.64412617394378 -2.91573454832193 MAIT cells 2
sc_R7.NPC.Exp1_ATTCACTTCTCCCATG-1 0.704537686795496 -0.891447682133878 CD8 ab-T cells (stress)
sc_R7.NPC.Exp1_TCCGATCCATGGAGAC-1 1.85538267800262 -3.20081116651651 MAIT cells 2
sc_R6.NPC.Exp1_TGAACGTAGCAGAAAG-1 2.88806020924499 -4.26072146391031 TRM cells
sc_R7.NPC.Exp1_TCGCTCATCGAAGTGG-1 0.0408763707583179 7.42959282899741 Infiltrating NK cells
sc_R5.NPC.Exp1_CTCCCTCCAGCTCATA-1 -4.11592614939759 3.22136567140463 NK cells 1
sc_H2.NPC.Exp1_CCTCTGACAGGGATTG 5.45938932606628 -1.04020907377359 Naive CD4+ T cells
sc_R7.NPC.Exp1_GGGTATTTCGGAACTT-1 0.0790850640242328 0.646016996153628 CD8 ab-T cells 1
sc_R7.NPC.Exp1_TGAGGGATCCACACCT-1 1.23901879498413 -2.93549777959939 MAIT cells 1
sc_R5.NPC.Exp1_TTGTGGATCGCTCATC-1 -0.737545671969153 5.53877614045981 Infiltrating NK cells
sc_R5.NPC.Exp1_TACCGAACAGAAGTTA-1 0.00962627390077012 6.04060290361289 Infiltrating NK cells
sc_H1.EKS.Exp1_AGGGTGAAGTCACGCC 5.3086801738446 -1.69491412138101 Naive CD4+ T cells
sc_E3.NPC.Exp1_TACTTGTTCAAGGTAA 2.62193715283325 -4.93902041410562 MAIT cells 1
sc_R7.NPC.Exp1_CTCCTTTCAGAAGTTA-1 1.91252147862365 -2.20138074850198 MAIT cells 1
sc_R5.NPC.Exp1_TTCTCTCAGAATTCAG-1 0.652961489648127 -2.65863706564065 CD8 ab-T cells (stress)
sc_R5.NPC.Exp1_TTCAATCAGTCAACAA-1 -4.53093040278504 2.52307651544455 NK cells 1
sc_E3.NPC.Exp1_TGGACGCAGTGTCCAT 2.09340655514648 -4.49311902021524 MAIT cells 1
sc_R5.NPC.Exp1_GGGAGATAGTCGAATA-1 -4.42154395869324 1.96172831560019 NK cells 1
sc_E7.NPC.Exp1_GAGATGGGTTCGGTTA-1 3.40204298207214 2.12267146612052 Treg
sc_R7.NPC.Exp1_ATCACAGGTAACATAG-1 -3.40481913378785 3.51624677682761 NK cells 1
sc_H1.EKS.Exp1_TATGCCCTCTCGAGTA 3.78125846096923 -3.53961016630288 MAIT cells 1
sc_R5.NPC.Exp1_CAATTTCAGCCATGCC-1 -3.15388930132935 2.09280727411154 NK cells 2
sc_R7.NPC.Exp1_CACAGGCAGCATTGTC-1 -0.335072550087668 6.79092429185752 Infiltrating NK cells
sc_R7.NPC.Exp1_GTAGAGGAGGCTGGAT-1 -4.44716203501771 3.50446579957846 NK cells 1
sc_R7.NPC.Exp1_TACTTACGTTTCGTGA-1 -2.84116733363221 2.75016580129508 NK cells 1
sc_R6.NPC.Exp1_GAGGGTATCATGAGAA-1 1.82407486149719 -0.769737262479032 MAIT cells 2
sc_R3.NPC.Exp1_GCTTGAACATCCGCGA 0.50491320797851 -2.75297452901956 MAIT cells 1
sc_R7.NPC.Exp1_TGGTACATCAAACGTC-1 -5.557722452193 0.123293738611971 NK cells 1
sc_R7.NPC.Exp1_GTAACCAAGGCATGCA-1 -5.348005655318 1.87669299150351 NK cells 1
sc_E7.NPC.Exp1_CCACACTCACGTCTCT-1 3.99127971836975 -1.52401639913675 TRM cells
sc_R5.NPC.Exp1_AACCACATCCTGTAAG-1 4.24939453312805 -0.539206046811308 TRM cells
sc_R3.NPC.Exp1_CCCAATCTCACTTCAT 0.751410302609705 -2.04209258054849 CD8 ab-T cells (stress)
sc_R5.NPC.Exp1_TGGAGAGGTTAGGCTT-1 3.28266918370178 -1.80036046003457 TRM cells
sc_H1.EKS.Exp1_GATCGATAGAGGTTAT 0.0873351515238513 -2.33255912756082 CD8 ab-T cells 1
sc_H1.NPC.Exp1_CGGCTAGCACCATCCT -3.80936849406312 2.34587226415518 NK cells 1
sc_R6.NPC.Exp1_ATCACAGTCGCTGCGA-1 4.31262600132873 -1.86668874715921 MAIT cells 2
sc_E3.NPC.Exp1_CACCAGGGTACCGGCT -3.47277033618043 1.48844144845847 NK cells 2
sc_R6.NPC.Exp1_CTAGACATCCTCTAAT-1 -1.93057740023682 0.514340292462145 NK cells 2
sc_R7.NPC.Exp1_TATCTTGTCCAGCAAT-1 -2.14501631548951 0.672026451476847 NK cells 2
sc_R7.NPC.Exp1_TCCGTGTCAAGCGGAT-1 -0.209776329904295 6.30783579851035 Infiltrating NK cells
sc_R6.NPC.Exp1_CGGTCAGCACACCTTC-1 3.81306516835143 -2.83762671445962 MAIT cells 2
sc_R7.NPC.Exp1_CATACTTTCGACGCGT-1 0.507732090443872 0.895226131924425 CD8 ab-T cells 1
sc_E1.NPC.Exp1_GTAACGTAGCTGCCCA -1.70320880702088 -0.199917216054167 NK cells 2
sc_R7.NPC.Exp1_TGATGGTCAATACAGA-1 0.425038394421839 -0.915199656239713 CD8 ab-T cells (stress)
sc_E3.NPC.Exp1_ACATACGCACATCTTT 2.17909753033569 1.04879524911288 CD8 ab-T cells 1
sc_R6.NPC.Exp1_GAGTGTTTCTCCGAGG-1 5.32046472737243 1.0463715752447 CD8 ab-T cells 2
sc_R2.NPC.Exp1_CAGCCGACACATTTCT 5.69854938694885 -1.31695582365152 Naive CD4+ T cells
sc_H2.NPC.Exp1_CTTAGGAAGTGCGTGA 3.5253344745343 0.160260658510958 TRM cells
sc_R6.NPC.Exp1_GAGAAATGTATTTCTC-1 -1.82174742510865 0.452572535523211 NK cells 2
sc_R7.NPC.Exp1_GACTCAAGTACTCAAC-1 1.02709853360107 1.12764136100653 CD8 ab-T cells 1
sc_R7.NPC.Exp1_TCTCTGGAGCAACCAG-1 0.285312977523111 6.33664868379477 Infiltrating NK cells
sc_R6.NPC.Exp1_CACCGTTAGACCGCCT-1 4.2651649684613 0.0444789340579855 CD8 ab-T cells 2
sc_R6.NPC.Exp1_TGACTCCCAGCTTCCT-1 2.84390151211669 -1.13446142171976 TRM cells
sc_R6.NPC.Exp1_CTCATCGAGTAGTCAA-1 -4.58905685237 3.10537384057883 NK cells 1
sc_E7.NPC.Exp1_CCCTGATAGATACAGT-1 3.84885179707458 -2.92835213636514 MAIT cells 2
sc_R6.NPC.Exp1_TGGGAAGCAAGCAATA-1 3.38473832318237 0.0788740923488486 TRM cells
sc_R6.NPC.Exp1_TCATATCTCTCACCCA-1 -4.62662875941346 0.0278507878864157 NK cells 3
sc_E3.NPC.Exp1_ATCATGGTCTATCGCC 4.14856064030578 -3.6810496041691 TRM cells
sc_R1.NPC.Exp1_CATATTCTCACGCGGT -0.00129127046415908 5.19418261552695 Infiltrating NK cells
sc_R1.NPC.Exp1_CTACACCTCCATGAAC 1.73467910000732 1.26419563198928 CD8 ab-T cells 1
sc_R5.NPC.Exp1_ACGCACGGTGTCCTAA-1 -4.25179565241883 -1.56285669302102 NK cells 3
sc_R6.NPC.Exp1_CAATTTCCAGCTTTGA-1 4.60307323643615 0.450512986429964 CD8 ab-T cells 2
sc_R7.NPC.Exp1_GGGTATTCAACCGCCA-1 5.25987016865661 -0.540063400021757 Naive CD4+ T cells
sc_R1.NPC.Exp1_TCGCGTTGTTCCGTCT -1.01401859810898 4.45554135347251 gd-T cells
sc_R5.NPC.Exp1_TTGGGATGTGCTTCAA-1 -5.20713126948426 -0.897493023625578 NK cells 3
sc_E7.NPC.Exp1_TGTAACGAGCCTCTGG-1 1.53636598298004 -2.12092878316995 TRM cells
sc_R5.NPC.Exp1_TTTACTGGTTAGGCCC-1 -4.23435294917176 3.14521167779807 NK cells 1
sc_R6.NPC.Exp1_CGTTCTGAGTCCCAAT-1 -4.21951949885438 -2.1010296533024 NK cells 3
sc_E7.NPC.Exp1_TCTACCGTCCTTCTAA-1 3.89557301709106 -0.997575778714384 TRM cells
sc_E3.NPC.Exp1_GGGATGACAATAGCGG 3.77741682240417 -3.94547631239053 MAIT cells 1
sc_R7.NPC.Exp1_CACAACAGTTCGGTTA-1 0.468085107297205 -1.15002097581979 CD8 ab-T cells (stress)
sc_R1.NPC.Exp1_ACTGCTCCACTTAACG 1.01025867173126 0.362352561005388 CD8 ab-T cells 1
sc_E7.NPC.Exp1_TATCTGTTCTCCATAT-1 1.95575201222351 -0.692609686604704 TRM cells
sc_R5.NPC.Exp1_GCGATCGCATTCTCTA-1 0.638982471913599 -3.92780568098184 MAIT cells 1
sc_R6.NPC.Exp1_GGGCGTTAGCGACATG-1 2.9984995097821 -2.08863880132791 TRM cells
sc_R7.NPC.Exp1_CTGTATTCAGAGTGTG-1 -2.90256893923829 -2.45479728674051 NK cells 3
sc_E3.NPC.Exp1_GAGTCCGAGCCATCGC -2.58092439463685 -0.311286349049772 NK cells 2
sc_H2.NPC.Exp1_AGGGATGCAGGGTTAG 0.130117845625185 4.39687154794577 gd-T cells
sc_R3.NPC.Exp1_GTCACGGGTAGGGACT 4.3121939868634 -3.80142142271158 MAIT cells 2
sc_E7.NPC.Exp1_CACCGTTAGCTCCGAC-1 1.57662844368865 1.38159159923438 CD8 ab-T cells 1
sc_R6.NPC.Exp1_TAGACTGTCACCTTGC-1 3.34490167805602 -1.06586827730295 MAIT cells 2
sc_R7.NPC.Exp1_TCTACCGCAGAGACTG-1 2.91493546673705 -2.22679569219705 TRM cells
sc_R7.NPC.Exp1_GGGTCACGTGAGGATC-1 -4.62983930399964 1.31133354807738 NK cells 2
sc_R7.NPC.Exp1_TGTCAGAGTTGCTGAT-1 1.44410991379669 0.991150852092539 CD8 ab-T cells 1
sc_E3.NPC.Exp1_GACTAACTCTTATCTG -0.276625054984785 0.225412588366305 CD8 ab-T cells 1
sc_R5.NPC.Exp1_AAGAACAGTGATGGCA-1 -4.46053684046815 -1.47489048933145 NK cells 3
sc_R1.NPC.Exp1_CAAGAAACACTACAGT -2.54491770556519 0.857572175362145 NK cells 1
sc_E7.NPC.Exp1_TGCTCCAAGTTGGCTT-1 2.2155290813153 -2.90666892027017 MAIT cells 2
sc_R1.NPC.Exp1_GGAATAATCGGTCCGA 0.170504567116999 3.23390481973532 CD8 ab-T cells 1
sc_R5.NPC.Exp1_TCCATCGAGCACCGTC-1 1.33590924450805 0.531857173689638 CD8 ab-T cells 1
sc_R7.NPC.Exp1_ATGGGAGGTTCTCACC-1 3.70347344586303 -1.68194367384073 TRM cells
sc_R7.NPC.Exp1_GTGTAACGTTCAAACC-1 2.33669769474914 -0.42168619131204 TRM cells
sc_H1.EKS.Exp1_ACGGCCAGTTGCCTCT 5.17695581623962 -0.13428362106439 CD8 ab-T cells 2
sc_R7.NPC.Exp1_CTGGACGAGTTACGGG-1 1.60955583760192 1.14596055055503 CD8 ab-T cells 1
sc_E7.NPC.Exp1_TCATTCAGTGACCGTC-1 5.81779062458923 -1.23079397176858 Naive CD4+ T cells
sc_R1.NPC.Exp1_CGCGGTACATCGGTTA -3.24708140185425 2.17737672830466 NK cells 1
sc_R7.NPC.Exp1_GACCGTGTCCAAACCA-1 -4.79572141459534 -2.02726795171853 NK cells 3
sc_R5.NPC.Exp1_GTCACGGAGGCTTAAA-1 -0.447456601172186 -2.01782729124185 CD8 ab-T cells (stress)
sc_R5.NPC.Exp1_AAACGCTTCATTTCGT-1 -3.66473090937684 0.24206439758185 NK cells 2
sc_R6.NPC.Exp1_AGTGTTGTCTATCGCC-1 4.68241321751525 -1.54769994711038 ILC3
sc_R7.NPC.Exp1_ACTTTGTTCGTCTCAC-1 -4.59791171839783 2.34758625532035 NK cells 1
sc_R7.NPC.Exp1_TATCGCCAGATGACCG-1 0.321271416634821 6.3389026930416 Infiltrating NK cells
sc_E3.NPC.Exp1_ACGATGTAGTGAACGC 2.77316367337158 -4.14610077833291 MAIT cells 2
sc_E3.NPC.Exp1_TACCTTAAGATCGATA 3.43444025227477 -3.33873440717813 MAIT cells 2
sc_R1.NPC.Exp1_TGGGCGTAGTGAAGTT -5.17262065699647 1.09601102376822 NK cells 1
sc_R7.NPC.Exp1_TAGGGTTTCATGGAGG-1 -4.88698470881531 -2.2020285317814 NK cells 3
sc_E3.NPC.Exp1_GGACAAGCATGGTAGG 3.33489763447692 0.803816756964658 TRM cells
sc_R7.NPC.Exp1_GTGACGCGTTTGGAGG-1 2.43964731404235 -3.38479163145181 MAIT cells 2
sc_R7.NPC.Exp1_AGAAGCGCAAGTCCCG-1 2.87908231923034 -1.16609670614358 TRM cells
sc_H1.NPC.Exp1_CGAATGTGTGATGTGG 2.09882509419372 -4.14569355939981 MAIT cells 1
sc_E1.NPC.Exp1_ATTCTACCATACTCTT 4.53924095341613 -1.21085168813821 Naive CD4+ T cells
sc_R7.NPC.Exp1_TATTCCAAGCACACCC-1 -0.212293918340899 6.95465395952109 Infiltrating NK cells
sc_E3.NPC.Exp1_CATCAGAAGCTAGGCA -2.2028845577533 -0.00421102737542511 NK cells 2
sc_R5.NPC.Exp1_TCTGGCTGTCGCAGTC-1 3.95906412312438 -3.10850169157144 MAIT cells 2
sc_E7.NPC.Exp1_TTACCATTCTCAAAGC-1 -1.03863692572663 0.543340693959032 CD8 ab-T cells 1
sc_R6.NPC.Exp1_GCAACCGTCAAGGCTT-1 -5.74764621546815 0.926812227615153 NK cells 1
sc_R5.NPC.Exp1_TACAGGTTCCGTGGGT-1 -4.37365711024354 -2.34319450353738 NK cells 3
sc_R1.NPC.Exp1_TCAGGATCACGTTGGC -3.9901536732013 2.98727748895529 NK cells 1
sc_R6.NPC.Exp1_AAGTTCGTCCACGTAA-1 -4.35297906687806 -2.05628516172525 NK cells 3
sc_R6.NPC.Exp1_TTTCCTCAGCTTCTAG-1 -5.91438710978577 1.39718125368003 NK cells 1
sc_R6.NPC.Exp1_CATAGACCATGTGGTT-1 -4.03377330592225 -1.32347323392984 NK cells 3
sc_H2.NPC.Exp1_GTGCTTCCACCGCTAG 0.699967679471277 -2.00367714857217 CD8 ab-T cells (stress)
sc_R5.NPC.Exp1_GTGTGGCTCGGCATTA-1 -0.547469022780157 6.23429558778647 Infiltrating NK cells
sc_R7.NPC.Exp1_ATCGATGAGCATCTTG-1 3.75061499783447 -2.95908452962991 MAIT cells 2
sc_R1.NPC.Exp1_ACCCACTGTTGCGTTA 4.85983717152526 -1.37578608488199 Naive CD4+ T cells
sc_R6.NPC.Exp1_TCGCAGGCAGTCAGTT-1 -2.57106387904236 2.71855066324118 NK cells 1
sc_R7.NPC.Exp1_GCTGCAGGTCTGATCA-1 -1.02019179156373 -1.82458950971719 NK cells 3
sc_R3.NPC.Exp1_AACGTTGGTCCAGTTA 5.17252742955139 -3.76958157514688 MAIT cells 2
sc_H1.EKS.Exp1_TTCTCAACAATGACCT 2.21143901059081 -1.95382382368204 TRM cells
sc_R7.NPC.Exp1_CATTCCGCACAACGAG-1 1.88344800183227 -1.45251275991556 TRM cells
sc_R5.NPC.Exp1_GTGACGCCATTCTGTT-1 -0.196273858755327 6.85062335039023 Infiltrating NK cells
sc_E3.NPC.Exp1_TGTTCCGCACGTGAGA 0.204747405738138 -2.01344086622354 CD8 ab-T cells (stress)
sc_R5.NPC.Exp1_CAACCAAAGTAATACG-1 3.16999304005554 -3.40856196378824 MAIT cells 2
sc_R3.NPC.Exp1_ATTGGACGTGCCTGTG 5.01833831974914 -3.91428400968667 MAIT cells 2
sc_E7.NPC.Exp1_TCTCCGAGTAGTTACC-1 2.40236031720092 -2.96510889028665 MAIT cells 2
sc_E3.NPC.Exp1_GTGCTTCCAACGATGG 2.57697164723327 -5.06379963850137 MAIT cells 1
sc_R3.NPC.Exp1_TCAGATGAGTGAAGAG 4.03726064869811 -3.64855887388345 MAIT cells 2
sc_R7.NPC.Exp1_TCTTTGAGTCAGGTGA-1 3.11191975781371 -1.520171184293 TRM cells
sc_R6.NPC.Exp1_GAGTTACGTCGTATGT-1 -4.71418607523987 2.763142686137 NK cells 1
sc_R3.NPC.Exp1_CGTGTCTAGTACGCCC 6.06144821354797 -1.19349100088235 Naive CD4+ T cells
sc_R7.NPC.Exp1_GTCCTCAGTACCAGAG-1 -4.29674279978821 -2.34661461805459 NK cells 3
sc_E3.NPC.Exp1_CCGGGATAGTTTAGGA -3.44713628581116 1.30881161595229 NK cells 2
sc_R7.NPC.Exp1_AATTTCCAGTCTGGAG-1 0.297921177834772 4.12151835466269 gd-T cells
sc_E1.NPC.Exp1_TTATGCTGTACTTCTT -4.27108657649109 2.14733074212912 NK cells 2
sc_R7.NPC.Exp1_CACAACATCCGTAGGC-1 0.818290826768183 0.943167414315974 CD8 ab-T cells 1
sc_R7.NPC.Exp1_AGTGTTGTCCCTGGTT-1 1.68827604958465 1.36411617303733 CD8 ab-T cells 1
sc_H1.NPC.Exp1_CTGGTCTTCAGAGCTT 2.80041658589294 -3.48072125410196 MAIT cells 2
sc_R7.NPC.Exp1_ACGTCCTTCACCTGTC-1 -4.04235542109559 3.2965853025997 NK cells 1
sc_R5.NPC.Exp1_GCCGTGACACCGGAAA-1 3.58619725415161 1.85477910543326 Treg
sc_R6.NPC.Exp1_CGAGGAAGTGTGCTTA-1 3.49937474438598 -2.94306542371866 MAIT cells 2
sc_R7.NPC.Exp1_GTATTGGTCCAGTGTA-1 5.6396971912091 -0.543211002103056 Naive CD4+ T cells
sc_H1.EKS.Exp1_AGGTCATCATCATCCC -1.08951843073914 4.23282716775778 gd-T cells
sc_H2.NPC.Exp1_GCGGGTTAGCGTTGCC 2.6994317741101 -0.0731418321048868 TRM cells
sc_R5.NPC.Exp1_GACTGATTCATTCATC-1 1.65842604348113 0.827199769006108 CD8 ab-T cells 1
sc_R7.NPC.Exp1_TCTTGCGAGGCTTAAA-1 0.223297682494425 6.11351464296225 Infiltrating NK cells
sc_R5.NPC.Exp1_TGACTCCAGCAACTTC-1 2.20736658284118 -2.7316231915867 TRM cells
sc_E3.NPC.Exp1_AGTCTTTCAGACAAAT -3.77707922747681 1.11501068974379 NK cells 2
sc_R7.NPC.Exp1_AAGACTCTCTTTCGAT-1 2.4392200679486 -0.632960934392179 TRM cells
sc_R7.NPC.Exp1_GTGAGCCAGGTACAGC-1 2.92058026501586 -0.0923534223949564 TRM cells
sc_R6.NPC.Exp1_TTAGGGTCACTCTAGA-1 1.69156193444183 0.405913870581423 CD8 ab-T cells 1
sc_R7.NPC.Exp1_ATCAGGTCATCTCAAG-1 -1.11346817305634 -2.62887956594583 NK cells 3
sc_E3.NPC.Exp1_AAAGCAATCATGTCTT 1.80884110638549 -4.51231553053018 MAIT cells 1
sc_R6.NPC.Exp1_AGTAGCTTCTTACCAT-1 -4.94096172144959 -1.00912692045328 NK cells 1
sc_R6.NPC.Exp1_GGTGTCGAGGTATAGT-1 1.39314210125854 0.10037920976523 CD8 ab-T cells 1
sc_R6.NPC.Exp1_CTCTGGTCAGAGGCTA-1 0.00962627390077012 5.89357684160117 Infiltrating NK cells
sc_R7.NPC.Exp1_CAACCAACATCCCACT-1 -1.43255317500184 -2.34651138280984 TRM cells
sc_E3.NPC.Exp1_CCTTCCCCATTAGGCT 2.00128018567016 -4.53894879316446 MAIT cells 1
sc_R5.NPC.Exp1_CCTCCAATCTACACAG-1 3.29515349575927 -3.13242246603128 MAIT cells 2
sc_R3.NPC.Exp1_GCACTCTAGCGTCTAT 0.284693536252283 -2.39895464872476 MAIT cells 2
sc_E3.NPC.Exp1_TGCACCTTCATCATTC 0.209366735905909 -2.5336513707554 MAIT cells 2
sc_R2.NPC.Exp1_AGGTCCGTCATGCTCC 1.77539133736541 -4.46651818250772 MAIT cells 2
sc_E3.NPC.Exp1_CGGACTGAGCACACAG 0.420605000943445 -2.73632075285074 MAIT cells 2
sc_E3.NPC.Exp1_GCTGCGATCCGTCAAA 2.43796240994384 -3.35791041349527 MAIT cells 1
sc_H1.EKS.Exp1_GCTTGAAGTATATGAG 3.95938646504333 -1.16939093565103 Naive CD4+ T cells
sc_R5.NPC.Exp1_TTCCGGTAGAGCAGAA-1 2.55217873761108 -4.49805666898843 TRM cells
sc_H2.NPC.Exp1_CGTCACTTCACTTCAT 4.33249437519958 -1.59507801031228 ILC3
sc_R5.NPC.Exp1_GGCACGTTCGATGCAT-1 -5.10788142970154 1.57437078262213 NK cells 1
sc_R7.NPC.Exp1_ACACAGTTCTCGGTAA-1 3.04025256344726 -0.228855628720487 TRM cells
sc_E3.NPC.Exp1_GGACAGATCCTATGTT -0.0131896316106091 5.01297352815512 Infiltrating NK cells
sc_E3.NPC.Exp1_AAGCCGCCACCACCAG -2.88762080958436 1.07726476693991 NK cells 2
sc_R6.NPC.Exp1_CCTACGTCAGTTTCAG-1 -1.119578960448 3.84523127580527 gd-T cells
sc_R5.NPC.Exp1_CTCAGAAGTGCCTATA-1 5.88291132161071 -1.16904713605997 Naive CD4+ T cells
sc_R6.NPC.Exp1_TTGCTGCGTTCTTCAT-1 -3.63620388796876 2.80932162309531 NK cells 1
sc_E3.NPC.Exp1_GGTGTTAGTGCCTGGT -5.42543447306702 -1.74171092008706 NK cells 1
sc_R6.NPC.Exp1_TTCTTCCCAGGAAGTC-1 2.01778685757568 -1.42228533720132 MAIT cells 2
sc_R3.NPC.Exp1_ACGGCCACAAGGTTTC -4.28494346430848 0.614129986413752 NK cells 2
sc_R7.NPC.Exp1_GGCTTGGCATATGGCT-1 -0.431960555821158 -0.476274747601713 CD8 ab-T cells 1
sc_R5.NPC.Exp1_GTTCGCTGTCCGGATC-1 1.81565272519042 0.893748160251414 CD8 ab-T cells 1
sc_H2.NPC.Exp1_AGGTCCGTCCTTCAAT -4.78112972071717 1.19861410165671 NK cells 2
sc_R7.NPC.Exp1_TACCCACCAAGAAATC-1 1.03129040905883 0.610980611094271 CD8 ab-T cells 1
sc_H2.NPC.Exp1_CTCGTACGTTGGTGGA 4.70513069340637 -2.19304706548807 MAIT cells 2
sc_R7.NPC.Exp1_GTGCAGCGTAGCACGA-1 -5.06235254099915 1.99448845888022 NK cells 1
sc_R7.NPC.Exp1_TCGACCTAGAGTTGTA-1 3.80077707478454 -1.03625871633645 TRM cells
sc_E7.NPC.Exp1_GTAGTACGTGCGGTAA-1 3.52231991002014 -3.02914597486612 MAIT cells 2
sc_E7.NPC.Exp1_TCTTGCGGTATCGGTT-1 1.25894891926696 1.10864732766989 CD8 ab-T cells 1
sc_R7.NPC.Exp1_GTAGGTTTCGATACGT-1 0.274321046561502 1.15383861566428 CD8 ab-T cells 1
sc_R7.NPC.Exp1_ACCTGTCCACCCTTAC-1 1.05682623097351 -0.0258214661991251 TRM cells
sc_R7.NPC.Exp1_GATGCTAGTGGTTTAC-1 0.35901722022941 6.38192675615195 Infiltrating NK cells
sc_E3.NPC.Exp1_TCATTACGTCAGCTAT 2.55957352826049 -4.88634802793619 MAIT cells 1
sc_R5.NPC.Exp1_ATGAGGGAGGTTCCAT-1 3.00839388081481 -0.699542541257108 TRM cells
sc_R7.NPC.Exp1_TTAGGCAGTGTATCCA-1 5.22553550908019 -0.587665934315885 Naive CD4+ T cells
sc_R3.NPC.Exp1_TCATTACCAGACAAAT 4.79946529576232 -4.00377966856119 MAIT cells 2
sc_R7.NPC.Exp1_TTACCATGTCAGACGA-1 0.616592285126947 -3.45782639478799 MAIT cells 1
sc_R7.NPC.Exp1_GTCTACCGTCTCTCCA-1 1.5702962846463 -3.14448501562234 TRM cells
sc_E3.NPC.Exp1_TCAGCTCCAATAGCAA -4.099479558974 0.332027178057467 NK cells 2
sc_R3.NPC.Exp1_AACTGGTTCTCCCTGA -3.43804037859986 -2.47983052229043 NK cells 3
sc_R1.NPC.Exp1_CTAAGACCATGGTCAT -3.59515869906495 -2.10760189985391 NK cells 3
sc_E7.NPC.Exp1_TACTTGTAGGTACAGC-1 -4.99890697291443 2.25817773843649 NK cells 1
sc_R5.NPC.Exp1_TCCTCCCTCCATTGCC-1 1.68714439579894 0.821968320556914 CD8 ab-T cells 1
sc_E3.NPC.Exp1_CTCGGGAGTACCGTTA 3.10926139065673 -3.99677683805581 MAIT cells 1
sc_R7.NPC.Exp1_AAACGAACAGACAAAT-1 0.917013999909662 -2.84749056791421 MAIT cells 1
sc_R3.NPC.Exp1_ACAGCCGAGTGGTAAT 5.0076342792218 1.5201719215 CD8 ab-T cells 2
sc_H2.NPC.Exp1_CTCGGAGTCGATAGAA 3.69855606266906 0.507185917147433 TRM cells
sc_R5.NPC.Exp1_TCAAGCAGTCGCAGTC-1 -4.57907617381165 2.64929447675589 NK cells 1
sc_R7.NPC.Exp1_AGCCAATGTGCCTACG-1 4.89052974888732 0.846946097710167 CD8 ab-T cells 2
sc_R3.NPC.Exp1_GGCCGATGTTTGGGCC -3.57194936564515 -2.61423756574747 NK cells 3
sc_R3.NPC.Exp1_ATCATCTTCGTTTAGG 5.28312837788513 -3.8119294831669 MAIT cells 2
sc_R1.NPC.Exp1_GTGCAGCAGGGCATGT -2.62813556483338 0.411391418226992 NK cells 1
sc_R7.NPC.Exp1_GTCACGGCAAAGGAGA-1 3.86545526692321 -2.58691074346658 MAIT cells 2
sc_R1.NPC.Exp1_TCTTCGGGTCTTGTCC -3.89798558047364 1.60272173190955 NK cells 1
sc_H2.NPC.Exp1_GGGTCTGCAATAGCGG -5.12883842280457 -1.00184597467538 NK cells 3
sc_R6.NPC.Exp1_CTTCCGACACACGTGC-1 -1.79251432707856 0.658886175402437 NK cells 2
sc_R5.NPC.Exp1_TTTGACTAGAGAGCAA-1 1.0705072850888 -0.904950160733427 MAIT cells 2
sc_R3.NPC.Exp1_GACGGCTAGCTAAACA 2.76388299176147 -3.33194615339395 MAIT cells 2
sc_E6.NPC.Exp1_TACCGGGCAACGGCCT-1 -0.841557863264776 6.14022324586753 Infiltrating NK cells
sc_R6.NPC.Exp1_TGTTCATGTTCCATTT-1 -4.52710426142762 0.321607064255511 NK cells 1
sc_E6.NPC.Exp1_CGCCAGACAACAGCCC-1 2.51775824734619 0.44334061051253 TRM cells
sc_E7.NPC.Exp1_CAAGACTAGATCGCTT-1 3.43905079075744 -1.47369362806436 TRM cells
sc_R7.NPC.Exp1_CCTACGTAGCAATTCC-1 3.43971669384887 -0.167214591256346 TRM cells
sc_R7.NPC.Exp1_CAATCGACACTTGAAC-1 -0.0826815078998576 3.66857407594565 gd-T cells
sc_E3.NPC.Exp1_TACAGTGTCACTATTC 5.50499689289977 -1.22601224874612 Naive CD4+ T cells
sc_R5.NPC.Exp1_GGATGTTGTCGGCTAC-1 -5.14609611323426 -0.916624207249845 NK cells 3
sc_R7.NPC.Exp1_TCGGTCTTCCCGAGGT-1 -0.0890394746329063 -0.527274150601591 CD8 ab-T cells (stress)
sc_R7.NPC.Exp1_CTGAGCGGTCTCAAGT-1 0.583647665471338 -1.23138143514749 CD8 ab-T cells (stress)
sc_R5.NPC.Exp1_GTCACTCCAGATACTC-1 -0.0564338519270192 4.33990357423667 gd-T cells
sc_H1.NPC.Exp1_GATGCTACATGAAGTA -3.69577491572449 1.30689514780882 NK cells 2
sc_R1.NPC.Exp1_GAGGTGATCTACGAGT -4.39377486994813 -0.67897071336862 NK cells 3
sc_E7.NPC.Exp1_AAACGCTCACACCTAA-1 3.4946776599591 -0.389757175198759 TRM cells
sc_E3.NPC.Exp1_AACCATGGTTCAGACT 2.91949760624816 -4.58904625867959 MAIT cells 1
sc_R3.NPC.Exp1_CCTCTGACACCAGCAC 2.41240393826415 -0.948555130711759 TRM cells
sc_R1.NPC.Exp1_TGCTACCGTCTCTTAT -1.8213019399936 0.359072427996432 NK cells 2
sc_E6.NPC.Exp1_GTAACACAGAGTCTTC-1 4.78197776982238 -2.14056517576333 MAIT cells 2
sc_R1.NPC.Exp1_TAAGCGTGTGGTAACG 2.59146034428527 -1.23837520574685 TRM cells
sc_R1.NPC.Exp1_TTAGGACAGGCGACAT 0.288925048798822 6.25335906053427 Infiltrating NK cells
sc_E3.NPC.Exp1_CGTTAGAGTGTGACGA 1.89382564732482 -4.5499289224064 MAIT cells 1
sc_R2.NPC.Exp1_GCATGATAGACTCGGA -3.41531551173279 -2.44044019674417 NK cells 3
sc_R3.NPC.Exp1_ACGGCCACAAGAGTCG 4.31374704548767 -3.60635640119668 MAIT cells 2
sc_H1.EKS.Exp1_CGTGTCTCAGGACCCT -4.09578979304383 0.473669659146105 NK cells 2
sc_R6.NPC.Exp1_GGAAGTGTCGAAACAA-1 -5.01876724055359 -0.430524368039335 NK cells 1
sc_E7.NPC.Exp1_TCCCAGTCACGGATCC-1 0.688570079297327 -0.320503372899259 CD8 ab-T cells 1
sc_R5.NPC.Exp1_TCGCTTGTCGTCTCAC-1 -5.10695493510315 2.38665257001761 NK cells 1
sc_E7.NPC.Exp1_CCGCAAGGTAGGGAGG-1 -5.82052552989075 1.22141815329436 NK cells 1
sc_H3.NPC.Exp1_TTGCGTCCAAAGCAAT 4.08259164997985 -0.941362519017423 Naive CD4+ T cells
sc_R7.NPC.Exp1_GCGAGAAGTACGAGCA-1 2.15675580212524 -3.22019602750894 MAIT cells 2
sc_E3.NPC.Exp1_CCTATTAAGTTCCACA 3.68030941197326 0.12671993280295 TRM cells
sc_E3.NPC.Exp1_CGATGGCCACGGTGTC -1.13325691512177 4.94796488786582 Infiltrating NK cells
sc_E6.NPC.Exp1_AAACGCTGTCAGGAGT-1 -4.31585157206605 -0.424560327283109 NK cells 3
sc_R6.NPC.Exp1_ACCAAACTCGTGGCTG-1 2.65128838726928 -1.99907638525125 MAIT cells 2
sc_R1.NPC.Exp1_CAGCGACCACATGACT -3.07587683489869 1.43651847148779 NK cells 1
sc_E7.NPC.Exp1_ATCGATGAGAACTCCT-1 2.38078415104797 -3.27229048704263 MAIT cells 2
sc_R7.NPC.Exp1_GAAGCCCGTTGCTGAT-1 2.59035217472961 -0.595053810826505 TRM cells
sc_R7.NPC.Exp1_AGTGACTAGAGGTTAT-1 1.65813016602447 -3.08334733938333 MAIT cells 1
sc_E3.NPC.Exp1_CTGCTGTAGCCCAACC -4.74090755274842 -2.49864389394876 NK cells 3
sc_R5.NPC.Exp1_ACTGTCCAGGTTCTTG-1 0.355894711703562 1.24885241294745 CD8 ab-T cells 1
sc_R7.NPC.Exp1_TATCGCCAGTTTCGAC-1 -0.238229799180723 6.84870884920004 Infiltrating NK cells
sc_R5.NPC.Exp1_TAGATCGTCCTGCTAC-1 5.72508728215148 -1.22965886091348 Naive CD4+ T cells
sc_R7.NPC.Exp1_GTAACCATCGACGCGT-1 3.60011946865966 -1.18735291456338 TRM cells
sc_R7.NPC.Exp1_CATCAAGGTTCTCCTG-1 1.8048013419812 -1.78683449720498 TRM cells
sc_R7.NPC.Exp1_CGAGGCTCATGAGAAT-1 -4.32521665385315 -1.83559729551431 NK cells 3
sc_R6.NPC.Exp1_GATCGTAAGCAGGGAG-1 0.295561698169016 3.92270420099143 gd-T cells
sc_E3.NPC.Exp1_GCAAACTTCTCCGGTT 3.11825239369323 -4.32081343626138 MAIT cells 1
sc_R2.NPC.Exp1_CAGCTAACAGCTGTTA -4.72207868388245 1.53610466028098 NK cells 2
sc_H1.EKS.Exp1_ATCATCTCACAAGTAA -3.64809501460145 0.784526241743003 NK cells 2
sc_E7.NPC.Exp1_GCAGTTAGTACAGAAT-1 0.301679667920374 3.66159866357688 MAIT cells 2
sc_R5.NPC.Exp1_CGCAGGTCAAGCAATA-1 -4.65222490122864 -0.914188523045744 NK cells 1
sc_R1.NPC.Exp1_CGTAGCGTCCGCATCT -3.37790406039307 0.980505551942621 NK cells 1
sc_E7.NPC.Exp1_CGTTCTGCATTCTCCG-1 1.8064817161267 -0.930940170041288 TRM cells
sc_R7.NPC.Exp1_ATTCTTGTCTTCGGTC-1 1.03043365189483 -0.49330975507852 MAIT cells 2
sc_R5.NPC.Exp1_TCGACCTGTATCGTAC-1 4.57790100285461 -2.00989796613809 MAIT cells 2
sc_R7.NPC.Exp1_ACATCCCCATCGAACT-1 4.81394254872253 -1.80606247877237 Naive CD4+ T cells
sc_R7.NPC.Exp1_ACGGTCGAGTCAACAA-1 3.12803256222656 -3.06786515211221 MAIT cells 2
sc_R5.NPC.Exp1_GTGGAAGGTGAGCTCC-1 -2.14700925639222 0.756534732677971 NK cells 2
sc_R7.NPC.Exp1_CATGCAAAGTACAACA-1 -3.36400449565003 3.20188544298056 NK cells 1
sc_E7.NPC.Exp1_GAGTCTAGTCGTGATT-1 -5.16224706461976 1.69885883832816 NK cells 1
sc_E7.NPC.Exp1_TCATACTCAGCGACCT-1 0.188711759537958 3.69160388017539 gd-T cells
sc_R1.NPC.Exp1_AGCTCCTTCTGCTGCT 4.73164760777404 -0.853669304600919 Naive CD4+ T cells
sc_R7.NPC.Exp1_CATGAGTCAATCGCAT-1 3.0642851562207 -1.59376599287149 TRM cells
sc_R7.NPC.Exp1_GACAGCCCAGTAACGG-1 1.83574247071197 -0.456987280598844 TRM cells
sc_R3.NPC.Exp1_GTATCTTCAGTAAGAT 0.175975766867899 -2.37108303999063 MAIT cells 2
sc_R2.NPC.Exp1_GATCTAGTCCGTCATC 1.79609727570465 -1.91633202528116 MAIT cells 2
sc_R6.NPC.Exp1_GCTCAAATCTTCCCAG-1 3.54120433041503 0.927311401613985 TRM cells
sc_R1.NPC.Exp1_GGTGTTATCAGTTAGC 4.52954590031555 -0.744271774045194 Naive CD4+ T cells
sc_H2.NPC.Exp1_AAACGGGGTGGTTTCA 4.17190801808288 -0.81610061620828 TRM cells
sc_H1.EKS.Exp1_CATTATCTCGATAGAA 5.16599809834411 0.60283833349589 CD8 ab-T cells 2
sc_R6.NPC.Exp1_TTGTTCATCCGATGTA-1 4.38200151631286 -3.11495162939187 MAIT cells 2
sc_R1.NPC.Exp1_CGCTTCAGTCTCTTAT -3.00735223582337 1.95545504594687 NK cells 1
sc_R6.NPC.Exp1_ATGGTTGAGAAGGATG-1 3.63610946843078 0.0689494421565878 TRM cells
sc_R7.NPC.Exp1_TGGTTAGGTGGTCCGT-1 0.289326873511576 6.75362370515708 Infiltrating NK cells
sc_R7.NPC.Exp1_CGTTCTGGTGCGAGTA-1 1.49872743794372 0.38855601454619 CD8 ab-T cells 1
sc_R7.NPC.Exp1_CGTTCTGAGCTAGTTC-1 1.11166488835266 0.624320652135645 CD8 ab-T cells 1
sc_E3.NPC.Exp1_ACTGCTCTCCAGATCA 2.11029374310424 -3.98510434126016 MAIT cells 1
sc_E7.NPC.Exp1_AACAGGGAGAGTTGCG-1 2.66252720066955 -3.50269391035196 MAIT cells 2
sc_R7.NPC.Exp1_TTTGATCTCGAGATGG-1 1.7099035949414 -1.37170578931924 CD8 ab-T cells 1
sc_H1.NPC.Exp1_AAAGCAAAGTACTTGC 1.62803053566863 -4.41050316785928 MAIT cells 1
sc_R6.NPC.Exp1_GCCCGAACAACCGTGC-1 -2.51384842684815 -2.33072759603616 NK cells 3
sc_R1.NPC.Exp1_TTCTCAACATGCTGGC 5.26238119313171 -1.6525786111271 Naive CD4+ T cells
sc_E3.NPC.Exp1_ATTATCCTCCCATTTA 2.22631203839233 -3.59598042463418 MAIT cells 1
sc_R7.NPC.Exp1_GTAACACTCTTAGGAC-1 -0.00729135712931259 -0.218371529332365 CD8 ab-T cells 1
sc_R6.NPC.Exp1_AGAAGTAAGCATTTCG-1 5.29362117955139 0.255545120486056 CD8 ab-T cells 2
sc_R1.NPC.Exp1_GACTAACCAATTGCTG 0.0821430952255954 3.90796611810568 gd-T cells
sc_R7.NPC.Exp1_TGTTGAGCAGAGTCTT-1 -1.56261837771485 -1.60449697469827 TRM cells
sc_H1.NPC.Exp1_TCTGGAATCTGTCTAT 4.64626371571472 -0.447434801808561 Naive CD4+ T cells
sc_H2.NPC.Exp1_CATATTCCACCGAATT 3.06172311016967 -0.0669409820949686 TRM cells
sc_R1.NPC.Exp1_TCTGAGATCGCAAACT -1.81536770155976 0.613578315624033 NK cells 2
sc_E3.NPC.Exp1_GGAAAGCCAGAAGCAC 3.21795355984619 -4.15043856596109 MAIT cells 1
sc_R7.NPC.Exp1_GTCCTCATCCACTTTA-1 -5.849639299422 0.534179221638476 NK cells 1
sc_R5.NPC.Exp1_CTACCCACACTTGGCG-1 -3.3603495388324 2.11656055951956 NK cells 1
sc_R1.NPC.Exp1_GCCTCTACACCCATTC -0.483156534939505 5.17076752687338 Infiltrating NK cells
sc_R6.NPC.Exp1_ACAGCCGAGCGTGTTT-1 -2.73572218707154 2.59394560361746 NK cells 1
sc_R5.NPC.Exp1_ACAGGGAAGGTCCCTG-1 4.39793073841979 -3.50934197401163 MAIT cells 2
sc_R6.NPC.Exp1_AAGAACATCGTGGGTC-1 3.91455661961486 -0.276615638486112 TRM cells
sc_R5.NPC.Exp1_GAGTTGTTCGCAACAT-1 0.427629944772028 4.10843227411154 gd-T cells
sc_H1.NPC.Exp1_TATGCCCTCGCCTGAG 2.55175220677307 -3.45201661085245 MAIT cells 2
sc_R6.NPC.Exp1_GGGTCACAGATGGCGT-1 -2.91317546656678 2.62101278806571 NK cells 1
sc_E3.NPC.Exp1_TTCTACAGTGCGCTTG 2.40474307248046 -4.35003306364175 MAIT cells 1
sc_R5.NPC.Exp1_CAACAACTCGTCAGAT-1 -4.31475532343934 3.04155729318503 NK cells 1
sc_E1.NPC.Exp1_GTTACAGAGCGTAGTG -4.60882795146058 -0.401952881566252 NK cells 3
sc_R7.NPC.Exp1_GACGCTGGTCGAACGA-1 3.49795901486328 -0.426871199361051 TRM cells
sc_R7.NPC.Exp1_GTACAACCACTTGTCC-1 3.85180008122375 -1.38707735036966 TRM cells
sc_R2.NPC.Exp1_CCCAGTTGTCGCTTCT -3.71674049189637 0.412731241234575 NK cells 1
sc_R6.NPC.Exp1_CCGGACACAATCGCCG-1 -3.29765022090027 -0.138622719994749 NK cells 2
sc_R7.NPC.Exp1_GTCAAACTCTGAGGCC-1 -0.473388317137457 6.70403454805258 Infiltrating NK cells
sc_E7.NPC.Exp1_CAGCCAGGTGACCGAA-1 -4.70002544215272 -2.34121062254068 NK cells 3
sc_R5.NPC.Exp1_AGACTCACATAGGCGA-1 3.84410655209472 -2.38164784406778 MAIT cells 2
sc_H2.NPC.Exp1_ACCGTAACATCGACGC 3.29617750355651 0.760718155452048 TRM cells
sc_R5.NPC.Exp1_AATCGACAGCTCTGTA-1 3.12795340725829 -3.2812783906376 MAIT cells 2
sc_R7.NPC.Exp1_TTCTGTATCACCCATC-1 -0.249768990188337 4.98879454637412 Infiltrating NK cells
sc_R1.NPC.Exp1_ACATACGAGCATCATC 1.07379102417877 -0.297675747624601 TRM cells
sc_R1.NPC.Exp1_CTAACTTGTAAGTTCC 2.32188236424377 0.212365429648195 TRM cells
sc_R7.NPC.Exp1_TCCCACATCAACCGAT-1 0.381394115180277 -1.6188073346531 CD8 ab-T cells (stress)
sc_R7.NPC.Exp1_ATGAGTCCACCACATA-1 3.37299596974304 -1.65790965055581 TRM cells
sc_R3.NPC.Exp1_GTAGGCCCAATACGCT 2.34793960759094 -4.67612673734781 MAIT cells 1
sc_R5.NPC.Exp1_CTCTGGTTCAACCGAT-1 -4.85511243632386 2.38917110467795 NK cells 1
sc_R5.NPC.Exp1_GAGGCAAAGTTCCATG-1 2.98460280606201 0.424732725867068 TRM cells
sc_R6.NPC.Exp1_GCCAACGTCTTAGTTC-1 4.35695182988098 -0.565987605801786 Naive CD4+ T cells
sc_R5.NPC.Exp1_AGCGTATTCTATGCCC-1 3.09304153630187 0.462435465105807 TRM cells
sc_E7.NPC.Exp1_TTGTGTTAGTCGGCAA-1 -2.60003841212342 2.71680818105582 NK cells 1
sc_R1.NPC.Exp1_AGAGCTTGTCTCAACA -4.20021140864441 -1.29863955473062 NK cells 3
sc_R7.NPC.Exp1_CTACTATAGAGCTGCA-1 -2.56498325160096 2.56888292337302 NK cells 1
sc_R6.NPC.Exp1_TGTGTGATCCACAGGC-1 4.35480987736633 -2.63960697149392 MAIT cells 2
sc_E7.NPC.Exp1_AAGCCATGTCACCGAC-1 -1.54230749896119 -2.53109147047159 NK cells 3
sc_E3.NPC.Exp1_GTGGGTCCAATCCGAT 3.11046230503967 -4.33312966322061 MAIT cells 1
sc_E3.NPC.Exp1_ATCTGCCTCAGTGCAT 5.55897819706848 -0.841023106328214 Naive CD4+ T cells
sc_R5.NPC.Exp1_CGGAATTTCGGACGTC-1 -5.10605037501404 1.99702439809683 NK cells 1
sc_R1.NPC.Exp1_CTCGGAGTCATTGCCC -1.91516876509736 -0.185860533467497 NK cells 2
sc_R5.NPC.Exp1_CGAGGCTGTGCGAGTA-1 4.07380878636291 -1.42036106084939 TRM cells
sc_E7.NPC.Exp1_CCTAAGATCCTTTAGT-1 -4.78838479807923 -2.40518047308084 NK cells 3
sc_R7.NPC.Exp1_ATCCGTCAGGTTCACT-1 -5.43289029887269 -0.0558210799610269 NK cells 1
sc_E7.NPC.Exp1_CAGGGCTTCCCACAGG-1 -6.09783923914979 0.870780650326048 NK cells 1
sc_E3.NPC.Exp1_AAGTCTGGTACGCTGC 0.556716498822473 -1.03015460466501 CD8 ab-T cells (stress)
sc_R7.NPC.Exp1_CGATGGCAGGCAGGGA-1 -0.296646776705481 1.23423669839743 CD8 ab-T cells 1
sc_R6.NPC.Exp1_CACGAATAGGCGATAC-1 5.31545936772277 1.39729998613242 CD8 ab-T cells 2
sc_R6.NPC.Exp1_AACCACATCTGCGGGT-1 -4.09360635569642 -0.331767220250334 NK cells 3
sc_E3.NPC.Exp1_TAGCCGGCAGATAATG -5.14609945109437 -0.118015248528684 NK cells 2
sc_E7.NPC.Exp1_CTGATCCCATCCCACT-1 -4.85577142527649 0.35606558228377 NK cells 1
sc_R7.NPC.Exp1_GTGGTTATCTCGACGG-1 0.0257398010199298 -0.391349692097868 CD8 ab-T cells (stress)
sc_R7.NPC.Exp1_GTATTGGTCGACCTAA-1 2.00920664975097 -1.08243717645761 TRM cells
sc_R7.NPC.Exp1_TTGTTTGGTTCAAACC-1 -3.38463223269532 -0.823463816395963 CD8 ab-T cells 1
sc_R1.NPC.Exp1_AGATCTGCATCTACGA 0.200203296632074 5.88617060685996 Infiltrating NK cells
sc_E3.NPC.Exp1_GACTAACTCACTATTC -4.58521306803773 0.282467406042849 NK cells 2
sc_E7.NPC.Exp1_AAAGGATGTCCGTTTC-1 4.16069423863342 -1.33546688055154 TRM cells
sc_R6.NPC.Exp1_TCTGCCAAGGTTGTTC-1 2.46898877331664 -0.0373456070339334 TRM cells
sc_E3.NPC.Exp1_TTCCCAGGTCTGATTG 3.23226201245239 -3.93318201994058 MAIT cells 1
sc_E3.NPC.Exp1_CTCGGGATCGCTTGTC -4.99054897120545 1.10017706061247 NK cells 2
sc_H1.EKS.Exp1_CTTCTCTCATGTCCTC -4.4582499294574 0.0213791539752829 NK cells 2
sc_R2.NPC.Exp1_CGCGTTTCAGGGTTAG 5.48041736790588 -0.952675838223661 Naive CD4+ T cells
sc_R7.NPC.Exp1_GCCCAGACAGCGCTTG-1 1.37471127221038 1.29715321565512 CD8 ab-T cells 1
sc_R5.NPC.Exp1_CACTTCGAGTGGAATT-1 -4.41489970973084 2.11910853887442 NK cells 1
sc_E3.NPC.Exp1_CCTTTCTTCCACGAAT 2.41617476651122 -4.96690918897745 MAIT cells 1
sc_R6.NPC.Exp1_ACCTACCAGAAGCGCT-1 3.2303737373059 0.730461265691553 TRM cells
sc_E3.NPC.Exp1_ATCTACTCACCCTATC -3.61295140078614 1.41784070039633 NK cells 2
sc_R7.NPC.Exp1_TTACTGTTCGGCATCG-1 -4.41024959376404 2.54065702463034 NK cells 1
sc_H2.NPC.Exp1_ACACCAAGTCGGCACT 2.07955610463073 1.22868258858565 CD8 ab-T cells 1
sc_E3.NPC.Exp1_GGCAATTAGTGGGTTG 2.15360057064941 -4.616526860944 MAIT cells 1
sc_H2.NPC.Exp1_CATGGCGCATGAACCT 4.38101446339538 -2.5415585229313 MAIT cells 2
sc_R1.NPC.Exp1_CTGCTGTGTTCTCATT -4.4910777836139 0.0879062225902426 NK cells 1
sc_R6.NPC.Exp1_AGAGAGCAGTACAGCG-1 -3.39420926859925 2.64720163846854 NK cells 1
sc_E3.NPC.Exp1_CAACCAAAGTCACGCC -3.98198402216981 1.40112690235022 NK cells 2
sc_R6.NPC.Exp1_GTGGAGAAGTTGCTCA-1 1.47630202481201 0.223165135630404 CD8 ab-T cells 1
sc_E3.NPC.Exp1_AGATCTGCAAATCCGT -4.80062949946473 1.48253266120795 NK cells 1
sc_R6.NPC.Exp1_TACGCTCAGCCTCTCT-1 2.41612612912109 -1.40144254659768 TRM cells
sc_R7.NPC.Exp1_TATCTTGCAACCGCCA-1 5.5442177028363 -0.532890934697355 Naive CD4+ T cells
sc_H1.EKS.Exp1_TTCTCCTGTGTTAAGA 3.42878687092712 -4.13923956846353 MAIT cells 1
sc_R5.NPC.Exp1_CAGATCATCGCGCTGA-1 -3.05229986002991 -0.853564281216825 NK cells 2
sc_E7.NPC.Exp1_GAGAAATCAACTTGGT-1 -0.764236810713507 3.07289670015219 gd-T cells
sc_R6.NPC.Exp1_ATCCATTAGCAACTCT-1 4.62018072316101 0.53123835826758 CD8 ab-T cells 2
sc_R5.NPC.Exp1_GTTGCTCTCGCTCCTA-1 1.5499527425473 0.774009793796574 CD8 ab-T cells 1
sc_R6.NPC.Exp1_ACATGCATCGACGATT-1 2.46785437771728 0.914331789859568 CD8 ab-T cells 1
sc_H3.NPC.Exp1_GGCAATTGTTGTCTTT -2.22589719584534 0.536292921551501 NK cells 2
sc_R7.NPC.Exp1_CGACAGCCACACCGAC-1 -3.99470341494629 -2.42305089925882 NK cells 3
sc_R7.NPC.Exp1_CTTTCGGCAAGTGGGT-1 4.64019787022521 -1.59040619825479 Naive CD4+ T cells
sc_E3.NPC.Exp1_AAGCCGCCAAGGACAC -2.5184260635669 0.487791817435061 NK cells 2
sc_R3.NPC.Exp1_TCGCGTTTCCTGTAGA 0.741967615575098 -0.90691294168588 TRM cells
sc_R7.NPC.Exp1_GTGTAACTCTACACAG-1 0.0972635270064105 6.27535222078208 Infiltrating NK cells
sc_E7.NPC.Exp1_GACAGCCCAATTCTCT-1 4.67881405064514 1.89923213029746 CD8 ab-T cells 2
sc_R6.NPC.Exp1_TGGTGATAGCTGAGTG-1 -4.15433204463074 -0.985154289952482 NK cells 1
sc_E1.HEP.Exp1_AGGCCACTCTCGCATC 0.126351443022989 0.939125012406145 CD8 ab-T cells 1
sc_R1.NPC.Exp1_GAATGAAGTCTCCCTA 1.84774422356536 0.773914035209452 CD8 ab-T cells 1
sc_E7.NPC.Exp1_AAGCGTTCAATACGCT-1 2.54235183903625 -2.97956420873758 MAIT cells 2
sc_H1.EKS.Exp1_GACTACAGTAGTGAAT 1.99643242070129 -3.83465411161538 MAIT cells 1
sc_R7.NPC.Exp1_TCACTCGGTGTGACCC-1 0.432992634267115 6.46207354570273 Infiltrating NK cells
sc_E3.NPC.Exp1_ATAAGAGCATGCGCAC 1.76023125359466 -4.23796917890664 MAIT cells 1
sc_H1.EKS.Exp1_CATGACAAGTATCTCG -3.93579519084046 0.0671853234851706 NK cells 2
sc_R2.NPC.Exp1_AGAGCGATCCTCCTAG 1.49016356179168 -2.80626155828592 MAIT cells 2
sc_E3.NPC.Exp1_CTCGGGAAGGGAAACA -4.39162671855042 1.12177241946105 NK cells 2
sc_R5.NPC.Exp1_TCACAAGTCCACTTCG-1 -4.72206771662781 2.49111567045096 NK cells 1
sc_R1.NPC.Exp1_CTCGGAGGTCACTGGC 0.282750275820993 4.38848279024008 gd-T cells
sc_R6.NPC.Exp1_GCTGCAGTCGCTAAAC-1 0.222869572133326 4.25038073564414 gd-T cells
sc_R1.NPC.Exp1_CTCTGGTCACCAGCAC 0.962110754937433 0.362957607754503 CD8 ab-T cells 1
sc_E3.NPC.Exp1_CGGAGCTCATACTCTT 3.87321746060302 -3.86469819044229 MAIT cells 1
sc_R6.NPC.Exp1_CACTAAGGTATGCTAC-1 2.10417282292297 1.0611867418373 CD8 ab-T cells 1
sc_R5.NPC.Exp1_ACTGTCCGTCTGTGGC-1 5.38231384465148 -0.146998007050718 CD8 ab-T cells 2
sc_R6.NPC.Exp1_AAGACTCAGAGTGTTA-1 0.299908337086939 4.15220449472312 gd-T cells
sc_R1.NPC.Exp1_TACTCATAGGCCGAAT 0.353363123626017 0.333875607498919 CD8 ab-T cells 1
sc_H1.EKS.Exp1_ATGGGAGAGTTGCAGG 5.28919517704894 -1.54182078336831 Naive CD4+ T cells
sc_R6.NPC.Exp1_CACGTTCGTTTGACAC-1 2.51729809948852 0.874483953961169 CD8 ab-T cells 1
sc_R5.NPC.Exp1_TTCCACGAGAGGGTCT-1 0.400313910931848 5.04163001085166 MAIT cells 2
sc_R3.NPC.Exp1_GACCTGGGTAGCGATG -2.75769079020569 1.1794728746498 NK cells 2
sc_R1.NPC.Exp1_CTAGTGACAACTGCGC -4.01262724688599 -0.156965453377928 NK cells 3
sc_R6.NPC.Exp1_CTCCATGGTGTAAATG-1 -4.74202716639588 1.33729777837638 NK cells 1
sc_R7.NPC.Exp1_ACGGTCGGTGCTCTTC-1 -0.756218734293676 6.30004952455405 Infiltrating NK cells
sc_R5.NPC.Exp1_AAGCATCCATCATGAC-1 -4.01186979106019 2.64663932824973 NK cells 1
sc_E7.NPC.Exp1_AGTCTCCTCGTTACCC-1 -5.11506879618714 -0.454092521420683 NK cells 3
sc_E7.NPC.Exp1_TCATCATTCACCATAG-1 2.35919820973327 -0.727970142117704 TRM cells
sc_E7.NPC.Exp1_GGCTTTCAGCTGTTCA-1 -5.55507123759339 -1.16396953558084 NK cells 3
sc_E7.NPC.Exp1_CTTCTCTAGCTACTAC-1 5.33594381520202 1.4489764382923 CD8 ab-T cells 2
sc_H2.NPC.Exp1_CCTACACCAGCTGCAC -5.16554057887147 -2.12394740079996 NK cells 3
sc_R6.NPC.Exp1_CACAGATAGAAGGCTC-1 -2.66951692393372 2.78193424249533 NK cells 1
sc_R6.NPC.Exp1_CATTGCCGTACCATAC-1 -3.38933360865662 0.243096511610781 NK cells 2
sc_E6.NPC.Exp1_CCGATGGGTGGGTCAA-1 4.73951112934997 -2.18932153677102 MAIT cells 2
sc_R7.NPC.Exp1_TCAAGCACAACTCATG-1 4.16874038884094 -2.63372041677591 MAIT cells 2
sc_E2.NPC.Exp1_CATTCGCCACAGGTTT 5.34455644795349 -1.20315815900918 Naive CD4+ T cells
sc_R7.NPC.Exp1_CTACAGACACACGGTC-1 -0.167703288703657 6.40574286485556 Infiltrating NK cells
sc_E3.NPC.Exp1_TTAGTTCAGAAGGGTA 2.52576148220947 -4.41740014051553 MAIT cells 1
sc_R7.NPC.Exp1_TGCGACGAGACTTCCA-1 0.35137459346702 -1.20658041929361 CD8 ab-T cells (stress)
sc_R7.NPC.Exp1_ATGAGTCTCAAGTCGT-1 -4.17206657221863 -2.41962005590555 NK cells 3
sc_E3.NPC.Exp1_TCTATTGCACGTCTCT -2.28201854518006 0.845571070709263 NK cells 2
sc_E7.NPC.Exp1_AAACGCTGTGGTCTAT-1 4.9783955783551 0.587234329232012 CD8 ab-T cells 2
sc_R5.NPC.Exp1_GTGGAGAAGTATGGCG-1 -4.20755040934632 1.71324078346137 NK cells 1
sc_R5.NPC.Exp1_CATGGATGTGAGAACC-1 -5.15175140193055 2.03600500131491 NK cells 1
sc_E3.NPC.Exp1_GCTCCTATCAGTCCCT 1.31091975876739 -3.83915736173746 MAIT cells 1
sc_R1.NPC.Exp1_CTTACCGGTACCGAGA 2.04102623173644 1.03353550637606 CD8 ab-T cells 1
sc_H2.NPC.Exp1_ATGCGATGTATGGTTC 5.53061020085266 -1.10238863920328 Naive CD4+ T cells
sc_R7.NPC.Exp1_TGATGCACATGGATCT-1 -2.76314914515565 -2.18296315168497 NK cells 3
sc_R7.NPC.Exp1_CCAATGACAATTCGTG-1 2.53950774380615 1.24012963081244 CD8 ab-T cells 1
sc_R1.NPC.Exp1_GCAGTTAAGGTGCTAG 0.179645893067621 0.537901501902376 CD8 ab-T cells 1
sc_R3.NPC.Exp1_CGCTTCACAAACCTAC 4.62735140034606 -3.07957436536905 MAIT cells 2
sc_E3.NPC.Exp1_GGACATTAGATGTGTA 0.135889333576464 -0.455901880017484 CD8 ab-T cells 1
sc_R7.NPC.Exp1_TGTTACTTCTCGTCGT-1 -0.137910141705967 6.69556162858847 Infiltrating NK cells
sc_R7.NPC.Exp1_GTAATCGAGGGTCACA-1 2.61783039280822 -0.380698580495085 TRM cells
sc_R5.NPC.Exp1_ACAACCATCAGATTGC-1 -2.35986888697693 -0.14008982872125 NK cells 2
sc_H2.NPC.Exp1_GTCATTTAGGGAGTAA 1.34175789067199 -3.35980107282754 TRM cells
sc_E3.NPC.Exp1_GGATGTTTCGGTCTAA 4.44637787053039 -1.73347522710916 Naive CD4+ T cells
sc_R6.NPC.Exp1_CCCGAAGAGAAGATCT-1 1.22268604943206 -3.16964938139078 NK cells 2
sc_R5.NPC.Exp1_TTTGATCAGCAGTACG-1 0.705422517747187 0.754761095889841 CD8 ab-T cells 1
sc_E3.NPC.Exp1_AACCGCGTCACTTACT -0.955787065535284 5.73503182435874 Infiltrating NK cells
sc_E1.NPC.Exp1_AGATCTGCATTCTCAT 5.36929857441833 0.501071374663149 CD8 ab-T cells 2
sc_R6.NPC.Exp1_CAGTTCCCAGTAGATA-1 -4.92028796961854 -1.004586119405 NK cells 3
sc_H1.NPC.Exp1_GTGCATACATTCGACA 2.65589630314758 -3.89449908231851 MAIT cells 1
sc_R6.NPC.Exp1_CATAAGCCATACAGCT-1 4.1347995967572 -0.504292268506254 TRM cells
sc_R1.NPC.Exp1_CCTCTGATCTTGTCAT -5.27182424357483 0.767013829001223 NK cells 1
sc_R7.NPC.Exp1_TCCACCATCCCTGGTT-1 5.86335956761291 -0.869930882207121 Naive CD4+ T cells
sc_R7.NPC.Exp1_GTGTGATGTGTAAACA-1 -0.124094865381218 2.9391224196041 gd-T cells
sc_E3.NPC.Exp1_GTCTTCGTCGTCCGTT -3.76768029025147 1.53114674592856 NK cells 2
sc_R6.NPC.Exp1_ACGGTTACATCGAGCC-1 -4.02972376635621 2.98129389787558 NK cells 1
sc_H2.NPC.Exp1_AGCTTGAGTGCACTTA 5.09257280537536 -1.81980564092752 MAIT cells 2
sc_R7.NPC.Exp1_CTTTCAACAAGTCCAT-1 4.51152670094421 0.641558062084948 CD8 ab-T cells 2
sc_E7.NPC.Exp1_TCACGGGGTTCCGCTT-1 2.55668961712768 0.063709120997225 TRM cells
sc_E7.NPC.Exp1_TGTGATGTCATTCATC-1 -4.5671161442096 -2.47636153196451 NK cells 3
sc_E3.NPC.Exp1_GTAGGCCTCGTTACAG -4.66647136500428 0.416188310631548 NK cells 2
sc_R1.NPC.Exp1_GATCAGTTCAAGATCC 0.199812468976282 3.56652758623007 CD8 ab-T cells 1
sc_R1.NPC.Exp1_CCTTTCTCATATACCG -3.56195986559937 -0.969429750195707 NK cells 3
sc_R5.NPC.Exp1_CTTGAGACACATATCG-1 -4.26085841944764 2.42927394414786 NK cells 1
sc_R6.NPC.Exp1_TCACGGGAGGCGACAT-1 -5.45097434809754 -0.346173543683256 NK cells 3
sc_R1.NPC.Exp1_TCGCGTTTCCAGAAGG 4.69242870518615 -1.00486280416604 Naive CD4+ T cells
sc_R7.NPC.Exp1_TCTGTCGTCGAGTGAG-1 -0.863860967665411 1.44813601280097 CD8 ab-T cells 1
sc_E7.NPC.Exp1_TTGACCCCACTCAGAT-1 1.31386148640563 -1.13314249014017 MAIT cells 2
sc_E3.NPC.Exp1_CCTAAAGTCATCTGCC 2.49636709401061 -3.23651148771402 MAIT cells 2
sc_E1.NPC.Exp1_GGATTACCATGAACCT 4.48762762257507 -0.350452322713102 Naive CD4+ T cells
sc_R7.NPC.Exp1_CTTCCTTAGGAGATAG-1 -0.2602503477628 2.78215096498374 gd-T cells
sc_R1.NPC.Exp1_CTACGTCCAGCATACT 5.02023088643005 -1.37071921323892 Naive CD4+ T cells
sc_R1.NPC.Exp1_GCATACACACGGTAAG -4.62795102885315 -1.20205451940652 NK cells 3
sc_R7.NPC.Exp1_TCTCACGGTCTACAGT-1 -0.141685708522297 6.2550871183956 Infiltrating NK cells
sc_R7.NPC.Exp1_GTATTTCGTGGCAGAT-1 2.82836782643249 -2.94413687681314 TRM cells
sc_E7.NPC.Exp1_TCCACCAAGACTTCCA-1 5.9211822719281 -0.944723624936308 Naive CD4+ T cells
sc_R7.NPC.Exp1_ACGTAACTCGGTGAAG-1 4.80879032322814 1.16092319393996 CD8 ab-T cells 2
sc_R7.NPC.Exp1_AGCCAATGTCAACATC-1 -1.10064137270997 -2.55329849218484 TRM cells
sc_R1.NPC.Exp1_GTTACAGAGTTGTCGT 0.325504747123026 0.836756342821752 CD8 ab-T cells 1
sc_R5.NPC.Exp1_CATGCAATCCCATACC-1 -5.26838577082703 1.1736807336891 NK cells 2
sc_R5.NPC.Exp1_GTAGAGGAGCGTACAG-1 2.636848566026 0.79396187866572 CD8 ab-T cells 1
sc_H2.NPC.Exp1_AAAGATGGTTCAACCA 1.27268802830627 -2.09844758009073 CD8 ab-T cells (stress)
sc_E3.NPC.Exp1_AACGTTGCAAGTCATC 1.80510508725097 -4.52708174680826 MAIT cells 1
sc_R5.NPC.Exp1_AATTCCTCATGACTCA-1 -3.3612679271991 2.52824435735587 NK cells 1
sc_H3.NPC.Exp1_GATCGCGAGCAAATCA 3.37993323513915 -3.70831562971231 MAIT cells 2
sc_H2.NPC.Exp1_GCTTGAACACATTCGA 4.42512857624938 0.0331563165271628 TRM cells
sc_R7.NPC.Exp1_GAGAGGTCATTCAGCA-1 -4.69257676890442 1.19679025913123 NK cells 1
sc_R7.NPC.Exp1_AAACGAATCGATTGAC-1 3.70480191418579 -3.3985412309086 MAIT cells 2
sc_H1.EKS.Exp1_GTCATTTGTGCGCTTG -3.3918539314563 2.71520302797202 MAIT cells 2
sc_R7.NPC.Exp1_ATTCCTAGTTACGATC-1 1.66512000271728 -2.57365252470132 TRM cells
sc_R6.NPC.Exp1_TTCATTGTCTAGGCAT-1 4.85794555851867 0.711550880023276 CD8 ab-T cells 2
sc_E3.NPC.Exp1_CGCTATCTCCTTAATC -4.80255401423523 -2.10270788168069 NK cells 3
sc_R5.NPC.Exp1_AGACCATCATACTGTG-1 -0.194890084772802 3.1895570566738 gd-T cells
sc_R7.NPC.Exp1_AGACCATAGTGGACTG-1 3.09115397641113 0.931888785012995 TRM cells
sc_E3.NPC.Exp1_CAGCTGGCACCTATCC 0.973401662797235 -1.9435622880375 CD8 ab-T cells (stress)
sc_R7.NPC.Exp1_CCGATCTGTCCACAGC-1 2.56996833989074 -3.49144007658121 MAIT cells 2
sc_R1.NPC.Exp1_ATAACGCTCCGAACGC -3.52173984339783 1.57637796903494 NK cells 1
sc_R1.NPC.Exp1_CAGCTGGCATTCTTAC -2.07276070406983 0.418009888180529 NK cells 2
sc_R7.NPC.Exp1_CATACAGTCCCAATAG-1 2.45533621022155 -3.24570633863565 MAIT cells 2
sc_E7.NPC.Exp1_ACCTGAATCCGTTTCG-1 -2.72879112055848 2.57022092843894 NK cells 1
sc_R1.NPC.Exp1_TCTCTAATCTAGAGTC -6.12217843821595 1.06607673669699 NK cells 1
sc_R1.NPC.Exp1_ATCTGCCGTTTAAGCC -3.4470297127063 1.66657773757819 NK cells 1
sc_R5.NPC.Exp1_CTCATTAGTCTGTGCG-1 4.17305910298278 -2.23791601156351 MAIT cells 2
sc_H1.NPC.Exp1_TTGTAGGTCATTTGGG 3.65357005307128 -3.5717475602543 TRM cells
sc_E3.NPC.Exp1_TACTCGCCATCTCCCA -3.85624993136475 1.24274779463652 NK cells 2
sc_R1.NPC.Exp1_ACTGAACAGATAGTCA -3.72023427775452 -1.7943353841221 NK cells 3
sc_R5.NPC.Exp1_AACAGGGAGTGATTCC-1 -1.11476493170807 -1.76405455564615 NK cells 3
sc_R6.NPC.Exp1_GGAAGTGCACCCTCTA-1 -5.43802869608948 -0.65728201364633 NK cells 3
sc_R5.NPC.Exp1_TACACCCGTGCTCTCT-1 0.332306620568537 -3.78356291746255 MAIT cells 1
sc_R7.NPC.Exp1_TCACATTGTCGTCATA-1 -0.200525502770639 -0.151317496052946 CD8 ab-T cells 1
sc_E3.NPC.Exp1_CGACCTTAGGGTGTTG 3.85320460507324 -3.46954895948526 MAIT cells 2
sc_E3.NPC.Exp1_TGATTTCGTTACTGAC -2.55839431574891 -0.387364525548185 NK cells 2
sc_R3.NPC.Exp1_CTACATTCAGGACCCT 4.71726238438537 -3.62039639448282 MAIT cells 2
sc_R6.NPC.Exp1_AAGAACACATACAGAA-1 4.99600183674743 0.935697976299559 CD8 ab-T cells 2
sc_R7.NPC.Exp1_TTTCACAAGCTAATCC-1 2.95300590702941 -1.96650888418313 TRM cells
sc_E7.NPC.Exp1_TGGTAGTCAACCAGAG-1 1.32505786129882 1.335597079047 CD8 ab-T cells 1
sc_R7.NPC.Exp1_TGATTTCAGGTCACAG-1 4.01593362996032 -2.99914075826761 MAIT cells 2
sc_R7.NPC.Exp1_ACACCAACAGGTTACT-1 2.37113725850036 -2.49591352438089 MAIT cells 2
sc_R1.NPC.Exp1_ACGCAGCTCAAGCCTA 1.61076187798431 1.01931014264468 CD8 ab-T cells 1
sc_E7.NPC.Exp1_TACGGTACAGCTGTTA-1 3.69732081601074 -2.10212566351053 MAIT cells 2
sc_R6.NPC.Exp1_AAGACTCGTCAACGCC-1 -4.34076106837342 -0.744631666890348 NK cells 3
sc_R3.NPC.Exp1_GCGCAGTAGGATATAC 4.3669544429486 -3.7119310090458 MAIT cells 2
sc_R7.NPC.Exp1_ACCCTCACATCATCTT-1 4.70712482640197 0.789865424656306 CD8 ab-T cells 2
sc_E7.NPC.Exp1_TGAGTCATCCACACAA-1 -5.54374492457459 -0.11938567852136 NK cells 1
sc_R5.NPC.Exp1_TGTAACGTCTTGGGCG-1 -2.49911821177552 -0.409405607930387 NK cells 2
sc_E1.NPC.Exp1_AGAGTGGTCCTAGTGA 4.854386922807 -1.30213930105325 Naive CD4+ T cells
sc_R7.NPC.Exp1_TCAGGGCTCATGCCCT-1 -1.29405951788972 -2.54683544134256 TRM cells
sc_R1.NPC.Exp1_AGCTCCTTCACCAGGC -2.50297606280396 1.58680657649878 NK cells 1
sc_E7.NPC.Exp1_TTCTAACCAGCCGGTT-1 -1.04259151509354 5.93407843614462 Infiltrating NK cells
sc_R5.NPC.Exp1_GCTACCTTCACTACTT-1 -1.56605851939271 -2.16452815031167 NK cells 3
sc_R7.NPC.Exp1_TCCGTGTTCAGTCCGG-1 1.15788662144592 1.13590569401625 CD8 ab-T cells 1
sc_R5.NPC.Exp1_CCGCAAGAGAGTCACG-1 0.122080382794641 7.11709998155478 Infiltrating NK cells
sc_R6.NPC.Exp1_TACCTCGAGGTTGCCC-1 4.81136142918518 -0.846877832165922 Naive CD4+ T cells
sc_R1.NPC.Exp1_ACTGATGCACCAGATT -3.70741212657044 -0.966143269292082 NK cells 1
sc_E3.NPC.Exp1_CGGAGCTGTAACGACG 2.97731816479614 -4.68002631162759 MAIT cells 1
sc_R3.NPC.Exp1_CACAAACGTCTCACCT 0.873361405820154 -3.73421503996011 MAIT cells 2
sc_R1.NPC.Exp1_TAGTGGTAGCGATATA -1.80760395815919 0.0123577525699484 NK cells 2
sc_R3.NPC.Exp1_AGTCTTTGTCGCATAT -0.031104385017849 -1.5595736691868 CD8 ab-T cells 2
sc_E3.NPC.Exp1_GGAACTTTCTTTAGTC -2.76497495463441 2.17218778634909 NK cells 1
sc_R1.NPC.Exp1_CTCGGGAGTCCGAACC -4.56829870036194 0.669300924786364 NK cells 1
sc_E7.NPC.Exp1_CTCCACATCTCTCTTC-1 -1.97469914248536 -2.41588642095682 NK cells 3
sc_R7.NPC.Exp1_GTGCTGGCATGGCCCA-1 0.490816351861261 -0.992991466275419 CD8 ab-T cells (stress)
sc_R7.NPC.Exp1_CCTTCAGGTCACCTTC-1 2.71494137951782 -1.37259032224771 TRM cells
sc_R7.NPC.Exp1_TGACAGTAGCACCAGA-1 2.06447541424682 -0.741265077344145 TRM cells
sc_R1.NPC.Exp1_CGCGGTATCGAATCCA -3.71548927119324 1.01307347024325 NK cells 1
sc_E7.NPC.Exp1_CGGGCATGTGTAAACA-1 -4.93464029124329 -2.25628473257181 NK cells 3
sc_R7.NPC.Exp1_TCATGCCAGTCTGCAT-1 2.37843072125366 -0.36558165048715 TRM cells
sc_R7.NPC.Exp1_GAACTGTTCCATTGGA-1 -2.8786088257129 -2.49408819173929 NK cells 3
sc_E3.NPC.Exp1_TGGCTGGGTCTGCGGT 2.12766873547485 -4.62592913602945 MAIT cells 1
sc_R5.NPC.Exp1_CGGAACCCAGCTTCGG-1 1.43434893795898 0.396955322274004 CD8 ab-T cells 1
sc_E7.NPC.Exp1_AGGACTTGTGAAAGTT-1 1.32017361828735 1.16043783331755 CD8 ab-T cells 1
sc_R5.NPC.Exp1_CTCAATTCATCGATAC-1 -4.36952817729065 -2.52695657705423 NK cells 3
sc_R3.NPC.Exp1_CAAGAAAGTTGTACAC -2.83936226656983 -0.121855337372984 NK cells 2
sc_R7.NPC.Exp1_AGAAGCGTCCAGTTCC-1 1.17372190663268 -0.70990480875131 TRM cells
sc_R1.NPC.Exp1_GAGGTGATCAGATAAG -0.0655153553033839 -0.926078338376249 CD8 ab-T cells 1
sc_E3.NPC.Exp1_CTACATTTCCTTAATC -3.51893770983765 0.934151235767637 NK cells 2
sc_R5.NPC.Exp1_GATGACTGTCATCACA-1 4.07500326344421 -1.05027713274118 TRM cells
sc_R6.NPC.Exp1_TGGAACTAGAAGGGAT-1 4.99239933201721 -1.90170957540628 Naive CD4+ T cells
sc_R7.NPC.Exp1_TAGACTGTCGCAGTCG-1 0.214509067029261 3.9541256239498 gd-T cells
sc_R5.NPC.Exp1_CTACAGAAGGTTGACG-1 2.63576996037414 -2.55925585722085 MAIT cells 2
sc_R7.NPC.Exp1_ATACCGACAATTCACG-1 2.8074377746289 0.565510581978594 TRM cells
sc_R6.NPC.Exp1_GGGTATTCAGGCACTC-1 3.06080424496581 -0.817590136281217 TRM cells
sc_R5.NPC.Exp1_TACGCTCCACGTACTA-1 -2.5706869392688 -0.260894078961576 NK cells 2
sc_R7.NPC.Exp1_GGTAATCAGACGCATG-1 0.400058654040598 6.28561423326377 Infiltrating NK cells
sc_R7.NPC.Exp1_TGATGGTCACGTTGGC-1 1.80689060398986 -2.809721965543 MAIT cells 1
sc_R3.NPC.Exp1_GCTGCGAGTACGACCC 2.82507931897094 -4.105380792371 MAIT cells 2
sc_R6.NPC.Exp1_GACGCTGCACACACTA-1 -4.81702935984681 -0.791676540127958 NK cells 1
sc_R7.NPC.Exp1_AGCGATTGTAAGGAGA-1 0.876188036889337 -3.0815725514805 MAIT cells 1
sc_R6.NPC.Exp1_CTCTCGACAAATTGGA-1 -0.294174569755293 6.18409226442221 Infiltrating NK cells
sc_H2.NPC.Exp1_CTGATCCTCGACGGAA 3.06032383152892 -3.6859963128483 TRM cells
sc_R2.NPC.Exp1_ACGCCAGCAGTCACTA -3.99543202212403 1.67873011136893 NK cells 2
sc_R1.NPC.Exp1_CTTTGCGAGATGCCTT -2.7504771976764 2.02536032701377 NK cells 1
sc_R5.NPC.Exp1_GAGCTGCCAAAGGTTA-1 -2.88126957705567 -2.63444067930337 NK cells 3
sc_R1.NPC.Exp1_TTGAACGGTTACGGAG -1.83857739260743 0.403261553295885 NK cells 2
sc_E3.NPC.Exp1_TGGGCGTAGGAGCGTT 2.55990731427123 -4.90991713499185 MAIT cells 1
sc_R1.NPC.Exp1_GACACGCAGGTGCTAG 3.59305226513793 1.89096246267203 Treg
sc_R3.NPC.Exp1_CCTACACGTGCTCTTC -0.712327483206488 5.27156422639731 Infiltrating NK cells
sc_E3.NPC.Exp1_CTGTTTACATTAGGCT -2.13292730143616 0.456351768025194 NK cells 2
sc_R7.NPC.Exp1_ACTGCAAGTGACAGCA-1 1.08001517960479 -0.785392660847868 MAIT cells 2
sc_R1.NPC.Exp1_CATTATCAGATTACCC 0.722589370698236 0.413414429672991 CD8 ab-T cells 1
sc_R6.NPC.Exp1_ACTCTCGGTTGTACGT-1 4.18925010868957 -2.12527753805276 MAIT cells 2
sc_E7.NPC.Exp1_GTGCACGAGTAAGGGA-1 2.98738443562438 -2.03305055593606 MAIT cells 2
sc_E3.NPC.Exp1_TCAACGAGTTTGACAC -3.85429537585328 1.60270021463278 NK cells 2
sc_R3.NPC.Exp1_CGCTTCACAGGGTTAG 4.87008201786926 -3.6449749658024 MAIT cells 2
sc_R5.NPC.Exp1_ACGGAAGTCTATCGGA-1 0.574859854668878 -2.05131294225809 CD8 ab-T cells (stress)
sc_E3.NPC.Exp1_AGTCTTTCAAACCCAT 3.34714209744384 0.75825032199267 TRM cells
sc_R7.NPC.Exp1_ATTATCCCAGTCTGGC-1 -1.82057035258362 -2.3731301019108 NK cells 3
sc_E1.NPC.Exp1_CTCGTCACATGTAGTC 5.02924120137145 -1.77090455984231 Naive CD4+ T cells
sc_R6.NPC.Exp1_GCTTGGGCACGGGTAA-1 0.323407051057123 4.63245366121176 gd-T cells
sc_R7.NPC.Exp1_TCATGGAGTGGACCTC-1 1.86611759373596 -0.0245313832676065 CD8 ab-T cells 1
sc_R7.NPC.Exp1_GAAGCGAAGCACCGTC-1 1.82373809525421 -2.12856723760721 MAIT cells 2
sc_R1.NPC.Exp1_AACTCAGCAGCTGTAT -5.16660964778016 -0.926008600941862 NK cells 1
sc_R7.NPC.Exp1_ACCTACCGTTGCGGCT-1 3.85163938710143 -2.30978943800088 MAIT cells 2
sc_R7.NPC.Exp1_TTGGGATAGCAGGCTA-1 0.116038394064211 6.30707476640586 Infiltrating NK cells
sc_R7.NPC.Exp1_AGGCATTGTCCAAAGG-1 4.89771425434997 1.47738854194525 CD8 ab-T cells 2
sc_R7.NPC.Exp1_GTTAGTGGTCTTACTT-1 0.056537282556795 7.18727229143027 Infiltrating NK cells
sc_R6.NPC.Exp1_CATCAAGGTGAGACGT-1 5.25207435795715 0.735479403086935 CD8 ab-T cells 2
sc_R1.NPC.Exp1_GCTGCTTCAGGAACGT -4.01496613314698 -2.4143555352604 NK cells 3
sc_R1.NPC.Exp1_TGCGTGGGTGATGTGG 0.277324107379221 0.618550788410937 CD8 ab-T cells 1
sc_R7.NPC.Exp1_ATCAGGTGTGAATGAT-1 -1.40023172190735 -2.34186675047037 TRM cells
sc_E3.NPC.Exp1_CCCTCCTCAGTATCTG -2.46078813365052 0.0280192902171957 NK cells 2
sc_E7.NPC.Exp1_AAGTGAAGTAGTCGTT-1 -5.50563133051941 -0.515246052495207 NK cells 1
sc_H2.NPC.Exp1_AGCGTATTCCCACTTG -2.53289902499268 3.02329085374716 ILC3
sc_R5.NPC.Exp1_GTGAGGACACACCGAC-1 -4.42064798167298 -2.50210120176431 NK cells 3
sc_H1.EKS.Exp1_AGCATACTCTAACTGG -0.61764949849198 5.40330002809409 Infiltrating NK cells
sc_E7.NPC.Exp1_CCCGGAAGTTCTCTCG-1 -5.86150491526673 0.744587193974291 NK cells 1
sc_H1.EKS.Exp1_TCTGGAACACCGAATT -4.13824165156434 -0.500170845738615 NK cells 3
sc_R6.NPC.Exp1_AAGCGTTTCGGACTTA-1 -4.38628566554139 2.99669311548117 NK cells 1
sc_H1.NPC.Exp1_GCATGTATCCACGCAG 5.73663913914611 -1.32082130407449 Naive CD4+ T cells
sc_E7.NPC.Exp1_GGTTAACAGTTTGGCT-1 1.91466629216125 0.850811950662171 CD8 ab-T cells 1
sc_R6.NPC.Exp1_TCATACTAGCAATAGT-1 3.53016197392394 0.321501653441225 TRM cells
sc_R3.NPC.Exp1_AACTCAGTCAACCATG 2.82692467877319 -4.48627497648355 MAIT cells 1
sc_E7.NPC.Exp1_TAGACCATCCAGCTCT-1 -5.3664587765033 -1.87542249654886 NK cells 3
sc_R5.NPC.Exp1_TGGTTAGTCTCCGAGG-1 -4.98842895320008 1.61573974395636 NK cells 1
sc_E7.NPC.Exp1_GCCAGTGGTAGCGCTC-1 -5.88662278941224 -0.319625515691007 NK cells 1
sc_R5.NPC.Exp1_AGACTCATCTCCTACG-1 -5.14965427210877 1.55176423097495 NK cells 1
sc_R3.NPC.Exp1_CCAGCGATCAATACCG 4.78194009968688 -4.02056576704141 MAIT cells 2
sc_R6.NPC.Exp1_GGTGATTCATGACGTT-1 -3.84694421580384 2.40529785657767 NK cells 1
sc_H1.NPC.Exp1_GTCACGGTCGGCCGAT 1.25284373471191 -0.848894138089384 MAIT cells 2
sc_R7.NPC.Exp1_CATCCGTTCCTCTCGA-1 -3.42345774462769 3.29481313730124 NK cells 1
sc_R5.NPC.Exp1_GAGTCTATCCAGCACG-1 1.50964069077423 0.983318429240023 CD8 ab-T cells 1
sc_E7.NPC.Exp1_TTGTGGAGTTGCACGC-1 0.50933956810882 0.379347841986452 CD8 ab-T cells 1
sc_E7.NPC.Exp1_CTCCTCCGTGCCCTTT-1 -4.87456262400696 -2.26678039526101 NK cells 3
sc_R6.NPC.Exp1_AGGACTTGTGGATGAC-1 3.9412313670819 -1.96432401632425 MAIT cells 2
sc_E7.NPC.Exp1_TGGGCTGGTACTGGGA-1 0.306585308999323 3.77649996782187 gd-T cells
sc_R7.NPC.Exp1_TTACGCCCATCGGCCA-1 -0.00272056749413116 6.17962286973837 Infiltrating NK cells
sc_R1.NPC.Exp1_GATCTAGCAGGGTACA -1.04316711714814 5.04425499940756 Infiltrating NK cells
sc_R7.NPC.Exp1_ACAACCAGTCGAAACG-1 0.437492665738367 6.23618195558432 Infiltrating NK cells
sc_R7.NPC.Exp1_GAGAAATAGTTACGAA-1 -3.58067024043152 -2.48170687650796 NK cells 3
sc_E7.NPC.Exp1_GCCATTCAGGTGCCAA-1 -0.591803017168738 3.30552170778159 gd-T cells
sc_R3.NPC.Exp1_AGCTCCTCACGAAACG 1.97609889218261 -2.00367309545633 MAIT cells 2
sc_R6.NPC.Exp1_CCAATGATCGGTAAGG-1 -1.91291916659424 -2.31553151105997 NK cells 3
sc_H1.EKS.Exp1_TAGTTGGTCATCACCC 3.55490886876037 -4.06403948759195 MAIT cells 1
sc_R6.NPC.Exp1_GACCCTTTCCGGCTTT-1 4.53369486042907 -1.26039244627115 Naive CD4+ T cells
sc_H2.NPC.Exp1_ACGGCCAAGGTGATTA -4.34973371317933 1.75553254390601 NK cells 2
sc_H2.NPC.Exp1_GGAGCAACAGCGAACA 0.73017137953689 -3.84931780790445 MAIT cells 1
sc_E3.NPC.Exp1_GCATACAGTACACCGC -3.00933397105286 -0.000601072064603581 CD8 ab-T cells 1
sc_R5.NPC.Exp1_GATCGTAGTCATCCGG-1 4.93752681919982 -0.78766085600015 Naive CD4+ T cells
sc_R7.NPC.Exp1_GTACAACAGCGGGTAT-1 -2.18291676333497 0.506961416252886 NK cells 2
sc_E7.NPC.Exp1_GTGAGCCTCGGATTAC-1 -5.10414493372986 1.16915039325598 NK cells 1
sc_R6.NPC.Exp1_AGGGTCCCACGGTGTC-1 -4.4189604549701 2.91079543138388 NK cells 1
sc_H1.EKS.Exp1_GACTGCGGTTATGTGC -4.77939021876404 -1.84681965803262 NK cells 3
sc_R1.NPC.Exp1_GGTGTTAGTCTGCCAG 1.01742505738189 0.680784176834856 CD8 ab-T cells 1
sc_E7.NPC.Exp1_GGGTATTCACGCTGTG-1 2.05164825627258 0.205084483870302 TRM cells
sc_R6.NPC.Exp1_CTTCCGAAGTCGAAAT-1 -3.9890276222522 3.43853281045798 NK cells 1
sc_E7.NPC.Exp1_GTAATCGAGCCGCACT-1 2.11276495167663 -0.552979130498136 TRM cells
sc_E7.NPC.Exp1_AAGCCATCAAGAGCTG-1 3.04222309300353 0.674228098043238 TRM cells
sc_R7.NPC.Exp1_TTCTAGTCATCTAACG-1 -5.7615913181598 0.870008580186402 NK cells 1
sc_R6.NPC.Exp1_GGGTATTGTGAGCCAA-1 -4.72364366343567 1.20437399650458 NK cells 1
sc_E1.NPC.Exp1_TTCTTAGGTCGCGGTT 4.61877453038146 -1.00469459985849 Naive CD4+ T cells
sc_R3.NPC.Exp1_AGAGTGGCACGGCTAC 3.78376447865417 -2.94780303930398 MAIT cells 2
sc_R3.NPC.Exp1_CGTCCATGTAAACCTC 0.396837201804422 -2.36042620634195 MAIT cells 2
sc_R6.NPC.Exp1_GAAGTAACAGCTACTA-1 -4.00194394877503 -0.683608312360014 NK cells 3
sc_R7.NPC.Exp1_ATTGGGTCACTTCCTG-1 -0.373170557528235 4.55099556947592 gd-T cells
sc_E7.NPC.Exp1_GATCATGAGTATGACA-1 4.98156177708557 0.541289787539278 CD8 ab-T cells 2
sc_R5.NPC.Exp1_TTACCGCTCTATTGTC-1 -4.05404150775025 -2.09357001279947 NK cells 3
sc_R3.NPC.Exp1_TTAGGCAGTTGACGTT -3.64457238009522 1.50817404294852 NK cells 2
sc_R3.NPC.Exp1_CAAGATCCAATCCGAT 4.99503910252502 -4.00113656019327 MAIT cells 2
sc_R7.NPC.Exp1_CAAGGGAGTCTTCGAA-1 3.05565607258727 -3.24959685300943 MAIT cells 2
sc_R6.NPC.Exp1_TATGTTCAGGCCTTGC-1 3.59855520436218 -1.66114022230264 MAIT cells 2
sc_R2.NPC.Exp1_TACGGGCGTATGCTTG -2.52119767954896 1.11106051112059 NK cells 2
sc_R5.NPC.Exp1_TCCTAATCAGCATACT-1 -4.1777118473346 3.07184885049704 NK cells 1
sc_R7.NPC.Exp1_GACTCTCTCGTGCAGC-1 -5.64399946024964 1.15862671638373 NK cells 1
sc_R7.NPC.Exp1_AGTTCGATCTTCGGTC-1 3.09119808384826 -1.38855030035135 TRM cells
sc_H2.NPC.Exp1_GCGCGATGTATATGAG -4.38426101496766 1.64639298225287 NK cells 2
sc_R5.NPC.Exp1_GTATTGGAGCTGCGAA-1 -0.659636858015753 1.32393310571555 CD8 ab-T cells 1
sc_R1.NPC.Exp1_CTCCTAGTCAATCTCT -2.137636306792 0.326079230555331 NK cells 2
sc_R5.NPC.Exp1_AATCGTGGTATCGTTG-1 -3.29948389819214 -2.31722881292459 NK cells 3
sc_R7.NPC.Exp1_AACTTCTTCTTGGTCC-1 -1.27722025206635 3.26922700906638 NK cells 1
sc_R7.NPC.Exp1_AAAGTGATCATTATCC-1 1.0573089093869 -3.51604868864175 MAIT cells 1
sc_E3.NPC.Exp1_AGATTGCCATATACGC -3.53311026385377 -0.478406686536039 NK cells 2
sc_R7.NPC.Exp1_TGCTCGTAGGGTATAT-1 2.27786838719299 -1.84463264440652 CD8 ab-T cells 2
sc_R5.NPC.Exp1_AATGAAGAGGTTCCGC-1 -4.57350480845521 2.2069264462078 NK cells 1
sc_R7.NPC.Exp1_TCTCACGCAACATCGT-1 -0.0731731756622563 -1.46822144483682 CD8 ab-T cells (stress)
sc_R5.NPC.Exp1_CACACAAAGTACAACA-1 4.23464357563903 -2.54509498571512 MAIT cells 2
sc_R7.NPC.Exp1_TCCGGGATCTAACGGT-1 -4.51088655283997 2.42291865850333 NK cells 1
sc_R6.NPC.Exp1_ACGGAAGCAGAATCGG-1 -3.54149043849061 -0.0541446993267191 NK cells 2
sc_R7.NPC.Exp1_TGGAGAGAGGTCCCGT-1 0.338606503695749 -1.01505960916635 CD8 ab-T cells (stress)
sc_R5.NPC.Exp1_TTACGTTAGTGGCCTC-1 3.63108145901611 -0.667043943158354 TRM cells
sc_E1.NPC.Exp1_CGAATGTTCATCACCC 4.66918813893249 -0.945023555508817 TRM cells
sc_E7.NPC.Exp1_CCCAACTCATACCGTA-1 1.62182163903167 -1.11482002233621 TRM cells
sc_H2.NPC.Exp1_CCACCTACATGCTGGC 2.80740463444641 0.530568163641726 TRM cells
sc_R1.NPC.Exp1_GTCGGGTGTTCAGACT 4.4842926234906 -0.728665251485075 Naive CD4+ T cells
sc_R7.NPC.Exp1_GCAACATCACGAAGAC-1 -4.6525915890033 2.4129217674816 NK cells 1
sc_R6.NPC.Exp1_TAGGTTGTCCCTTCCC-1 1.73203670689514 0.878144938298498 CD8 ab-T cells 1
sc_R7.NPC.Exp1_GGGTCTGAGAGGCGGA-1 -0.360302272349096 3.16357825303916 gd-T cells
sc_E3.NPC.Exp1_TTCGAAGAGTGAATTG 5.93629944035461 -1.2517578790104 Naive CD4+ T cells
sc_H2.NPC.Exp1_TAAGTGCCATCGGTTA 3.79015671917846 -1.41872860883829 TRM cells
sc_R7.NPC.Exp1_TTTGGTTCAACTCGAT-1 -3.25557124903748 3.16380665803794 NK cells 1
sc_R5.NPC.Exp1_CACAGGCGTTGCGAAG-1 2.50239407727172 -0.546388764134611 TRM cells
sc_R5.NPC.Exp1_GTTGCGGCACTTTATC-1 2.24097120472839 0.317758898981844 TRM cells
sc_R7.NPC.Exp1_TAAGTCGTCGGCATCG-1 2.46727907368591 -4.46031009805337e-05 TRM cells
sc_R7.NPC.Exp1_CCGTGAGTCACCGGTG-1 -0.0887368337516333 2.19765995050315 TRM cells
sc_E3.NPC.Exp1_GGATTACTCTTAGAGC 3.21003973195007 -4.23445870374795 MAIT cells 1
sc_R1.NPC.Exp1_AAACCTGGTAAGGGCT -3.89558446696351 2.24853823686484 NK cells 1
sc_R5.NPC.Exp1_GTCCACTCAGCTAACT-1 -4.73266113093445 2.90032790208701 NK cells 1
sc_R1.NPC.Exp1_ACTGAGTGTCAAACTC -4.57433927348206 -0.706322808018888 NK cells 3
sc_R6.NPC.Exp1_CTTAGGACATCGAACT-1 -3.03516495516846 2.67426572347525 NK cells 1
sc_H1.NPC.Exp1_CATCCACCACCCATTC 2.20410835453918 -4.69342019056436 MAIT cells 1
sc_R5.NPC.Exp1_GCCCAGAGTTGACTGT-1 2.98941123196533 -0.902506727925504 TRM cells
sc_E6.NPC.Exp1_GGGCCATCAGAATGTA-1 5.23042642781188 -1.22515561079141 Naive CD4+ T cells
sc_H3.NPC.Exp1_GTGCAGCGTGAGGCTA -4.36098945429871 -1.17441012357828 NK cells 3
sc_R7.NPC.Exp1_CTGCTCACACAATGTC-1 1.788025137872 1.3639208486164 CD8 ab-T cells 1
sc_R3.NPC.Exp1_AGCCTAAGTTGCGTTA -4.0413068561847 1.60183874870185 NK cells 2
sc_R1.NPC.Exp1_TCCACACGTTACGTCA 4.86764871785095 0.747652824767863 NK cells 1
sc_R6.NPC.Exp1_GCTGCAGAGTTGTCAC-1 -5.18207586100648 -0.549815077534879 NK cells 1
sc_R7.NPC.Exp1_ATCGTAGAGTTTGCTG-1 3.56196081349304 -0.999725837460722 TRM cells
sc_R7.NPC.Exp1_CACTGGGCACCTGTCT-1 2.10274254986694 -3.5165775010502 MAIT cells 1
sc_E3.NPC.Exp1_AGCTCTCCAAAGGAAG -0.513594600468374 5.21208165193442 Infiltrating NK cells
sc_R7.NPC.Exp1_TACAGGTTCCACTTTA-1 2.64869916150024 -2.91119529699441 MAIT cells 2
sc_R7.NPC.Exp1_ATGACCAAGTGCCCGT-1 -3.340676906615 -2.51454188322183 NK cells 3
sc_R5.NPC.Exp1_ACGTTCCAGATGACAT-1 4.34356748768737 -0.0448310563480508 TRM cells
sc_R7.NPC.Exp1_CACTTCGTCGCGATCG-1 -5.67046106150696 0.348742376812731 NK cells 1
sc_E7.NPC.Exp1_TCCATGCGTCAGGTAG-1 -4.98720777323792 -2.26669337247964 NK cells 3
sc_R6.NPC.Exp1_ATGCGATAGTCCCGGT-1 -3.4651817112262 -0.0580580422794473 NK cells 2
sc_R5.NPC.Exp1_GAGATGGGTAGCGCCT-1 4.97723972508361 -1.19021203016397 Naive CD4+ T cells
sc_H2.NPC.Exp1_CAGCTAATCGTGGTCG -4.37579334071229 1.55459300781134 NK cells 2
sc_H2.NPC.Exp1_GGGAGATCACATGTGT 2.21827256390502 -3.36281182264444 MAIT cells 2
sc_R7.NPC.Exp1_GTCACGGTCGGTCACG-1 4.9633227557843 1.3503311088169 CD8 ab-T cells 2
sc_H3.NPC.Exp1_GATGAAATCCGAGCCA -5.04422986796448 2.00746677423361 NK cells 1
sc_E3.NPC.Exp1_CGAGCACAGCCAACAG 2.78513920018127 -4.55798603986856 MAIT cells 1
sc_R3.NPC.Exp1_ATCTACTAGGCATGTG -3.64235747149537 -1.06715859865304 NK cells 3
sc_R5.NPC.Exp1_TGGGCTGAGTATCTGC-1 5.10510313221862 0.436281692036425 CD8 ab-T cells 2
sc_R5.NPC.Exp1_CACGAATGTAACAGGC-1 5.09827387043884 -1.11825229620096 TRM cells
sc_R6.NPC.Exp1_ATGAGTCAGAGTGAAG-1 3.09987985798766 -0.14901169036981 TRM cells
sc_H3.NPC.Exp1_CCTATTAGTGACAAAT 2.60197961041381 -2.02144767736551 TRM cells
sc_R3.NPC.Exp1_ATCCGAATCATGTCCC 5.09676181981018 -3.93250157331582 MAIT cells 2
sc_R1.NPC.Exp1_CGTAGCGAGGCAATTA 4.05375349232604 -0.623186964741911 Naive CD4+ T cells
sc_E3.NPC.Exp1_CGGGTCAGTCTAGCGC -3.42799198916504 1.44195018316153 NK cells 2
sc_R7.NPC.Exp1_CGCAGGTAGAACTTCC-1 3.8418034286206 -0.547181386700834 TRM cells
sc_R7.NPC.Exp1_CTTGAGACAAAGCACG-1 3.95936262318542 -0.853527326337065 TRM cells
sc_R1.NPC.Exp1_TTCGAAGCAATAACGA -3.8207680015857 2.17772839570883 NK cells 1
sc_R5.NPC.Exp1_GTTTGGAGTCCGCAGT-1 4.30780946919372 -1.18827344869729 TRM cells
sc_R5.NPC.Exp1_CTGTACCAGAATAGTC-1 3.79768049427917 -2.41877700780984 MAIT cells 2
sc_R6.NPC.Exp1_CATTTCAAGCATGGGT-1 3.39140641400268 -2.7631116101658 MAIT cells 2
sc_E3.NPC.Exp1_TAGCCGGAGGCATGTG -4.94723117640565 -2.00655652975198 NK cells 3
sc_R1.NPC.Exp1_ACATGGTTCCACGTTC -4.69910705378602 -0.135844964734281 NK cells 1
sc_R5.NPC.Exp1_TTAGGCAGTAGAATGT-1 3.93718683430602 -1.37898303960916 TRM cells
sc_R6.NPC.Exp1_CCTTTGGGTCGTGGTC-1 -3.99672091296265 -2.08065154050943 NK cells 3
sc_R3.NPC.Exp1_AGTTGGTCAGTAAGAT 5.25187027165344 1.34621427560691 CD8 ab-T cells 2
sc_R5.NPC.Exp1_TCTCCGACAGACACCC-1 -4.71357238581727 -1.18868400549051 NK cells 1
sc_E3.NPC.Exp1_CACACCTCAATGGAGC -0.354606839924551 -2.08276631330606 NK cells 2
sc_R1.NPC.Exp1_GCGACCAGTTCCTCCA -3.32365620425294 0.196041982420717 NK cells 1
sc_R5.NPC.Exp1_CCTTGTGGTACAGAAT-1 -5.08718622019837 2.52324758077506 NK cells 1
sc_R6.NPC.Exp1_CTGCATCTCGTTACCC-1 -4.29950893214295 -1.25740553831216 NK cells 3
sc_R5.NPC.Exp1_CTGAATGTCTACACAG-1 3.68115412899902 -0.858098525754179 TRM cells
sc_E7.NPC.Exp1_AAACGCTTCCACACCT-1 2.24686109730651 -2.06615712141153 TRM cells
sc_E1.NPC.Exp1_CCAATCCAGACACTAA -0.968614461928106 5.87013123536948 Infiltrating NK cells
sc_R6.NPC.Exp1_TTCAGGAAGTCACAGG-1 4.36613094517639 -0.228047270528044 Naive CD4+ T cells
sc_R7.NPC.Exp1_CCCTTAGCATAGAATG-1 5.01957523533752 1.20700145865325 CD8 ab-T cells 2
sc_E7.NPC.Exp1_CATCAAGTCTTGCAAG-1 1.68609070488861 -0.403296727887357 TRM cells
sc_R1.NPC.Exp1_CATGCCTTCACCTTAT 0.154780489296221 4.51451681161765 gd-T cells
sc_R7.NPC.Exp1_AACGTCAAGGATATAC-1 2.72892629811218 -1.17152180170175 TRM cells
sc_R5.NPC.Exp1_GTAGGTTCACCTCAGG-1 -2.19479334643433 0.143457334288393 NK cells 2
sc_R5.NPC.Exp1_GATCATGCAATACCCA-1 -0.81584263136933 3.79696486497763 gd-T cells
sc_H2.NPC.Exp1_CCTTTCTTCCTTTCGG 1.54743849942138 -3.33896042799112 MAIT cells 1
sc_R5.NPC.Exp1_TCACATTAGCACCCAC-1 1.48652708241393 0.434871028908526 CD8 ab-T cells 1
sc_R6.NPC.Exp1_GCAGCCACAGGTCAGA-1 -4.55603921702454 0.904364060410296 NK cells 2
sc_R6.NPC.Exp1_CCACGTTAGCGTGCTC-1 2.19575583645751 0.778888743170534 CD8 ab-T cells 1
sc_E3.NPC.Exp1_GGACGTCTCTTGTCAT -5.03446185877869 -2.08974792455789 NK cells 3
sc_E3.NPC.Exp1_CAGCAGCGTCTCGTTC 0.798913237542414 -2.01317502950784 CD8 ab-T cells (stress)
sc_R7.NPC.Exp1_CCACTTGTCAACCGAT-1 1.87658750721862 -0.230273027173246 TRM cells
sc_E1.NPC.Exp1_GCATGATCAGATTGCT 4.76781189152648 -2.02869393324014 MAIT cells 2
sc_E7.NPC.Exp1_TCATTACGTACCGCGT-1 -4.57458055308411 2.13596175218466 NK cells 1
sc_R7.NPC.Exp1_CAGCGTGCACCTCGTT-1 2.91189634510925 -0.594679851285185 TRM cells
sc_R5.NPC.Exp1_GATGATCTCAAGCCCG-1 4.65579855153015 0.283545892485415 CD8 ab-T cells 2
sc_R7.NPC.Exp1_TGATTTCCACCCTAGG-1 -0.832582417040564 5.29641697908286 Infiltrating NK cells
sc_E3.NPC.Exp1_ATTCTACAGTTGAGAT 2.6768978805249 -4.46412922834512 MAIT cells 1
sc_R1.NPC.Exp1_CCTTACGTCCCATTTA -3.01761997035096 -2.23228265737649 NK cells 3
sc_E1.NPC.Exp1_GCACATACAATCTGCA 4.44152700611999 2.34045300985221 ILC3
sc_E3.NPC.Exp1_TGAGGGATCGACCAGC 2.69405185887267 -3.17784406637308 CD8 ab-T cells (stress)
sc_R6.NPC.Exp1_TAACACGCAATTGCGT-1 3.53606116482665 -0.77835180257913 TRM cells
sc_R1.NPC.Exp1_CGGACGTGTCACCTAA -4.1525448589618 -1.97616888975259 NK cells 3
sc_E7.NPC.Exp1_ATAGGCTTCTAGAGCT-1 -5.19796502879212 -1.55481650327798 NK cells 3
sc_E3.NPC.Exp1_CTTGGCTGTGCAGACA 2.52313244053771 -3.14763023351785 MAIT cells 1
sc_R7.NPC.Exp1_CTTCTCTTCTGGACCG-1 2.70002472111633 -1.48683263754007 MAIT cells 2
sc_R3.NPC.Exp1_ACTGAACAGTCAAGGC 1.42104029366424 -2.5022895524418 CD8 ab-T cells (stress)
sc_R6.NPC.Exp1_AAAGGTATCGCTACAA-1 -3.05030644229004 2.35987446809653 NK cells 1
sc_R1.NPC.Exp1_CATGCCTGTCGCCATG -3.59085309794495 0.782872345098292 NK cells 1
sc_R2.NPC.Exp1_TGCTACCAGGCTCTTA 3.50144564816406 -1.13394095396158 TRM cells
sc_R7.NPC.Exp1_TGGAACTCAGTATTCG-1 -1.77480638316224 -2.07302476858255 NK cells 3
sc_R6.NPC.Exp1_GTGCAGCCAGGCTCTG-1 4.65313875386169 1.02081384862307 CD8 ab-T cells 2
sc_R5.NPC.Exp1_CGATGGCCAAGGCGTA-1 -4.14700353434632 2.28686390424613 NK cells 1
sc_R3.NPC.Exp1_TAAGTGCAGCCCGAAA 4.40396654316833 0.403239320763384 TRM cells
sc_H2.NPC.Exp1_CGGTTAAAGGCAAAGA 3.80095588871887 -2.92422534917947 CD8 ab-T cells (stress)
sc_R6.NPC.Exp1_TCGTGGGTCCGACATA-1 3.0640717715924 -3.32603957151529 MAIT cells 2
sc_R6.NPC.Exp1_TGGGATTAGAACTTCC-1 -2.39438832095215 3.85052845979575 gd-T cells
sc_R1.NPC.Exp1_ATTGGTGAGCTAACTC -2.75739205172608 1.93832002187613 NK cells 1
sc_R7.NPC.Exp1_TGCTCGTAGCTCCACG-1 5.73870098301818 -1.32141973470804 Naive CD4+ T cells
sc_R6.NPC.Exp1_AAAGGATCAACCGTGC-1 -2.39971769145081 3.87434599901084 gd-T cells
sc_E7.NPC.Exp1_GTGTGGCCAGCGTTTA-1 1.9316312045758 -2.86807991956827 TRM cells
sc_R1.NPC.Exp1_ATAACGCCACGACGAA -5.13920629313538 0.374177258261477 NK cells 1
sc_R5.NPC.Exp1_GGGACAACAAATGGTA-1 -1.24071133425782 4.1005620768154 gd-T cells
sc_R7.NPC.Exp1_GTGACGCGTATCGCGC-1 1.90019654938629 -0.844856638661588 TRM cells
sc_R7.NPC.Exp1_CGTAAGTCAGTGCGCT-1 1.36431777188232 1.25303269530181 CD8 ab-T cells 1
sc_R5.NPC.Exp1_GAGTGAGGTTCACCGG-1 1.91202509114196 0.796120060407554 CD8 ab-T cells 1
sc_R6.NPC.Exp1_GGGATCCGTATCGGTT-1 5.7706843585675 -1.12474705671426 Naive CD4+ T cells
sc_R7.NPC.Exp1_CAGATCATCCTTGAAG-1 -3.89650953105042 1.74616781974677 NK cells 1
sc_E3.NPC.Exp1_TGTTCCGCATCGGTTA 3.74884926983764 -3.64137341474649 MAIT cells 1
sc_R6.NPC.Exp1_TCTATACGTCCTGTCT-1 4.27360641667297 -2.59209968542215 MAIT cells 2
sc_R7.NPC.Exp1_TGCATCCGTGCGCTCA-1 1.9140588016217 -1.09064425920602 TRM cells
sc_E7.NPC.Exp1_CCGTGAGGTTGGACCC-1 -5.35526168635438 0.687556188353335 NK cells 1
sc_H1.NPC.Exp1_TACTTACGTCTCAACA 5.28981363484313 0.390644352682863 CD8 ab-T cells 2
sc_R6.NPC.Exp1_CAGTTCCGTATTCTCT-1 3.41490232655456 -3.23650814985391 MAIT cells 2
sc_R5.NPC.Exp1_CCAAGCGGTTTCCCAC-1 -5.17581069758484 1.810639362582 NK cells 1
sc_R6.NPC.Exp1_GTGATGTCAAATTAGG-1 4.31936227986267 -1.74835469221231 MAIT cells 2
sc_H2.NPC.Exp1_GTATCTTGTATGCTTG -0.743527117281653 1.53667245412711 Infiltrating NK cells
sc_R7.NPC.Exp1_TGAGCATCATCCGTTC-1 0.91857504555633 -3.11469246839639 MAIT cells 1
sc_R7.NPC.Exp1_ATTACTCGTGGTTTGT-1 1.51157569596221 -3.91688420271036 MAIT cells 2
sc_E7.NPC.Exp1_ATCACAGAGTTACGTC-1 1.72835755059173 1.54285172725562 CD8 ab-T cells 1
sc_R2.NPC.Exp1_CACCAGGAGGTCGGAT -5.4149640827472 1.09577865506056 NK cells 2
sc_R5.NPC.Exp1_CTGCGAGAGATACAGT-1 0.0586676717703571 5.78001139665488 Infiltrating NK cells
sc_H1.EKS.Exp1_TGGTTAGGTCAGCTAT 2.60988294789245 -3.90452219938394 MAIT cells 1
sc_R6.NPC.Exp1_GCCATTCCACATAACC-1 -5.39444005778382 -0.749662775746549 NK cells 3
sc_R7.NPC.Exp1_ATAGGCTTCCGAAATC-1 3.66000020214965 1.74713091159705 CD8 ab-T cells 2
sc_E3.NPC.Exp1_CACTCCACAGTCTTCC -1.019541206866 4.35886023546103 gd-T cells
sc_R6.NPC.Exp1_TGCTGAAGTGTAACGG-1 -5.07060325434754 2.69550846124533 NK cells 1
sc_R7.NPC.Exp1_TCTAACTCAGTAGTGG-1 3.75065934369018 -1.10753859972116 TRM cells
sc_E7.NPC.Exp1_TCATCCGCACAGCCTG-1 5.21944439122131 0.897579613872801 CD8 ab-T cells 2
sc_E3.NPC.Exp1_TCAGATGAGATCACGG -3.44160425952027 -1.21559144949075 NK cells 3
sc_R7.NPC.Exp1_AGGTCTAAGTTGGAGC-1 -0.357998314409948 3.09757826829795 gd-T cells
sc_R7.NPC.Exp1_AAAGTGAAGATTACCC-1 -1.52992391875336 -0.387468833676542 CD8 ab-T cells 1
sc_R7.NPC.Exp1_TGATGGTGTCGTGCCA-1 -4.96185767939637 -2.40432145094034 NK cells 3
sc_E3.NPC.Exp1_TTGCCGTAGCCCGAAA -3.91234314730713 1.80231974626425 NK cells 2
sc_R3.NPC.Exp1_CTCGGAGGTCATCCCT 4.75175487706115 -3.89709641431924 MAIT cells 2
sc_R5.NPC.Exp1_GTCTAGACAGCCCAGT-1 -4.91044128230164 1.56481586004141 NK cells 1
sc_R7.NPC.Exp1_TAGTGCACATCGGAAG-1 3.56002914616516 -2.69968964552041 MAIT cells 2
sc_E7.NPC.Exp1_TTCAATCTCCTATTTG-1 4.8346492023175 -1.51380207037088 Naive CD4+ T cells
sc_R7.NPC.Exp1_AGCATCAAGAGGGTGG-1 0.634045061558985 -1.09255363439676 CD8 ab-T cells (stress)
sc_R5.NPC.Exp1_GTTTACTTCATCTCTA-1 -0.343215528040625 3.35579584146384 gd-T cells
sc_R5.NPC.Exp1_ATGCCTCGTCGAATTC-1 2.94795000264099 1.34072987342719 CD8 ab-T cells 1
sc_R6.NPC.Exp1_ATTCAGGGTCGTTATG-1 4.78167354771545 -1.91013862585184 Naive CD4+ T cells
sc_H2.NPC.Exp1_CAACTAGGTCGCTTCT 5.16013443180969 -1.51318718885538 TRM cells
sc_H2.NPC.Exp1_CCTCTGACACGGTGTC -1.65125751784394 0.0575927903735983 NK cells 2
sc_R6.NPC.Exp1_AATCGACGTTCACCGG-1 2.44661199757507 0.850511453845536 CD8 ab-T cells 1
sc_E3.NPC.Exp1_TTTCCTCGTAGGGTAC 2.72033750721862 1.2149442246044 CD8 ab-T cells 1
sc_E7.NPC.Exp1_CATCGTCAGGGTACAC-1 -5.13769138148377 -2.20087863897439 NK cells 3
sc_R7.NPC.Exp1_CGCGTGACAGACGGAT-1 2.0683442325299 -0.781899590245451 TRM cells
sc_R6.NPC.Exp1_TGTCCTGAGTCACTAC-1 4.13143169590881 -0.381868023625578 CD8 ab-T cells 2
sc_R5.NPC.Exp1_CGAGAAGAGGACCCAA-1 -2.91515076449463 2.58259366060141 NK cells 1
sc_H1.EKS.Exp1_TTTGTCAAGGAATTAC 2.13294279286315 -3.9280126283085 MAIT cells 1
sc_R7.NPC.Exp1_CTCATTATCCTCTTTC-1 2.68395936200073 -2.87365509962198 MAIT cells 2
sc_E6.NPC.Exp1_AAGACTCAGCCGCACT-1 -4.09056175044129 2.87695763612631 NK cells 1
sc_R6.NPC.Exp1_GCTTCACCAAACCATC-1 4.3272234172528 2.30443726087454 ILC3
sc_E3.NPC.Exp1_CCCTCCTTCTGCAGTA 0.38246333310058 -2.56052829717752 MAIT cells 2
sc_R7.NPC.Exp1_GACGCTGGTCAAAGCG-1 3.22452413746765 -3.21522643064615 MAIT cells 2
sc_R7.NPC.Exp1_TGATCTTTCTGACAGT-1 1.68683218666961 -0.611346502057279 TRM cells
sc_R5.NPC.Exp1_GAACACTTCGCGGTAC-1 -0.653122487574316 5.761637907275 Infiltrating NK cells
sc_H1.NPC.Exp1_CGATGGCAGAGTCGGT -4.83821237376282 1.22256780768279 NK cells 2
sc_R7.NPC.Exp1_TTTGATCGTGGACCTC-1 3.30581056782653 -0.589206118336881 TRM cells
sc_R6.NPC.Exp1_TTGGGTACATAATGCC-1 5.12375080296447 -1.8559215257084 MAIT cells 2
sc_R7.NPC.Exp1_CCACACTCATGTCGTA-1 -5.93904292872498 1.31136832738761 NK cells 1
sc_E7.NPC.Exp1_TTCCTAACAACGTTAC-1 -4.11705291560242 -1.01151992773172 NK cells 1
sc_R1.NPC.Exp1_GGATGTTTCATTGCGA 0.451528486699366 0.25177822614554 CD8 ab-T cells 1
sc_E3.NPC.Exp1_ACTGAACGTGTGTGCC -4.9930366306598 0.613803725489413 NK cells 2
sc_R1.NPC.Exp1_CACTCCACATTGGTAC -0.110367435126997 5.6039902975643 Infiltrating NK cells
sc_R3.NPC.Exp1_CCATGTCAGGCTACGA -4.08102739146302 0.925453413077627 NK cells 2
sc_E7.NPC.Exp1_GTAATGCTCGGACCAC-1 3.61483323285034 -3.33163859342691 MAIT cells 2
sc_R1.NPC.Exp1_ACTATCTCAGAAGCAC -0.342310550719 1.14127514863852 CD8 ab-T cells 1
sc_R7.NPC.Exp1_TGATCAGAGGTGCCTC-1 0.0585084528630008 6.21500847841147 Infiltrating NK cells
sc_R1.NPC.Exp1_ATTTCTGCAAGCGAGT -2.67551148226807 0.656210358985697 NK cells 1
sc_R6.NPC.Exp1_AGGGTTTTCACTTGGA-1 2.60158645817687 -2.70079972242471 MAIT cells 2
sc_E3.NPC.Exp1_CGTCAGGCAAGCGATG -4.36096847346375 1.35784630084876 NK cells 1
sc_R7.NPC.Exp1_CGGAACCCAAGTAGTA-1 -0.0330456635946999 7.33778212571982 Infiltrating NK cells
sc_R7.NPC.Exp1_TGATCAGTCATCTACT-1 -0.0425020932252179 6.36504433656577 Infiltrating NK cells
sc_R7.NPC.Exp1_AATGAAGTCTGCCCTA-1 2.56194793888976 0.136133413561617 TRM cells
sc_E3.NPC.Exp1_AGGTCCGAGATGCGAC -2.8584865360553 0.40464745069388 NK cells 2
sc_E3.NPC.Exp1_AGGCCGTTCATGTGGT 1.67087495037963 -4.44233967756387 MAIT cells 1
sc_R5.NPC.Exp1_CATGGATTCCGTGGGT-1 0.655609783620142 -3.96470429395791 MAIT cells 1
sc_R6.NPC.Exp1_TGCATGATCTACTATC-1 0.879675802678369 -1.79144026731607 CD8 ab-T cells (stress)
sc_R7.NPC.Exp1_GGAGGTACACTAAACC-1 3.78894459912231 -0.688439388028349 TRM cells
sc_R6.NPC.Exp1_AGGAGGTTCCAACCGG-1 1.4211639136975 -0.452448267689909 MAIT cells 2
sc_E3.NPC.Exp1_GCGCCAAAGGACGAAA -4.50239980509827 0.235879938849245 NK cells 2
sc_H1.NPC.Exp1_GTCATTTGTACGCACC -0.109888169079519 5.03416464830283 Infiltrating NK cells
sc_E3.NPC.Exp1_GTAACTGCATTTCAGG -3.4621528415973 0.847436636486088 NK cells 2
sc_R7.NPC.Exp1_ATCACAGGTACTTCCC-1 0.639635083169245 -3.77337195371744 MAIT cells 1
sc_R1.NPC.Exp1_TCGGTAATCTGCGTAA -4.33061206629822 0.0984998157108176 NK cells 1
sc_R7.NPC.Exp1_TTCTAACTCCCGGTAG-1 2.10717737385681 -1.86924578642007 CD8 ab-T cells 2
sc_R7.NPC.Exp1_GAGGCCTCAGCCGGTT-1 2.1333392829602 -2.81870319341775 MAIT cells 2
sc_E7.NPC.Exp1_CGAAGTTCATTCATCT-1 -5.48552358439515 -1.44927885030862 NK cells 3
sc_R1.NPC.Exp1_TCGTACCCACAGTCGC -3.97539437106202 0.508008967884814 NK cells 1
sc_R5.NPC.Exp1_TTTGGTTTCCGACATA-1 -4.32485187342713 3.05204151178244 NK cells 1
sc_E3.NPC.Exp1_ACCCACTTCTCGCTTG -4.60264909556458 0.488608460673128 NK cells 2
sc_R7.NPC.Exp1_GGTCACGCACGCTGTG-1 -4.55159128001282 2.39594553018454 NK cells 1
sc_E3.NPC.Exp1_TTCTTAGGTGCACCAC -3.79449880412171 1.4467369725788 NK cells 2
sc_E3.NPC.Exp1_GATGAAATCCGTCAAA 1.97960722157409 -3.371569413892 MAIT cells 1
sc_E6.NPC.Exp1_GATCAGTTCATTGCCC-1 3.43586194226196 -0.932097096196378 TRM cells
sc_R1.NPC.Exp1_TATGCCCCACTGCCAG -3.53553712657044 1.41308132911566 NK cells 1
sc_E3.NPC.Exp1_AAGCCGCTCTCGCTTG 2.50995671460082 -3.86603190397378 MAIT cells 1
sc_R5.NPC.Exp1_TGACTCCAGTCTGTAC-1 -4.7159084110553 1.99859295392874 NK cells 1
sc_R1.NPC.Exp1_CTCGAAACATGCATGT -4.57353818705628 -0.665650982609953 NK cells 3
sc_R6.NPC.Exp1_ATTACTCTCCCTCGTA-1 -3.66137588313172 3.19368098283652 NK cells 1
sc_E7.NPC.Exp1_AGATGCTCACCAGCTG-1 5.26712143132141 -1.37038995718118 Naive CD4+ T cells
sc_R7.NPC.Exp1_CTGCTCACACCACTGG-1 5.42839538762023 -0.999768275967802 Naive CD4+ T cells
sc_R7.NPC.Exp1_CAACGGCGTGTTTCTT-1 -4.49172771266053 -2.45007039999124 NK cells 3
sc_R6.NPC.Exp1_CATCCCATCAGTGTTG-1 2.97751176068237 -1.04097737764474 TRM cells
sc_E7.NPC.Exp1_AATTTCCGTTCCGGTG-1 2.08086740681579 -0.840863008252348 TRM cells
sc_E7.NPC.Exp1_TTGCCTGTCTTGTGCC-1 1.75563955017974 1.57340339923743 CD8 ab-T cells 1
sc_H1.EKS.Exp1_TGCCAAATCCCGGATG -5.33001506617615 1.04571504498366 NK cells 2
sc_E3.NPC.Exp1_ATTATCCAGCATGGCA -0.878994884997107 5.40004752183798 Infiltrating NK cells
sc_R3.NPC.Exp1_GAGTCCGTCGTATCAG 1.52024697968414 -1.04703654741403 MAIT cells 2
sc_R5.NPC.Exp1_AAGCGTTAGTTGGCTT-1 3.55276190945556 -2.10929395650979 MAIT cells 2
sc_R7.NPC.Exp1_CTGGCAGGTACTGACT-1 -5.13079822352479 -0.782267827740873 NK cells 3
sc_R1.NPC.Exp1_CGCTATCGTCTCACCT 3.09252464482238 0.491773079880511 TRM cells
sc_E3.NPC.Exp1_CATCCACTCCATTCTA 2.86878406712463 -2.59252645467874 MAIT cells 2
sc_E7.NPC.Exp1_TGCATGATCCGATAAC-1 3.43587791630676 -3.01103903745767 MAIT cells 2
sc_R7.NPC.Exp1_GTTACGAAGCTTAAGA-1 5.62897073933532 -1.23578192686197 Naive CD4+ T cells
sc_H1.EKS.Exp1_TACTCGCGTTTAGCTG 5.34638416478088 -1.07180406545755 Naive CD4+ T cells
sc_R1.NPC.Exp1_CGCTTCATCGTTGACA -3.33461249163697 0.713043097206389 NK cells 1
sc_E7.NPC.Exp1_GCAGTTACAGGCCTGT-1 2.73264825055053 -3.52424981092569 MAIT cells 2
sc_R5.NPC.Exp1_ATCGTAGCAAGAAATC-1 -1.00340748122285 4.15843771005515 gd-T cells
sc_R3.NPC.Exp1_TGCACCTAGAGCTATA 4.78534567067077 -3.78231980299112 MAIT cells 2
sc_E7.NPC.Exp1_GTTACCCGTGTGTTTG-1 3.68222868153503 -1.48725201582071 TRM cells
sc_R6.NPC.Exp1_TGTAAGCCACCTCTAC-1 3.40589415738037 -2.35424282049295 MAIT cells 2
sc_R6.NPC.Exp1_TTGTGTTAGTTTGGCT-1 1.72833823868682 0.00943074727896331 CD8 ab-T cells 1
sc_E3.NPC.Exp1_CATATGGTCAAAGACA -3.73224914362977 1.59628580118064 NK cells 2
sc_R3.NPC.Exp1_CCTACACGTCATACTG 4.69720661351135 -3.94311310743448 MAIT cells 2
sc_R3.NPC.Exp1_AAGGCAGAGTAGGTGC 3.48988687703063 2.09575853849295 Treg
sc_R7.NPC.Exp1_GGGCTCAGTGGATCGA-1 -4.09568965724061 -1.49582650159952 NK cells 3
sc_R7.NPC.Exp1_GACCGTGTCTCATTTG-1 -3.23787987521241 -2.50208236669656 NK cells 3
sc_R5.NPC.Exp1_CAGATTGTCGATTGGT-1 1.97787010380676 -3.69297387098428 MAIT cells 1
sc_R6.NPC.Exp1_CGGTCAGAGACGAGCT-1 -4.99256074717591 1.61573133970145 NK cells 1
sc_R7.NPC.Exp1_TCTTGCGCAATCAAGA-1 2.50708901593139 1.00864077711943 CD8 ab-T cells 1
sc_R6.NPC.Exp1_AAACGAACACAGTACT-1 2.87194120594909 -1.00314475988504 TRM cells
sc_R6.NPC.Exp1_TCCAGAAGTTAGGCTT-1 1.28354370304992 -0.733333129636015 MAIT cells 2
sc_R5.NPC.Exp1_ACGGAAGCACCAGCCA-1 3.54812872120788 -2.38160731290933 MAIT cells 2
sc_R5.NPC.Exp1_AAGTTCGCAGCTGAAG-1 -1.63065100005219 3.86301467920188 gd-T cells
sc_R6.NPC.Exp1_AGATGAAAGGCAATGC-1 3.90373956868102 -2.92047454809305 MAIT cells 2
sc_R6.NPC.Exp1_GGGATGATCCTTGGAA-1 5.25442135044982 0.996874730833803 CD8 ab-T cells 2
sc_R5.NPC.Exp1_GACTCTCAGTCACGAG-1 3.49822270581176 -2.22143055891153 MAIT cells 2
sc_R7.NPC.Exp1_AGTGACTAGGACTAAT-1 -1.57043624213288 -2.46510388349649 NK cells 3
sc_E3.NPC.Exp1_GCGACCAAGGGTTCCC 5.94528495976379 -1.01739420389291 Naive CD4+ T cells
sc_E7.NPC.Exp1_CTCAGAAAGAGTTCGG-1 0.0528310061400165 7.34653161073569 Infiltrating NK cells
sc_R7.NPC.Exp1_TTCCGTGCACCGCTGA-1 1.37705278107574 -3.07392408346292 MAIT cells 1
sc_E6.NPC.Exp1_CTCCCAAAGATGTAGT-1 5.29467785069396 -0.801887769452299 Naive CD4+ T cells
sc_E1.NPC.Exp1_CGGCTAGTCTTGAGAC -0.679893079310156 4.95105145479087 Infiltrating NK cells
sc_H2.NPC.Exp1_TGCACCTAGAAACGAG 4.51846134373596 -1.06172718500253 TRM cells
sc_E7.NPC.Exp1_AGTTCCCAGTGCCAGA-1 -5.00882089427064 1.729107301482 NK cells 1
sc_R7.NPC.Exp1_GGGTTTATCTCATAGG-1 -0.483305963783957 3.15451357866171 gd-T cells
sc_E3.NPC.Exp1_TACCTATCAATCACAC 2.2455788821881 -4.80810620283243 MAIT cells 1
sc_R7.NPC.Exp1_CATTCATGTTCGTTCC-1 0.0855894208853473 3.47352693582419 gd-T cells
sc_R5.NPC.Exp1_GTCAAACAGCCGAATG-1 -4.6459587841327 -1.12920870279428 NK cells 3
sc_R6.NPC.Exp1_TCACGGGCAGCAGTGA-1 2.80825030514648 -0.589525837651457 TRM cells
sc_R6.NPC.Exp1_TTCATGTAGCATACTC-1 -3.93765795519898 2.73955510164145 NK cells 1
sc_R7.NPC.Exp1_GGAGCAAAGCAAACAT-1 -5.62200296214173 1.85921154523734 NK cells 1
sc_E3.NPC.Exp1_GACTAACAGGACAGAA -4.79602945139954 -0.250354308835233 NK cells 2
sc_R7.NPC.Exp1_TGGGAAGAGTCGAGGT-1 3.94492923924377 -1.37327005361673 TRM cells
sc_E7.NPC.Exp1_TCTCTGGAGGCTATCT-1 1.90869688698699 -1.47517349218484 TRM cells
sc_R1.NPC.Exp1_AACTCTTCAGAAGCAC 0.719727513283991 -0.16505869125482 CD8 ab-T cells 1
sc_R6.NPC.Exp1_TCCTCCCCATGTCGTA-1 1.65843295761993 -3.9923117349064 MAIT cells 1
sc_E3.NPC.Exp1_ATAGACCCACAGCCCA 3.19908868977477 -3.99041773771402 MAIT cells 1
sc_R7.NPC.Exp1_TGTACAGAGAGTGACC-1 3.8875478477185 -1.70288469289895 TRM cells
sc_R7.NPC.Exp1_TGTCCACGTCAGACTT-1 0.835165259331964 0.863108869441782 CD8 ab-T cells 1
sc_H2.NPC.Exp1_GCTGGGTGTAGAAAGG -0.971319082289435 6.00554249788169 Infiltrating NK cells
sc_R5.NPC.Exp1_TCAAGTGGTCTGTGCG-1 3.47710358807495 -1.16307618116495 TRM cells
sc_R1.NPC.Exp1_CCTAAAGTCATTTGGG -3.47867596438477 -2.10351039861795 NK cells 3
sc_R1.NPC.Exp1_TCCCGATGTGGTTTCA 1.79567086407592 0.611147772320544 CD8 ab-T cells 1
sc_R3.NPC.Exp1_CGGACTGGTACCGAGA 4.03969919392517 0.665938909896647 TRM cells
sc_R6.NPC.Exp1_GTTGAACGTGGAACCA-1 4.56156027028015 -2.0636213014042 MAIT cells 2
sc_E7.NPC.Exp1_AATTTCCCATACCAGT-1 2.47415363499572 -0.567095298520292 TRM cells
sc_H2.NPC.Exp1_CATGCCTTCCGAAGAG -3.50368345072816 -2.50448753332254 NK cells 3
sc_E7.NPC.Exp1_TGGTACAGTCTTAGTG-1 -2.24893796732972 -2.3304944226658 NK cells 3
sc_R6.NPC.Exp1_GTTCCGTCACTCCTTG-1 4.3847995967572 -2.20412947630044 TRM cells
sc_H2.NPC.Exp1_TGCCCTATCAAGGTAA 3.27426445195129 -0.694267172566618 TRM cells
sc_H2.NPC.Exp1_AACCGCGGTCGAATCT 3.86647116848876 -3.10873581861612 MAIT cells 2
sc_R1.NPC.Exp1_CTCGGGAGTTGGTAAA -2.45348084261963 -2.30800916647073 NK cells 3
sc_R1.NPC.Exp1_GAACGGAAGGAATTAC -2.45553672602723 1.88257525468711 NK cells 1
sc_R6.NPC.Exp1_CATCGGGCATGGCTAT-1 -3.52306068232606 -0.00794954990502716 NK cells 2
sc_R7.NPC.Exp1_TGTTGAGAGCTTTCTT-1 -4.96357906153748 2.35777709985617 NK cells 1
sc_R5.NPC.Exp1_AATCGACTCAGCCTTC-1 3.48815786549499 1.67686049247626 Treg
sc_R6.NPC.Exp1_CAGGTATGTAGGCAAC-1 5.18401395985534 1.09635676051024 CD8 ab-T cells 2
sc_R6.NPC.Exp1_TCTATACCACCCTGTT-1 -0.931127014666296 3.13215444589499 gd-T cells
sc_R7.NPC.Exp1_GAAACCTAGGCTCTAT-1 -1.42851579478333 -2.46158911680337 NK cells 3
sc_R5.NPC.Exp1_GAGGCCTAGTAAGCAT-1 0.00423334994962113 5.68259356523398 Infiltrating NK cells
sc_R7.NPC.Exp1_ATCGCCTCAGAGTAAT-1 -5.88296258738587 1.10614607835654 NK cells 1
sc_E7.NPC.Exp1_GTAGGAGAGGCACGAT-1 2.3779190749829 -3.30143191312906 MAIT cells 2
sc_E3.NPC.Exp1_CCTTCGAGTTCCCTTG -0.583785000353552 -3.14926530813333 MAIT cells 1
sc_R7.NPC.Exp1_GTGGGAATCTCTTGCG-1 -5.19028318217347 -2.21270753835794 NK cells 3
sc_H2.NPC.Exp1_ACCCACTTCTGAGGGA 2.45411145398071 -4.27504994367715 MAIT cells 2
sc_H2.NPC.Exp1_TGCGTGGGTCTAGTCA 5.46574413487365 0.337913404949938 CD8 ab-T cells 2
sc_R7.NPC.Exp1_CACAACATCGCCACTT-1 -1.52884507468293 -2.38912107442972 NK cells 3
sc_H1.NPC.Exp1_CCTCAGTTCACAGGCC 2.32701527783325 -2.257808942548 TRM cells
sc_E3.NPC.Exp1_CGTCACTAGATATGCA 0.279671189278864 -2.40439440702554 MAIT cells 2
sc_R7.NPC.Exp1_ACGGTCGAGTTCCAGT-1 0.181405451983713 7.1383731176937 Infiltrating NK cells
sc_E3.NPC.Exp1_ACTGATGTCTTGTACT -4.80150211146424 -2.09147335981485 NK cells 3
sc_R6.NPC.Exp1_GCTCAAAGTGGTAACG-1 1.43979978272369 -0.871397275677885 MAIT cells 2
sc_E3.NPC.Exp1_TCGCGAGGTTAAAGAC 2.53134762951782 -4.02910258268472 MAIT cells 1
sc_R6.NPC.Exp1_CACAGGCGTTTCGGCG-1 -4.57166946223328 0.811113929175769 NK cells 1
sc_R7.NPC.Exp1_GGAGGATCACTCGATA-1 0.343651470631861 0.945099543579851 CD8 ab-T cells 1
sc_H1.EKS.Exp1_GACTGCGTCCTCAACC 5.62102949330261 -1.12704851125833 Naive CD4+ T cells
sc_H1.EKS.Exp1_TCCCGATAGAGCTTCT -3.72968972018311 -0.269379873028959 NK cells 2
sc_E7.NPC.Exp1_CTTCCTTCAGTATACC-1 -5.07930648615906 2.09296451116446 NK cells 1
sc_R1.NPC.Exp1_GCGACCATCTACCTGC 0.559247490853571 0.568228717693125 CD8 ab-T cells 1
sc_R5.NPC.Exp1_AAGACTCAGGTATAGT-1 -3.95673740199158 1.45391980911139 NK cells 1
sc_E3.NPC.Exp1_GCTTGAAGTTCAGACT -4.83590305140565 -2.06475665067788 NK cells 3
sc_R3.NPC.Exp1_TGCGTGGAGAAGGTTT 5.06313192555358 -3.91060997938272 MAIT cells 2
sc_R1.NPC.Exp1_ACGCCGACATTGCGGC -2.21297610095093 1.18211899305228 NK cells 2
sc_R1.NPC.Exp1_GGATTACCACTGTCGG -1.73975611022065 0.27394197488669 NK cells 2
sc_R1.NPC.Exp1_TCCCGATCAGTATAAG 4.4330641002362 -0.996789355031217 Naive CD4+ T cells
sc_E3.NPC.Exp1_GCACATAAGCGCTCCA 0.347970780820154 -3.67791392301675 MAIT cells 1
sc_R6.NPC.Exp1_TCTAACTAGCAGTACG-1 -4.15167224696229 3.30062697435263 NK cells 1
sc_R6.NPC.Exp1_TACCCACTCCCTTGGT-1 4.28909599492004 -3.17372800802347 MAIT cells 2
sc_R7.NPC.Exp1_ATTTACCCAATAAGGT-1 -4.90849674037049 -0.290440101376737 NK cells 3
sc_R5.NPC.Exp1_TTTATGCTCAGCCTCT-1 -0.795893314390875 5.52091191316489 Infiltrating NK cells
sc_R1.NPC.Exp1_TCAACGACACCGATAT -0.721787574797369 1.15845860148314 CD8 ab-T cells 1
sc_R5.NPC.Exp1_TACGCTCTCAACTGGT-1 -1.05324399760316 3.37511942888144 gd-T cells
sc_E3.NPC.Exp1_GATCTAGTCAGCTTAG 1.44107436844757 -2.66534902547952 CD8 ab-T cells (stress)
sc_E7.NPC.Exp1_ACAAAGACAAATGCGG-1 3.02928077885558 -0.53142477964517 TRM cells
sc_R7.NPC.Exp1_GTGTAACAGCGATCGA-1 0.186521706074976 4.02208660150412 gd-T cells
sc_R7.NPC.Exp1_ATTCTTGTCCGTAGTA-1 -5.22847736170838 -1.98109032606241 NK cells 3
sc_R7.NPC.Exp1_GAAGGGTCATCACCAA-1 -5.03387010386536 1.77963314557913 NK cells 1
sc_R7.NPC.Exp1_AACCAACAGTCAGGGT-1 -5.54407918742249 1.54601536298636 NK cells 1
sc_R5.NPC.Exp1_ATCGGATTCTTTCTAG-1 0.362905201405786 -3.76529957746622 MAIT cells 1
sc_R1.NPC.Exp1_CACCACTTCTACCTGC -2.61668145945618 0.892653677412306 NK cells 1
sc_R6.NPC.Exp1_AGACCCGCAAGACCTT-1 3.72506820866516 -2.66537906622049 MAIT cells 2
sc_R7.NPC.Exp1_GGAATGGTCTGCGGGT-1 0.368246939868235 -0.938819308034147 CD8 ab-T cells (stress)
sc_E7.NPC.Exp1_GCTACCTGTTCCACAA-1 0.286860761136316 6.5684153845394 Infiltrating NK cells
sc_R7.NPC.Exp1_ACAAAGAAGCTGTGCC-1 3.78456175038268 -1.3576727101719 TRM cells
sc_R7.NPC.Exp1_CTATCCGCACTAGTAC-1 0.587629136533045 -1.97151233648416 CD8 ab-T cells (stress)
sc_E3.NPC.Exp1_CATCGAATCATGGTCA -5.16527974894593 0.767373278536831 NK cells 2
sc_H2.NPC.Exp1_GTCAAGTGTACCATCA 4.38705789753845 -0.941904206029142 CD8 ab-T cells 1
sc_E7.NPC.Exp1_GAAGGACAGAAGCTCG-1 4.7379375667279 0.655126225003039 CD8 ab-T cells 2
sc_R1.NPC.Exp1_GGGAGATTCTACTATC 0.171054032534861 3.40714095140341 gd-T cells
sc_R6.NPC.Exp1_CGATCGGTCTTTGCGC-1 2.9508761138623 0.464051704653536 CD8 ab-T cells 1
sc_E3.NPC.Exp1_GCCAAATTCAAGCCTA -3.54515421679566 1.53508798385504 NK cells 2
sc_R5.NPC.Exp1_GATTCGAAGGCCCGTT-1 4.08831369587829 0.42868132496718 CD8 ab-T cells 2
sc_R7.NPC.Exp1_TTCTGTACATGAGGGT-1 -4.5454252987201 1.56596867347602 NK cells 1
sc_E3.NPC.Exp1_CTCACACGTTAGGGTG -3.82050025752137 1.21337844038848 NK cells 2
sc_R1.NPC.Exp1_CCATGTCCACGCCAGT -0.769245031386114 3.13036606813315 gd-T cells
sc_R7.NPC.Exp1_GGCTTGGCACTCAAGT-1 0.165776339263224 6.30242321992758 Infiltrating NK cells
sc_R3.NPC.Exp1_GGGATGAAGGATATAC -4.4559305935199 -1.58399440740701 NK cells 3
sc_R7.NPC.Exp1_GCAACCGTCATTTCGT-1 1.1868939370816 1.15859557295683 CD8 ab-T cells 1
sc_H1.EKS.Exp1_TGAGGGATCCAACCAA -3.77768886378358 0.500792126902376 NK cells 2
sc_R1.NPC.Exp1_ATTTCTGAGGGATGGG -1.96465266039918 -0.147227008095945 NK cells 2
sc_R5.NPC.Exp1_CACAACACAACCGTAT-1 -4.14822089961121 -2.49172522520181 NK cells 3
sc_E3.NPC.Exp1_TGCTACCAGACAGAGA 4.54967176625183 -0.437369246236051 Naive CD4+ T cells
sc_R7.NPC.Exp1_TACCCACCAGTTCTAG-1 -0.0787655823896299 1.28445992971305 NK cells 1
sc_R7.NPC.Exp1_GTCGAATGTTGGGAAC-1 -2.22048151782105 1.09504891539458 NK cells 2
sc_H1.NPC.Exp1_GCTCTGTTCGTCGTTC 4.55356514164855 -0.885530371419157 Naive CD4+ T cells
sc_E3.NPC.Exp1_CATGCCTGTCTCCACT 1.68386637875488 1.29675499702338 CD8 ab-T cells 1
sc_R7.NPC.Exp1_TCAGCCTAGTATAGAC-1 4.44242727467468 0.878629777380263 CD8 ab-T cells 2
sc_E6.NPC.Exp1_GCTGGGTGTCAGATTC-1 4.41860305973937 -0.575069088689054 TRM cells
sc_E7.NPC.Exp1_CGTAAGTCAGCTATTG-1 -4.95187270930359 2.22291384244803 NK cells 1
sc_R6.NPC.Exp1_ACGGAAGCACCGTGAC-1 -5.7236250667865 0.0879871060932028 NK cells 1
sc_R1.NPC.Exp1_CAGCTAAGTCCCTTGT -3.18117153933594 -1.83577706312295 NK cells 1
sc_E7.NPC.Exp1_TACGTCCGTATGAGGC-1 -4.89717233470032 2.01434813047293 NK cells 1
sc_H2.NPC.Exp1_CTTCTCTTCTCCAGGG 3.74403726765563 -0.169568915120329 TRM cells
sc_R7.NPC.Exp1_CACACAATCTGCATGA-1 0.164569583625101 6.15801451707724 Infiltrating NK cells
sc_R7.NPC.Exp1_CAGCAGCCACTGATTG-1 0.0280814663474788 5.45089791322592 gd-T cells
sc_R6.NPC.Exp1_AATGAAGAGTGTAGTA-1 3.66874611088683 -0.0389856884395731 TRM cells
sc_E6.NPC.Exp1_TCTAACTCAGGTATGG-1 -0.67314768126557 1.62824718261603 Infiltrating NK cells
sc_R6.NPC.Exp1_CCAATGACAGCTCGGT-1 -5.24243629267762 2.82868907953147 NK cells 1
sc_H2.NPC.Exp1_CATCGAAGTGATAAAC -4.02210676959107 1.67699627185706 NK cells 2
sc_R5.NPC.Exp1_GAGACCCCAACGATCT-1 -0.976172092467047 6.14039538408164 Infiltrating NK cells
sc_R7.NPC.Exp1_GGGACTCAGTAGCAAT-1 1.54598080822875 -3.42959715818521 MAIT cells 1
sc_R7.NPC.Exp1_TGACTCCGTGGAACAC-1 -2.23599231532166 0.928693543919359 NK cells 2
sc_R2.NPC.Exp1_CGCGGTACATCACGTA 1.77294921585967 -4.40729453062173 MAIT cells 1
sc_R5.NPC.Exp1_ATGAAAGTCCGATTAG-1 -3.22177493861268 2.12101111913565 NK cells 2
sc_R6.NPC.Exp1_ATTTCACCATCACAGT-1 -4.38277423670838 -0.0572937319194925 NK cells 3
sc_R3.NPC.Exp1_TGCACCTTCTCACATT 5.95515787312438 -1.09016730283853 Naive CD4+ T cells
sc_H2.NPC.Exp1_CTACCCAGTAGCGTCC 2.25300109097412 0.0454678943240988 CD8 ab-T cells 1
sc_R7.NPC.Exp1_TGGCGTGTCCTAAACG-1 -2.16394961169312 0.775083243646656 NK cells 2
sc_R6.NPC.Exp1_CTACCCAGTGAGCAGT-1 -4.41850507548401 2.94025395418051 NK cells 1
sc_R7.NPC.Exp1_ACTATGGAGCGTTCCG-1 2.66550337979247 0.594840507754122 CD8 ab-T cells 1
sc_R7.NPC.Exp1_AAATGGAAGGAGACCT-1 1.21725928494384 -0.700535435429777 MAIT cells 2
sc_E3.NPC.Exp1_GCGAGAAAGCTGCCCA 2.14200079152038 -4.48127915357705 MAIT cells 1
sc_E6.NPC.Exp1_CACTTCGGTGTCCTAA-1 -5.55492246440003 -0.308123130551542 NK cells 1
sc_R7.NPC.Exp1_ATCACGATCCCATAGA-1 2.70983564564636 -3.09772159551736 MAIT cells 2
sc_R5.NPC.Exp1_AATGACCAGGAATTAC-1 3.75057780453613 -1.88205005621072 TRM cells
sc_R1.NPC.Exp1_TAAGAGACAGCGTTCG -2.73735773852418 1.00792833770159 NK cells 1
sc_R5.NPC.Exp1_TAACCAGAGTAGCCAG-1 -4.54621780207703 -2.07637764906045 NK cells 3
sc_R7.NPC.Exp1_CGAGGAAGTGACTATC-1 -5.67828595927308 0.877392325350081 NK cells 1
sc_R1.NPC.Exp1_TAAACCGTCCTTGCCA -2.88333690455506 1.14093760753516 NK cells 1
sc_R2.NPC.Exp1_CTTAGGAGTCTCGTTC 2.220020648927 -4.11151768659707 MAIT cells 2
sc_R7.NPC.Exp1_TCGACGGTCTGGCCAG-1 1.95865881153991 -1.96717001890298 TRM cells
sc_R5.NPC.Exp1_ACTCTCGTCCACAGCG-1 -2.77768481066773 -2.42376496290323 NK cells 3
sc_R7.NPC.Exp1_ATCATTCAGTTACTCG-1 0.216092375010752 1.28134204054717 CD8 ab-T cells 1
sc_R5.NPC.Exp1_AGACCCGGTTCTCGTC-1 -5.29267680934022 -0.7134449670231 NK cells 1
sc_E3.NPC.Exp1_CACACCTCAGCCAATT 0.271915492505335 -1.80747320150491 CD8 ab-T cells (stress)
sc_R1.NPC.Exp1_GACCAATCACGGCGTT 0.447954115361475 3.02991889024619 CD8 ab-T cells 1
sc_R5.NPC.Exp1_ATGGGTTCAGCTGGTC-1 -0.899425449877478 4.58545969034079 gd-T cells
sc_R6.NPC.Exp1_AGGGTTTGTGCACAAG-1 -6.24466741374085 1.10771451497916 NK cells 1
sc_R7.NPC.Exp1_ACCGTTCAGGCCCGTT-1 -5.95974242976258 1.40354023481253 NK cells 1
sc_E3.NPC.Exp1_TCAGGTAAGGCCCGTT 1.99468290516784 -3.82122494672891 MAIT cells 1
sc_R1.NPC.Exp1_CCGTTCAGTGTTTGTG -2.06455087950776 0.924968506940638 NK cells 2
sc_R7.NPC.Exp1_AAGCATCAGCCTCAGC-1 0.187488642424845 7.03939745927695 Infiltrating NK cells
sc_R2.NPC.Exp1_GATCGTATCTGCAGTA 5.09012376973083 -1.75795676206705 Naive CD4+ T cells
sc_E7.NPC.Exp1_TCGGATAAGTCGGCCT-1 -5.47847068598816 2.02487133050803 NK cells 1
sc_E3.NPC.Exp1_CTCACACAGCTAAGAT 1.97458255001953 -4.36650731062051 MAIT cells 1
sc_H2.NPC.Exp1_GTCGGGTTCACATACG 2.15179168888976 -3.48771931623575 MAIT cells 2
sc_R7.NPC.Exp1_CCACCATAGATGAATC-1 -0.576164993553854 -2.46812655424234 CD8 ab-T cells (stress)
sc_R7.NPC.Exp1_CGTAATGAGAGTGAAG-1 2.98913323590209 0.680476020821367 TRM cells
sc_R6.NPC.Exp1_GGAACCCAGAGTGGCT-1 -4.692412736922 0.169325154074465 NK cells 1
sc_R7.NPC.Exp1_GGGTCACCAGCGAGTA-1 0.174989011973642 3.79882667566184 gd-T cells
sc_R5.NPC.Exp1_CCCGGAACACGAAGAC-1 -2.95825708201478 2.68560753370169 NK cells 1
sc_R6.NPC.Exp1_TTAGGGTCAGTGGTGA-1 -3.45227110674927 -0.173438925496305 NK cells 2
sc_E3.NPC.Exp1_CACATTTGTCTAGGTT -0.993049564867712 5.53556845689658 Infiltrating NK cells
sc_R5.NPC.Exp1_TCATTGTCAAGGCAAC-1 4.07895385929992 -2.8960826585209 MAIT cells 2
sc_H1.NPC.Exp1_CGTGTAAAGCTGAACG 0.119155329555773 4.43296502138022 gd-T cells
sc_R5.NPC.Exp1_TGCAGATTCTGGGCAC-1 -4.51183831980774 -0.0499612281238687 NK cells 3
sc_R1.NPC.Exp1_TTGCCGTGTCTGCGGT -0.00582050076077087 3.29253552461508 gd-T cells
sc_R7.NPC.Exp1_TACTTACAGCTACTAC-1 5.60312044331481 -0.787523765317167 Naive CD4+ T cells
sc_R7.NPC.Exp1_TCTTCCTCATTCCTCG-1 -4.78218782237122 -0.818413395634855 NK cells 3
sc_E3.NPC.Exp1_GTGCATAAGATACACA -5.19066322138856 0.166133206137453 NK cells 2
sc_R6.NPC.Exp1_TATCTGTCAATCAGCT-1 0.690109190434717 -1.52751352285501 CD8 ab-T cells (stress)
sc_R7.NPC.Exp1_AGGCATTAGGATACGC-1 0.0466046602432956 -0.160311240903105 CD8 ab-T cells 1
sc_R5.NPC.Exp1_GTAATGCGTAGCGATG-1 3.37550222584655 -3.08329536413309 MAIT cells 2
sc_E3.NPC.Exp1_TAGCCGGTCGTTACAG 2.66836297223022 -4.16436888670083 MAIT cells 1
sc_R7.NPC.Exp1_ACTACGATCCGATCTC-1 -1.4679847984607 -2.67219998335 NK cells 3
sc_R7.NPC.Exp1_TTCTCTCTCGCTAGCG-1 0.281348136157297 3.91749856973532 gd-T cells
sc_H1.NPC.Exp1_CAGCAGCCATGCCTAA -5.92769038966248 0.699512336202894 NK cells 1
sc_R6.NPC.Exp1_ACATCCCTCAAGTGGG-1 0.37279119798591 6.01906846071128 Infiltrating NK cells
sc_H1.EKS.Exp1_CATCAGATCAAGGTAA -0.102261944770313 -3.38151003812906 MAIT cells 1
sc_H2.NPC.Exp1_CATGACACAAGCTGAG 1.32120263287475 0.748217236050402 CD8 ab-T cells 1
sc_R7.NPC.Exp1_TTACCGCCAAATCAAG-1 -3.32533061793397 -2.34710409139749 NK cells 3
sc_E7.NPC.Exp1_CGGACACCATTATGCG-1 4.99643099018981 0.556624393709933 CD8 ab-T cells 2
sc_R7.NPC.Exp1_ATTACCTTCTTACGTT-1 4.18416130253723 0.744911540099417 CD8 ab-T cells 2
sc_R5.NPC.Exp1_CCGGGTAGTGTTAGCT-1 -4.60564840128968 1.67513386512641 NK cells 1
sc_E7.NPC.Exp1_CTGCCTAAGAAGTCTA-1 -0.937267962008215 -2.07256009077188 TRM cells
sc_E7.NPC.Exp1_ATTTACCCACAACGTT-1 2.03550612637451 -1.16846873258706 TRM cells
sc_E5.NPC.Exp1_TAGCACATCTGGACTA-1 4.23353683659484 -1.34649493192788 TRM cells
sc_R3.NPC.Exp1_GGATTACAGCAATATG 4.10940086552551 -3.94219567274209 MAIT cells 2
sc_H2.NPC.Exp1_GCGCAGTGTAGAGTGC 3.51121175000121 0.770614668526684 TRM cells
sc_R7.NPC.Exp1_TGTGATGTCTTCGATT-1 -0.773893895655371 2.21954427266959 NK cells 1
sc_R1.NPC.Exp1_CTACCCAGTAATAGCA -4.22899091532776 2.92180607820395 NK cells 1
sc_R7.NPC.Exp1_AACACACGTGGCTTGC-1 3.50769006916931 -2.94775559400674 MAIT cells 2
sc_R6.NPC.Exp1_ACAGCCGGTCACTCTC-1 -0.068932051866747 4.98418829942587 Infiltrating NK cells
sc_E7.NPC.Exp1_GAGACTTGTGTTCATG-1 -4.29156530192444 -1.2539346406376 NK cells 1
sc_R3.NPC.Exp1_GATGAGGTCCGTCATC 4.94993173787048 -3.67580773328897 MAIT cells 2
sc_E3.NPC.Exp1_ACACCCTTCAGAGCTT -3.28400576403687 0.659506525644099 NK cells 2
sc_R1.NPC.Exp1_GATGCTAAGGATGCGT -3.35786736300538 2.30003915334586 NK cells 1
sc_R3.NPC.Exp1_TGCACCTCAGGATCGA -4.16756713679383 -0.165760118714536 NK cells 2
sc_R5.NPC.Exp1_CTACTATGTATCCTCC-1 -4.10550010493348 3.4137637426937 NK cells 1
sc_R7.NPC.Exp1_TACCCACGTCGTACTA-1 -4.74689328959534 0.994887869604861 NK cells 1
sc_R6.NPC.Exp1_TCGCAGGCAACCACGC-1 -5.15507018855164 2.870125274905 NK cells 1
sc_R6.NPC.Exp1_GTGTTCCCAGGTTCAT-1 1.84984087654998 0.530938278683459 CD8 ab-T cells 1
sc_E3.NPC.Exp1_CTCAGAAGTGTCAATC 1.93010651776245 -4.55925633405801 MAIT cells 1
sc_R5.NPC.Exp1_ATCATTCTCTGAGCAT-1 4.60997450062683 -0.757784027806486 Naive CD4+ T cells
sc_E3.NPC.Exp1_AGAATAGGTCTGGAGA 3.33466255375793 0.749106470295225 TRM cells
sc_R5.NPC.Exp1_GTCATGATCATTTGTC-1 -4.63765895655701 2.67698798681143 NK cells 1
sc_R5.NPC.Exp1_CACGAATTCGCCACTT-1 2.52954971501281 -0.621943492642607 TRM cells
sc_E3.NPC.Exp1_GCGCCAACACGTAAGG 1.62565147587707 -4.30134751295205 MAIT cells 1
sc_E7.NPC.Exp1_CATTCCGGTCCGAAAG-1 -0.448492351084448 3.29995487237815 gd-T cells
sc_H1.NPC.Exp1_GTTAAGCCAGGCAGTA -4.00555336764405 0.21307532096747 NK cells 2
sc_E3.NPC.Exp1_CGATTGACACCTCGGA 4.01675855824401 -0.23229147886392 Naive CD4+ T cells
sc_R5.NPC.Exp1_CAATGACTCAGTAGGG-1 0.276439872473978 4.09116790796164 gd-T cells
sc_E7.NPC.Exp1_AGCATCATCTCCTGTG-1 1.17734265038421 0.400555025585924 CD8 ab-T cells 1
sc_R7.NPC.Exp1_TCTGGCTCATCTCATT-1 -3.16414773753235 -2.40733792280313 NK cells 3
sc_H2.NPC.Exp1_TTGGCAAGTCTTGTCC 3.22589218327453 -1.44265582059976 TRM cells
sc_E7.NPC.Exp1_GCCAGGTAGACCATTC-1 1.80515134045532 -0.556129712811674 TRM cells
sc_E3.NPC.Exp1_GTCTCGTCAAGTTCTG 4.297342416734 -0.797564167729582 Naive CD4+ T cells
sc_H1.EKS.Exp1_TCGAGGCTCCCAAGAT 5.42487680622985 -1.50564052557107 Naive CD4+ T cells
sc_R3.NPC.Exp1_CAGAGAGTCACGACTA -3.22271025469849 -2.6508023927128 NK cells 3
sc_E7.NPC.Exp1_CCAATTTTCTCCAATT-1 2.39501750180175 -0.339801568738188 TRM cells
sc_E3.NPC.Exp1_CCTCTGATCCGCATAA 3.26392304608276 -4.55243660902139 MAIT cells 1
sc_R5.NPC.Exp1_AGTGATCGTTGCGTAT-1 -5.02921378901551 0.824524147235786 NK cells 1
sc_R6.NPC.Exp1_GGTGAAGGTTTGTTCT-1 2.51864278027465 0.302133302935396 TRM cells
sc_E7.NPC.Exp1_ACTCCCACAGTTAGAA-1 1.41048872181823 -0.457300562611784 TRM cells
sc_R7.NPC.Exp1_TTACGTTTCCTTCGAC-1 3.23422062107971 -1.72233535741922 TRM cells
sc_H1.EKS.Exp1_CGACTTCTCCCTCAGT -3.87100422671387 0.929301004656588 NK cells 2
sc_R7.NPC.Exp1_ATCGCCTCATCCTAAG-1 -2.51285589030335 1.27893046642188 NK cells 1
sc_R3.NPC.Exp1_GAACGGATCCGTAGTA 4.82564031788757 -3.25052191709634 MAIT cells 2
sc_E7.NPC.Exp1_TGTAGACTCAAATGAG-1 -4.69525087168763 -2.45186163877603 NK cells 3
sc_R7.NPC.Exp1_TGAGGGATCCCGAGAC-1 2.49947082707336 -0.592633862248625 TRM cells
sc_R6.NPC.Exp1_CTACGGGGTAGGAAAG-1 -3.52117598345826 -0.0663540551578653 NK cells 2
sc_R5.NPC.Exp1_CGAGAAGCAGTGTACT-1 -4.40621793559144 2.35029194856528 NK cells 1
sc_R6.NPC.Exp1_CCCTCAATCGTAGCCG-1 2.53998481938293 -1.52537395452615 TRM cells
sc_E7.NPC.Exp1_TACCGAATCGCGTGAC-1 3.62754285046508 -1.44215394949075 TRM cells
sc_E3.NPC.Exp1_AAACGGGGTAAAGTCA -4.71710336497376 -0.613703388920988 NK cells 1
sc_R5.NPC.Exp1_TCACATTTCGATTCCC-1 -4.02322042277405 2.94251368547324 NK cells 1
sc_R6.NPC.Exp1_ATACCGAGTCTTGCGG-1 3.40791547009399 -0.488970536938871 TRM cells
sc_R5.NPC.Exp1_AACGTCATCTTGTTAC-1 2.84993183323791 -3.04432680105325 MAIT cells 2
sc_R1.NPC.Exp1_CACACTCGTCCGTTAA 2.31973635861328 1.25289390588645 CD8 ab-T cells 1
sc_R1.NPC.Exp1_CCAATCCCATACCATG -5.11130368998597 1.73374639058951 NK cells 1
sc_R6.NPC.Exp1_CATCCCAAGAAGGTAG-1 1.41026138970306 0.248579542883669 CD8 ab-T cells 1
sc_R7.NPC.Exp1_CAATTTCGTCAACCAT-1 -2.4417978554065 -0.215600867024626 NK cells 2
sc_E3.NPC.Exp1_CATCAAGCAAGGACTG 2.59458839604308 -4.45281865095254 MAIT cells 1
sc_R1.NPC.Exp1_ACTGATGTCAGTGCAT -3.21583473971436 2.42027280832175 NK cells 1
sc_E3.NPC.Exp1_CAGCTAAAGTCCTCCT -2.00137794306824 0.0646623184764731 NK cells 2
sc_R6.NPC.Exp1_TCGCTCACAAGCTCTA-1 -4.68286741068909 2.43449101949576 NK cells 1
sc_E3.NPC.Exp1_TTTATGCCACAGCCCA 4.240288850755 -0.678520221463407 Naive CD4+ T cells
sc_E3.NPC.Exp1_AAGGAGCCACCACCAG -3.81099164774964 0.757358949431216 NK cells 2
sc_R7.NPC.Exp1_CTGCTCAGTTGGACCC-1 4.15574276158264 -2.51145436262247 MAIT cells 2
sc_E7.NPC.Exp1_CCTCAGTGTATTCCGA-1 -0.756101849585272 6.20285532976035 Infiltrating NK cells
sc_H2.NPC.Exp1_TGACTAGGTTAAGGGC 2.37458932110717 -4.17073847746011 MAIT cells 2
sc_R1.NPC.Exp1_ACTGATGAGTTTAGGA 0.403087821692728 -0.512455005398954 CD8 ab-T cells 1
sc_R7.NPC.Exp1_CCTGTTGTCTTAGGAC-1 1.01047646710327 1.20843888426665 CD8 ab-T cells 1
sc_R7.NPC.Exp1_TCGCTCATCATGCCAA-1 1.68560266205718 -2.41334225629922 MAIT cells 1
sc_E7.NPC.Exp1_TACGGGCCACCAGCTG-1 -0.921252193957068 2.89916298890952 gd-T cells
sc_E7.NPC.Exp1_TCAGTCCAGCTCACTA-1 -0.770752194433905 6.3836967756832 Infiltrating NK cells
sc_R3.NPC.Exp1_GCTCTGTAGACTTGAA 2.75518667408874 0.90713640654925 TRM cells
sc_R5.NPC.Exp1_GACGCTGGTTTAGAGA-1 -0.336914765744902 5.57493994737509 Infiltrating NK cells
sc_R7.NPC.Exp1_TCAGCCTGTGCAACAG-1 4.9006630153363 0.328277002819811 CD8 ab-T cells 2
sc_E7.NPC.Exp1_AACAACCGTCCTACAA-1 -4.35428989222596 -2.33175303434488 NK cells 3
sc_R6.NPC.Exp1_TCCTGCACATGCAGCC-1 3.14319860646179 -3.79963709806558 MAIT cells 2
sc_R5.NPC.Exp1_ACTTATCTCATTTGCT-1 -4.39077270320008 1.54632483030203 NK cells 1
sc_E3.NPC.Exp1_GCATACATCATGTAGC -2.29235875895569 0.477115046032702 NK cells 2
sc_E3.NPC.Exp1_AAGGAGCTCACAGTAC 1.89168858239105 -3.36319043134805 MAIT cells 1
sc_R5.NPC.Exp1_TCGCTCACATCCTCAC-1 -4.02831113627503 2.78800342584494 NK cells 1
sc_E7.NPC.Exp1_AACCACACAATACCTG-1 2.10465967366149 -0.747236032239164 TRM cells
sc_R6.NPC.Exp1_GTAATGCAGAGTACCG-1 -4.18961274912903 -2.18938900922891 NK cells 3
sc_E1.NPC.Exp1_GACACGCGTTAGAACA -1.37335598757813 4.34088705087546 gd-T cells
sc_R7.NPC.Exp1_CGCCATTGTTCGTACA-1 -0.0829793187821875 -1.48056771253702 CD8 ab-T cells (stress)
sc_R1.NPC.Exp1_CTCGAAAGTAAACACA 4.7684608668988 -1.10417367910501 Naive CD4+ T cells
sc_E3.NPC.Exp1_TGCCCTACAGCTGTAT 3.10545217701843 -4.52487446760293 MAIT cells 1
sc_R7.NPC.Exp1_GTTAGACCATCCGAAT-1 3.19180118748596 -1.48264100050088 TRM cells
sc_E3.NPC.Exp1_ACTGATGAGGCACATG 3.61620986172607 1.12562857175711 Treg
sc_R6.NPC.Exp1_GTGGGAAGTGATGAAT-1 -5.23154819300721 -0.646286387196745 NK cells 3
sc_R6.NPC.Exp1_GATGGAGGTCATGACT-1 2.40973365017822 0.652118976959025 CD8 ab-T cells 1
sc_R5.NPC.Exp1_TTCATGTTCATTGTGG-1 -5.59642494013856 -0.29610516523477 NK cells 3
sc_R3.NPC.Exp1_ATCTACTAGGAGTAGA 4.98491871067932 -3.91671969389078 MAIT cells 2
sc_H2.NPC.Exp1_TGCGGGTTCCCTAACC 4.36274826237609 -0.945257205716337 TRM cells
sc_R5.NPC.Exp1_TCAGTTTGTGCTGATT-1 -1.06178653529236 4.33701870942954 gd-T cells
sc_R5.NPC.Exp1_CCGGGTATCTCATTTG-1 -3.96168101122925 2.23630414510611 NK cells 1
sc_E7.NPC.Exp1_ATTCATCTCTTACGGA-1 1.96719634243896 -0.322501678219999 CD8 ab-T cells 1
sc_R6.NPC.Exp1_TCAGCAAAGTCGAAGC-1 0.0475378305618991 5.35763428712729 Infiltrating NK cells
sc_E3.NPC.Exp1_GGGTCTGTCCAAGTAC -5.40424478343079 0.803317459099923 NK cells 2
sc_R7.NPC.Exp1_TATCCTATCCCGAATA-1 -1.60544562628815 -2.51495029424783 NK cells 3
sc_H2.NPC.Exp1_TACGGGCTCTTCCTTC -4.47327745249817 -0.548399348012174 NK cells 3
sc_R7.NPC.Exp1_GTGAGTTCAGAATGTA-1 -0.0224739416534672 -0.381839651814665 CD8 ab-T cells (stress)
sc_H1.EKS.Exp1_CGTCCATGTCTAGAGG 1.80617570588043 -4.10197283720132 MAIT cells 1
sc_H1.NPC.Exp1_CTCATTACATTGGGCC -4.42737376978943 1.168769161948 NK cells 2
sc_E1.NPC.Exp1_AGACGTTAGTAGCCGA -5.07111537745545 0.524640004881655 NK cells 1
sc_R7.NPC.Exp1_ATCGGATTCAGGAACG-1 3.80647647091796 -0.97253646349069 TRM cells
sc_R6.NPC.Exp1_GCCAGTGAGACTTCAC-1 -4.33305108836243 3.06976483369712 NK cells 1
sc_R1.NPC.Exp1_AGAGTGGGTCTCCCTA 0.97329687783172 0.736304562338625 CD8 ab-T cells 1
sc_E3.NPC.Exp1_CGAGCCAGTGGTACAG 1.96903764912536 -3.67750431989786 MAIT cells 1
sc_H2.NPC.Exp1_TTCTACACATCACGAT -4.43127715876648 -2.11848642324563 NK cells 3
sc_R1.NPC.Exp1_TACTTACAGCCAACAG -1.02595508387635 1.26329184676055 CD8 ab-T cells 1
sc_R6.NPC.Exp1_GCGTGCAGTACTAGCT-1 -5.99027669718812 0.785258615189229 NK cells 1
sc_R7.NPC.Exp1_ATCGTAGTCGCGATCG-1 3.62857448765685 -0.529211420766081 TRM cells
sc_R7.NPC.Exp1_GATGTTGCAGCCGGTT-1 3.75970494458129 -1.6496706197178 TRM cells
sc_R7.NPC.Exp1_GGTGAAGTCCATCTGC-1 4.23000681111267 -1.70789052938577 TRM cells
sc_E3.NPC.Exp1_CCCTCCTCACGGTAGA -4.13160074046204 0.925411294945513 NK cells 2
sc_R5.NPC.Exp1_CGTCAAAAGTCACAGG-1 0.805166003197931 -3.26458718275186 MAIT cells 1
sc_R6.NPC.Exp1_CTTCTCTGTGACAGGT-1 -4.36410939982483 3.1409148981655 NK cells 1
sc_R7.NPC.Exp1_AGGTGTTCAGATCCTA-1 2.25799452969482 -1.30653025602456 TRM cells
sc_R1.NPC.Exp1_CTAAGACAGAGCTGCA 0.0303271234934558 5.36679528261069 Infiltrating NK cells
sc_R7.NPC.Exp1_GTGTGGCAGACGCCAA-1 -0.693269017248846 3.11209342981223 gd-T cells
sc_R7.NPC.Exp1_GTCCTCAGTGTTCCAA-1 0.659317788571619 1.34598533416632 CD8 ab-T cells 1
sc_R5.NPC.Exp1_CCACCATTCTTAGCTT-1 0.113967028350138 4.98244069124106 Infiltrating NK cells
sc_E7.NPC.Exp1_ACTCCCACATTGAGCT-1 3.50053608128478 -1.09033693765756 TRM cells
sc_E3.NPC.Exp1_CTAAGACTCCGTAGGC 2.31475865551879 -4.88152720426675 MAIT cells 1
sc_R6.NPC.Exp1_CTAGGTAAGGAACGAA-1 -4.02132809451172 2.16357491517905 NK cells 1
sc_R7.NPC.Exp1_ACGCACGTCTATCACT-1 5.04336464116027 -0.818240661374296 Naive CD4+ T cells
sc_R2.NPC.Exp1_ACGGCCAAGTTCGCGC -0.878107014208532 -2.19328786825296 NK cells 3
sc_R1.NPC.Exp1_CGTTAGATCGTGGGAA 1.75935518452575 -1.53660323118326 TRM cells
sc_H1.NPC.Exp1_CGCTTCAAGCCCAACC 2.80888592907836 -3.88117720579263 MAIT cells 2
sc_E7.NPC.Exp1_CGGACACCAACAGCTT-1 -5.58791053584168 1.89187596345786 NK cells 1
sc_R6.NPC.Exp1_GCTTGGGGTGTCCTAA-1 -4.14468038371155 3.09818313623313 NK cells 1
sc_R7.NPC.Exp1_TCGAAGTCAAACACCT-1 -0.377473595648504 6.99235222841147 Infiltrating NK cells
sc_H1.NPC.Exp1_TGGCTGGAGAGGTTGC -3.90814364245484 0.284742932566439 NK cells 2
sc_R7.NPC.Exp1_AATGAAGTCATCACTT-1 2.67507397839477 -3.43654705976602 MAIT cells 2
sc_R5.NPC.Exp1_GCGAGAACAGGCCTGT-1 -5.17344272425721 2.30625699067954 NK cells 1
sc_R3.NPC.Exp1_AAACCTGGTCAATGTC 5.26911890217712 1.15626929307822 CD8 ab-T cells 2
sc_R5.NPC.Exp1_CTGCGAGTCTAAGCGT-1 -6.18433177760193 0.786921733790075 NK cells 1
sc_R1.NPC.Exp1_GGGAATGTCACGAAGG 0.134661626905703 3.15281913782004 CD8 ab-T cells 1
sc_E5.NPC.Exp1_CAGGTATCACGTGTGC-1 -5.42990672877381 0.646971847661768 NK cells 1
sc_R6.NPC.Exp1_AGCCAATCAATAGTCC-1 4.70918428608825 -0.978704232922758 Naive CD4+ T cells
sc_E7.NPC.Exp1_TATTGCTGTAGTCACT-1 -5.84212816050599 0.727046470888888 NK cells 1
sc_R7.NPC.Exp1_GCATCTCCACTGGAAG-1 3.24296724507263 -1.26700236295816 TRM cells
sc_R7.NPC.Exp1_GGCAGTCTCGTAGCCG-1 0.130743247360491 6.36080477739218 Infiltrating NK cells
sc_R5.NPC.Exp1_AGACCCGGTGACATCT-1 -5.48625362208436 1.90540073419455 NK cells 1
sc_R5.NPC.Exp1_CTCCTCCCATCCGAAT-1 -4.01379525950501 3.01026247049216 NK cells 1
sc_R6.NPC.Exp1_CTGCATCCACGCCAGT-1 -3.99217760851929 -0.991261620274748 NK cells 3
sc_R5.NPC.Exp1_GAAGAATTCTTTGGAG-1 4.04427253910949 -1.20074059461709 TRM cells
sc_R7.NPC.Exp1_TATCAGGCATAGGTTC-1 0.632384774178766 1.01920169199351 CD8 ab-T cells 1
sc_R7.NPC.Exp1_TGCTCGTGTTCCGCAG-1 -4.62904155543397 -2.49621273969766 NK cells 3
sc_R1.NPC.Exp1_CTCAGAAAGTCATGCT -5.66520583918641 1.10427103544119 NK cells 1
sc_E3.NPC.Exp1_CGATTGAAGGCTACGA 4.06666576573303 -3.66537358259317 MAIT cells 1
sc_R7.NPC.Exp1_CCCATTGCAATAGGGC-1 -5.41519296458314 1.51238505149726 NK cells 1
sc_R7.NPC.Exp1_CTGAGGCTCCATTGTT-1 2.21771347233703 -1.16267027353403 TRM cells
sc_R6.NPC.Exp1_GCCATGGCACAGTCCG-1 -5.77697933009217 1.44859073663596 NK cells 1
sc_E6.NPC.Exp1_CACCAAACATAATGCC-1 -4.95004308512757 -2.52851106618997 NK cells 3
sc_E3.NPC.Exp1_ACGTCAAAGTAAGTAC 2.18354355999877 -4.42421557401773 MAIT cells 1
sc_R1.NPC.Exp1_CTCGAAACAGCCAATT 4.57250702092102 -1.08947708105203 Naive CD4+ T cells
sc_R7.NPC.Exp1_AGTTCCCGTCACTTCC-1 -5.92019164851258 0.133693616637026 NK cells 1
sc_R7.NPC.Exp1_TGGAACTAGAGGATGA-1 0.0855791539852847 7.23025582338217 Infiltrating NK cells
sc_E7.NPC.Exp1_TCCGAAAGTTAAGACA-1 2.58319842526367 -0.88830794786569 TRM cells
sc_R3.NPC.Exp1_CAGCAGCCAGATCTGT 5.29751074025085 1.1618068924034 CD8 ab-T cells 2
sc_R7.NPC.Exp1_CGTAGTATCAATCTTC-1 0.0904090673630466 6.36785624528769 Infiltrating NK cells
sc_R6.NPC.Exp1_ACCGTTCAGTAACGAT-1 -4.07798373988221 -2.49710609411355 NK cells 3
sc_E7.NPC.Exp1_TATCCTAAGTTCATCG-1 1.87943541714599 -2.98364855741617 MAIT cells 2
sc_R1.NPC.Exp1_AGGGATGGTTGTGGAG 4.88038503834655 -1.34266688322183 Naive CD4+ T cells
sc_R7.NPC.Exp1_GGGTATTTCTCTTGCG-1 -3.68544853022645 0.479641537913119 NK cells 1
sc_E3.NPC.Exp1_CTCTAATCACCTCGTT 2.91081773945739 0.948494519838129 TRM cells
sc_R5.NPC.Exp1_GTGAGCCGTTTACTTC-1 -1.80489731123993 2.10965512300376 NK cells 1
sc_R7.NPC.Exp1_TCAGTCCGTTCGGACC-1 1.33624851414611 -3.33567215894815 MAIT cells 1
sc_R7.NPC.Exp1_GATCGTACATGTCAGT-1 -0.535891118555761 6.73174975419882 NK cells 1
sc_R3.NPC.Exp1_TTCGAAGCATTGCGGC -0.0596848177755843 -1.78329445814248 CD8 ab-T cells (stress)
sc_E3.NPC.Exp1_GTTACAGAGTCCGGTC -4.18420875361512 -2.00070645307657 NK cells 3
sc_E3.NPC.Exp1_TACAGTGCACTTCGAA -4.74730480006287 -0.213830609074796 NK cells 3
sc_R7.NPC.Exp1_CAAGGGATCTCTTCAA-1 0.407731619567179 6.61759160066489 Infiltrating NK cells
sc_E3.NPC.Exp1_GCGCAACCAGGGAGAG -4.30296552470276 1.20253021622542 NK cells 1
sc_H1.EKS.Exp1_GGAAAGCTCCGTAGGC 4.00719558903625 -3.11645628904458 MAIT cells 2
sc_R7.NPC.Exp1_TATTCCATCCTATTTG-1 1.45065974900176 -2.42556311582681 MAIT cells 1
sc_R1.NPC.Exp1_GAGGTGAGTGTAACGG 0.0639862687294711 3.14815042520407 gd-T cells
sc_E3.NPC.Exp1_CGGACGTCACGAAACG 2.34445917317321 -3.67333914732095 MAIT cells 1
sc_E3.NPC.Exp1_ACATACGCATACAGCT 0.198379662722849 4.71909544969443 gd-T cells
sc_H1.EKS.Exp1_CTACCCAAGTTAAGTG -3.41924464991639 -0.230906505337919 NK cells 2
sc_E7.NPC.Exp1_TACTGCCTCCGTCAAA-1 1.98909485051086 -2.05532958006021 MAIT cells 2
sc_E3.NPC.Exp1_AGCCTAACATCGACGC -3.56620872309754 1.34348223710898 NK cells 2
sc_R7.NPC.Exp1_TCACTATCACCAGGTC-1 2.06746685215881 -0.525376219502653 TRM cells
sc_E3.NPC.Exp1_TTGACTTGTTTGGCGC 2.51659047314575 -4.71293665861246 MAIT cells 1
sc_R6.NPC.Exp1_GTTATGGAGCACCCAC-1 -2.38066137126038 3.91721056009177 gd-T cells
sc_H3.NPC.Exp1_TTAGGCACAGTAGAGC -2.63988745501588 -0.570338983288969 NK cells 2
sc_H1.NPC.Exp1_TCAACGATCTTCATGT -3.84202134898255 1.15599269772414 NK cells 2
sc_R5.NPC.Exp1_TGGATGTTCCCGAGGT-1 3.51908576199462 -2.54460026716348 MAIT cells 2
sc_E7.NPC.Exp1_TTCCTTCTCGCGTGCA-1 -0.458875569611288 3.50281713510398 gd-T cells
sc_R7.NPC.Exp1_GTGTGGCTCGGAGTAG-1 -0.827909114866949 6.10151026750449 Infiltrating NK cells
sc_E3.NPC.Exp1_CACAGTACACATAACC 2.97218763539245 -4.24933411573526 MAIT cells 1
sc_E7.NPC.Exp1_TATGTTCTCGGAGCAA-1 3.97668516346862 -1.57019569372293 TRM cells
sc_E7.NPC.Exp1_TACGCTCCACGTACTA-1 2.18502771565368 1.55874900127295 CD8 ab-T cells 1
sc_R7.NPC.Exp1_ATGGGAGTCATCCTGC-1 -0.817907872706152 3.30336020494345 gd-T cells
sc_R7.NPC.Exp1_CACCAAACAAGATGTA-1 4.72545540043762 1.07057000304106 CD8 ab-T cells 2
sc_E5.NPC.Exp1_ATCTCTAAGCACTCCG-1 2.96209132382324 -3.15351750349161 TRM cells
sc_E3.NPC.Exp1_CTGTTTAAGACCGGAT -2.79980337908814 -0.0873767325794351 NK cells 2
sc_R3.NPC.Exp1_CGGAGTCGTTAAGGGC -3.71848547747681 -1.30363108610269 NK cells 3
sc_R3.NPC.Exp1_CTACCCATCAAGCCTA 0.146363478988909 -2.35403444265481 MAIT cells 2
sc_R5.NPC.Exp1_GATGATCGTCGTACTA-1 -5.43318116953919 1.92723057771567 NK cells 1
sc_R7.NPC.Exp1_TGCTCGTTCGTTCCCA-1 1.32002985188415 -3.25128628706094 MAIT cells 1
sc_R7.NPC.Exp1_TCATGTTTCGATACTG-1 2.13422190854003 -4.1811135003483 MAIT cells 2
sc_R5.NPC.Exp1_CATGGATAGGGTACAC-1 1.39222085186889 1.00064351762179 CD8 ab-T cells 1
sc_E3.NPC.Exp1_CTAATGGAGAATTGTG 2.9005089969342 -4.10766531919595 MAIT cells 1
sc_E7.NPC.Exp1_CCTTGTGGTCTTGGTA-1 2.33307778546264 -0.802443642369474 TRM cells
sc_R7.NPC.Exp1_TGCCGAGCAGGCGAAT-1 -3.02999174883912 -0.968022365323271 NK cells 3
sc_R7.NPC.Exp1_TTTGACTTCGATTCCC-1 -4.31852042964051 3.43608806634787 NK cells 1
sc_R1.NPC.Exp1_TCATTTGCACACGCTG -3.22884428790162 -2.12201954816934 NK cells 1
sc_R7.NPC.Exp1_GCCCAGAGTTGAAGTA-1 -2.03550291350434 0.0205303242290366 NK cells 2
sc_R5.NPC.Exp1_GAGTTACTCAGGCGAA-1 4.8318473071759 -0.503366846791471 Naive CD4+ T cells
sc_R6.NPC.Exp1_TCAGCAAAGCGCATCC-1 0.836127337903284 -2.02263833974954 CD8 ab-T cells (stress)
sc_E7.NPC.Exp1_GCCAGCACACTAGGTT-1 4.6212497920697 0.900499667772089 CD8 ab-T cells 2
sc_R6.NPC.Exp1_AGATGCTCATGACGTT-1 5.38576900669982 1.22950116897467 CD8 ab-T cells 2
sc_E3.NPC.Exp1_AGGGTGATCTGGTATG -1.0215349226291 5.48293278718833 Infiltrating NK cells
sc_R6.NPC.Exp1_CTTCCTTTCGGCCAAC-1 2.01372277447631 -2.05613758062478 MAIT cells 2
sc_R5.NPC.Exp1_CCTAACCGTCCAGAAG-1 -2.93717325022767 0.0275474598491537 NK cells 2
sc_R7.NPC.Exp1_TCAGGTACAGCGGTTC-1 5.25194227406433 1.12457523847464 CD8 ab-T cells 2
sc_R3.NPC.Exp1_AGTTGGTTCTGACCTC 0.430627343148493 -3.62113406156656 MAIT cells 1
sc_H1.NPC.Exp1_TCAACGAAGGCGACAT 0.0486666531269778 5.13395188356284 MAIT cells 2
sc_R6.NPC.Exp1_ATAGACCAGATGTTCC-1 4.94818365284851 1.37885395789984 CD8 ab-T cells 2
sc_E3.NPC.Exp1_GACGGCTAGGTTCCTA 1.63344406792571 0.428381752022539 CD8 ab-T cells 1
sc_R5.NPC.Exp1_TGCAGTAAGGTCGCCT-1 1.78155851075103 0.452455561407839 CD8 ab-T cells 1
sc_R6.NPC.Exp1_CGACAGCGTTGGTGTT-1 -5.41968429377625 -0.307167548886503 NK cells 1
sc_R5.NPC.Exp1_CAGTTAGAGGGTGAAA-1 -0.405749085455633 3.23206518197898 gd-T cells
sc_E3.NPC.Exp1_ACTATCTAGCACCGTC 2.53325378605773 -5.02913786863443 MAIT cells 1
sc_R6.NPC.Exp1_GGACGTCTCAAATGCC-1 1.12675904938629 0.621319096335207 CD8 ab-T cells 1
sc_E3.NPC.Exp1_CCCATACAGACGCTTT 4.5034872264569 -2.59708501791116 MAIT cells 2
sc_R6.NPC.Exp1_TCTTTGACACCATTCC-1 2.8662904472058 -2.57983138059732 MAIT cells 2
sc_E7.NPC.Exp1_GTATTTCGTTCTTAGG-1 -5.36260783961365 -1.72674276327249 NK cells 3
sc_E7.NPC.Exp1_CTACCTGGTGTCCATA-1 2.80355417439391 1.56134973073844 CD8 ab-T cells 1
sc_R6.NPC.Exp1_TATTGCTAGGTAATCA-1 3.68197214314391 -2.17347862218973 MAIT cells 2
sc_R7.NPC.Exp1_CCCTCAATCGAACACT-1 -5.3767970829303 1.08540705943946 NK cells 1
sc_R7.NPC.Exp1_GGCGTCACAATACCTG-1 -4.81527221491883 3.27814553285483 NK cells 1
sc_R5.NPC.Exp1_CCTGCATCAATGAAAC-1 -4.37817132762024 2.89243290925864 NK cells 1
sc_R7.NPC.Exp1_GAGAAATCATGTAACC-1 1.08265697667053 -3.13250233625528 MAIT cells 1
sc_R5.NPC.Exp1_ACGGGTCTCGACGCGT-1 5.69026910969665 -1.47153546308633 Naive CD4+ T cells
sc_R7.NPC.Exp1_GCAGCTGCAATTGAGA-1 -0.264328601866461 -1.92743279432413 CD8 ab-T cells (stress)
sc_R3.NPC.Exp1_AAACCTGCACCAGTTA -4.29683482935975 1.59638939405326 NK cells 2
sc_R6.NPC.Exp1_ACGGTTATCGTCTAAG-1 1.76707720467498 -1.94342853521463 MAIT cells 2
sc_R6.NPC.Exp1_AACGGGAAGGTGCCTC-1 1.67116725155761 -0.563772577992643 MAIT cells 2
sc_R7.NPC.Exp1_AGTCTCCGTAGACTGG-1 -5.83430803111146 1.33968786502722 NK cells 1
sc_R1.NPC.Exp1_CTTCTCTAGGGTGTGT -0.683175149470068 4.82692406679038 gd-T cells
sc_E7.NPC.Exp1_GCAACATAGGCAGGGA-1 -4.13712966731141 2.24819825197104 NK cells 1
sc_E3.NPC.Exp1_CTCGGGAAGTGAACAT -4.1074837475116 1.72928092981223 NK cells 2
sc_R1.HEP.Exp2_TGTGGTACATCAGTCA 4.94286501118591 -2.19985558485147 CD8 ab-T cells 1
sc_R6.NPC.Exp1_TCCATCGAGGTAAACT-1 -3.75789344599793 -0.379797358266081 NK cells 2
sc_R5.NPC.Exp1_ATGTCCCGTCCACACG-1 -4.40861738017151 2.85102842355612 NK cells 1
sc_R1.NPC.Exp1_TCGCGTTGTGCTGTAT -2.98183954051087 -1.22965528463479 CD8 ab-T cells 1
sc_H2.NPC.Exp1_GCCAAATGTAAACCTC 5.79054510304382 -0.743321437588896 Naive CD4+ T cells
sc_E3.NPC.Exp1_ACGAGCCCATCGGACC 1.84971880623748 -3.15355088209268 MAIT cells 1
sc_R7.NPC.Exp1_TTCCGGTTCGTGTCAA-1 5.70564949223449 -1.2120588014042 Naive CD4+ T cells
sc_R1.NPC.Exp1_CTCTACGAGAGTGACC -1.06517404606888 0.756307106264864 TRM cells
sc_R7.NPC.Exp1_AACAACCCAGAACTTC-1 3.70819389531066 -0.857835311642851 TRM cells
sc_R5.NPC.Exp1_AAGACTCTCGTAGTCA-1 -4.41774642756531 2.6393986752117 NK cells 1
sc_H2.NPC.Exp1_AGGTCATCAAGTCTGT 1.06208133408477 -3.46098114942666 MAIT cells 1
sc_R2.NPC.Exp1_TGCCAAAGTTGATTGC 4.29714119145324 2.28309844041709 ILC3
sc_E7.NPC.Exp1_GGGTTTAAGCCAAGTG-1 -4.95498502543519 -2.39095522855874 NK cells 3
sc_R5.NPC.Exp1_ATTACTCTCTCGGTCT-1 -3.98584616473267 1.24380306506995 NK cells 1
sc_R6.NPC.Exp1_GTCATCCCAGTCGCAC-1 4.51855766484191 -0.408381719342436 Naive CD4+ T cells
sc_R6.NPC.Exp1_ATGCCTCAGGATATAC-1 -4.14867866328309 3.66449282670859 NK cells 1
sc_R7.NPC.Exp1_TGAGGTTCAAATACGA-1 -3.35158431819031 -2.23776604627725 NK cells 3
sc_E7.NPC.Exp1_GCATTAGAGGAGATAG-1 -0.518417510300375 3.73687265420798 gd-T cells
sc_R6.NPC.Exp1_TTTACGTCATGACTAC-1 1.52072417447021 0.294160824068819 CD8 ab-T cells 1
sc_E3.NPC.Exp1_GCGCCAACACTGTGTA 2.07576930233886 -3.26264693235513 MAIT cells 1
sc_H3.NPC.Exp1_TGTCCCAAGGAACTGC -3.79058325579713 2.14370034242514 NK cells 1
sc_E7.NPC.Exp1_TAGAGTCGTGGTCTCG-1 -4.90219152262757 1.77852026725653 NK cells 1
sc_E7.NPC.Exp1_GCCCGAATCTTGGTCC-1 -2.1985482006366 2.42761550451163 NK cells 1
sc_R6.NPC.Exp1_TTGGTTTTCACGAGGA-1 -1.98239314845154 -0.0723556468402994 NK cells 2
sc_R7.NPC.Exp1_CTACTATCACGGGCTT-1 -0.731961253195501 3.48998544717673 gd-T cells
sc_R6.NPC.Exp1_AGGTAGGAGCGCCTAC-1 -4.91104877284119 3.08849857355002 NK cells 1
sc_R5.NPC.Exp1_ATGGAGGGTTTAGTCG-1 4.48971140095642 -2.719310064069 MAIT cells 2
sc_E1.NPC.Exp1_CATGGCGAGAGAGCTC 5.25974428364685 -1.7766990849888 Naive CD4+ T cells
sc_H2.NPC.Exp1_TTCTCAATCATGTGGT 1.86509632775237 -2.49323107694742 TRM cells
sc_H1.NPC.Exp1_GACGGCTTCCCAAGTA 1.48796140858581 -3.58604266142007 MAIT cells 1
sc_E1.HEP.Exp2_AGTGGGAAGTACGCGA 2.45812475392272 -3.52446677183267 CD8 ab-T cells 1
sc_R6.NPC.Exp1_TTTACGTTCAGAGCAG-1 -6.05192649653504 0.994990061768328 NK cells 1
sc_R5.NPC.Exp1_GTGAGGATCAGGACGA-1 -5.19713437846253 2.40284643674735 NK cells 1
sc_R7.NPC.Exp1_TTTACGTGTTCCTTGC-1 2.13740551182678 -1.05556621049997 MAIT cells 2
sc_E7.NPC.Exp1_TACCCGTCACGCTGAC-1 1.98119318196227 -0.616751093617643 TRM cells
sc_R7.NPC.Exp1_AGGGTGAGTGAACTAA-1 -4.90218675425599 -2.28868534063455 NK cells 3
sc_R7.NPC.Exp1_ATCCGTCCAACTACGT-1 -4.64419210246155 2.0570103933895 NK cells 1
sc_R6.NPC.Exp1_TGCACGGTCGCCAATA-1 -3.9923521309192 -0.785987992039884 NK cells 3
sc_R1.NPC.Exp1_TCACAAGAGATCCGAG 0.171838638276361 4.31444762254599 gd-T cells
sc_R6.NPC.Exp1_CATCCACTCTCCGAGG-1 0.288411495179438 4.85582564378623 gd-T cells
sc_R5.NPC.Exp1_GTTACAGGTCATCCCT-1 2.40794074246337 -1.92610885595437 TRM cells
sc_R6.NPC.Exp1_ATTATCCCACTGCGTG-1 -4.69298589518616 3.26872990632895 NK cells 1
sc_R6.NPC.Exp1_TGCAGGCCAGTCAGTT-1 -4.71192443659852 -0.27593173479196 NK cells 2
sc_E7.NPC.Exp1_GATGCTAGTTCAAGGG-1 -4.69232356837342 -2.55392386411783 NK cells 3
sc_H1.EKS.Exp1_CATCAAGTCTGGCGAC 4.6060901851361 -1.01178314184305 Naive CD4+ T cells
sc_E1.NPC.Exp1_GTCGTAAAGATCCCAT -4.28397739222596 -1.34595086073038 NK cells 3
sc_R7.NPC.Exp1_AGGATAATCTCCTGTG-1 2.18609749981811 -0.332655925503935 TRM cells
sc_H2.NPC.Exp1_GCTCCTAGTAAATACG 4.73389732548644 -2.437327642194 MAIT cells 2
sc_R7.NPC.Exp1_GTAGGAGAGCAGCGAT-1 -0.655889037161566 1.34096715951804 CD8 ab-T cells 1
sc_R6.NPC.Exp1_TCCGGGAAGTCTGGAG-1 -4.2995871334369 -0.0541838595783365 NK cells 1
sc_R7.NPC.Exp1_TTTCGATCACTCATAG-1 -5.51440275004456 -1.70181610082742 NK cells 1
sc_R6.NPC.Exp1_CAATTTCGTATGCAAA-1 -5.50811755946229 2.50177798772696 NK cells 1
sc_R7.NPC.Exp1_GTTATGGTCGCGTTTC-1 -0.622013512163855 2.78589437509421 gd-T cells
sc_R6.NPC.Exp1_TCCCACAGTTGACTGT-1 1.56692492672851 0.209416847475802 CD8 ab-T cells 1
sc_E3.NPC.Exp1_CTGATAGAGCCACTAT -2.59773910334656 0.296156924017702 NK cells 2
sc_R6.NPC.Exp1_TCGATTTCATCGAACT-1 5.19266330906799 -1.57991125082132 Naive CD4+ T cells
sc_R1.NPC.Exp1_GGTATTGTCTCTTATG 2.92798840710571 -2.65012266134378 MAIT cells 1
sc_E7.NPC.Exp1_GTAACCAGTCCCGCAA-1 1.03846013256957 -3.62387444471475 MAIT cells 2
sc_R5.NPC.Exp1_GCAGTTAAGGAATGTT-1 1.51384436795165 -3.93109490369913 MAIT cells 1
sc_R7.NPC.Exp1_CACTGAACATATCTGG-1 -0.60663783839295 3.27308176065329 gd-T cells
sc_R6.NPC.Exp1_GAAATGACAGCCGTTG-1 -0.203100378721453 6.03361914659384 Infiltrating NK cells
sc_R6.NPC.Exp1_CTCAGAAGTCGAATTC-1 1.37425625035217 -0.900888223401274 MAIT cells 2
sc_E3.NPC.Exp1_TCGCGAGTCATGGTCA 3.53123461911132 -4.15421797727701 MAIT cells 1
sc_R6.NPC.Exp1_TTCTTGATCATCCTGC-1 -3.38459885409424 -0.054805476418699 NK cells 2
sc_H1.EKS.Exp1_GGTGCGTAGTGGTCCC -3.48415839961121 1.55899016166571 NK cells 2
sc_R7.NPC.Exp1_AAGCATCGTATACGGG-1 -5.915397527724 1.01751990223769 NK cells 1
sc_R7.NPC.Exp1_ATTGTTCGTACCCACG-1 -5.0401910572345 -0.703383464566435 NK cells 3
sc_R7.NPC.Exp1_CTAACCCTCGGAAGGT-1 4.03318607518127 0.209734242209231 CD8 ab-T cells 2
sc_R3.NPC.Exp1_TCACGAATCGGTCTAA 4.96057140538146 -3.61670042966958 MAIT cells 2
sc_R1.NPC.Exp1_CACCAGGAGGCTACGA 4.75005495259216 -0.854274887791837 Naive CD4+ T cells
sc_R5.NPC.Exp1_TCAATCTCAACTACGT-1 -3.86839688113282 2.58477685953024 NK cells 1
sc_E7.NPC.Exp1_CTAACTTAGCCGAACA-1 -1.44465756705353 -2.32833411192056 NK cells 3
sc_R1.NPC.Exp1_CGTCTACTCATGTGGT -2.36273157885621 0.578519042381083 NK cells 2
sc_R6.NPC.Exp1_GAGACCCCAGCTACCG-1 -2.29182040980408 3.67731068635825 gd-T cells
sc_R6.NPC.Exp1_TCCTTTCTCAAGTTGC-1 -0.892783763914801 3.77683494592551 gd-T cells
sc_R5.NPC.Exp1_TGCTTCGAGCAAATGT-1 -0.669112268000342 5.16878626848105 Infiltrating NK cells
sc_E7.NPC.Exp1_AGTGTTGGTCGCTTAA-1 -5.89653241923401 0.268334071882998 NK cells 1
sc_R6.NPC.Exp1_GTTAGTGTCTTTGCAT-1 -5.76797330668519 1.56777087951544 NK cells 1
sc_E3.NPC.Exp1_ATAACGCAGTACGTTC 3.2317804069226 -3.98680951093789 MAIT cells 1
sc_R5.NPC.Exp1_ATACCTTTCGTCCTCA-1 -0.662116709261633 4.66203496957663 gd-T cells
sc_R5.NPC.Exp1_TATCTGTCAAAGGGTC-1 0.750303861588739 0.885066855498587 CD8 ab-T cells 1
sc_R1.NPC.Exp1_CGGACTGCAACTTGAC 1.93879067608764 0.387534659155642 CD8 ab-T cells 1
sc_E1.NPC.Exp1_TGCCAAAGTCGATTGT -1.26183259776185 4.24921510721091 gd-T cells
sc_R7.NPC.Exp1_TTCATTGGTGCAACGA-1 0.245368626803659 -0.448760766736234 CD8 ab-T cells (stress)
sc_R5.NPC.Exp1_AGTGCCGCACTTCTCG-1 -0.1414346165056 5.64772580171469 Infiltrating NK cells
sc_R1.NPC.Exp1_GAAACTCTCGAGAACG -3.52754962733338 0.0676125695789206 NK cells 1
sc_E7.NPC.Exp1_GTCTCACAGCTTAGTC-1 -5.46307027628968 1.90550230050925 NK cells 1
sc_H2.NPC.Exp1_TTAGTTCGTTTGACTG 3.72048747250488 -3.53197123502847 TRM cells
sc_H2.NPC.Exp1_AGCAGCCTCCGCGCAA -4.97350776484559 1.38920358920935 NK cells 2
sc_R3.NPC.Exp1_TGACTAGAGTGCAAGC 4.63044845768859 -3.83984686826822 MAIT cells 2
sc_H1.NPC.Exp1_GAGGTGACACAAGTAA -4.67934024622986 0.861845470764672 NK cells 2
sc_H2.NPC.Exp1_CCCAGTTTCAAGCCTA -4.23527372172425 2.86114070917014 NK cells 2
sc_E3.NPC.Exp1_ACGGGTCGTCTCCATC -3.98494875720093 1.63270054365042 NK cells 2
sc_R7.NPC.Exp1_TGGGCTGGTCTCCTGT-1 0.347380575627588 -3.27180840467569 MAIT cells 1
sc_R3.NPC.Exp1_TGACTAGTCAGGCCCA 4.91968834111144 -4.04115321134683 MAIT cells 2
sc_R1.NPC.Exp1_GAGCAGACAAGGTTTC 0.140038040370249 0.65233984197024 CD8 ab-T cells 1
sc_R6.NPC.Exp1_CGGAACCCACCATATG-1 4.39290630528381 -1.66832735036966 Naive CD4+ T cells
sc_R5.NPC.Exp1_GCATGATTCTGTCGTC-1 0.877071496934198 -3.10819532369729 MAIT cells 1
sc_R7.NPC.Exp1_AATGCCAGTATTGAGA-1 0.877798673600458 -1.24227573370096 MAIT cells 2
sc_R7.NPC.Exp1_GTCAGCGGTCCAATCA-1 -0.220691311269499 6.81446717286948 Infiltrating NK cells
sc_H1.NPC.Exp1_ATCACGACAACACCTA -1.07055092146943 5.29074595476035 Infiltrating NK cells
sc_R5.NPC.Exp1_ATGCGATAGTCCCAGC-1 -4.74756181529114 -1.28044177984353 NK cells 3
sc_E7.NPC.Exp1_CTCCTCCAGAGATCGC-1 -5.74070966532776 0.876720364936625 NK cells 1
sc_R1.NPC.Exp1_ATCACGACATACTCTT -0.585909905939795 5.8468200972164 Infiltrating NK cells
sc_H1.NPC.Exp1_AGAGCGAGTTGCGCAC -4.01498854449341 1.65354679132346 NK cells 2
sc_E7.NPC.Exp1_TTCAATCCATGACAAA-1 4.5703293056195 -1.16574873422738 TRM cells
sc_E7.NPC.Exp1_CTATCTAAGTAAGAGG-1 5.67422020146301 -1.07879414056894 Naive CD4+ T cells
sc_E7.NPC.Exp1_TCAAGACGTAGGAAAG-1 2.62476503559997 -1.6286425778782 MAIT cells 2
sc_E7.NPC.Exp1_TAGGTTGCAGGTTTAC-1 2.20484721371581 -1.10131742452737 TRM cells
sc_E3.NPC.Exp1_CACACAAGTGCCTGCA 2.25080215641906 -3.99889542554971 MAIT cells 1
sc_R1.NPC.Exp1_CACCACTAGCGATAGC -1.72535336306641 0.37824518586043 NK cells 2
sc_E7.NPC.Exp1_TCCTGCAAGAGCCTGA-1 1.70912396618774 -0.918831367245878 TRM cells
sc_R7.NPC.Exp1_ATCTCTACACAACGAG-1 1.35456621357849 1.20978583002928 CD8 ab-T cells 1
sc_R6.NPC.Exp1_TGTTCTAAGTTTCGAC-1 3.50512230107238 1.10953272486571 Treg
sc_R5.NPC.Exp1_GTCATTTAGCACCCAC-1 -5.21759259989808 -0.316264528981413 NK cells 3
sc_R6.NPC.Exp1_CCTTTGGAGCCTTTCC-1 3.57659613797119 2.12841485048178 Treg
sc_E3.NPC.Exp1_GGCTCGACAGACAGGT -4.80207002451966 -0.133911747685636 NK cells 3
sc_H2.NPC.Exp1_ATCATGGAGACGCAAC -4.429708364516 1.75610892082099 NK cells 2
sc_R1.NPC.Exp1_CTACCCACAGCCTTGG -4.0516120224292 2.53863642717246 NK cells 1
sc_R5.NPC.Exp1_GCAGGCTCAGGCATTT-1 2.85651671597412 -3.69363572095987 MAIT cells 2
sc_R7.NPC.Exp1_GATCCCTAGTCGTTAC-1 -0.331545534640051 6.21487257982138 Infiltrating NK cells
sc_E3.NPC.Exp1_GCTTCCACATTCTCAT 3.79544913479736 -3.84977890943643 MAIT cells 1
sc_R7.NPC.Exp1_CTTCCGAAGCGATTCT-1 1.75837647625854 1.35479782129172 CD8 ab-T cells 1
sc_R6.NPC.Exp1_TCTAACTAGGTAGTAT-1 -3.47099912455628 -0.150292296162809 NK cells 2
sc_E7.NPC.Exp1_ATGCCTCCAGCGTACC-1 1.71799635598113 -0.768339533559049 TRM cells
sc_E3.NPC.Exp1_TATTACCCATAACCTG -3.0453397064502 0.85466415042523 NK cells 2
sc_R7.NPC.Exp1_CGAGGCTCACTGCGTG-1 -0.395421537667013 1.30074636245612 CD8 ab-T cells 1
sc_R7.NPC.Exp1_CACCGTTGTGTGTACT-1 3.20137989231994 -2.6879322717106 MAIT cells 2
sc_R5.NPC.Exp1_TGTTGAGAGTAGCATA-1 -5.54630220225403 1.86647937799338 NK cells 1
sc_E2.NPC.Exp1_CTCCTAGCATACTCTT 3.51719724842956 2.01019392515067 Treg
sc_R3.NPC.Exp1_CTGCTGTGTTAAGATG 3.91948568531921 0.0561849286640036 Naive CD4+ T cells
sc_R1.NPC.Exp1_CAACCAAGTATAGTAG -3.88136542132447 -0.561032314053739 CD8 ab-T cells 1
sc_E3.NPC.Exp1_TGTCCCAGTCTAGCCG 3.59259807774475 1.83898995424155 Treg
sc_R7.NPC.Exp1_TACAACGGTGTCATCA-1 2.62662613102844 -0.996878642789091 TRM cells
sc_R1.NPC.Exp1_GTACGTACAATGTTGC -1.7452394991214 1.61493245864752 NK cells 1
sc_R7.NPC.Exp1_CTGCTCATCAGAGTGG-1 0.996196267098688 0.150988142737185 CD8 ab-T cells 1
sc_R7.NPC.Exp1_CTCATTATCTAGTACG-1 3.71754944035461 -2.1926918218052 MAIT cells 2
sc_R6.NPC.Exp1_TCGCTTGTCTTAGCAG-1 -3.76786625674317 3.62787554765586 NK cells 1
sc_R7.NPC.Exp1_TCGACGGCATACCACA-1 3.54230749318054 -3.15664817785379 MAIT cells 2
sc_E3.NPC.Exp1_CGGCTAGCAACTGGCC -5.15403640559266 -0.293350357762541 NK cells 2
sc_R7.NPC.Exp1_ACATCGAAGCTTAGTC-1 -3.48953163912842 -2.38823630308267 NK cells 3
sc_E7.NPC.Exp1_ATACCTTTCGTGGCGT-1 3.40254509159973 -3.09968544935342 MAIT cells 2
sc_R7.NPC.Exp1_CTCGAGGCAGAACCGA-1 4.80144703099182 0.802132043787276 CD8 ab-T cells 2
sc_E3.NPC.Exp1_ACTTACTTCCACGTGG 2.90100896069457 1.41320226693991 TRM cells
sc_R7.NPC.Exp1_CTCTGGTTCGTAGCCG-1 -4.76286781123231 -2.29369594549295 NK cells 3
sc_R5.NPC.Exp1_TGTGAGTTCGGTCTGG-1 -3.62892353823731 2.12444124723319 NK cells 1
sc_R7.NPC.Exp1_GGTAACTAGTTAGTAG-1 1.51141464421203 -0.352530498257841 TRM cells
sc_R5.NPC.Exp1_CGAAGGATCAAGAGTA-1 3.33638202855041 -3.06655504202005 MAIT cells 2
sc_R6.NPC.Exp1_TGTTCATCATGACACT-1 3.21683489987304 -0.0479276964580667 MAIT cells 2
sc_R7.NPC.Exp1_GGTGGCTCACATTACG-1 2.29725324818542 0.85621099526528 CD8 ab-T cells 1
sc_E3.NPC.Exp1_GACGGCTTCTACGAGT 2.18491947361877 -4.08769585584756 MAIT cells 1
sc_R6.NPC.Exp1_TAAGCACAGAGATCGC-1 -2.3440035610492 3.82704184556845 gd-T cells
sc_R3.NPC.Exp1_TTAGTTCGTTGCGTTA 1.76041257092407 -2.11944319700357 MAIT cells 2
sc_R5.NPC.Exp1_GCGAGAACACGCAGTC-1 4.09424078175476 0.749581899293696 TRM cells
sc_R6.NPC.Exp1_ATACCGAGTCAACCAT-1 -4.52951371958802 3.23488758111838 NK cells 1
sc_E7.NPC.Exp1_GCCAACGCAAAGGAGA-1 2.28258716771057 -0.461009640446867 TRM cells
sc_R7.NPC.Exp1_CTACCTGGTACGATGG-1 0.118212652296328 3.77875540758017 gd-T cells
sc_E7.NPC.Exp1_AGTGACTTCCTTCTTC-1 2.16998874852111 -0.721103687039579 TRM cells
sc_H2.NPC.Exp1_GACGTGCTCTTGGGTA 2.79562580296447 -1.31339480375406 TRM cells
sc_E3.NPC.Exp1_AACCATGCAACGATCT -5.38277089884827 -0.0334895441448343 NK cells 2
sc_R1.NPC.Exp1_GCTGGGTTCATTGCCC -1.94217527201722 0.517046760567461 NK cells 2
sc_R1.NPC.Exp1_TGCTACCTCAATACCG -3.92138994029114 -1.87014724706766 NK cells 3
sc_R6.NPC.Exp1_TCAGTCCGTAGACGGT-1 4.96157514759948 0.449181120642458 CD8 ab-T cells 2
sc_R7.NPC.Exp1_GCTGAATAGGTATAGT-1 1.85510801979949 -0.600967068425382 TRM cells
sc_R5.NPC.Exp1_AGACCCGTCTCGGTAA-1 -3.26455390742371 2.51571164632681 NK cells 1
sc_R1.NPC.Exp1_CTAATGGTCTAACTTC -0.59199202349732 -1.56339766477701 CD8 ab-T cells 1
sc_R7.NPC.Exp1_AGAACAACAATGCAAA-1 -0.122580505072571 1.24443681145552 CD8 ab-T cells 1
sc_R7.NPC.Exp1_TTCGGTCAGCTCTATG-1 1.73277032086303 -0.806719679585661 TRM cells
sc_R5.NPC.Exp1_ATCACAGAGGCGATAC-1 4.04539739796569 -3.15397788976785 MAIT cells 2
sc_R5.NPC.Exp1_ATCATTCCATCCGTTC-1 -3.51953327944825 2.68830070997122 NK cells 1
sc_R6.NPC.Exp1_CAACGATGTTGGGAAC-1 -3.99968278697083 -2.24622466062662 NK cells 3
sc_R5.NPC.Exp1_TTGGGTAGTAGCTGAG-1 1.31254887291839 0.41476268673781 CD8 ab-T cells 1
sc_R5.NPC.Exp1_TCTGCCAGTACTTCCC-1 -0.17465121588061 -0.70534576868173 CD8 ab-T cells (stress)
sc_R6.NPC.Exp1_TTACGCCTCGTTCAGA-1 -4.23684013178895 3.50181720758322 NK cells 1
sc_E3.NPC.Exp1_GTAGGCCAGTACGCCC 0.942097899407648 -2.13559343313333 CD8 ab-T cells (stress)
sc_R7.NPC.Exp1_TCGACCTTCACTCCGT-1 2.69970094868591 0.730959255048071 TRM cells
sc_R6.NPC.Exp1_AGGAGGTAGTGGTTGG-1 1.44177114674499 0.368693273314272 CD8 ab-T cells 1
sc_E7.NPC.Exp1_ATTCATCAGACCTCAT-1 5.51611149022033 -0.282173771611418 Naive CD4+ T cells
sc_R7.NPC.Exp1_CCACTTGTCTACTCAT-1 2.47740399548461 -1.03918578123208 TRM cells
sc_R7.NPC.Exp1_CTTCCGATCAGCCTTC-1 -3.22872317126343 -2.11960770582315 NK cells 3
sc_E3.NPC.Exp1_GGTGAAGGTTTGACAC 3.69104754635742 -3.98300387357828 MAIT cells 1
sc_R6.NPC.Exp1_AGTGTTGTCCGACAGC-1 4.91097032734802 -1.78089215253946 Naive CD4+ T cells
sc_R6.NPC.Exp1_TCTACCGTCCGAGCTG-1 -0.039307172506548 4.11071012521628 gd-T cells
sc_E3.NPC.Exp1_CAGCTAATCTCCAACC 2.29728638836791 -4.00548865293619 MAIT cells 1
sc_R6.NPC.Exp1_TAGGGTTAGATCACCT-1 -2.6474875240619 2.81552432084921 NK cells 1
sc_R7.NPC.Exp1_ATAGACCCATCCTGTC-1 -2.62801635554383 -2.39132906889078 NK cells 3
sc_H2.NPC.Exp1_CAGAATCTCGTACCGG 2.14936220356872 -3.08855297063943 MAIT cells 2
sc_R6.NPC.Exp1_ATCTTCAGTAATTAGG-1 5.12662803837707 1.01382851208094 CD8 ab-T cells 2
sc_R5.NPC.Exp1_TGTTGAGGTCACAGAG-1 -1.31560576251099 5.59316704774741 NK cells 2
sc_E3.NPC.Exp1_GATCAGTGTCAAAGCG -4.81970060160706 -0.505800385228361 NK cells 3
sc_R5.NPC.Exp1_CATTCCGAGTCTTCCC-1 -2.09337985804627 0.312239747294222 NK cells 2
sc_R1.NPC.Exp1_CCACTACGTACCGTAT 1.83583235451629 1.04979559386614 CD8 ab-T cells 1
sc_R7.NPC.Exp1_CTCCACAGTGTCATTG-1 5.16152631947448 1.33143113160971 CD8 ab-T cells 2
sc_R6.NPC.Exp1_GAGAAATTCTTCGTGC-1 2.3824835986798 0.996408548005854 CD8 ab-T cells 1
sc_R6.NPC.Exp1_AGCGCCAGTATCCCTC-1 -2.12862456133912 3.81272266412619 gd-T cells
sc_E3.NPC.Exp1_ACCGTAATCCTGCCAT -3.51969683459351 1.33760098720435 NK cells 2
sc_R7.NPC.Exp1_AGGAAATCATACAGCT-1 4.17754471013 1.10802204514388 CD8 ab-T cells 2
sc_R7.NPC.Exp1_TTTCATGTCTGCCTGT-1 -0.102046463734902 4.98034213090781 gd-T cells
sc_R5.NPC.Exp1_TCACACCTCAAATAGG-1 3.80239951321533 0.39730350280646 TRM cells
sc_R5.NPC.Exp1_GGAATCTCATGTTACG-1 -3.44581163218567 2.83278034234885 NK cells 1
sc_R5.NPC.Exp1_CCCTGATGTATTCCTT-1 3.27408826062133 -0.293731827489103 TRM cells
sc_R6.NPC.Exp1_CAGCAATGTTCAAAGA-1 -2.94162023356507 2.28806851411704 NK cells 2
sc_R5.NPC.Exp1_TGTAGACGTCAGGAGT-1 3.86056792447021 -2.79231621717569 MAIT cells 2
sc_R7.NPC.Exp1_AGGGTGACAAGAGTTA-1 2.54573547551086 -0.425563473454679 TRM cells
sc_E1.NPC.Exp1_ACGGCCAGTACCATCA -0.56228775075028 1.59172503257636 Infiltrating NK cells
sc_E7.NPC.Exp1_TCACTCGAGGTCATTC-1 3.43316876599243 -1.05883862470743 TRM cells
sc_R7.NPC.Exp1_ATGTCCCTCTGATTCT-1 0.177772727698587 -3.23859335874673 MAIT cells 1
sc_E1.NPC.Exp1_CTAACTTTCCGTAGTA 2.28459202954223 0.967891584881579 TRM cells
sc_H2.NPC.Exp1_AAAGTAGTCAGCGATT 4.23732959935119 -1.63226439451333 TRM cells
sc_R6.NPC.Exp1_TGACTCCAGGCTTCCG-1 -1.16688037207673 5.80103514696005 NK cells 1
sc_R5.NPC.Exp1_TGCGATAGTAACAGGC-1 0.0814676106875171 -1.94981410001871 CD8 ab-T cells (stress)
sc_R7.NPC.Exp1_GTAGGAGCAAGCCTGC-1 4.79101621815612 0.2951279094303 CD8 ab-T cells 2
sc_R5.NPC.Exp1_ACAGGGAGTACCCGCA-1 -3.51005947878907 2.318442802676 NK cells 1
sc_R7.NPC.Exp1_AAAGAACGTACCCACG-1 4.1154314250653 -1.75612689947244 TRM cells
sc_R7.NPC.Exp1_TCGAAGTAGGGAGAAT-1 4.76581442067077 1.40698556209448 CD8 ab-T cells 2
sc_R2.NPC.Exp1_AACTTTCAGTACACCT 2.31143223950317 -4.09389950727579 MAIT cells 2
sc_R1.NPC.Exp1_GATCGTAAGCGATAGC -0.0347346543366681 6.77059481645468 Infiltrating NK cells
sc_E3.NPC.Exp1_ATAGACCGTTAGAACA 3.06260549733093 -4.68678643201944 MAIT cells 1
sc_E3.NPC.Exp1_GCTTCCACAAGGTTCT 1.1577146024411 1.55560586954001 CD8 ab-T cells 1
sc_R5.NPC.Exp1_TTCGGTCAGCCACAAG-1 -5.22205627253602 -0.167845327607359 NK cells 3
sc_R1.NPC.Exp1_AGACGTTAGGCGACAT -4.55416953852723 -2.42488719915506 NK cells 3
sc_R5.NPC.Exp1_CAGGCCATCCCGAACG-1 -0.244028288036085 3.3147680571163 gd-T cells
sc_R5.NPC.Exp1_TGGTACAGTCTGTGTA-1 -5.12500036051819 1.60153589750174 NK cells 1
sc_R5.NPC.Exp1_GTTACCCAGTTCTCTT-1 1.64131855675628 -3.43585183118936 MAIT cells 1
sc_R7.NPC.Exp1_TAGACCATCTCGACCT-1 1.45658623883178 -3.54280926679727 MAIT cells 1
sc_R6.NPC.Exp1_AGATAGACAAATGAGT-1 -4.97572171977112 2.88912914300803 NK cells 1
sc_R7.NPC.Exp1_TCCATGCGTCAAAGCG-1 -2.14081347277711 0.891314182230269 NK cells 2
sc_R7.NPC.Exp1_AACCCAAAGCGCCATC-1 0.122008305877947 -1.17559256052133 CD8 ab-T cells (stress)
sc_E3.NPC.Exp1_AAACGGGTCGCCGTGA -5.03238666346619 0.469090264090334 NK cells 2
sc_R3.NPC.Exp1_CTGATCCAGCAAATCA 2.64664876171996 0.620403196462427 TRM cells
sc_R6.NPC.Exp1_GACAGCCCAATGTGGG-1 3.55224406430175 -0.585437674275602 TRM cells
sc_E3.NPC.Exp1_GTTTCTATCGGCATCG -5.17357385447571 -1.91008522009012 NK cells 3
sc_R6.NPC.Exp1_TGCGGCATCTGGTCAA-1 -5.92049300959656 1.83231375718955 NK cells 1
sc_R5.NPC.Exp1_GTGGTTATCACCATGA-1 -0.300721320420004 5.25876734758261 gd-T cells
sc_E7.NPC.Exp1_TTACGCCAGAATTTGG-1 -3.52320921710084 2.8533913900936 NK cells 1
sc_R5.NPC.Exp1_CAGTGCGGTTGCGTAT-1 3.93116199681213 -2.27737929319497 MAIT cells 2
sc_R7.NPC.Exp1_TCCGATCCAAGCCTGC-1 -3.24477374842713 -0.128035862199034 NK cells 2
sc_E6.NPC.Exp1_AGGCCACCATAGAGGC-1 5.09886562535217 -1.7928922364628 Naive CD4+ T cells
sc_E7.NPC.Exp1_GTAATCGCACACCTGG-1 -5.42998731425355 1.65804503465537 NK cells 1
sc_R7.NPC.Exp1_CTTCAATGTTGTCTAG-1 5.22781908223083 1.49479250217322 CD8 ab-T cells 2
sc_R1.NPC.Exp1_ATTTCTGTCATACGGT -5.76778781703065 1.3170686175907 NK cells 1
sc_R1.NPC.Exp1_CGCGGTATCGATGAGG 0.212879416436457 4.67619584108237 gd-T cells
sc_R7.NPC.Exp1_TTGTTGTAGTGATGGC-1 0.573379036874079 -3.31406475996133 MAIT cells 1
sc_R1.NPC.Exp1_GACTACATCGAATGCT 0.0388427645867099 4.78106997514609 Infiltrating NK cells
sc_R7.NPC.Exp1_CGACAGCCATGTCAGT-1 0.287196573704981 6.20517657304648 Infiltrating NK cells
sc_E3.NPC.Exp1_GACGGCTCAATAACGA 4.09756576725891 -3.25185467695352 MAIT cells 1
sc_R7.NPC.Exp1_ATCGATGAGCAAGTGC-1 2.30233204075744 -3.00498892759439 MAIT cells 2
sc_E3.NPC.Exp1_GCGAGAAGTTATGCGT 2.20933305928161 -4.63968207334634 MAIT cells 1
sc_H1.NPC.Exp1_ACGGCCAGTGACAAAT 4.25268280217102 -0.538271088353361 Naive CD4+ T cells
sc_E3.NPC.Exp1_CAGAATCAGACAGGCT 4.74856006810119 -2.35380389188882 MAIT cells 1
sc_E3.NPC.Exp1_ACGCCAGAGCTAGTGG 1.83352935025146 -4.59484841322061 MAIT cells 1
sc_R5.NPC.Exp1_ACAGAAATCTTCTCAA-1 -3.55818379214356 3.39949367547873 NK cells 2
sc_R1.NPC.Exp1_GGGTTGCCAGGATCGA -4.05792057803223 0.720979336448942 NK cells 1
sc_E2.NPC.Exp1_CCTCAGTTCGGTTAAC -0.155416819363333 4.47600863481406 gd-T cells
sc_R7.NPC.Exp1_CGTGAATGTTGTACGT-1 1.31225025364807 -3.74318434690591 MAIT cells 1
sc_R7.NPC.Exp1_ACCTACCCAAACAGGC-1 4.56249105641296 1.09985471869353 CD8 ab-T cells 2
sc_R7.NPC.Exp1_TGAATCGTCTCCTGCA-1 3.23061835476806 0.353186439522539 TRM cells
sc_R6.NPC.Exp1_GTTGTCCCACGATTCA-1 -1.61740374854157 -2.07089855169412 CD8 ab-T cells 1
sc_R7.NPC.Exp1_CAGCAATAGCAATTAG-1 -3.77064717104981 1.39026121402625 NK cells 1
sc_E3.NPC.Exp1_CCACTACCATGGAATA 2.91799819180419 -4.73666264509317 MAIT cells 1
sc_R6.NPC.Exp1_CATGGTAAGTCTTCGA-1 -4.88755214503357 2.86903951669577 NK cells 1
sc_R7.NPC.Exp1_TCACTATAGACGGTCA-1 5.78514730641296 -0.870604295483793 Naive CD4+ T cells
sc_R6.NPC.Exp1_GCACGTGCACTGTCCT-1 -4.57189357569764 -2.48982908224222 NK cells 3
sc_R3.NPC.Exp1_GTAACTGTCAGCTCTC -3.86018479159424 1.93348155523184 NK cells 2
sc_R1.NPC.Exp1_GCAGCCACATACAGCT -4.7405403881366 -1.48528935407754 NK cells 3
sc_R7.NPC.Exp1_GTGTCCTTCTCCTGCA-1 -0.611332955866552 3.06416509652976 gd-T cells
sc_H1.NPC.Exp1_GCAATCATCATAAAGG -3.11461985400269 2.69706414247397 NK cells 2
sc_R6.NPC.Exp1_GAGACCCAGTTACTCG-1 2.75062191197326 0.791139153563415 CD8 ab-T cells 1
sc_E7.NPC.Exp1_GGGAAGTTCTGTGCAA-1 2.59907018849304 -0.0223631451046121 TRM cells
sc_R7.NPC.Exp1_AGACAAATCAGACCCG-1 -0.383537444382406 -0.3021900842106 CD8 ab-T cells 1
sc_R7.NPC.Exp1_TACTGCCTCGGCTGTG-1 -2.56861961176942 2.3445384314144 NK cells 1
sc_R6.NPC.Exp1_TCATTCAAGACTCCGC-1 2.66123544880798 0.707958813556467 CD8 ab-T cells 1
sc_E7.NPC.Exp1_TGGGAAGGTGAGTAAT-1 0.153333467335009 4.01124356294516 gd-T cells
sc_E1.NPC.Exp1_AGGGTGACATACAGCT -0.883385661154486 6.18038247133139 Infiltrating NK cells
sc_R5.NPC.Exp1_CGGAACCCAGTCTTCC-1 -5.33930146983216 1.99930713678244 NK cells 1
sc_H1.NPC.Exp1_CGTCAGGAGCTGGAAC -0.895629051237799 5.89685557390097 Infiltrating NK cells
sc_R7.NPC.Exp1_AGGGAGTTCCAATGCA-1 1.68049204060485 -1.96604182218667 CD8 ab-T cells (stress)
sc_H2.NPC.Exp1_CGGACTGGTCCCGACA -2.90572345545838 1.05583065355662 NK cells 2
sc_R1.NPC.Exp1_CCTCTGAGTGATGCCC -3.3048132686908 -2.37049962972757 NK cells 3
sc_R6.NPC.Exp1_CTTTCAACAAATACGA-1 2.62049162098815 0.325166117199694 CD8 ab-T cells 1
sc_R5.NPC.Exp1_AATTCCTGTATCCCTC-1 2.77333318898132 -1.52506758665201 TRM cells
sc_R1.NPC.Exp1_TACTCGCTCCGCATAA 0.0502652496998538 -3.45345379804727 MAIT cells 1
sc_R7.NPC.Exp1_CATTGTTCACCTAAAC-1 0.136241164893412 6.48850367570761 Infiltrating NK cells
sc_H1.EKS.Exp1_GACTGCGTCTACCAGA 4.28403579899719 -3.36434962247964 CD8 ab-T cells 1
sc_R7.NPC.Exp1_GTTAGTGAGCATCAAA-1 0.117593062013887 -0.394629616490568 CD8 ab-T cells 1
sc_R3.NPC.Exp1_TTGCGTCCAAGACGTG 2.41776787945678 1.1264923622692 CD8 ab-T cells 1
sc_R3.NPC.Exp1_AGTGGGATCCTAGGGC -4.10569703867982 0.320448588379656 NK cells 2
sc_R6.NPC.Exp1_CGGACACAGAGGTTTA-1 -5.1272763042743 -1.02366020177957 NK cells 1
sc_R7.NPC.Exp1_TCAGTGAGTTGCCTAA-1 -3.93486941149781 0.597746725925242 NK cells 2
sc_R5.NPC.Exp1_GAGTGAGCAACCGTGC-1 1.61133837410858 -0.654485840550627 TRM cells
sc_R7.NPC.Exp1_GGGTTATTCCATTTCA-1 1.95686709591796 -0.494464535466398 TRM cells
sc_E3.NPC.Exp1_CCAATCCTCAACACCA -3.96501505663941 1.89877853895072 NK cells 2
sc_R7.NPC.Exp1_TTCTAGTGTTCCAGGC-1 3.10292041012695 -1.43312098478433 TRM cells
sc_R6.NPC.Exp1_CGCAGGTCACCCAATA-1 1.76997148701599 0.781234949626957 CD8 ab-T cells 1
sc_E7.NPC.Exp1_TCATACTCAAGGCAAC-1 2.89046537587097 -3.82814385389444 MAIT cells 2
sc_E3.NPC.Exp1_GCTGCTTAGGTGATTA 0.0593366892044772 -2.38301279043313 MAIT cells 2
sc_E7.NPC.Exp1_TCTTCCTAGGACAAGA-1 -6.05975139430115 0.870996098765169 NK cells 1
sc_E3.NPC.Exp1_CCGTACTTCTTGGGTA -3.85573756983826 1.03214500451926 NK cells 2
sc_E7.NPC.Exp1_AAACGCTGTCTTCGAA-1 3.04876577565124 0.651174198635851 TRM cells
sc_R7.NPC.Exp1_CGATGCGGTTAAAGTG-1 0.671755847424768 -3.02581407522317 MAIT cells 1
sc_R3.NPC.Exp1_AACTTTCAGCCGGTAA 4.52384054371765 -3.47940804456827 MAIT cells 2
sc_R7.NPC.Exp1_GTTATGGTCACCTGTC-1 0.146471795529627 -1.82299234365579 MAIT cells 2
sc_R1.NPC.Exp1_GATGCTAAGTCTTGCA -4.58245551875184 1.20351399088744 NK cells 1
sc_R7.NPC.Exp1_ACCCTCAGTACAACGG-1 3.36526739308288 1.93763182664755 Treg
sc_R6.NPC.Exp1_TGTTCATGTTTCGCTC-1 1.36058699795654 -1.00661184286233 TRM cells
sc_E7.NPC.Exp1_TCCCAGTTCCGAGCTG-1 3.73113405415466 -1.29497053121683 TRM cells
sc_R6.NPC.Exp1_ATACTTCTCATGAGTC-1 4.93500005909851 -1.97615577673074 Naive CD4+ T cells
sc_R7.NPC.Exp1_GCCAGTGAGACCCTTA-1 0.200838920563959 6.8720886519039 Infiltrating NK cells
sc_E3.NPC.Exp1_CGTGTCTTCCTGCCAT 3.15401327320983 -2.2798831651127 MAIT cells 2
sc_R5.NPC.Exp1_CTTGATTGTACTCGCG-1 1.10751473614623 0.604152720221316 CD8 ab-T cells 1
sc_R6.NPC.Exp1_AACCACAAGTACAGCG-1 -4.85920179179261 -2.41263415311929 NK cells 3
sc_H2.NPC.Exp1_CCACGGATCCTCGCAT 1.84135687062194 -0.0842939803516519 TRM cells
sc_R5.NPC.Exp1_CGGAGAACAACAACAA-1 2.80193006703308 -2.7752490231907 MAIT cells 2
sc_R3.NPC.Exp1_ACACCAAGTATCGCAT 4.95293914982727 -3.93815876936075 MAIT cells 2
sc_R3.NPC.Exp1_CATATGGCATTCGACA 4.57353746601989 -3.93997599577066 MAIT cells 2
sc_R7.NPC.Exp1_ATTTCTGAGCTGCCTG-1 3.04817115971496 -1.80997683500406 TRM cells
sc_E3.NPC.Exp1_CATCGAATCCGTCATC 2.71755826184204 -3.45758845304605 MAIT cells 1
sc_R7.NPC.Exp1_TGAATCGTCTAGGAAA-1 -1.94250822356293 -2.30801155065652 NK cells 3
sc_R5.NPC.Exp1_GGTGAAGGTTGTGTAC-1 1.45770132252624 0.493758927830492 CD8 ab-T cells 1
sc_R7.NPC.Exp1_CGGGTGTCAATTGCCA-1 -3.89315283587525 0.111906867274081 NK cells 2
sc_R1.NPC.Exp1_GGACAAGGTTCACGGC 1.48656093785217 0.773975256630217 CD8 ab-T cells 1
sc_R6.NPC.Exp1_GAACACTCATGGCACC-1 -2.05603242209504 4.13175223375205 gd-T cells
sc_R7.NPC.Exp1_AACAAAGTCTCGACGG-1 -1.40477681449006 -2.26936127637979 TRM cells
sc_R6.NPC.Exp1_TCTATACTCCATTTAC-1 -4.07049620440552 3.53016922975424 NK cells 1
sc_R7.NPC.Exp1_GCGTGCATCCATTGGA-1 2.66478573986938 0.36855108643416 TRM cells
sc_R5.NPC.Exp1_CCCTCTCAGTCGTTAC-1 -4.14411723902772 2.28293297792319 NK cells 1
sc_E6.NPC.Exp1_GTAGAAAGTATCTCTT-1 3.40548956105163 0.248133640536104 TRM cells
sc_R5.NPC.Exp1_CAATGACTCGACGCTG-1 -0.953078213244177 4.18566129709128 gd-T cells
sc_E3.NPC.Exp1_CTGATAGTCTAACTCT 2.74084222027709 -2.6479308793461 MAIT cells 2
sc_E3.NPC.Exp1_CGCGGTAGTATAAACG -5.14297569087098 0.586885463246142 NK cells 2
sc_R1.NPC.Exp1_ATCGAGTCAAGAGTCG 0.380788084954523 0.616332780369555 CD8 ab-T cells 1
sc_E1.NPC.Exp1_CATGGCGGTTGCGCAC -0.612485292463995 5.64781067872885 Infiltrating NK cells
sc_R7.NPC.Exp1_CGGAATTAGGTTGACG-1 -2.46821725657532 -2.47234370206949 NK cells 3
sc_E7.NPC.Exp1_ATCAGGTAGTCTCGTA-1 -4.79501951029847 -2.47946192716714 NK cells 3
sc_R1.NPC.Exp1_GCGCAGTTCTTGTTTG 0.0444739730065097 3.23690603280905 gd-T cells
sc_R1.NPC.Exp1_TCTGGAAAGCTGCAAG -3.75582182696412 0.598681103237902 NK cells 1
sc_R7.NPC.Exp1_GGTTCTCTCGCGCCAA-1 2.13061892697265 -0.69018258546945 TRM cells
sc_R5.NPC.Exp1_GCAACATAGCTGGCCT-1 3.36611306378295 -3.64796711897012 MAIT cells 2
sc_R7.NPC.Exp1_CCGGACACATCATCCC-1 4.85533582875183 1.19378314519766 CD8 ab-T cells 2
sc_R7.NPC.Exp1_TCGCACTAGTATGGCG-1 -5.4888485698993 0.259216230162417 NK cells 1
sc_R1.NPC.Exp1_GGCAATTTCGACGGAA 2.05201327511718 -1.11167659258005 TRM cells
sc_R1.NPC.Exp1_CTTGGCTCATGCTAGT 1.62410855004241 0.853980362215077 CD8 ab-T cells 1
sc_R7.NPC.Exp1_GATGGAGAGTCTACCA-1 5.16889583775451 1.1541039457405 CD8 ab-T cells 2
sc_R7.NPC.Exp1_TGTTCCGTCCGGCAAC-1 4.50963556477477 1.25710509324912 CD8 ab-T cells 2
sc_R5.NPC.Exp1_GTCATTTAGATCCCAT-1 -5.0031365185077 -0.71998633836862 NK cells 3
sc_E1.NPC.Exp1_CTACACCGTCGGATCC 5.58067524144103 -1.34568979238626 Naive CD4+ T cells
sc_R7.NPC.Exp1_CTCTCAGAGGGAGGCA-1 4.70596849629333 1.33571992421988 CD8 ab-T cells 2
sc_R7.NPC.Exp1_AGTTCGAGTTAAACAG-1 -5.45722329905579 1.47567174936179 NK cells 1
sc_R7.NPC.Exp1_GGCGTCACATGACTGT-1 -0.118860294207431 7.08140681291464 Infiltrating NK cells
sc_E3.NPC.Exp1_TTTACTGCATTATCTC 2.53938996502807 -2.56368662809488 MAIT cells 2
sc_R6.NPC.Exp1_CCTGCATGTATGTCCA-1 -4.63554752162049 2.69247506166342 NK cells 1
sc_E7.NPC.Exp1_CTATCCGAGACGGATC-1 -6.0234321384723 1.00233964229468 NK cells 1
sc_E3.NPC.Exp1_CTCGAGGTCTTCCTTC -4.93438947489808 -0.625626821271147 NK cells 3
sc_E3.NPC.Exp1_TCACGAACACACAGAG 2.21394049832275 -3.67154051756021 MAIT cells 1
sc_R7.NPC.Exp1_CCACCATAGAGTGTTA-1 -4.45013845255921 3.53535745645407 NK cells 1
sc_R7.NPC.Exp1_ACGTACAAGGGTGGGA-1 -0.440696123152472 3.09458992982749 gd-T cells
sc_R1.NPC.Exp1_GTTCTCGGTCCTCTTG -3.39242685130189 -2.05936576818582 NK cells 1
sc_R6.NPC.Exp1_CTCCGATCAATTTCTC-1 -4.20104873469422 -1.04245271181222 NK cells 3
sc_E3.NPC.Exp1_CACACAACACCTGGTG -2.27916086009095 3.86750290895346 gd-T cells
sc_H2.NPC.Exp1_TCATTACGTTCCAACA 4.01294576832702 -3.58434321378824 MAIT cells 2
sc_R6.NPC.Exp1_CTCCCTCGTGTCATCA-1 -2.07544422438691 3.85472152734641 gd-T cells
sc_R5.NPC.Exp1_GATCCCTCAAAGCTAA-1 0.902216014355921 0.683223124393259 CD8 ab-T cells 1
sc_R7.NPC.Exp1_CCTCAACCACGCTATA-1 2.70720302769592 -3.03277375196573 MAIT cells 2
sc_E3.NPC.Exp1_AAACGGGCAGGGTACA -4.90183103373597 -1.05895091985818 NK cells 1
sc_R7.NPC.Exp1_CATTCCGTCCCGAAAT-1 0.0885616362993945 7.10269806886557 Infiltrating NK cells
sc_R6.NPC.Exp1_CATACCCTCAACGTGT-1 -4.85051524928162 1.61626402641181 NK cells 1
sc_E3.NPC.Exp1_CCTCAGTGTGCACTTA -3.69813883593629 1.67071370387915 NK cells 2
sc_R3.NPC.Exp1_GTACGTAAGTATCGAA 4.38329374501159 0.0777712872112143 TRM cells
sc_R6.NPC.Exp1_GGAAGTGGTAACCAGG-1 1.53554749199798 0.247586648711001 CD8 ab-T cells 1
sc_E7.NPC.Exp1_CAGCAGCTCGCCTTGT-1 -1.62701571276734 -2.48964931463357 NK cells 3
sc_R7.NPC.Exp1_GGTGTCGCAAAGGATT-1 0.986672875375055 0.966861840137278 CD8 ab-T cells 1
sc_R5.NPC.Exp1_GGGTCTGAGTATTGCC-1 3.93178713032653 -2.93291809057351 MAIT cells 2
sc_R6.NPC.Exp1_TACGGGCAGATGCTGG-1 3.54070913502624 -3.13558532690164 MAIT cells 2
sc_R5.NPC.Exp1_TATCGCCCAAATGGTA-1 -5.22888744166443 -2.29100801443216 NK cells 3
sc_R7.NPC.Exp1_GCAACATCAGTCGTTA-1 0.447258648366236 0.98031793142203 CD8 ab-T cells 1
sc_E3.NPC.Exp1_AGTTGGTAGACATAAC -0.514706167488791 5.32892773652915 Infiltrating NK cells
sc_R5.NPC.Exp1_CATTCCGCATCCTAAG-1 4.94768964955261 0.823281946391796 CD8 ab-T cells 2
sc_E7.NPC.Exp1_ATGCGATGTGATCGTT-1 2.05247342297485 0.893208902128969 CD8 ab-T cells 1
sc_R6.NPC.Exp1_AGTAACCTCCTAACAG-1 2.63696348378112 -1.43726708387491 TRM cells
sc_H2.NPC.Exp1_TTGACTTTCTAACCGA 1.03949308106353 -2.39039995168802 MAIT cells 2
sc_R5.NPC.Exp1_CCACAAACACAACGTT-1 1.37149929711273 0.558776300200258 CD8 ab-T cells 1
sc_R7.NPC.Exp1_AGGTAGGTCACTACTT-1 -0.526984545498587 5.70406220460776 Infiltrating NK cells
sc_R7.NPC.Exp1_CAACAGTAGTAACAGT-1 4.33574115940978 0.946875359662806 CD8 ab-T cells 2
sc_E3.NPC.Exp1_TGCTACCTCTTAACCT -3.88080704501221 1.40181068683509 NK cells 2
sc_R6.NPC.Exp1_TGTGAGTCATACCACA-1 -5.04489839366028 2.92248223329428 NK cells 1
sc_R7.NPC.Exp1_GGGCTACAGCCAGACA-1 -1.56450391104767 -2.47351910566446 NK cells 3
sc_R5.NPC.Exp1_TGATTCTAGTAGGTTA-1 1.1151120633786 -1.9326467702305 CD8 ab-T cells (stress)
sc_E3.NPC.Exp1_CCGGGATAGGTAGCCA 1.78793954560211 -3.70962693189737 MAIT cells 1
sc_R7.NPC.Exp1_TTCGCTGCACGGATCC-1 5.06597292134216 1.24313665533904 CD8 ab-T cells 2
sc_R5.NPC.Exp1_TAGGGTTGTGATACAA-1 0.499761101693415 -1.91040923093912 CD8 ab-T cells (stress)
sc_R2.NPC.Exp1_TTTCCTCAGTTGAGAT 2.33799469181945 1.55308554674033 CD8 ab-T cells 1
sc_E7.NPC.Exp1_TCCTCCCTCCGGACGT-1 -5.49275720408509 -1.6998963544285 NK cells 3
sc_R7.NPC.Exp1_TCTTCCTGTGTACATC-1 0.619772788972162 -1.50052620863077 CD8 ab-T cells (stress)
sc_R5.NPC.Exp1_ACGTTCCAGGACATCG-1 -0.151018726735807 -0.758412618390287 CD8 ab-T cells (stress)
sc_R5.NPC.Exp1_TGATCAGTCCAAAGGG-1 2.29752695271423 -2.14367296194192 MAIT cells 2
sc_R1.NPC.Exp1_AGTCTTTTCCCTCTTT -5.07260167887757 -0.0330296943103922 NK cells 1
sc_E3.NPC.Exp1_ACGCAGCTCGGATGGA 3.72075855442932 -3.77481152509805 MAIT cells 1
sc_H2.NPC.Exp1_CTGCTGTTCAGGTAAA 3.7779720992749 -1.68171479200479 TRM cells
sc_R6.NPC.Exp1_GGAGGTAAGTGGTTGG-1 4.77747022816589 -0.396084685078825 CD8 ab-T cells 2
sc_E3.NPC.Exp1_CATCCACTCGTTTAGG -5.0619252949054 0.125498872050081 NK cells 2
sc_R7.NPC.Exp1_ACTCTCGCAGTTCACA-1 1.45538365551879 1.35793749595526 CD8 ab-T cells 1
sc_R7.NPC.Exp1_GTTCATTGTACAGGTG-1 -4.71264732173035 -2.55450703596231 NK cells 3
sc_E7.NPC.Exp1_GGCAGTCTCTGCCTCA-1 -3.45307457736085 1.78799984956626 NK cells 2
sc_R6.NPC.Exp1_TCGTAGATCAGACCCG-1 -2.00425708582947 -0.073710996857847 NK cells 2
sc_E7.NPC.Exp1_TACTTCAAGCAATAAC-1 -0.579122039585806 1.56815151477698 Infiltrating NK cells
sc_R6.NPC.Exp1_CAGCAATTCCCTCTAG-1 1.46101152607849 -3.86648585294839 MAIT cells 1
sc_R3.NPC.Exp1_TGTGGTAAGGTAAACT 2.26369750210693 1.47412500882987 CD8 ab-T cells 1
sc_R7.NPC.Exp1_TCAAGACAGTTGCCCG-1 -0.387421104222036 6.84013627076987 Infiltrating NK cells
sc_R6.NPC.Exp1_TACCCGTCATCCTAAG-1 -4.75808561137269 -0.13108595108148 NK cells 1
sc_R6.NPC.Exp1_CCTCACAAGTTGTCAC-1 2.01107704350402 -2.16695811246988 MAIT cells 2
sc_R6.NPC.Exp1_TGCTCGTAGGTGGCTA-1 -5.47712171366761 -0.435961503735746 NK cells 3
sc_E7.NPC.Exp1_AAAGTCCCATTCGATG-1 0.142498654217028 6.21641514802817 Infiltrating NK cells
sc_R7.NPC.Exp1_ACCTGTCGTACCGTCG-1 -4.34185779383729 -2.26714040731546 NK cells 3
sc_E3.NPC.Exp1_GATCAGTTCTAACGGT 2.30035149762084 -4.3662450501835 MAIT cells 1
sc_R6.NPC.Exp1_ACTTCCGCAGCTGTAT-1 -4.03939378550599 3.41484115625266 NK cells 1
sc_R6.NPC.Exp1_AAACGAACAAATTGGA-1 -3.55327976039002 2.05696402097586 NK cells 1
sc_H2.NPC.Exp1_CAGTCCTCAGGCAGTA 5.76352750966003 -0.803570646992887 Naive CD4+ T cells
sc_E3.NPC.Exp1_CAAGGCCTCGCAAGCC 1.91916906544616 0.960014741667544 CD8 ab-T cells 1
sc_R2.NPC.Exp1_CTGTTTATCATGGTCA -4.3980978756244 0.555161576517855 NK cells 1
sc_R7.NPC.Exp1_CGCCAGAAGTTGAATG-1 2.57057535359313 -3.25507761930581 MAIT cells 2
sc_R7.NPC.Exp1_GCTACCTCACAAGGTG-1 -2.33042252352784 2.42796729112509 NK cells 1
sc_R5.NPC.Exp1_GGGTCACCACATGTTG-1 -5.70018470576356 1.20146436596755 NK cells 1
sc_R6.NPC.Exp1_CTGCCATTCCACTAGA-1 3.48948895642211 0.441292535313402 TRM cells
sc_E7.NPC.Exp1_TCAGGTAGTTCGGGTC-1 5.22071802327087 0.923033114322458 CD8 ab-T cells 2
sc_R1.NPC.Exp1_ACCCACTCAATGCCAT -4.07116902163575 2.15099392438773 NK cells 1
sc_R7.NPC.Exp1_CTCCAACAGAAGCTGC-1 -0.143188308089472 -0.601928848973478 CD8 ab-T cells 1
sc_R3.NPC.Exp1_GACTGCGCAAGGTTTC 4.89316570469787 -3.978747148267 MAIT cells 2
sc_R6.NPC.Exp1_CGTCAAAAGGTCCGAA-1 -5.30657899668763 1.04267045462969 NK cells 1
sc_R7.NPC.Exp1_TGGGATTGTGCCAAGA-1 0.219110009164118 1.10130987668875 CD8 ab-T cells 1
sc_R6.NPC.Exp1_CCTGTTGAGTAGACCG-1 -3.34959614565919 2.689874153384 NK cells 1
sc_E2.NPC.Exp1_CTGGTCTCAGTTAACC 2.7826951713269 -4.70254780744668 MAIT cells 1
sc_R3.NPC.Exp1_ATCACGAGTACTTCTT 0.85825234362533 -2.17929388975259 CD8 ab-T cells (stress)
sc_E3.NPC.Exp1_GCACATACATCCTAGA 2.739227888078 -4.9207990357792 MAIT cells 1
sc_R6.NPC.Exp1_GGTCTGGCATAGCTGT-1 3.83898651310851 -1.49759485220071 Naive CD4+ T cells
sc_E3.NPC.Exp1_TCAACGATCCACGAAT -3.94191825678895 1.63656733537558 NK cells 2
sc_R6.NPC.Exp1_AGATGCTAGACCTTTG-1 -3.60202014735291 0.268494467982088 NK cells 2
sc_R6.NPC.Exp1_ATCGTAGGTGGAACCA-1 -3.51025021365235 3.29907486940268 NK cells 1
sc_E7.NPC.Exp1_TCATTCAGTATGAGAT-1 -4.48487985423157 0.622632514485155 NK cells 1
sc_R7.NPC.Exp1_CATACCCCAGATTTCG-1 -3.69324314883301 2.84615467096213 NK cells 2
sc_R6.NPC.Exp1_TCGGTCTAGACATCAA-1 -2.44452584078858 1.62254283929709 NK cells 1
sc_R6.NPC.Exp1_GGGCTACAGCCATTTG-1 -4.19566428950379 -1.65613033269998 NK cells 3
sc_R6.NPC.Exp1_CAAGACTAGTTAGTGA-1 -1.96932351878235 3.86057947183493 gd-T cells
sc_R7.NPC.Exp1_TGCGGCAAGAGTGGCT-1 3.85797083088806 -1.60278822874185 TRM cells
sc_R5.NPC.Exp1_GACACGCCAATTGCCA-1 -4.6820277004535 2.17033634687308 NK cells 1
sc_R7.NPC.Exp1_GTCTGTCTCTTCCTAA-1 1.73115288922241 -1.12900950407144 TRM cells
sc_R3.NPC.Exp1_GAATAAGGTAAAGTCA 4.67892181584289 1.4325004031742 CD8 ab-T cells 2
sc_R7.NPC.Exp1_ACCGTTCAGTAGGCCA-1 3.17878615567138 -2.94567300771829 MAIT cells 2
sc_R7.NPC.Exp1_GGGATGACAAGACAAT-1 1.00654852101257 -3.01910187696573 MAIT cells 1
sc_E7.NPC.Exp1_GTAACACTCAAGCTTG-1 2.21542894551208 -3.33714463209268 MAIT cells 2
sc_E7.NPC.Exp1_TGACTCCCATGTGCCG-1 5.32038461872985 1.0749709715927 CD8 ab-T cells 2
sc_R1.NPC.Exp1_CACACAACATGTTCCC 4.2651272983258 -0.874651808491911 Naive CD4+ T cells
sc_R7.NPC.Exp1_CACGTGGAGATTCGAA-1 -1.79091513445923 -2.06126954053995 CD8 ab-T cells 1
sc_E3.NPC.Exp1_CAACTAGGTAGGCTGA 1.46192121216705 -2.90717579816934 MAIT cells 1
sc_E3.NPC.Exp1_CATTATCGTTTAGGAA 2.52555072018554 -4.90036704038736 MAIT cells 1
sc_R7.NPC.Exp1_GTCTGTCAGGTGCCAA-1 5.53783285328796 -0.932869214764799 Naive CD4+ T cells
sc_E3.NPC.Exp1_GTAACTGTCTGCCCTA -2.61772930911133 0.292137663611208 NK cells 2
sc_R1.NPC.Exp1_CACACAAGTCACAAGG -4.40567100337098 0.818171383612787 NK cells 1
sc_R6.NPC.Exp1_CACGTTCGTATCCCAA-1 3.6286355228131 -0.154269296876158 TRM cells
sc_R1.NPC.Exp1_CTAACTTCAGAAGCAC -3.56144607356141 2.28141901994589 NK cells 1
sc_E7.NPC.Exp1_CGACAGCAGGCCACTC-1 0.425214645356439 0.559480886706148 CD8 ab-T cells 1
sc_R7.NPC.Exp1_AGCTCAAAGCTGAAGC-1 -0.182243536322809 6.29226182008628 Infiltrating NK cells
sc_R7.NPC.Exp1_CATAGACGTGCAATGG-1 1.98127448269775 -1.93549706434366 TRM cells
sc_R5.NPC.Exp1_CTGAGGCGTTAGAAGT-1 5.25352632710388 -1.497790117017 Naive CD4+ T cells
sc_E1.NPC.Exp1_TTCCCAGTCACTCTTA 4.15859234044006 -1.51728012060281 TRM cells
sc_R5.NPC.Exp1_GACTGATTCAGCTAGT-1 -3.51910913279603 -0.062443096390928 NK cells 2
sc_R7.NPC.Exp1_GATCATGGTTAGGGAC-1 -0.270737174063421 6.30153630281333 Infiltrating NK cells
sc_R1.NPC.Exp1_CGAACATCACAAGTAA -2.68505728533814 2.05576847101096 NK cells 1
sc_R1.NPC.Exp1_CGTTGGGCATCCGTGG -3.01761186411927 -2.49650170301553 NK cells 3
sc_R7.NPC.Exp1_TCTATACGTCACAGTT-1 -1.39859557440827 -2.53579117750284 NK cells 3
sc_R5.NPC.Exp1_GCTTGGGTCCACGGAC-1 1.67132889935424 0.75832333395723 CD8 ab-T cells 1
sc_H2.NPC.Exp1_TTAGGCAAGGTAGCTG -4.75127494624207 -0.879806895009245 NK cells 3
sc_R7.NPC.Exp1_GCTACCTTCTAGCCAA-1 -4.63081872752259 -2.18861414884683 NK cells 3
sc_R7.NPC.Exp1_GCTCAAACATCCGTGG-1 -3.85652864268372 -1.44541170095559 NK cells 3
sc_R7.NPC.Exp1_ACCTACCGTTTGGGTT-1 1.26548397252014 -2.99678804372903 MAIT cells 1
sc_E3.NPC.Exp1_ATAACGCTCCTACAGA -2.82717144778321 0.902201149412428 NK cells 2
sc_E3.NPC.Exp1_TTATGCTGTGGGTCAA -0.527535560637213 -2.46643092130777 CD8 ab-T cells (stress)
sc_R5.NPC.Exp1_TCATTGTAGCTCGAAG-1 2.64065301129272 -1.57215358709451 TRM cells
sc_R3.NPC.Exp1_CGTTCTGAGCGTGAAC 5.1369272441571 -3.81514956449624 MAIT cells 2
sc_R7.NPC.Exp1_TGCAGATGTCCTGTCT-1 -0.277477744131781 6.95909998918418 Infiltrating NK cells
sc_E3.NPC.Exp1_GTATCTTCACCAACCG -3.35085809519837 1.07059315944556 NK cells 2
sc_E7.NPC.Exp1_ATGGTTGGTGTGATGG-1 1.09633862683227 -3.27161576246377 MAIT cells 1
sc_H2.NPC.Exp1_TGGCCAGCATGACATC 4.75981533238342 -1.12237312292215 TRM cells
sc_R1.NPC.Exp1_CTAATGGCAAGCCCAC 1.73071729847839 -2.81022145246622 TRM cells
sc_E7.NPC.Exp1_TCAAGCACAATGGCCC-1 3.86125170895507 -0.973655838719572 TRM cells
sc_R7.NPC.Exp1_ACTTCGCGTCAAGCCC-1 -0.0714209145898591 6.58887885118369 Infiltrating NK cells
sc_R7.NPC.Exp1_GTTACCCCAATACCTG-1 -5.11928403666565 -2.25202657674905 NK cells 3
sc_E7.NPC.Exp1_GTCACTCAGACATACA-1 2.20665251919677 -0.699840206853117 TRM cells
sc_E3.NPC.Exp1_ACAGCCGAGTCCTCCT 3.48621213147094 0.517311285980974 TRM cells
sc_E6.NPC.Exp1_GATTCGAGTATCAGGG-1 2.06957685658386 1.41242728734854 CD8 ab-T cells 1
sc_R7.NPC.Exp1_CTCATTAGTTGTTGTG-1 -2.82015955737183 -2.43084861730691 NK cells 3
sc_R6.NPC.Exp1_TGTGTGAGTTCCTAAG-1 -2.49733102610657 2.58783994222525 NK cells 1
sc_E3.NPC.Exp1_CGACCTTGTGGTTTCA -3.38458931735108 1.17316464687232 NK cells 2
sc_E3.NPC.Exp1_CTCTACGCAATGGACG 3.22396957585266 -4.62968089079019 MAIT cells 1
sc_R6.NPC.Exp1_ATAGACCAGGCACCAA-1 5.08811151692321 1.54166273380164 CD8 ab-T cells 2
sc_R5.NPC.Exp1_AGCTACAGTTTAGTCG-1 -4.16352498820374 -1.37638928388711 NK cells 3
sc_E3.NPC.Exp1_GCTCCTAGTCTCTTAT -3.87483680537293 1.71015511060599 NK cells 2
sc_E3.NPC.Exp1_TAGACCAAGAAACGAG 2.24342357823303 -4.27362515424844 MAIT cells 1
sc_R7.NPC.Exp1_TAGGGTTTCCTCACTG-1 4.20312511631896 -3.45095421766397 MAIT cells 2
sc_E3.NPC.Exp1_CAGTCCTAGTGTTTGC 0.475352642030023 -2.00002314542886 CD8 ab-T cells (stress)
sc_E3.NPC.Exp1_ACAGCCGTCACTATTC 2.14073359677246 1.54881004596594 CD8 ab-T cells 1
sc_R7.NPC.Exp1_GCGTGCATCATGGTAC-1 -4.16834962657044 2.41826127076987 NK cells 1
sc_R7.NPC.Exp1_GCCCAGAAGCACGGAT-1 -5.74086273005555 1.48034582639578 NK cells 1
sc_R5.NPC.Exp1_TTACAGGCATACAGAA-1 4.76719200322082 -0.302019376507963 Naive CD4+ T cells
sc_R5.NPC.Exp1_GCAACCGCATGGGAAC-1 0.0915754408543338 -0.51601483320352 CD8 ab-T cells (stress)
sc_R7.NPC.Exp1_CCCAACTTCCAACTAG-1 -0.0227664737994443 7.13188336397055 Infiltrating NK cells
sc_R6.NPC.Exp1_CCTATCGTCGATGCTA-1 -0.204798261731363 5.98205779100302 Infiltrating NK cells
sc_R1.NPC.Exp1_GCGACCACATACTACG -3.65426385691712 -1.21200539564248 NK cells 3
sc_R7.NPC.Exp1_ACAAGCTTCTAGCCAA-1 -0.0451368457669984 6.17138836885337 Infiltrating NK cells
sc_R7.NPC.Exp1_ACGTCCTGTTCGTAAC-1 2.44035541722228 -0.380734700909818 TRM cells
sc_H1.EKS.Exp1_GACGCGTTCTGCGGCA 5.18881427952697 -1.11158563589212 Naive CD4+ T cells
sc_R6.NPC.Exp1_GTCTCACCACTGCACG-1 -4.00183952143738 2.24707816148642 NK cells 1
sc_R5.NPC.Exp1_GGAATCTAGCCTGCCA-1 -1.03565001776764 -1.55410696958658 NK cells 3
sc_E3.NPC.Exp1_AGACGTTAGGATGCGT -3.76877296259949 1.47550545240286 NK cells 2
sc_R5.NPC.Exp1_ACAGCCGGTCATTCCC-1 0.017416280597948 1.04475934410933 NK cells 1
sc_R7.NPC.Exp1_GTGTGGCCATCCGGCA-1 -3.12862146189759 -2.04246117567178 NK cells 3
sc_H1.NPC.Exp1_TACTCATCATTTCACT -1.00674867919037 5.9656526854122 Infiltrating NK cells
sc_E3.NPC.Exp1_GTGGGTCCACCAACCG 3.6931434840863 -4.05851246809122 MAIT cells 1
sc_H1.EKS.Exp1_GTTCATTAGAACAATC -4.63532054713318 -0.173937637559141 NK cells 3
sc_E1.NPC.Exp1_CGAGCCAGTCTAAAGA 5.42776786992004 0.890770237692629 CD8 ab-T cells 2
sc_R6.NPC.Exp1_AGACAGGTCGCTAATG-1 3.91096222111633 -2.75009538625833 MAIT cells 2
sc_R6.NPC.Exp1_GTTGTGATCCAGTACA-1 -4.45326745799134 2.98628232980612 NK cells 1
sc_E3.NPC.Exp1_CTGAAACAGGCTACGA 2.29527628132751 -2.50109960531351 MAIT cells 2
sc_R7.NPC.Exp1_TGTAACGAGGTTGGTG-1 -0.0431972174937497 -0.885021466962065 CD8 ab-T cells 1
sc_R5.NPC.Exp1_CATTTCATCCGTATAG-1 -0.18060108563254 3.13260744119528 gd-T cells
sc_H1.EKS.Exp1_GTCACAACACCTTGTC -3.62312519839356 0.301956575163637 NK cells 2
sc_R5.NPC.Exp1_GAAATGAGTGCGAGTA-1 1.33532762238433 0.632270362027918 CD8 ab-T cells 1
sc_R7.NPC.Exp1_CGATCGGTCCCACAGG-1 3.67662799069335 -3.14799191450235 MAIT cells 2
sc_R6.NPC.Exp1_CTCGAGGCACCCAACG-1 4.62423622319152 -2.57439734434244 MAIT cells 2
sc_E3.NPC.Exp1_TTCTACAGTGCTTCTC 0.734109756440424 -1.88116743063089 CD8 ab-T cells (stress)
sc_R2.NPC.Exp1_ATCACGAAGGGTGTTG -5.34047544291565 -0.229891199818815 NK cells 3
sc_R7.NPC.Exp1_ACGTTCCCAGGTGACA-1 3.49484216877868 -1.6184468457615 TRM cells
sc_R2.NPC.Exp1_AGCGGTCAGTCCGGTC 5.39183199116638 -1.24031331037637 Naive CD4+ T cells
sc_R5.NPC.Exp1_AAAGAACCAGAAGCTG-1 -4.29029691508362 1.61112741733435 NK cells 1
sc_R7.NPC.Exp1_GTTCTATAGCCTCATA-1 -5.1873554020221 1.5300385763729 NK cells 1
sc_R1.NPC.Exp1_TCTATTGTCCTCTAGC -3.95487129977296 -2.3137490937626 NK cells 3
sc_R7.NPC.Exp1_TTCCGGTTCTACTGCC-1 0.633033749551081 0.300130646475588 CD8 ab-T cells 1
sc_R1.NPC.Exp1_TCACGAATCCCTTGTG 0.322094616383814 4.47091959024314 gd-T cells
sc_R6.NPC.Exp1_GGGACAAGTCTTCAAG-1 -3.60138762286255 -0.121864993325437 NK cells 2
sc_R7.NPC.Exp1_TACATTCAGTCCGTCG-1 -0.135162948727108 7.38053343797568 Infiltrating NK cells
sc_R5.NPC.Exp1_TCTTCCTGTTCTCTCG-1 1.24648439595153 -3.23398615812417 MAIT cells 1
sc_H2.NPC.Exp1_CTCATTACAATGAAAC 3.6864775390332 0.410824399241244 TRM cells
sc_H1.EKS.Exp1_TTGAACGGTGTATGGG -4.45210302165101 -0.504144210568632 NK cells 3
sc_R7.NPC.Exp1_GCTTTCGTCCACGTCT-1 2.89969050595214 -3.51368262266275 MAIT cells 2
sc_R5.NPC.Exp1_ACTTCCGCACTCCGAG-1 -0.0732501140827904 5.28845046068076 Infiltrating NK cells
sc_R5.NPC.Exp1_CAAGCTAGTCAAATCC-1 -0.0959465597788463 -0.806188363782133 CD8 ab-T cells (stress)
sc_E7.NPC.Exp1_AAACGAACAGATACCT-1 -1.58607995799134 -1.91278888677713 NK cells 3
sc_R7.NPC.Exp1_CCAATGAGTACAGAAT-1 0.00706147113492386 7.23445628190878 Infiltrating NK cells
sc_R6.NPC.Exp1_GGGAAGTGTACTGACT-1 4.65521013447692 -1.39344884847757 Naive CD4+ T cells
sc_R1.NPC.Exp1_TCGTAGACAAGTAATG -3.3757852344806 -0.564094681493009 NK cells 1
sc_R7.NPC.Exp1_CAACAGTTCAACGCTA-1 -3.90507781794617 -2.57198526357767 NK cells 3
sc_R7.NPC.Exp1_CTAAGTGCAGCGTGAA-1 -3.4040187626178 -2.10781719183084 NK cells 3
sc_E7.NPC.Exp1_TGAGTCAAGGTAAACT-1 4.24916708180358 1.06655518318061 CD8 ab-T cells 2
sc_E1.NPC.Exp1_CGGAGCTGTTGTTTGG 0.460244652718805 0.278005640753542 CD8 ab-T cells 1
sc_H1.EKS.Exp1_GTCACGGCATTACGAC -0.180694411605097 5.47670052553061 Infiltrating NK cells
sc_R1.NPC.Exp1_ATTGGTGCAGTATGCT 2.65583455273559 0.302812855490481 TRM cells
sc_R6.NPC.Exp1_GGGACCTGTAAGACCG-1 -0.998518887072302 -1.83195783590433 NK cells 3
sc_H1.EKS.Exp1_AACCATGAGAGTGAGA 1.07401776024749 -3.54116370176431 MAIT cells 1
sc_E3.NPC.Exp1_CCTTCGACACGTGAGA -2.0551202326114 -0.128959436169828 NK cells 2
sc_R7.NPC.Exp1_TCGTGCTAGCGAGTAC-1 2.26285278508117 -0.257525105229582 TRM cells
sc_R7.NPC.Exp1_TCATGGATCCGGCAGT-1 0.0112309054439296 7.1165578177059 Infiltrating NK cells
sc_R1.NPC.Exp1_TAAACCGGTCATACTG -4.80871904185364 2.07419095540885 NK cells 1
sc_R2.NPC.Exp1_TTGGCAAGTCCGAATT 4.50759470173767 2.21326981092337 ILC3
sc_E3.NPC.Exp1_GCGCGATGTACCGTTA -4.84240949442933 -2.04771210645791 NK cells 3
sc_E3.NPC.Exp1_CTAACTTAGTGTGGCA -3.38173640063355 0.131194155463015 NK cells 2
sc_R1.NPC.Exp1_CTAGAGTTCATGTGGT -4.29171264460633 0.374802421578203 NK cells 2
sc_E7.NPC.Exp1_GTGAGCCTCGCCGAAC-1 2.3321427077954 -0.459417838803495 TRM cells
sc_R1.NPC.Exp1_CTCAGAAGTTATCGGT 0.0915895671551456 3.49457572008017 gd-T cells
sc_E7.NPC.Exp1_AGACAAAAGGCATCAG-1 2.97936951825073 -3.02230526899454 MAIT cells 2
sc_E3.NPC.Exp1_GTGCGGTAGATGTCGG -5.0528339176471 0.246464829691683 NK cells 2
sc_R7.NPC.Exp1_TGACAGTAGATTTGCC-1 -5.01787174037049 -0.335528154126371 NK cells 3
sc_E1.NPC.Exp1_CGAGCACGTTTGTTTC 4.75686609455993 -2.25190045332071 MAIT cells 2
sc_R5.NPC.Exp1_AAGAACAAGGATCACG-1 -3.635363700896 2.83614800477866 NK cells 1
sc_R6.NPC.Exp1_TCAGGTAGTCATAGTC-1 4.59019243428161 -1.87961890195962 Naive CD4+ T cells
sc_E7.NPC.Exp1_CTCCGATTCCAAGCAT-1 3.43793022343566 -1.67488696073648 TRM cells
sc_R1.NPC.Exp1_TCTTTCCGTACCGCTG -4.47978437235901 -0.712787408581938 NK cells 3
sc_R7.NPC.Exp1_GCCGATGTCTCTTCAA-1 0.0503142894213428 7.22048161531333 Infiltrating NK cells
sc_R1.NPC.Exp1_ATCTGCCCATCGATTG -2.87920534899781 0.37390832210425 NK cells 1
sc_E3.NPC.Exp1_TACTTGTTCGCAAGCC -3.01507556727479 -0.724944848767484 NK cells 3
sc_E3.NPC.Exp1_AGCGGTCCACTTCTGC 1.79617976853301 -4.29564597105142 MAIT cells 1
sc_R7.NPC.Exp1_CGTAATGGTGCAATGG-1 4.19317924687316 -0.0579900929844034 TRM cells
sc_R5.NPC.Exp1_GAGTCATAGATGGCAC-1 -1.39974034121583 -2.22377802824136 NK cells 3
sc_R5.NPC.Exp1_GAGACCCGTCTGTCAA-1 4.23319971272399 -0.338830251446928 Naive CD4+ T cells
sc_R6.NPC.Exp1_CATGGATCACTCTAGA-1 -5.56355464747498 -0.623779434910978 NK cells 3
sc_R5.NPC.Exp1_CAACGGCTCTCCTACG-1 -0.409266653567053 5.782154779681 Infiltrating NK cells
sc_R7.NPC.Exp1_TCTATACTCATAGCAC-1 -1.51688278010438 -2.18937899564859 NK cells 3
sc_R5.NPC.Exp1_AGTACTGTCCACTGAA-1 4.02781498143127 -2.32652379964944 CD8 ab-T cells (stress)
sc_R6.NPC.Exp1_AAATGGAAGGACGCAT-1 -6.02840602686951 0.929573986479079 NK cells 1
sc_R5.NPC.Exp1_TCAATCTGTAGGGTAC-1 3.00538599202087 0.410298239239489 TRM cells
sc_E1.NPC.Exp1_GACGTTATCTATCCTA 4.32047474095275 -1.53940607999917 Naive CD4+ T cells
sc_R6.NPC.Exp1_TTCTGTAAGTGGAATT-1 -4.56620252421448 -0.849799532643522 NK cells 3
sc_R7.NPC.Exp1_TTCCTTCAGTGACACG-1 2.09642064282348 -2.29703618978616 MAIT cells 2
sc_R7.NPC.Exp1_ACATCGACAAATCCCA-1 2.74599301526 -3.11133005117532 MAIT cells 2
sc_E7.NPC.Exp1_GGAACCCGTTAAACAG-1 -4.64401710322449 -2.37455179189798 NK cells 3
sc_R5.NPC.Exp1_ACTATGGAGGTAGCAC-1 -3.48347866824219 2.72414265180472 NK cells 1
sc_R6.NPC.Exp1_CCCTCAACAAGTAGTA-1 5.33939468571594 -1.52863337492105 Naive CD4+ T cells
sc_R6.NPC.Exp1_CAGCACGCACCAAATC-1 5.72335684010436 -1.01110770200845 Naive CD4+ T cells
sc_H2.NPC.Exp1_TCGCGAGCACTATCTT -4.21159255793641 1.52802012468222 NK cells 2
sc_E3.NPC.Exp1_GTATTCTAGTGACATA -3.14653933337281 0.480371843823229 CD8 ab-T cells 1
sc_E3.NPC.Exp1_TCCACACCAGACAGGT -5.165641668349 0.967281769760882 NK cells 2
sc_E1.NPC.Exp1_GTCACGGCAAAGGTGC 3.06801354596069 -4.4053566644108 MAIT cells 1
sc_E3.NPC.Exp1_TACTCATGTTATCACG 2.144674655885 1.40035204196814 CD8 ab-T cells 1
sc_R6.NPC.Exp1_GATGCTAAGATTTGCC-1 3.94342910954406 -2.12327553724405 MAIT cells 2
sc_R7.NPC.Exp1_GGAATCTAGCTAGTTC-1 0.257074323386454 0.966596599468027 CD8 ab-T cells 1
sc_R7.NPC.Exp1_GTCGTAAGTTGGCCTG-1 1.45881664463928 -3.81238438581582 MAIT cells 1
sc_E3.NPC.Exp1_TAGTTGGGTAGCTCCG -4.04226196101258 1.0793840100849 NK cells 2
sc_E3.NPC.Exp1_TGCCCTAGTAAGGGCT -0.621662381201483 1.65568224693183 Infiltrating NK cells
sc_R1.NPC.Exp1_CGTGTCTAGTTGCAGG 0.380356338710092 0.61304555440787 CD8 ab-T cells 1
sc_E3.NPC.Exp1_GACCAATGTGCGATAG 2.66524111935546 -4.72135140394327 MAIT cells 1
sc_R1.NPC.Exp1_ATCACGATCACAAACC -4.29477870753357 -0.240974206677641 NK cells 3
sc_R1.NPC.Exp1_GATCGTAGTCATACTG 0.291629222125315 4.21823881173972 gd-T cells
sc_R7.NPC.Exp1_CTGATCCGTGTTCGTA-1 3.59609019467285 -2.36326696371194 MAIT cells 2
sc_R6.NPC.Exp1_GTGCACGGTGTGCCTG-1 -4.86899650385926 -0.670842189542021 NK cells 2
sc_R7.NPC.Exp1_TCCATCGTCCACCTGT-1 -5.60539996913025 0.968848850377833 NK cells 1
sc_E7.NPC.Exp1_CATGCCTGTCGACTGC-1 -4.28912961772034 1.6987106015766 NK cells 1
sc_R6.NPC.Exp1_CAGCGTGAGCTTGTTG-1 -4.99550617030213 3.18225858713034 NK cells 1
sc_E7.NPC.Exp1_GAATAGAGTGAGGATC-1 -5.08865058711121 -1.75820972417947 NK cells 3
sc_H1.EKS.Exp1_GGAGCAACACCAGCAC -4.17868078044007 -0.828310150853361 NK cells 3
sc_E7.NPC.Exp1_CTAACTTGTAGCTGTT-1 1.19163620182922 -2.96198966001626 MAIT cells 1
sc_R7.NPC.Exp1_CAATACGAGTAGACAT-1 -3.31049788287232 2.58593926931265 NK cells 1
sc_R7.NPC.Exp1_TGAGGGATCACCTGTC-1 4.33488714405944 -0.53623332475778 TRM cells
sc_R6.NPC.Exp1_ACGATGTGTTTAAGGA-1 4.7063647479718 -0.649890918484892 Naive CD4+ T cells
sc_R5.NPC.Exp1_GCCATTCGTGGTCTTA-1 -3.84635842135499 2.43017993474845 NK cells 1
sc_R6.NPC.Exp1_AGGGCTCCAGGTCAAG-1 -4.16008222392151 -0.816259402981962 NK cells 3
sc_E7.NPC.Exp1_CTCTCAGCAACATACC-1 1.57121276566436 -2.54267551397439 MAIT cells 1
sc_R6.NPC.Exp1_GTAGGAGCAGTTTGGT-1 3.31645190426757 -3.2818887422001 MAIT cells 2
sc_R6.NPC.Exp1_TTGGTTTTCATGTCTT-1 3.45889341542175 0.139441113718783 TRM cells
sc_R7.NPC.Exp1_ATTTCACGTCTATGAC-1 2.0021821231549 1.47624466920737 CD8 ab-T cells 1
sc_R7.NPC.Exp1_CTTCAATTCCACTGAA-1 -4.78703105738709 -2.57220293974038 NK cells 3
sc_E3.NPC.Exp1_TGGACGCCAATCGAAA -0.943247380762793 3.68496559167746 gd-T cells
sc_R3.NPC.Exp1_ATGCGATTCCCTGACT -0.0289052120442162 -1.38279344534036 CD8 ab-T cells 2
sc_E7.NPC.Exp1_TTACCATCATTGACTG-1 -0.76316917231629 -0.428527016392912 CD8 ab-T cells 1
sc_R1.NPC.Exp1_GGGACCTAGAGTGAGA -5.44032609751771 1.66891340518836 NK cells 1
sc_E3.NPC.Exp1_TGTTCCGGTCAGGACA 2.78133690068176 -4.17106272672769 MAIT cells 1
sc_H1.NPC.Exp1_AACTGGTTCGTCACGG 0.0287274242346515 6.04093525911215 Infiltrating NK cells
sc_R7.NPC.Exp1_GCCTGTTTCTACGGGC-1 1.46135294148376 1.29092858339194 CD8 ab-T cells 1
sc_R6.NPC.Exp1_CTCATTAAGGTCGTCC-1 1.37829529950073 0.0267695000255453 CD8 ab-T cells 1
sc_E3.NPC.Exp1_GAAGCAGTCAGGCGAA 3.62903797337463 1.34358004833106 Treg
sc_R1.NPC.Exp1_AGGCCGTGTTCCCTTG 5.58003771016052 -1.51077701543924 Naive CD4+ T cells
sc_R5.NPC.Exp1_CCCGAAGCAGGACTAG-1 3.74668013760497 -2.96369626020547 MAIT cells 2
sc_R5.NPC.Exp1_ACGTAGTTCTCACGAA-1 4.05763303944518 -2.35106422399637 MAIT cells 2
sc_E3.NPC.Exp1_GTGGGTCCACCACCAG -1.42132151415894 4.27238057161215 gd-T cells
sc_R7.NPC.Exp1_ATGATCGAGAACTGAT-1 -0.622246089487768 -2.39111639951822 NK cells 3
sc_R7.NPC.Exp1_CACGTGGCATGGGTTT-1 3.17874204823425 -1.76954295133706 TRM cells
sc_R7.NPC.Exp1_TTCGATTCACAAAGTA-1 0.144375008434557 4.00615857149008 gd-T cells
sc_H2.NPC.Exp1_GACTAACGTGCACCAC 4.61077081868102 -2.41085555051919 MAIT cells 2
sc_R7.NPC.Exp1_AGATAGATCAAATAGG-1 -5.54639423182557 -0.306939143887724 NK cells 3
sc_R7.NPC.Exp1_TGTGATGTCAGCCTCT-1 0.303680446833872 6.09150956178549 Infiltrating NK cells
sc_R6.NPC.Exp1_GGGAGATCACGCGTCA-1 0.39737114021232 4.18666980768088 gd-T cells
sc_E3.NPC.Exp1_AGTGGGACAGTATGCT 2.58390795895507 -2.79856421445962 CD8 ab-T cells (stress)
sc_R7.NPC.Exp1_CCTAACCCAAATCGGG-1 -5.59259355357239 0.179305415400301 NK cells 1
sc_R1.NPC.Exp1_GTTTCTATCATGTGGT -4.18916356852601 -1.85759665464517 NK cells 3
sc_H1.EKS.Exp1_CGTCAGGGTCCCGACA -0.38922274401734 5.83295128847006 Infiltrating NK cells
sc_R1.NPC.Exp1_TTTGGTTCACTACAGT 4.79732668110778 -1.09011067842599 Naive CD4+ T cells
sc_R5.NPC.Exp1_CCAATGACAGAGTGAC-1 -5.06489217570374 2.43878756070975 NK cells 1
sc_R5.NPC.Exp1_ATGAGTCCAACCGATT-1 -5.01902759364197 0.298890452631747 NK cells 1
sc_R5.NPC.Exp1_TGTGGCGAGCTGGCTC-1 2.52606188961913 -4.06262471174356 MAIT cells 1
sc_H1.EKS.Exp1_AGTGGGACACCAGTTA -3.36701286128113 1.05041917765978 NK cells 2
sc_R5.NPC.Exp1_ACCGTTCGTTGCATCA-1 -4.1289886265094 2.7361684849346 NK cells 1
sc_R1.NPC.Exp1_TGCGGGTTCTTGTCAT -5.58348548701356 0.72072094286326 NK cells 1
sc_R1.NPC.Exp1_CGAGCCAGTGTGGCTC -4.31525361826966 -1.32994415258523 NK cells 3
sc_R7.NPC.Exp1_GACCAATTCCCTTTGG-1 3.51811682888915 -1.17468323206064 MAIT cells 2
sc_E3.NPC.Exp1_GACGCGTAGCTGCAAG -4.89448726466248 0.913365352698599 NK cells 2
sc_H1.NPC.Exp1_AATCCAGTCATGCTCC 2.41499268719604 -4.17005135511514 MAIT cells 1
sc_R6.NPC.Exp1_CCGGGTACAGCGCTTG-1 5.27190601536682 -1.82215573286172 Naive CD4+ T cells
sc_R7.NPC.Exp1_CCTCAACTCTTAGCCC-1 -5.6881402759845 0.566579472073351 NK cells 1
sc_R7.NPC.Exp1_ATGAGTCGTCATGCAT-1 -5.53567636302064 1.5124050786579 NK cells 1
sc_R3.NPC.Exp1_CTGCGGAAGCTTATCG 3.54695379445007 -2.30520202612039 MAIT cells 1
sc_R7.NPC.Exp1_GAGTGAGGTATGAGGC-1 2.33289754101684 -1.39052988981363 TRM cells
sc_E7.NPC.Exp1_TTTGTTGGTGAGATAT-1 -5.07468545725892 -0.861459035626615 NK cells 3
sc_R6.NPC.Exp1_AATCGACGTTGTGGCC-1 -3.81609070590088 2.82550285364035 NK cells 1
sc_E7.NPC.Exp1_CGCATAACATCATTTC-1 0.607196566552423 1.07216210270766 CD8 ab-T cells 1
sc_R7.NPC.Exp1_AGAGCCCTCTTCCCGA-1 -1.88502240470002 0.504425030001436 NK cells 2
sc_R5.NPC.Exp1_CAACCAAGTGGCAACA-1 4.38047468373229 -1.83101679777261 Naive CD4+ T cells
sc_R7.NPC.Exp1_AATCGTGGTTAGAGTA-1 -4.04506600192139 -2.46115948652383 NK cells 3
sc_E3.NPC.Exp1_TGACTTTCAACGATGG -2.33553231051514 0.755696538635527 NK cells 2
sc_E7.NPC.Exp1_AAGGAATCACGCGCTA-1 2.39749514767578 -1.64301683401224 TRM cells
sc_R1.NPC.Exp1_GAAATGAAGATCACGG 4.48437463948181 -0.816772360554899 Naive CD4+ T cells
sc_R5.NPC.Exp1_ATCGTGACAGCAATTC-1 5.42822420308044 -1.34106995557901 Naive CD4+ T cells
sc_H2.NPC.Exp1_CACCACTTCCTATTCA -4.26036298564026 1.56392280364874 NK cells 2
sc_R5.NPC.Exp1_AGCTTCCCAAGACGGT-1 -0.244454401641584 5.37060473466757 Infiltrating NK cells
sc_E7.NPC.Exp1_CACAGATTCACACCGG-1 3.0759662360852 -0.606452245465482 TRM cells
sc_R7.NPC.Exp1_GATGATCGTCTTGCTC-1 0.102526885360979 -3.54037692045328 MAIT cells 1
sc_R7.NPC.Exp1_GGGATCCCACATGAAA-1 -4.8009504108722 -2.43430187200662 NK cells 3
sc_H3.NPC.Exp1_CTGAAACTCTTCCTTC -3.86296832850525 0.114861231097018 NK cells 2
sc_R1.NPC.Exp1_GACTACACAATAAGCA -4.11491048625062 -1.83183791135904 NK cells 3
sc_H2.NPC.Exp1_GAGGTGAGTGTAATGA 4.06261694142272 -3.97157170271036 MAIT cells 2
sc_R6.NPC.Exp1_CTACATTTCATTGTTC-1 4.10942661473205 -2.5434763619816 MAIT cells 2
sc_R7.NPC.Exp1_GGGCCATTCGATCCCT-1 0.123025518745684 7.33315012956503 Infiltrating NK cells
sc_R7.NPC.Exp1_GCTGCAGTCTAGTTCT-1 0.0796814680998554 -0.28152837251779 CD8 ab-T cells 1
sc_R7.NPC.Exp1_GTGAGCCGTATAGCTC-1 -4.35230195811341 2.49918411279563 NK cells 1
sc_R6.NPC.Exp1_ATCACTTCATTGCTTT-1 1.53191554257324 -0.969292778722013 MAIT cells 2
sc_R5.NPC.Exp1_GTATTGGCATCCGGTG-1 -1.04893267443726 6.11841986680869 Infiltrating NK cells
sc_R1.NPC.Exp1_GACGGCTGTTCCACTC 1.30344664761474 1.01251506412867 CD8 ab-T cells 1
sc_R7.NPC.Exp1_GACCCAGGTTGTACGT-1 1.85586738297393 -2.07921626066324 TRM cells
sc_R7.NPC.Exp1_AAGTGAACAACCGACC-1 1.8105454415982 -0.497548360577787 TRM cells
sc_R7.NPC.Exp1_TCAAGCAAGAGAGTGA-1 -1.93554139426301 0.571517970212733 NK cells 2
sc_R6.NPC.Exp1_CTCCTTTCAACGATCT-1 1.80649804779937 1.01417602206114 CD8 ab-T cells 1
sc_R1.NPC.Exp1_AGTGGGAAGGCAGGTT 0.18448000857284 4.30403612161521 gd-T cells
sc_R7.NPC.Exp1_GATCCCTGTCACTTCC-1 3.72704612919738 -1.34481384252664 TRM cells
sc_R6.NPC.Exp1_TAACTTCTCGAACCAT-1 -4.72667300990174 -1.15561511015054 NK cells 1
sc_E7.NPC.Exp1_CTCCGATCACTGAATC-1 2.35161220738342 -1.13192095255014 TRM cells
sc_H1.EKS.Exp1_GTATTCTAGGACAGCT 4.15865957447936 -0.623512644520963 Naive CD4+ T cells
sc_H1.EKS.Exp1_AAGCCGCCATCGGAAG -0.753399196177221 -0.607448239079679 CD8 ab-T cells (stress)
sc_R1.NPC.Exp1_AATCCAGTCGAGGTAG -1.94362461855958 1.54006777311209 NK cells 1
sc_R6.NPC.Exp1_CCCTCTCGTACCCAGC-1 4.68798267552307 -0.928247351399626 Naive CD4+ T cells
sc_R1.NPC.Exp1_CGATGTAAGCTACCGC -3.81494367411683 -2.47223236059305 NK cells 3
sc_R7.NPC.Exp1_GTAACCATCCTGTAAG-1 0.973340746850275 -3.37114216779825 MAIT cells 1
sc_R1.NPC.Exp1_CATCGAAGTACCATCA -2.70843041232178 1.33552752042655 NK cells 1
sc_R6.NPC.Exp1_TGTGATGAGCTAGAGC-1 -2.92502606204102 2.50676117444876 NK cells 1
sc_E3.NPC.Exp1_AAGGAGCAGCCCAGCT 2.87879764744689 -4.76636721586343 MAIT cells 1
sc_R7.NPC.Exp1_TTACCGCGTAACCAGG-1 1.53573119351318 -0.447426814786161 TRM cells
sc_E3.NPC.Exp1_TCGCGTTGTGTATGGG 3.98218643376281 -3.72969128584024 MAIT cells 1
sc_R7.NPC.Exp1_AGTTAGCGTTAAAGTG-1 0.296497342080377 -1.91576697324869 CD8 ab-T cells (stress)
sc_R7.NPC.Exp1_GCATGATTCCGTACGG-1 -5.30136478236268 -1.83441187833902 NK cells 3
sc_R1.NPC.Exp1_GTTTCTATCGCCAAAT -3.82623565486024 -2.13537098859903 NK cells 3
sc_R3.NPC.Exp1_ACGGGTCGTAAGGATT -4.0598832397754 1.48430184627417 NK cells 2
sc_R3.NPC.Exp1_CGTTCTGAGAGTACCG -4.40539109995911 1.3896000793064 NK cells 2
sc_R7.NPC.Exp1_CCGTTCACAACCACGC-1 2.16348349759033 -0.65061594938394 TRM cells
sc_E3.NPC.Exp1_AAAGATGAGCTAGTCT 2.37485539624145 -4.73254515623208 MAIT cells 1
sc_R3.NPC.Exp1_CAGAATCCAACTGCGC 4.58047973820617 -3.34869219755288 MAIT cells 2
sc_R6.NPC.Exp1_AGCTCAAGTACGACTT-1 -3.58654439738343 -0.160954971066679 NK cells 2
sc_R7.NPC.Exp1_CACATGACAATCCTTT-1 5.0968071193402 -0.0110699126636636 CD8 ab-T cells 2
sc_R7.NPC.Exp1_CTGCGAGAGAGCGACT-1 0.687802729100489 -0.909456033459867 CD8 ab-T cells (stress)
sc_H1.NPC.Exp1_GCTGCGAGTAGTACCT 4.11303007313659 -1.58291294073221 MAIT cells 2
sc_R6.NPC.Exp1_GTCATTTGTTCCAGGC-1 -4.86215102961609 3.27064965272788 NK cells 1
sc_R1.NPC.Exp1_CTACCCAGTATGAAAC -2.00797260096619 0.615406092056071 NK cells 2
sc_R7.NPC.Exp1_CAATACGCATGCACTA-1 4.39653122136047 0.231704693087374 CD8 ab-T cells 2
sc_R7.NPC.Exp1_TCGTCCAGTAGCACAG-1 -0.570406082182623 6.32538960481528 Infiltrating NK cells
sc_E6.NPC.Exp1_GCATCTCTCATAGAGA-1 -5.13532388499329 1.70048443580512 NK cells 1
sc_E3.NPC.Exp1_TCTGAGATCGAGGTAG 2.25200926968505 -4.66402413343545 MAIT cells 1
sc_E3.NPC.Exp1_GGGAGATCAGTACACT 3.750063535661 -3.93864180540201 MAIT cells 1
sc_R6.NPC.Exp1_CTTACCGAGCTACTAC-1 -4.63893258860657 3.14121196771506 NK cells 1
sc_H2.NPC.Exp1_CTAACTTTCGAATGGG -3.83434307864258 1.24253691340331 NK cells 2
sc_R3.NPC.Exp1_GACGTTACACCAGATT -3.00351107409546 0.548557054051195 NK cells 2
sc_E3.NPC.Exp1_CATCAAGGTAGGACAC 1.01211464116027 -2.00079800581094 CD8 ab-T cells (stress)
sc_H1.EKS.Exp1_CTGCTGTAGCCAGGAT 4.72744810292175 -2.38016082738992 MAIT cells 2
sc_E3.NPC.Exp1_AACACGTTCCCTCTTT 2.26709401318481 -4.16600777601358 MAIT cells 1
sc_R7.NPC.Exp1_CTACAGAAGGGTTAGC-1 1.35324322888305 -2.99791433309671 MAIT cells 1
sc_R6.NPC.Exp1_TAACCAGCAATCGAAA-1 -5.22186076930115 -0.270939607373441 NK cells 3
sc_R3.NPC.Exp1_TCATTTGGTAAACCTC 3.44564711758544 -2.56757833456155 MAIT cells 2
sc_R7.NPC.Exp1_GTAGAAACAACGATCT-1 -3.3742495804126 -2.65341879819986 NK cells 3
sc_R5.NPC.Exp1_CATCCCAAGCTTTGTG-1 1.57585513302734 0.977204929837023 CD8 ab-T cells 1
sc_E7.NPC.Exp1_AACCAACGTACAAGCG-1 2.02284252354553 -2.74784495329019 TRM cells
sc_R7.NPC.Exp1_CTACATTTCTATGCCC-1 -1.3153455286319 -2.67166282629129 NK cells 3
sc_R5.NPC.Exp1_AATGAAGCACAGTCAT-1 4.38215744206359 -1.90875770544168 MAIT cells 2
sc_R6.NPC.Exp1_CTTAGGAGTCCGGCAT-1 -3.93474829485963 -1.81714393591043 NK cells 3
sc_R6.NPC.Exp1_CTTCTAAGTACGGGAT-1 -4.38533389857361 -0.112524051419462 NK cells 1
sc_H1.NPC.Exp1_GATGAGGCATGTCGAT -3.8721116810138 0.267693977602755 NK cells 2
sc_R7.NPC.Exp1_GACTATGTCCACAAGT-1 2.67513048359802 -3.2897970864689 MAIT cells 2
sc_R1.NPC.Exp1_CCGTACTCAAGCGCTC 1.08457100102355 1.09999976659659 CD8 ab-T cells 1
sc_H2.NPC.Exp1_GAATGAAGTATCAGTC 2.72274076649597 -3.6188290307438 MAIT cells 2
sc_R1.NPC.Exp1_GTGCAGCAGGTACTCT -3.30254400065491 2.21619055772666 NK cells 1
sc_R3.NPC.Exp1_GTGCAGCGTGGTCCGT 5.25559770771911 1.23282156492118 CD8 ab-T cells 2
sc_E7.NPC.Exp1_TTACTGTGTTAGAAGT-1 2.57042324253967 -0.0221139380848062 TRM cells
sc_R7.NPC.Exp1_AGTGCCGCACGTCGTG-1 0.483395454377436 6.47348139787558 Infiltrating NK cells
sc_H1.NPC.Exp1_AAGGCAGAGGCTAGCA 3.26662885853698 -0.680860776654447 TRM cells
sc_R7.NPC.Exp1_TCATGAGTCCACTTTA-1 -0.307035702377058 6.86511347795371 Infiltrating NK cells
sc_E1.NPC.Exp1_GGCTGGTCACCTCGTT -4.54875839045594 0.445805322178637 NK cells 1
sc_R1.NPC.Exp1_ACTGTCCTCGCGATCG -3.19534886172364 1.17537872100714 NK cells 1
sc_R7.NPC.Exp1_TGTGATGGTCTGTAAC-1 0.157148730844759 -1.99414159750101 CD8 ab-T cells (stress)
sc_R5.NPC.Exp1_TCCTTCTGTTCCTACC-1 3.24267375180175 -0.943005699864591 TRM cells
sc_R5.NPC.Exp1_AAGGAATAGATTAGCA-1 -4.18491494944642 2.5279347708309 NK cells 1
sc_R7.NPC.Exp1_CCATCACTCGTCGCTT-1 5.07224380680969 0.861141148754393 CD8 ab-T cells 2
sc_R3.NPC.Exp1_AGGGAGTTCATTATCC 5.386942026109 -0.328445214978422 Naive CD4+ T cells
sc_R7.NPC.Exp1_GGCTGTGAGCCAGACA-1 2.50861322590759 -0.777851481190885 TRM cells
sc_R7.NPC.Exp1_CCTCCAACATAGGAGC-1 0.238881197661661 6.30732605958823 Infiltrating NK cells
sc_R7.NPC.Exp1_GTTGCGGGTACCCGAC-1 1.97926342198303 -3.75403239225503 MAIT cells 1
sc_R7.NPC.Exp1_ATGGGTTTCGAGTCCG-1 0.239253428668283 3.87934396768454 gd-T cells
sc_R5.NPC.Exp1_AACCTTTGTAGGACCA-1 3.54862010189941 -2.73589231466409 MAIT cells 2
sc_R6.NPC.Exp1_CCTCTCCCACTGCTTC-1 -2.41557228854249 0.949329431899821 NK cells 2
sc_R1.NPC.Exp1_CGCTGGAAGGGTCTCC 0.039477643460535 3.31924007440451 gd-T cells
sc_E3.NPC.Exp1_CGTCACTAGGTGCAAC 3.56425630757263 -4.19489218687173 MAIT cells 1
sc_E3.NPC.Exp1_GCACATACAAGGTTCT 2.65773856350829 -3.29663159345743 MAIT cells 1
sc_H1.NPC.Exp1_CCATTCGAGGCTACGA 1.61035299012115 -3.90634419416543 MAIT cells 2
sc_R7.NPC.Exp1_GTCGAATTCATCGTAG-1 1.37340080449035 -1.26180960630533 MAIT cells 2
sc_E7.NPC.Exp1_CATGGTAAGGGAGGCA-1 -5.285430315047 -2.08068181966897 NK cells 3
sc_R5.NPC.Exp1_CGGGTCAGTTACTCAG-1 -4.85263908198426 2.70046840215567 NK cells 1
sc_R7.NPC.Exp1_GTTGAACGTCGGCTAC-1 -0.545983943253256 -0.565756935826505 CD8 ab-T cells (stress)
sc_R7.NPC.Exp1_AATCGACGTGCTCTTC-1 3.55800687977722 -2.63347913717386 MAIT cells 2
sc_E7.NPC.Exp1_ACCACAAGTTTGATCG-1 3.44018542477538 1.37505642677191 Treg
sc_R6.NPC.Exp1_ACGGGTCTCTTGAGCA-1 -5.67740428736756 1.21342695856932 NK cells 1
sc_H1.NPC.Exp1_TACCTATAGACTGGGT 5.24026882359435 -1.34974648450967 Naive CD4+ T cells
sc_R7.NPC.Exp1_TATTGCTTCCGGTAGC-1 -4.91551006129334 0.0430571844661581 NK cells 1
sc_R6.NPC.Exp1_TTCATTGTCGCGAAGA-1 3.65572321125915 1.36567072177771 Treg
sc_R5.NPC.Exp1_TACACCCAGTCATCGT-1 -0.0108173741991292 6.07722590471152 Infiltrating NK cells
sc_E3.NPC.Exp1_CTGAAACGTTAGATGA -4.2276762752826 -1.72309114431497 NK cells 3
sc_E3.NPC.Exp1_TAGAGCTAGTTAACGA -2.07016814044068 -0.0218061396991861 NK cells 2
sc_R7.NPC.Exp1_CTCCCAAGTTTACGAC-1 -4.88554370692322 -0.544517416707243 NK cells 3
sc_R3.NPC.Exp1_TGTATTCTCCGCGCAA 4.80235254475524 1.44774846340064 CD8 ab-T cells 2
sc_E3.NPC.Exp1_CAAGAAAAGCTAAACA 4.28820812413146 -2.2510893533146 MAIT cells 2
sc_R6.NPC.Exp1_CTTCTAATCGTAATGC-1 0.495839116067194 -1.58145095800516 CD8 ab-T cells (stress)
sc_E7.NPC.Exp1_TGACAGTAGTGGAAGA-1 2.15662538716247 -3.67405011152383 MAIT cells 2
sc_R2.NPC.Exp1_ACGCAGCTCTCGATGA 4.66742813298156 -0.886711139432157 TRM cells
sc_R6.NPC.Exp1_CATGCAAGTCGGCACT-1 5.16916954228332 0.0287180950725424 CD8 ab-T cells 2
sc_R6.NPC.Exp1_CAACCAAGTCCATCTC-1 3.38448226162841 -3.74933125471231 MAIT cells 2
sc_E7.NPC.Exp1_CCTCACAGTACCACGC-1 3.43494116970947 -1.26803590749856 TRM cells
sc_E7.NPC.Exp1_CTCTCGATCTTTCAGT-1 0.934716102570795 0.498092066296374 CD8 ab-T cells 1
sc_E7.NPC.Exp1_CCACTTGGTTGCTTGA-1 3.23500835606506 -1.87923647855874 TRM cells
sc_R5.NPC.Exp1_TATATCCCAAAGGAGA-1 4.49702131459167 2.22741685415152 ILC3
sc_R5.NPC.Exp1_TCATGGATCTGACGCG-1 -0.684931161909796 5.79961417222861 Infiltrating NK cells
sc_R7.NPC.Exp1_TTCCGTGGTAGAGCTG-1 2.16504132458618 -2.84082509969827 TRM cells
sc_R3.NPC.Exp1_TGCGCAGGTTCCGTCT -4.05544698527405 2.06112931276206 NK cells 2
sc_R6.NPC.Exp1_ATTCACTGTCCACAGC-1 0.647410091847681 -1.93714286779519 CD8 ab-T cells (stress)
sc_E1.HEP.Exp1_CATCGGGTCACATGCA 5.49547016331603 -1.10839642976877 CD8 ab-T cells 1
sc_R5.NPC.Exp1_CTTCGGTTCGACTCCT-1 -0.0983514814669858 -3.45000102018472 MAIT cells 1
sc_R2.NPC.Exp1_ATCATGGCAAACAACA 5.22361719319274 -1.29977395032998 Naive CD4+ T cells
sc_R5.NPC.Exp1_AGCTTCCCATCAACCA-1 1.77961682984283 -2.67156745885965 CD8 ab-T cells (stress)
sc_E7.NPC.Exp1_GCCAGGTGTTCCTTGC-1 5.26108371922424 -1.43205263113138 Naive CD4+ T cells
sc_H3.NPC.Exp1_TCGTACCAGCCCAACC -3.48518455317567 2.45760999227408 NK cells 1
sc_R6.NPC.Exp1_GTTTGGATCGACACTA-1 3.04050957867553 -0.944210667363371 TRM cells
sc_E3.NPC.Exp1_CCAATCCCAAGTCATC -2.34979713252137 1.08526409769896 NK cells 2
sc_R7.NPC.Exp1_TCGCTTGCACCGTACG-1 -1.52466368964264 0.015994231947695 NK cells 1
sc_R5.NPC.Exp1_TGCTGAAAGCGTATGG-1 -4.17548978617737 2.22714803720358 NK cells 1
sc_E5.NPC.Exp1_CGAGTTAAGTGGAAGA-1 -4.27134216120789 2.17513475919608 NK cells 1
sc_R1.NPC.Exp1_ATGGGAGCACAACTGT 0.69113546320846 0.226264100321566 CD8 ab-T cells 1
sc_R1.NPC.Exp1_CACATTTGTAGCTAAA -1.27140558054993 4.36296008134726 gd-T cells
sc_E7.NPC.Exp1_CTTGAGATCGAGCCTG-1 -5.94101131251404 0.502277146824633 NK cells 1
sc_R7.NPC.Exp1_ACGGGTCTCCGGCTTT-1 -1.8205101518924 0.364423047550951 NK cells 2
sc_R6.NPC.Exp1_ACGGGTCTCGGAATGG-1 3.52651989170959 -0.342889208546842 TRM cells
sc_E1.NPC.Exp1_GAATAAGGTCTACCTC -4.87493837168763 -0.194866676083769 NK cells 1
sc_R5.NPC.Exp1_GTGGGAACACTTGGGC-1 1.09150850483825 -1.43302490209695 TRM cells
sc_H2.NPC.Exp1_TCATTTGGTGGTCCGT 2.17610871502807 -2.31155373548623 TRM cells
sc_R3.NPC.Exp1_CTCCTAGGTAATAGCA 5.025858041734 -3.83829524015542 MAIT cells 2
sc_R6.NPC.Exp1_TGAATGCAGAGTCTGG-1 -5.17280328562806 -0.0874268004810465 NK cells 1
sc_H3.NPC.Exp1_CTTAACTAGAATGTTG -5.40379321864197 -0.207902331105436 NK cells 3
sc_R7.NPC.Exp1_TTTCACACAGCTGAGA-1 0.576101061791681 -1.03025462125894 CD8 ab-T cells (stress)
sc_R1.NPC.Exp1_CGTCACTGTAAGGGCT 0.149750080794596 3.67342422510031 gd-T cells
sc_E3.NPC.Exp1_GCATACAGTCTGCCAG -0.925620558768011 5.21100876832846 Infiltrating NK cells
sc_E3.NPC.Exp1_CTCGTACGTACGACCC 2.33510625073364 -4.62088038419839 MAIT cells 1
sc_R6.NPC.Exp1_ATGGTTGAGCGTTACT-1 3.80031764218261 -1.64219786619302 MAIT cells 2
sc_E3.NPC.Exp1_AGTTGGTCAATGACCT -3.44926655581544 1.22935406471137 NK cells 2
sc_E7.NPC.Exp1_ACACAGTGTCACTCTC-1 3.88120758244445 -1.57055618261453 TRM cells
sc_E3.NPC.Exp1_GTACTCCCATGGTTGT -1.21957087805817 4.1947958281124 gd-T cells
sc_R5.NPC.Exp1_CCTGCATCAAGTTTGC-1 -2.99042690089295 0.0534726789081442 NK cells 2
sc_R1.NPC.Exp1_GTACTTTGTCTGATTG -3.5819710521991 0.827673705094491 NK cells 1
sc_R6.NPC.Exp1_GAATAGAGTCGCACAC-1 -5.65356385996888 0.359627615460192 NK cells 1
sc_E3.NPC.Exp1_GCTCCTAGTACCGCTG -3.27583420565674 0.643913011797701 NK cells 2
sc_R7.NPC.Exp1_TGATCTTGTCCATACA-1 1.59207486817291 -3.44868781065103 MAIT cells 1
sc_E1.NPC.Exp1_CCTACCAGTAAGAGGA -5.00714624217103 1.77468917871359 NK cells 1
sc_E3.NPC.Exp1_CTCGAGGGTACAGACG 1.91264569470336 -3.69442917799112 MAIT cells 1
sc_E7.NPC.Exp1_AGAACAAGTGCAATAA-1 -1.14780426314423 -2.58228637670633 TRM cells
sc_R1.NPC.Exp1_GTTCATTGTACTTAGC -0.0949913580934177 7.16339610124472 Infiltrating NK cells
sc_R7.NPC.Exp1_AGCGTATGTCCTCCTA-1 1.25038110920837 1.05177440846804 CD8 ab-T cells 1
sc_R6.NPC.Exp1_TTCCAATGTGACAGCA-1 -4.00806772997925 -1.77841879819986 NK cells 3
sc_R5.NPC.Exp1_TGAGACTGTGCCCTTT-1 -3.87649858286927 2.21563051248435 NK cells 1
sc_R6.NPC.Exp1_TGTCAGATCCATACTT-1 -4.93082130244324 -0.190316099873747 NK cells 1
sc_E7.NPC.Exp1_TACCCACAGGTCGAGT-1 1.83266567894866 -0.5655539224064 TRM cells
sc_R7.NPC.Exp1_CACGAATAGCTATCTG-1 0.038099971503519 7.31281350160483 Infiltrating NK cells
sc_R6.NPC.Exp1_GTATTGGGTCGCATGC-1 2.29432141491821 0.894819583543574 CD8 ab-T cells 1
sc_R7.NPC.Exp1_CTACCTGTCGATCCCT-1 2.78378188321044 0.598103727945124 TRM cells
sc_H2.NPC.Exp1_GGATTACTCGTTACGA 2.85498225399902 -0.285745162717069 TRM cells
sc_R1.NPC.Exp1_CACTCCACAGTTCATG -2.61474430850098 1.7950867822254 NK cells 1
sc_R7.NPC.Exp1_TACGCTCTCTGAGATC-1 0.91354357907226 1.0112241169298 CD8 ab-T cells 1
sc_R5.NPC.Exp1_TACCTCGGTTTCTATC-1 3.29213130185058 -2.49181582426187 CD8 ab-T cells 2
sc_E3.NPC.Exp1_CACAGTATCTTTAGGG 3.89515888401916 0.0154692342365134 TRM cells
sc_R3.NPC.Exp1_GATCTAGGTTAGATGA -0.110673098921276 -1.94444252943155 CD8 ab-T cells (stress)
sc_R6.NPC.Exp1_GGTGGCTGTATTCTCT-1 -0.966691496878363 5.96860383058432 Infiltrating NK cells
sc_R7.NPC.Exp1_ATTCTTGAGGACTTCT-1 3.77038681218078 -0.825778383961881 TRM cells
sc_R7.NPC.Exp1_CCCTCAACACAAATCC-1 -3.4427059917743 -2.28634907697793 NK cells 3
sc_R5.NPC.Exp1_CTCAATTGTGGACTGA-1 3.0928906173413 -3.10562970136758 MAIT cells 2
sc_R5.NPC.Exp1_GAATAGACATACAGAA-1 5.50087797352722 0.870241753556763 CD8 ab-T cells 2
sc_E3.NPC.Exp1_CCATTCGCATTGAGCT 2.17367636868408 -4.6896035859501 MAIT cells 1
sc_R5.NPC.Exp1_CGTCAAATCTCATTTG-1 5.39409076878478 0.82871497029904 CD8 ab-T cells 2
sc_R7.NPC.Exp1_TCACGGGAGTCCGCCA-1 3.62904321858337 -1.15429546331521 TRM cells
sc_R7.NPC.Exp1_CGAGGCTCATCACCAA-1 3.41921221920898 -1.53620697950479 TRM cells
sc_R1.NPC.Exp1_TCACAAGGTGAGCGAT -4.40059364131043 0.160870950468813 NK cells 1
sc_R7.NPC.Exp1_CCCTAACTCGTAATGC-1 0.814455267876886 -3.15540983175393 MAIT cells 1
sc_R5.NPC.Exp1_TATTGCTAGAGTCAAT-1 -4.26075876048157 2.43665729070548 NK cells 1
sc_R6.NPC.Exp1_TTCGCTGCACAGTGTT-1 -1.6016073255832 3.93325398469809 gd-T cells
sc_R6.NPC.Exp1_TGATTCTAGTGCACCC-1 4.55600702473571 -2.6836004445469 MAIT cells 2
sc_R5.NPC.Exp1_TTTCACACAACTGCTA-1 3.91153824040344 -2.94424368833658 MAIT cells 2
sc_E3.NPC.Exp1_AGGGAGTTCTTGTACT 5.7783485622113 -1.25401117300149 Naive CD4+ T cells
sc_R5.NPC.Exp1_TCATATCCAATGAAAC-1 -4.50705039790223 2.71340964342002 NK cells 1
sc_R7.NPC.Exp1_AGGCTGCGTGAATATG-1 3.50874697873046 -1.11114110445138 TRM cells
sc_R7.NPC.Exp1_TACCGAAAGAGGCCAT-1 0.0527893573944797 6.62788746858481 Infiltrating NK cells
sc_E6.NPC.Exp1_AAGACTCTCTGCCCTA-1 -0.039091951310135 4.12624166513327 gd-T cells
sc_R5.NPC.Exp1_ACAGAAAAGAGGGTAA-1 -4.27325475504944 -1.40462257360574 NK cells 3
sc_R7.NPC.Exp1_TTGGGCGAGCAACAGC-1 0.830771443337702 0.578348871120249 CD8 ab-T cells 1
sc_E7.NPC.Exp1_CTCCCAAGTATTGACC-1 1.90297412583282 -0.500567335835661 TRM cells
sc_R7.NPC.Exp1_GAGTTGTTCTCTTCAA-1 -5.72627389720032 0.602333914288317 NK cells 1
sc_E3.NPC.Exp1_ATCTGCCGTCATGCAT -2.52950084498475 0.23008565212134 NK cells 2
sc_R7.NPC.Exp1_CATGAGTGTAATACCC-1 4.94385826298644 0.856966186114584 CD8 ab-T cells 2
sc_R1.NPC.Exp1_CGACCTTTCTCCTATA -4.28019941142151 -1.05827238058206 NK cells 3
sc_R6.NPC.Exp1_AATCGACGTAGCGTAG-1 -4.53137862971375 -2.43419339155313 NK cells 3
sc_E7.NPC.Exp1_ACCATTTTCGGCCCAA-1 2.37529766270568 -3.61171032880899 MAIT cells 2
sc_R5.NPC.Exp1_CAGGCCACAGGAACCA-1 2.08532130429199 -1.05696417783853 TRM cells
sc_R1.NPC.Exp1_GCGCCAAGTATAATGG -4.78553092768738 -1.96718313192483 NK cells 1
sc_R1.NPC.Exp1_GAATGAAAGTCCATAC -3.1064342289264 -2.09489848112222 NK cells 3
sc_E7.NPC.Exp1_CAACGGCTCAACCGAT-1 2.23572504231384 -0.796075720540251 TRM cells
sc_R7.NPC.Exp1_CTGGTCTTCTGTCGCT-1 0.167342749327921 -1.54507472013589 TRM cells
sc_R5.NPC.Exp1_GTCATGAGTCGTATTG-1 -5.99042213252137 0.746404986628329 NK cells 1
sc_E3.NPC.Exp1_CGAGCACAGACTAGGC 2.89279949376037 -4.12318875288125 MAIT cells 1
sc_R6.NPC.Exp1_CGGTCAGTCTCTGACC-1 5.08208048054626 -0.745823640576566 Naive CD4+ T cells
sc_R1.NPC.Exp1_CCCAATCGTCATTAGC -4.76312673380921 -1.45530607198831 NK cells 1
sc_R6.NPC.Exp1_CGTCAAACAATAGGAT-1 -1.13247227957795 4.18069217706565 gd-T cells
sc_R3.NPC.Exp1_CGAGCACCAATCACAC -4.01669943621705 -0.00431479906197907 NK cells 2
sc_E7.NPC.Exp1_TCTGTCGCACGGTAGA-1 3.40962612339904 1.73202703500632 Treg
sc_R1.NPC.Exp1_TGGTTCCAGAAGGTTT -3.75466335108826 0.251253168829714 NK cells 2
sc_R5.NPC.Exp1_GGTAATCTCCTACTGC-1 1.00250398823669 -3.30501582121011 MAIT cells 1
sc_E3.NPC.Exp1_CAGTAACCACAGTCGC -4.54361236384461 1.26804230714682 NK cells 2
sc_E7.NPC.Exp1_AGGTTACGTTTACGTG-1 0.817078527898096 -3.06968714689371 MAIT cells 1
sc_R6.NPC.Exp1_ACTTCGCTCCCTCGTA-1 -3.47236097148011 -0.431653160802091 NK cells 2
sc_E3.NPC.Exp1_CACACAAAGTAGGCCA 2.56131088444641 -4.98261715864297 MAIT cells 1
sc_R6.NPC.Exp1_CCGTAGGAGACCTTTG-1 2.51582705685546 -1.46445466970559 TRM cells
sc_R6.NPC.Exp1_GGGTGAAAGGGACAGG-1 2.50093662449767 -1.53442885374185 TRM cells
sc_R6.NPC.Exp1_ATTCTTGCACCATATG-1 1.63092946717193 -4.22049929594156 MAIT cells 1
sc_R5.NPC.Exp1_AATCGACAGTCTAGCT-1 4.30515920826843 -2.37109782194253 MAIT cells 2
sc_R7.NPC.Exp1_GTCACGGTCCACCTGT-1 -5.77651107600281 0.429151009568011 NK cells 1
sc_E7.NPC.Exp1_GGAGCAACAGACTGCC-1 1.97786342808654 -0.64152683710214 TRM cells
sc_R6.NPC.Exp1_CATACCCGTTAAACAG-1 5.16914426991393 -2.00141789411661 Naive CD4+ T cells
sc_R5.NPC.Exp1_TCATGTTGTGGAGAAA-1 3.68545710751464 -1.68827511762735 TRM cells
sc_R7.NPC.Exp1_TGTCCCAAGGTCCCGT-1 1.58353674122741 -3.18442775701639 MAIT cells 2
sc_R5.NPC.Exp1_CTTGATTTCGCATTGA-1 -4.4575608997638 2.77093623185996 NK cells 1
sc_R6.NPC.Exp1_CGTAGTACAGGCTATT-1 -3.84302342227051 -0.743373055211271 NK cells 2
sc_R1.NPC.Exp1_TTCGAAGAGACGCAAC -4.47834623148987 2.42285702730063 NK cells 1
sc_R7.NPC.Exp1_CGGGACTCAGTACTAC-1 -4.85121429255555 2.47154484296683 NK cells 1
sc_H1.EKS.Exp1_GCGCCAATCCTTTCGG -4.09804094126771 -0.30721344446298 NK cells 3
sc_R5.NPC.Exp1_AACCATGGTCAGATTC-1 1.45088052460601 0.737009156295096 CD8 ab-T cells 1
sc_E3.NPC.Exp1_AGGCCGTCACGTGAGA -5.19040286830018 0.232964377650057 NK cells 2
sc_R7.NPC.Exp1_CTCAGAACACGTAACT-1 1.55985355088165 -2.76511337255594 MAIT cells 1
sc_R6.NPC.Exp1_ACTATTCGTGGCAACA-1 2.68677365490844 0.803941202149724 CD8 ab-T cells 1
sc_R7.NPC.Exp1_CATCGTCTCTACTGCC-1 4.74098074147155 0.677757289060389 CD8 ab-T cells 2
sc_R3.NPC.Exp1_GTCGTAATCGCATGAT 0.578076061696314 -2.27978302930948 CD8 ab-T cells (stress)
sc_R7.NPC.Exp1_ACGTAGTCACATGGTT-1 0.314325270146631 6.21282742524985 Infiltrating NK cells
sc_R1.NPC.Exp1_CATGCCTGTTGGACCC 2.53339779087951 0.707849968024527 CD8 ab-T cells 1
sc_R7.NPC.Exp1_GGGTCTGCAGTCAACT-1 -4.30971944621155 -2.53950430845376 NK cells 3
sc_R7.NPC.Exp1_CAGTTCCAGTGTACAA-1 1.91494834134033 -2.0781762788212 TRM cells
sc_R5.NPC.Exp1_ATGGGTTAGCTATCTG-1 3.73130500027587 -0.781179208508695 TRM cells
sc_E3.NPC.Exp1_TCTCATAGTGTGCCTG -2.19115007212708 0.435137044438158 NK cells 2
sc_R3.NPC.Exp1_TGAGAGGTCATTGCCC 4.03899633595397 -3.74464394544717 MAIT cells 2
sc_H2.NPC.Exp1_TAGTTGGGTACCTACA 3.07867061802795 -1.13820137476083 TRM cells
sc_R2.NPC.Exp1_GAACATCAGCAGGCTA 3.94418918797424 0.433704059370791 TRM cells
sc_R7.NPC.Exp1_CCGGTAGTCATGCTAG-1 -3.15954006007264 2.40903530622367 NK cells 1
sc_R5.NPC.Exp1_CAGTGCGCACCTGCTT-1 3.38235747525146 -2.31314947103616 MAIT cells 2
sc_R7.NPC.Exp1_CTCCCAATCTGTCCCA-1 2.2798920840924 1.43921862150076 CD8 ab-T cells 1
sc_E7.NPC.Exp1_GATCCCTTCCTACCAC-1 -0.270967352300383 7.18365023637656 Infiltrating NK cells
sc_E7.NPC.Exp1_CACAGATAGGTACTGG-1 3.50100505062988 -1.46122767423746 TRM cells
sc_R6.NPC.Exp1_TCTCTGGGTTGAGTCT-1 -4.09691989710877 -1.53329779600259 NK cells 3
sc_E6.NPC.Exp1_GGGACCTCATTCAGCA-1 5.41866600224426 -1.71568490957376 Naive CD4+ T cells
sc_R5.NPC.Exp1_CGTAGTAGTATGACAA-1 3.74240457722595 -3.04546095823404 MAIT cells 2
sc_R6.NPC.Exp1_GTTGAACAGGGCGAGA-1 4.15042268940856 -3.01702143644449 MAIT cells 2
sc_E3.NPC.Exp1_CATTATCAGCCAACAG -5.25138223460267 0.161975305327212 NK cells 2
sc_H1.EKS.Exp1_AGCTCTCTCCCATTAT 5.26850855061462 -1.2024963090336 Naive CD4+ T cells
sc_H1.EKS.Exp1_CTGATAGCACCAGGTC 0.201990631312632 5.67837689424399 Infiltrating NK cells
sc_R7.NPC.Exp1_TGAGGAGCACCCTTAC-1 5.04469597050598 -1.43768622373697 Naive CD4+ T cells
sc_E3.NPC.Exp1_CGGACACAGTCCGGTC 0.250804421395563 -1.96685769056436 MAIT cells 2
sc_R6.NPC.Exp1_TGTTCTATCAACGAGG-1 4.43345272252014 -1.22166373228189 Naive CD4+ T cells
sc_E5.NPC.Exp1_TGATTCTCAACAGCCC-1 3.44975769230773 -0.18421961759683 TRM cells
sc_R5.NPC.Exp1_TCTATCACATGATAGA-1 1.33721160599639 1.01131212318781 CD8 ab-T cells 1
sc_R1.NPC.Exp1_ATTGGACTCTTTACAC 0.147063192815088 3.35535548234824 gd-T cells
sc_E7.NPC.Exp1_TTTGATCGTGGCTGAA-1 0.0986318857376804 5.92268775010947 Infiltrating NK cells
sc_R6.NPC.Exp1_CATTCTACAGACCCGT-1 1.4006915063565 -1.02708568071481 MAIT cells 2
sc_R3.NPC.Exp1_GAGTCCGGTGCACCAC 1.53394722649505 -4.47814919447061 MAIT cells 1
sc_R7.NPC.Exp1_CCGATGGGTCATACCA-1 3.3221808643048 -1.29027487730142 TRM cells
sc_H3.NPC.Exp1_GACCAATCAATAGCAA 2.91728293606689 -2.5908487031376 TRM cells
sc_E7.NPC.Exp1_TCTATCATCCGCATAA-1 2.57473790356567 -3.02722885107156 MAIT cells 2
sc_R6.NPC.Exp1_CAATACGCAAGTTTGC-1 -5.50961625865052 1.38737020994071 NK cells 1
sc_R7.NPC.Exp1_GGCTTGGAGAGTGTGC-1 -4.56014144709656 1.92331836725119 NK cells 1
sc_H1.EKS.Exp1_CAGAATCTCAGCCTAA -4.09071958354065 0.640306617864405 NK cells 2
sc_R7.NPC.Exp1_GTTAGTGCAAGGTCTT-1 1.28121638009002 1.17211128378752 CD8 ab-T cells 1
sc_R5.NPC.Exp1_TCACATTTCAGTCTTT-1 2.74363577076843 -4.06508662199136 MAIT cells 2
sc_E3.NPC.Exp1_GTGCGGTGTATAGGTA 3.36595356175353 -3.8653209397709 MAIT cells 1
sc_H2.NPC.Exp1_ACTGCTCCAAGTCTGT -4.07518971255372 2.91453192735556 NK cells 1
sc_R5.NPC.Exp1_CAGATTGGTCGGAACA-1 -3.3045064239795 2.58616064096335 NK cells 1
sc_R5.NPC.Exp1_ATTCCATAGGATACCG-1 -4.16644084742615 2.67913733030203 NK cells 1
sc_R7.NPC.Exp1_CTGTCGTAGGTCCCGT-1 3.28260481068542 -0.392291922322477 TRM cells
sc_E1.NPC.Exp1_TCAATCTTCGAACGGA 3.53783929058959 2.03418074155692 Treg
sc_R7.NPC.Exp1_TTACGTTCAGCACGAA-1 0.751492437810205 -1.0601246545231 TRM cells
sc_R1.NPC.Exp1_ACGGCCACACGTCTCT -3.34783542445252 2.34169564748648 NK cells 1
sc_E7.NPC.Exp1_GTTATGGTCTGCCTCA-1 5.42293894001892 0.924768019267355 CD8 ab-T cells 2
sc_R5.NPC.Exp1_CACTGAATCGGCACTG-1 -4.70542037776063 2.37428925538901 NK cells 1
sc_R7.NPC.Exp1_TACTTACTCAAACCCA-1 -0.259017887621618 1.50205497051123 CD8 ab-T cells 1
sc_E1.HEP.Exp1_AAACCTGAGCCGTCGT 5.10297214695861 1.34249107147101 TRM cells
sc_E3.NPC.Exp1_ACGCCAGCAGCCAGAA 2.30009519764831 -4.22857453321573 MAIT cells 1
sc_R1.NPC.Exp1_CAAGGCCCAAGAGGCT 1.50067114540985 1.00010650957469 CD8 ab-T cells 1
sc_R6.NPC.Exp1_CGGAGAACAAATCAAG-1 4.59537851521423 -1.57742430662271 Naive CD4+ T cells
sc_E7.NPC.Exp1_CTAACTTAGCTGTTAC-1 3.11723100850036 -0.508010525456632 TRM cells
sc_R5.NPC.Exp1_GAATCACGTTTGGAAA-1 3.77956473538329 -3.0992601106083 MAIT cells 2
sc_H1.EKS.Exp1_AGACGTTGTTTGGGCC -5.45429027369568 -0.074766118279661 Infiltrating NK cells
sc_R6.NPC.Exp1_TGAGACTGTGGTAACG-1 3.48058068463256 -2.23527814840433 MAIT cells 2
sc_R5.NPC.Exp1_CAACCAATCCATCTCG-1 3.22865760037353 -0.78676404451486 TRM cells
sc_H1.EKS.Exp1_TACGGTACACCATCCT 4.58033382603576 -0.504691738835539 Naive CD4+ T cells
sc_R1.NPC.Exp1_GTATCTTGTCTCCCTA -2.7857166557605 1.07256365919951 NK cells 1
sc_E7.NPC.Exp1_TCTTAGTTCTTCCCGA-1 -3.73876130869935 -1.91094114278909 NK cells 3
sc_H2.NPC.Exp1_CAACCTCAGCGACGTA 3.38418447682311 0.563756596096789 TRM cells
sc_R5.NPC.Exp1_GAGTCATAGTAAGGGA-1 -5.38320243647645 1.59061805511359 NK cells 1
sc_R3.NPC.Exp1_CACACCTAGATATACG 4.45845520207336 -3.68691565488931 MAIT cells 2
sc_R7.NPC.Exp1_ACCACAATCCTGTACC-1 0.231579867095255 6.21056769395712 Infiltrating NK cells
sc_R5.NPC.Exp1_CAATCGACAACTACGT-1 4.87055694767883 -2.17530729269143 Naive CD4+ T cells
sc_R6.NPC.Exp1_TTAGGGTCAGTCAGAG-1 -5.15064704707215 -0.75339378809091 NK cells 1
sc_R7.NPC.Exp1_AGGATAAAGCCACCGT-1 3.63639652440002 -0.081546325436796 TRM cells
sc_R7.NPC.Exp1_TCACAAGCAGAACTCT-1 -2.04732680609772 -0.0927217790996683 NK cells 2
sc_H1.NPC.Exp1_ACACCGGTCGGTGTCG -5.12611091425965 -0.230833787671293 NK cells 3
sc_R6.NPC.Exp1_TAGATCGAGCCAGTAG-1 3.08687770077636 -3.53669001554605 MAIT cells 1
sc_E7.NPC.Exp1_TCCTGCATCTTAGCCC-1 -4.37166822245667 -1.6011562535679 NK cells 1
sc_R7.NPC.Exp1_CGGGTCAAGATGAAGG-1 3.58127414891174 -2.15429665540811 MAIT cells 2
sc_R5.NPC.Exp1_CCGAACGGTTAGTTCG-1 -4.76989734461854 2.47969363237265 NK cells 1
sc_R6.NPC.Exp1_CAGCAATTCACCTACC-1 -4.71386945536683 -0.263825077763761 NK cells 3
sc_R5.NPC.Exp1_CAATCGACAAAGGAGA-1 3.90671384045532 -3.04627110456582 MAIT cells 2
sc_R7.NPC.Exp1_GTGTTAGAGGACAAGA-1 -3.02152741244385 -2.71191455816385 NK cells 3
sc_E3.NPC.Exp1_AATCGGTTCTACCTGC 2.80096471020629 -4.84727885221597 MAIT cells 1
sc_R5.NPC.Exp1_CATTGCCAGATGCTTC-1 -4.42253721049378 1.14400545860175 NK cells 1
sc_E7.NPC.Exp1_TGATCTTGTGACTCGC-1 3.63915884205749 -2.29487683271524 MAIT cells 2
sc_R7.NPC.Exp1_AGCTTCCTCAGGAAGC-1 2.07673132130554 -2.75737239812967 MAIT cells 1
sc_R7.NPC.Exp1_CCAATGACAATAGTGA-1 1.36504673668792 -3.94491555189248 MAIT cells 1
sc_R7.NPC.Exp1_CCACTTGTCTAGTCAG-1 -0.0263825683886777 5.96597836519126 Infiltrating NK cells
sc_R5.NPC.Exp1_GAAACCTTCGAGAATA-1 0.345299628466867 -3.02878167127725 TRM cells
sc_E7.NPC.Exp1_ACGTAACGTAGCTTTG-1 5.17000162312438 0.609790321239268 CD8 ab-T cells 2
sc_R6.NPC.Exp1_CTCAATTGTCTGCCTT-1 1.80142759987762 -1.26538373922464 MAIT cells 2
sc_R1.NPC.Exp1_GCTGGGTTCATATCGG 4.43458425709655 -0.842149038068022 Naive CD4+ T cells
sc_E7.NPC.Exp1_GTCACTCAGCATTGTC-1 5.5159121722882 -1.36502124761697 Naive CD4+ T cells
sc_R5.NPC.Exp1_CCTTGTGGTCCACTCT-1 -4.34352815440247 3.06961677575949 NK cells 1
sc_E7.NPC.Exp1_TCTACATGTTACGATC-1 4.88534223744323 0.508916895636355 CD8 ab-T cells 2
sc_R5.NPC.Exp1_CTATCTACAGGCGAAT-1 1.23751866528442 -0.130783338299955 CD8 ab-T cells 1
sc_E3.NPC.Exp1_CACATTTAGTCCGGTC 1.52963435360839 -3.41416575407144 MAIT cells 1
sc_E1.NPC.Exp1_CAGGTGCCACATTAGC 3.48685562321594 -1.61813165639993 TRM cells
sc_R5.NPC.Exp1_CACTAAGGTCGAAGCA-1 2.74656641194274 -3.38373400663492 MAIT cells 2
sc_E3.NPC.Exp1_GACCTGGTCGTTTAGG 3.64964902111938 -3.6026256272709 MAIT cells 1
sc_R7.NPC.Exp1_TCGGGACCAGCAGGAT-1 -0.643923225908972 6.40231249833945 Infiltrating NK cells
sc_R5.NPC.Exp1_CAATACGCATAGGTTC-1 2.97477638432433 -4.38910128568765 TRM cells
sc_E7.NPC.Exp1_CCGGGTACAGGTCCGT-1 -4.24697864344666 2.13733540082816 NK cells 1
sc_E1.NPC.Exp1_TATGCCCAGGGTGTGT 1.55168270775726 1.49289767051581 CD8 ab-T cells 1
sc_E3.NPC.Exp1_TTCGAAGGTTCAGGCC -4.56674230387757 0.529004376181399 NK cells 2
sc_R3.NPC.Exp1_ACGATGTGTCCTCTTG 0.163728353471064 -2.51715805029031 MAIT cells 2
sc_R7.NPC.Exp1_CGTAATGGTGACTGAG-1 3.97347366520812 1.23677922392729 CD8 ab-T cells 1
sc_R5.NPC.Exp1_CAAAGAATCTACAGGT-1 4.57309210011413 -0.321467060795988 CD8 ab-T cells 2
sc_R1.NPC.Exp1_CATGCCTCATTTCAGG 2.90744173237731 -1.75199844335672 MAIT cells 1
sc_R5.NPC.Exp1_CTGCTCAAGATGAATC-1 -4.03304279139588 -1.58823444341775 NK cells 3
sc_R7.NPC.Exp1_GTGGGAAGTGTTACTG-1 0.260497477740549 6.13553402925376 Infiltrating NK cells
sc_E3.NPC.Exp1_TATCTCAGTTGTTTGG -4.42631805232117 0.0455826928699362 NK cells 2
sc_R7.NPC.Exp1_GCAGCCACACAACATC-1 4.87749826619079 0.975431617149149 CD8 ab-T cells 2
sc_R7.NPC.Exp1_AGGGAGTTCGTTAGTG-1 0.26198318311622 -0.992836732617582 CD8 ab-T cells (stress)
sc_R7.NPC.Exp1_AGGAGGTTCACACCCT-1 2.16191971013 -0.696374554387296 TRM cells
sc_R7.NPC.Exp1_TCAGTTTCAACTGCTA-1 -5.90036618998597 0.716121900626456 NK cells 1
sc_R7.NPC.Exp1_AACAACCTCTGGGCGT-1 0.190919485778116 4.08068750406149 gd-T cells
sc_E7.NPC.Exp1_CATTCATAGCAACTCT-1 4.3762956828778 2.29426429773215 ILC3
sc_R6.NPC.Exp1_CATTGTTTCCACGGAC-1 -4.64532172968934 2.68411133790854 NK cells 1
sc_R6.NPC.Exp1_CTAGGTAAGATTCGAA-1 -1.14294374278138 -1.89119245504495 NK cells 3
sc_R6.NPC.Exp1_TGCACGGCAGGTACGA-1 -5.55840909770081 1.34601209665183 NK cells 1
sc_E3.NPC.Exp1_CCAGCGAGTTGTGGAG -3.28945601275513 -1.0206514785206 NK cells 3
sc_E7.NPC.Exp1_GCAGTTAGTCCGGACT-1 2.33502590367248 -0.488730449429716 TRM cells
sc_R1.NPC.Exp1_CGTAGGCAGCGATCCC -4.83856094172547 -0.265698213330473 NK cells 1
sc_E3.NPC.Exp1_GATGAGGAGCTGAAAT 3.04820930668762 -4.73128821348306 MAIT cells 1
sc_E3.NPC.Exp1_CATCAAGGTCACCTAA 3.56699287602355 0.333353172787462 TRM cells
sc_R7.NPC.Exp1_TGACTCCCAAACACGG-1 -1.57482672026703 2.05776749158743 NK cells 1
sc_E3.NPC.Exp1_ATAACGCCATTTCACT -3.23773062518189 0.888018827685152 NK cells 2
sc_E3.NPC.Exp1_TGACGGCTCCATTCTA 5.12779342839172 -0.257672686330045 Naive CD4+ T cells
sc_E1.NPC.Exp1_CCATGTCCAGCTGGCT 5.17146265217712 -1.90718724226114 Naive CD4+ T cells
sc_R5.NPC.Exp1_GGGAAGTGTCCACATA-1 -2.29150212100098 0.0864538362110007 NK cells 2
sc_E3.NPC.Exp1_GTGCATAGTACTTAGC -3.93366563609192 0.253051500567232 NK cells 2
sc_R7.NPC.Exp1_GAGACTTGTCCTACGG-1 2.21208536335876 -1.36770107244607 TRM cells
sc_H1.EKS.Exp1_GCACTCTCACATTAGC -5.05535829356263 -0.266997713795866 NK cells 1
sc_R3.NPC.Exp1_GACGTTAAGGCTATCT 0.181653884143137 -2.43877222036477 MAIT cells 2
sc_E7.NPC.Exp1_TCATGCCTCTCAGTCC-1 5.70800745198181 -0.986997861615385 Naive CD4+ T cells
sc_R6.NPC.Exp1_GCCATGGGTTTGCAGT-1 -4.92269790461609 2.2039727976406 NK cells 1
sc_R5.NPC.Exp1_AGAACAACAACTCATG-1 -2.78543007662842 -0.171429235688413 NK cells 2
sc_R7.NPC.Exp1_GACTCAATCCTTATAC-1 -0.385799500256277 3.40022132898215 gd-T cells
sc_R6.NPC.Exp1_TGTGCGGCATGCTGCG-1 -5.5341776638324 2.34654031301383 NK cells 1
sc_R7.NPC.Exp1_TGATTTCAGGTATTGA-1 1.89742266842773 -3.1978371331608 MAIT cells 2
sc_R7.NPC.Exp1_AGTGATCAGTATGTAG-1 -4.69711911967347 0.607219379195009 NK cells 1
sc_R5.NPC.Exp1_CAAAGAAGTCTTCAAG-1 1.78411042401245 0.965660732039248 CD8 ab-T cells 1
sc_E1.NPC.Exp1_ATCCGAACACTTAAGC -1.33557522585938 4.14592335725669 gd-T cells
sc_R1.NPC.Exp1_TTCTCCTAGTAGCCGA 2.42290842244079 1.32793919349555 CD8 ab-T cells 1
sc_E7.NPC.Exp1_TCCAGAAAGACCTGGA-1 5.1269117564862 1.26204178834799 CD8 ab-T cells 2
sc_R6.NPC.Exp1_TAACTTCCACAGTACT-1 -2.70509541323731 2.69913933778647 NK cells 1
sc_R5.NPC.Exp1_AGACCCGCAAGAGGCT-1 -2.87065756609986 2.64719162488822 NK cells 1
sc_R7.NPC.Exp1_CGTCAAATCCTTACCG-1 -3.05685508540223 3.22919819856528 NK cells 1
sc_H2.NPC.Exp1_GGACAGAAGAACAATC 5.38004696080139 -1.6896400639927 Naive CD4+ T cells
sc_R7.NPC.Exp1_TCGCTTGCATCCCACT-1 -1.50622630408356 -2.62257077192422 NK cells 3
sc_R5.NPC.Exp1_CACAACAGTCTTGTCC-1 5.03609668919494 1.53961501623038 CD8 ab-T cells 2
sc_R5.NPC.Exp1_GCTTGGGAGCTGAGCA-1 -4.31916463664124 2.60774848962668 NK cells 1
sc_R7.NPC.Exp1_GACAGCCGTGTGTGGA-1 -0.0147133423979054 6.80220149064902 Infiltrating NK cells
sc_E3.NPC.Exp1_CCTACACAGTGTTAGA -2.74091923525879 0.475012223967348 NK cells 2
sc_R6.NPC.Exp1_GAGTTGTCATATGGCT-1 -3.52218711665223 -0.0919547865306986 NK cells 2
sc_R5.NPC.Exp1_GTGTTAGTCCGCGGAT-1 -2.65047061732361 1.34054766202811 NK cells 1
sc_E7.NPC.Exp1_CACCAAAGTAGTGTGG-1 1.83996188351562 -3.69856764768716 MAIT cells 1
sc_E3.NPC.Exp1_TCTGAGACATCTATGG 4.74005520054748 -1.61914112066385 MAIT cells 2
sc_R7.NPC.Exp1_AGTGATCCATTCTGTT-1 0.0948057592814197 7.34171698594931 Infiltrating NK cells
sc_E3.NPC.Exp1_GCATGTATCCTTAATC 2.8288754195874 -4.99069907163736 MAIT cells 1
sc_E1.NPC.Exp1_TCAGATGAGCCTATGT -4.49308240702698 -1.97571088766214 NK cells 3
sc_R6.NPC.Exp1_GTTGTCCCAATAGTGA-1 -2.80249488642762 2.64566860700492 NK cells 1
sc_E3.NPC.Exp1_CACAGTACATCACAAC -4.7880462436969 -1.38798810934183 NK cells 3
sc_R2.NPC.Exp1_TACCTATCAATGCCAT 5.7239896030133 -1.25124098753091 Naive CD4+ T cells
sc_H2.NPC.Exp1_TATTACCGTAGTACCT 0.923300621003412 1.70884386802558 NK cells 2
sc_R6.NPC.Exp1_CCGTAGGGTGCGGTAA-1 0.551055368870996 -3.62265135740396 MAIT cells 1
sc_R7.NPC.Exp1_CTGTAGACACTCACTC-1 3.53093182751586 -2.27277900671121 MAIT cells 2
sc_R6.NPC.Exp1_AGCGCTGCACCGTCTT-1 1.29889917084625 -0.547859925976957 CD8 ab-T cells 1
sc_R7.NPC.Exp1_GGGCCATGTAGACTGG-1 0.0617566526835193 5.93338797593955 Infiltrating NK cells
sc_R7.NPC.Exp1_CTGATCCAGACCGCCT-1 4.75454580494811 -1.05612732862588 Naive CD4+ T cells
sc_R7.NPC.Exp1_AGATCCACACGCCACA-1 -0.0180873750741254 5.79803727174643 Infiltrating NK cells
sc_R3.NPC.Exp1_CCGTTCACAAGGGTCA -0.0987760379011403 -1.43282916044351 CD8 ab-T cells 2
sc_R1.NPC.Exp1_CGTTAGACATAGTAAG -2.45354092410157 -2.21429612135049 NK cells 3
sc_R7.NPC.Exp1_TCAAGTGTCTGCGAGC-1 -4.75097024729798 -2.37672163938638 NK cells 3
sc_E3.NPC.Exp1_CCTTCCCCATGCGCAC -0.268921407967306 5.15232489610556 Infiltrating NK cells
sc_E7.NPC.Exp1_TTCTGTAAGCGCCTAC-1 4.46189129063537 -3.24420144056436 MAIT cells 2
sc_E1.NPC.Exp1_AGGCCGTTCAGCTTAG -0.701378646403051 5.5557315161312 Infiltrating NK cells
sc_R5.NPC.Exp1_GTATTTCTCAGTGATC-1 -0.879047933130957 4.20954249406699 gd-T cells
sc_R6.NPC.Exp1_TCATGTTAGTCATCGT-1 -4.15204036524842 -1.36242200826761 NK cells 3
sc_R6.NPC.Exp1_GTCACGGCACTAGGCC-1 -2.62404001048157 1.53781102205161 NK cells 1
sc_R7.NPC.Exp1_TCCCATGTCTAGAACC-1 1.90814220616271 -3.42880560850259 MAIT cells 2
sc_R1.NPC.Exp1_TATCAGGCATCGGAAG 2.3179403514569 -3.47016789411661 MAIT cells 1
sc_R3.NPC.Exp1_TGACTTTAGCATCATC 4.63280594059875 -3.66173912977334 MAIT cells 2
sc_H2.NPC.Exp1_AAACGGGGTATTAGCC -3.07793438723633 1.119716863879 NK cells 2
sc_R1.NPC.Exp1_CTTTGCGTCCAGTAGT 2.40893423268249 -4.39653183912393 MAIT cells 1
sc_R5.NPC.Exp1_CCGGGTAGTTCTGACA-1 3.6935313911145 -2.22203590368387 MAIT cells 2
sc_R7.NPC.Exp1_CTACCTGGTTACCCAA-1 3.42173492619445 2.1513844540203 Treg
sc_R7.NPC.Exp1_CCAATTTTCTGAGTCA-1 -0.503119918614126 3.0921609213436 gd-T cells
sc_R7.NPC.Exp1_TGACTCCAGGGTAGCT-1 3.01413881489684 -1.63662077879068 TRM cells
sc_R1.NPC.Exp1_CGCGGTACACCGGAAA 0.117174175471567 3.40274856592063 CD8 ab-T cells 1
sc_R5.NPC.Exp1_TGAGGAGCAGGTGACA-1 0.406326976508402 4.23068426156882 CD8 ab-T cells 1
sc_R5.NPC.Exp1_ATGACCAAGACAGTCG-1 4.3020187587445 -2.56201102232095 MAIT cells 2
sc_R7.NPC.Exp1_TAGACCAGTGCATGAG-1 3.55609094807556 -0.982377786389555 TRM cells
sc_R6.NPC.Exp1_TTTATGCAGTAGTGCG-1 4.34379684636047 -2.65958835577127 MAIT cells 2
sc_E7.NPC.Exp1_GAAATGACAGCGTGCT-1 -5.99626815608094 1.21379197741393 NK cells 1
sc_R7.NPC.Exp1_TGGTGATCATAGAAAC-1 2.55716645428588 -3.26253344511148 MAIT cells 2
sc_E7.NPC.Exp1_CACGAATAGGGCAGGA-1 2.9031511516278 -3.27470089887735 MAIT cells 2
sc_R5.NPC.Exp1_GTTGTGACAACATACC-1 4.90347158619811 -1.45601679777261 Naive CD4+ T cells
sc_R1.NPC.Exp1_TCTTTCCCACCTTGTC 1.88542163083007 -4.27960040067788 MAIT cells 1
sc_R7.NPC.Exp1_CAAGCTACAATGTGGG-1 -1.49622345259736 -2.43559290861246 NK cells 3
sc_R7.NPC.Exp1_CCCTAACTCAATCTTC-1 -4.94329297831605 -1.92441250776407 NK cells 3
sc_R7.NPC.Exp1_AGCGCTGCAGGTGAGT-1 -2.08859789660523 1.98458741212729 NK cells 1
sc_R7.NPC.Exp1_GGGTGTCTCTCGAGTA-1 4.85025989720275 0.571937393196856 CD8 ab-T cells 2
sc_R6.NPC.Exp1_TTGCTGCCAACCAGAG-1 1.13472234913757 -0.391536135426725 CD8 ab-T cells 1
sc_R6.NPC.Exp1_TTCTGTAGTTGCACGC-1 2.05427944371154 -0.102418679944242 MAIT cells 2
sc_E3.NPC.Exp1_TACACGATCACCTTAT 2.97429883191039 -4.79821755384561 MAIT cells 1
sc_R1.NPC.Exp1_CAGAATCGTCGCGTGT 0.115090099066996 4.81962273622397 Infiltrating NK cells
sc_H1.EKS.Exp1_CCCAGTTCAAATTGCC -1.05123073151658 4.18060348535422 gd-T cells
sc_E7.NPC.Exp1_CAATACGGTGACACAG-1 -5.91870677760193 0.578909750827585 NK cells 1
sc_R1.NPC.Exp1_CTGCCTATCCTATGTT -1.93669307520936 1.67916468883399 NK cells 1
sc_R5.NPC.Exp1_CATACTTTCGCGTGCA-1 -3.97282231143067 -2.13893796896097 NK cells 3
sc_R7.NPC.Exp1_ATCCCTGAGGGATCAC-1 3.8748320312207 -3.42447640394327 MAIT cells 2
sc_H1.EKS.Exp1_CATTATCCAGCTGCTG 3.87757408329894 -3.71999241804239 CD8 ab-T cells 1
sc_E3.NPC.Exp1_GCTGGGTCAGGATCGA -5.17428291132996 0.0620378067577231 NK cells 2
sc_E7.NPC.Exp1_AAAGTCCTCCCGTAAA-1 2.16558348843505 -1.29266526197549 TRM cells
sc_R3.NPC.Exp1_TTCGAAGCAAGGGTCA -2.24943983843873 -2.3277552316105 NK cells 3
sc_R5.NPC.Exp1_ATCGTCCGTAGGATAT-1 -3.66000306895325 0.178838353403841 NK cells 2
sc_R5.NPC.Exp1_CATCCGTTCAAGCTTG-1 3.66239416310241 -2.56832673048135 MAIT cells 2
sc_R5.NPC.Exp1_GGAGGATCATCACGGC-1 -2.77210367014954 1.34275774265174 NK cells 1
sc_E7.NPC.Exp1_CAAAGAAAGGATTTCC-1 5.25757658192565 1.1785353233898 CD8 ab-T cells 2
sc_R6.NPC.Exp1_TCATGTTTCTCTGCCA-1 1.79457103917053 0.601265948065554 CD8 ab-T cells 1
sc_E6.NPC.Exp1_CCTCAACGTTATCTTC-1 3.37383496472289 0.371484558829104 TRM cells
sc_R5.NPC.Exp1_AGACTCAAGATACATG-1 -0.191487136393286 3.09694431329611 gd-T cells
sc_R6.NPC.Exp1_TATTTCGTCAACTACG-1 -0.617015364676214 6.21448395753745 Infiltrating NK cells
sc_H1.EKS.Exp1_GGAAAGCCACACCGCA -4.16432798197815 0.247084479578768 NK cells 2
sc_H2.NPC.Exp1_TGGCTGGAGCATGGCA 2.19367706486633 -3.37095477079507 MAIT cells 2
sc_R6.NPC.Exp1_TCATGTTCATCGTGCG-1 5.16076910206726 0.315487395771776 CD8 ab-T cells 2
sc_R7.NPC.Exp1_GGAATGGAGGCAATGC-1 0.0736063838904132 4.22791979814414 gd-T cells
sc_R7.NPC.Exp1_AGCCAGCCATTGTCGA-1 -1.00008237650941 -2.84933449720498 MAIT cells 1
sc_E3.NPC.Exp1_AGTCTTTAGACTCGGA -4.4820536403949 1.33454785848502 NK cells 2
sc_E7.NPC.Exp1_ACGGTTATCGAGTCCG-1 1.15015792557647 -2.55230833982583 TRM cells
sc_R7.NPC.Exp1_GCAACATGTGTTAACC-1 1.30048393914153 0.275360923060213 CD8 ab-T cells 1
sc_H2.NPC.Exp1_GCATACAAGAACAATC 2.47207081028869 -3.41728951429483 MAIT cells 2
sc_E7.NPC.Exp1_AAAGAACGTATGCAAA-1 -5.00759637644837 -2.23223711942788 NK cells 3
sc_R7.NPC.Exp1_CTCTCGAGTCTCTCCA-1 3.75139534184387 -3.2541582772648 MAIT cells 2
sc_R3.NPC.Exp1_AAGTCTGAGTATGACA 2.77267920681884 -2.26451565717813 TRM cells
sc_R5.NPC.Exp1_TAATCTCAGAGTTCGG-1 5.06149208256652 0.148541908510958 CD8 ab-T cells 2
sc_R1.NPC.Exp1_CGTAGCGAGCTTATCG -2.95385706713746 1.67002687955741 NK cells 1
sc_R5.NPC.Exp1_TTGAGTGGTCGTGGAA-1 4.25196373173644 -1.95715572332498 MAIT cells 2
sc_E7.NPC.Exp1_TTTCATGCACATTACG-1 4.99298679539611 1.27997384572867 CD8 ab-T cells 2
sc_H1.EKS.Exp1_CACAGTAGTAGCACGA 4.89775526234558 -0.930935640088285 Naive CD4+ T cells
sc_R1.NPC.Exp1_TTTCCTCAGTCCCACG 0.0340366036598911 4.94605181718711 gd-T cells
sc_R6.NPC.Exp1_TAGGTTGAGAACCCGA-1 -2.78375399401734 2.48919568563346 NK cells 1
sc_R1.NPC.Exp1_CTCGTACTCATCGATG -2.56255495837281 0.0294657161319601 NK cells 2
sc_R6.NPC.Exp1_TTGGGATTCACGGGAA-1 -5.00031221201966 2.18596396947745 NK cells 1
sc_E7.NPC.Exp1_CTTCCTTCATACGCAT-1 5.14707672306945 1.08230076337699 CD8 ab-T cells 2
sc_R1.NPC.Exp1_CTGCGGAAGCCACCTG -4.44622600367615 -1.2232003400242 NK cells 1
sc_R5.NPC.Exp1_AACCAACCACTATGTG-1 3.92496216008117 -3.21829249357339 MAIT cells 2
sc_E3.NPC.Exp1_GGATTACTCGCGGATC -1.02716166070054 4.39192984605673 gd-T cells
sc_R1.NPC.Exp1_AATCGGTTCTGCCAGG 0.103290763587259 5.37513993287924 Infiltrating NK cells
sc_E2.NPC.Exp1_TAAACCGTCCACGTGG -2.17537153056214 -0.10899372791406 NK cells 2
sc_R7.NPC.Exp1_TAGACTGCATTCTGTT-1 -5.08519685557435 0.444489251621996 NK cells 3
sc_R6.NPC.Exp1_GGGCTACAGTCACACT-1 -4.43206680110047 3.22972820306662 NK cells 1
sc_R7.NPC.Exp1_GTGTTCCCATCCCACT-1 2.53191578099182 -0.702845353833402 TRM cells
sc_R6.NPC.Exp1_GCAACCGCAGAGATGC-1 5.00696527668884 -1.48105599378702 Naive CD4+ T cells
sc_R5.NPC.Exp1_GTAATCGGTTGCACGC-1 -2.11792862704346 2.17848537469748 NK cells 1
sc_E7.NPC.Exp1_CACTAAGGTGCTCTTC-1 1.98190414616516 -3.18676354383584 MAIT cells 2
sc_E3.NPC.Exp1_ACTGAGTAGTAGTGCG 3.40266644665649 -4.15592410062906 MAIT cells 1
sc_R5.NPC.Exp1_GTATTTCAGGGACAGG-1 5.68714534947326 -1.1100502202427 Naive CD4+ T cells
sc_R7.NPC.Exp1_CCCTAACCAACACGAG-1 0.964793917626642 -2.09934927915689 CD8 ab-T cells (stress)
sc_R5.NPC.Exp1_TTCACCGCACTACGGC-1 -0.878139081507422 6.04390690828208 Infiltrating NK cells
sc_R5.NPC.Exp1_CAGCGTGCAGTTGTTG-1 -5.30682027628968 1.6362100651348 NK cells 1
sc_R5.NPC.Exp1_ACGCACGCACCGTCTT-1 2.63345920750549 -3.00006463026163 MAIT cells 1
sc_E3.NPC.Exp1_CATTCGCAGTACGTTC -2.64085948756287 0.195955376871859 NK cells 2
sc_R3.NPC.Exp1_CTGAAACAGAGACTTA 0.285192665547632 -3.45154311155435 MAIT cells 1
sc_E3.NPC.Exp1_TGACAACTCAGTGCAT -0.801751795321203 5.34852145219687 Infiltrating NK cells
sc_E3.NPC.Exp1_GACCAATTCAGCGACC 2.62119424054077 -4.971347589246 MAIT cells 1
sc_H1.EKS.Exp1_CGTGTAAAGGGAGTAA 1.19793748566558 -3.94004466032144 MAIT cells 1
sc_H1.EKS.Exp1_AGTGGGAGTGAGCGAT 0.116121438235544 -0.913825173131193 CD8 ab-T cells (stress)
sc_R5.NPC.Exp1_GCTTTCGTCACTCTTA-1 3.36829793164184 -0.847641606084074 TRM cells
sc_R5.NPC.Exp1_GCACATACATTGGGAG-1 -5.39202535441468 1.99061415696982 NK cells 1
sc_H1.EKS.Exp1_CAGAATCAGCGTAATA -4.36036765864441 -0.162640471211637 NK cells 3
sc_E7.NPC.Exp1_TTGGTTTTCCTTGAAG-1 2.71729910084655 -0.888399739018644 TRM cells
sc_H1.NPC.Exp1_CGAGAAGTCTGTTTGT 2.62053572842529 -4.12215973829385 MAIT cells 1
sc_E7.NPC.Exp1_TTGACCCGTCGCCACA-1 2.97076809117248 0.0694096496188986 TRM cells
sc_R7.NPC.Exp1_ATCACTTCAAAGCTAA-1 0.166165676802896 6.68356249833945 Infiltrating NK cells
sc_R7.NPC.Exp1_TTGATGGCACCCAAGC-1 5.14289438435485 -1.51436235403177 Naive CD4+ T cells
sc_E3.NPC.Exp1_GCAAACTTCAAGATCC 2.24610912510803 -3.67858435606119 MAIT cells 1
sc_E7.NPC.Exp1_TTGGGTACATCATTTC-1 -4.82850539973328 2.23153529668692 NK cells 1
sc_R1.NPC.Exp1_CGTTGGGTCGACAGCC -1.80547070792267 0.373062114962374 NK cells 2
sc_H1.EKS.Exp1_CGTCACTTCTCATTCA -1.0346791177089 5.78582165742758 Infiltrating NK cells
sc_R7.NPC.Exp1_TCGAAGTTCTGCGTCT-1 -6.10835016062806 0.959179516681467 NK cells 1
sc_E5.NPC.Exp1_CTCCTCCTCGCCAATA-1 -3.78418267062256 2.28698549772147 NK cells 2
sc_E7.NPC.Exp1_TCAAGCATCTGCTCTG-1 4.19671165654113 -1.19455530141946 TRM cells
sc_E3.NPC.Exp1_CTACGTCCATTACCTT -2.17178643038819 0.535956065901552 NK cells 2
sc_H2.NPC.Exp1_ACCCACTTCCGTACAA 3.04655086705139 -0.756078977338041 TRM cells
sc_E7.NPC.Exp1_AATCGTGGTACCGGAA-1 4.86506569096496 0.974647711762224 CD8 ab-T cells 2
sc_R5.NPC.Exp1_ACGTCCTAGCTAAGTA-1 1.48742377468994 0.74348017925862 CD8 ab-T cells 1
sc_H1.NPC.Exp1_CGAGCCACACCAACCG 0.17245122501304 -0.897966046086515 CD8 ab-T cells (stress)
sc_H1.NPC.Exp1_TAAGAGATCCTCATTA 4.49275362202575 -1.0412881562626 TRM cells
sc_E1.NPC.Exp1_AACCGCGCATGGTAGG 1.59715711781433 0.147177856215273 TRM cells
sc_R5.NPC.Exp1_TTGGGCGCATCGATAC-1 4.83193266102722 -1.94591428732034 Naive CD4+ T cells
sc_H2.NPC.Exp1_TGTCCCACACATAACC -4.49452674677918 1.61669824624899 NK cells 2
sc_E3.NPC.Exp1_GCATGATTCCGCGTTT 0.641712126225733 -0.742595095387663 CD8 ab-T cells (stress)
sc_H1.NPC.Exp1_CATATTCCAGCTGTTA 3.70510232159545 -3.39395596479532 TRM cells
sc_H1.NPC.Exp1_GCAAACTTCAACGAAA 1.5883033246701 1.30017892623786 Treg
sc_E7.NPC.Exp1_ATCGCCTCAGAGAATT-1 -4.79890668681214 1.22304169441107 NK cells 1
sc_R6.NPC.Exp1_TGTGATGCAGTCTACA-1 -4.57545793345521 3.04098580385092 NK cells 1
sc_R6.NPC.Exp1_ATAGACCTCTCAAAGC-1 -4.84532344630311 -1.93170430158731 NK cells 3
sc_R5.NPC.Exp1_GAAGGGTAGTAACAGT-1 1.83330547520568 -2.0875802228367 MAIT cells 2
sc_R1.NPC.Exp1_CATATTCGTGAAAGAG -3.07894623568604 0.714119817861353 NK cells 1
sc_R7.NPC.Exp1_ATTACCTAGTGGTTCT-1 1.14108264157226 -2.79837800954934 CD8 ab-T cells 1
sc_E7.NPC.Exp1_CACGTGGGTTCAAACC-1 -1.21770441821168 -2.04315473531839 NK cells 3
sc_E3.NPC.Exp1_CGTGTCTAGACAGAGA 1.85619461247375 -3.6821196267521 MAIT cells 1
sc_R7.NPC.Exp1_CATACTTCATAATCGC-1 -0.251085999518133 7.11974595094565 Infiltrating NK cells
sc_R6.NPC.Exp1_AATTTCCCAAGAGTGC-1 -3.40921175768921 -1.55680634473916 NK cells 3
sc_R6.NPC.Exp1_TTGGGATAGCAAGTCG-1 -5.86721933177064 1.51263658309821 NK cells 1
sc_E3.NPC.Exp1_GACACGCGTGCAACGA 2.22821032711913 -4.45784642194864 MAIT cells 1
sc_R1.NPC.Exp1_AACCGCGTCTAACCGA -3.28357899478028 0.475219260700976 NK cells 2
sc_R7.NPC.Exp1_CTCGAGGCATTCTTCA-1 5.18999302098205 1.2065163066471 CD8 ab-T cells 2
sc_H2.NPC.Exp1_CTTGGCTCACTCGACG -4.34925020030091 1.7403155376995 NK cells 2
sc_R3.NPC.Exp1_TAAGCGTTCTGTCCGT 4.94541465947082 -3.90562035535928 MAIT cells 2
sc_R5.NPC.Exp1_CCTCAACTCACGAACT-1 1.71436953255584 1.0409668048704 CD8 ab-T cells 1
sc_R1.NPC.Exp1_GAGGTGATCTCGAGTA 1.11007702061584 0.541800718554293 CD8 ab-T cells 1
sc_E7.NPC.Exp1_CTCCCAACACATGTTG-1 -0.860678496866919 3.01640985513571 gd-T cells
sc_R6.NPC.Exp1_AGGAGGTAGAGTGGCT-1 -4.67574107935975 3.3939916899288 NK cells 1
sc_R5.NPC.Exp1_TTTGACTAGAGCAGTC-1 2.73430812069824 -2.05569102262613 MAIT cells 2
sc_R7.NPC.Exp1_ACCAAACCATGGAGAC-1 2.11473333546569 -0.778673786870207 TRM cells
sc_R6.NPC.Exp1_GCCCGAATCCTTCTGG-1 -5.04918849757264 -1.05231847261545 NK cells 3
sc_R7.NPC.Exp1_TCAATCTGTCCATCTC-1 -1.58504510214875 -2.48011733984109 NK cells 3
sc_R7.NPC.Exp1_TATCGCCGTTCAGCTA-1 2.99142253109863 -2.92894198392984 MAIT cells 2
sc_R7.NPC.Exp1_CATTCTAGTTTACCTT-1 1.3447912902539 -3.64992596601602 MAIT cells 1
sc_R5.NPC.Exp1_TTGCGTCCACTTGAAC-1 -4.77918803980897 1.79916809106711 NK cells 1
sc_E7.NPC.Exp1_CAATCGACATTCACCC-1 -5.59178102305482 0.518651466616427 NK cells 1
sc_E7.NPC.Exp1_GACACGCAGATGGTCG-1 1.22603940674713 0.0923191120708334 CD8 ab-T cells 1
sc_R1.NPC.Exp1_GGATGTTGTCTAGTCA 3.44948708722045 -4.29035593961831 MAIT cells 2
sc_R1.NPC.Exp1_GCACTCTGTAAGTGTA -2.99259174159119 2.1732213308895 NK cells 1
sc_R5.NPC.Exp1_CCTCACAGTGAGTAGC-1 -5.42589032939026 2.58491824174765 NK cells 1
sc_R5.NPC.Exp1_AGGATAATCATTACGG-1 3.00165641018798 -0.0526681730663431 TRM cells
sc_R7.NPC.Exp1_GGGTGAATCTTGCAAG-1 1.83667087265899 -0.477030772916044 TRM cells
sc_H2.NPC.Exp1_GAAACTCGTATTACCG 3.27026354977538 0.145108502157961 TRM cells
sc_R3.NPC.Exp1_GTAGTCAGTGACCAAG 0.415998634785913 -3.53586794828531 MAIT cells 1
sc_H1.EKS.Exp1_TGCTACCTCCACTCCA -4.03973615458558 0.425425868281161 NK cells 2
sc_R3.NPC.Exp1_AAGTCTGCATAACCTG 4.42063820073059 -3.98606755231973 MAIT cells 2
sc_R1.NPC.Exp1_CCCATACGTACATGTC 0.662044462651514 0.638132985481058 CD8 ab-T cells 1
sc_R7.NPC.Exp1_ACCTGTCCACCAAAGG-1 0.671833691090845 -3.10897495245096 MAIT cells 1
sc_E7.NPC.Exp1_GAGGGTAGTTCATCTT-1 -0.470483842402197 2.89040015245322 gd-T cells
sc_R5.NPC.Exp1_TTTACCATCCAGTGTA-1 -2.28232419779847 -0.0422607252514017 NK cells 2
sc_R7.NPC.Exp1_TGTAGACGTCGAGTGA-1 -0.639875772505499 1.45255218053702 CD8 ab-T cells 1
sc_R7.NPC.Exp1_CGTAAGTGTGTCCCTT-1 -5.9417818813617 0.491191815384661 NK cells 1
sc_R7.NPC.Exp1_GTTTACTCAACGACAG-1 -4.32988488963196 2.49350033307913 NK cells 1
sc_E1.NPC.Exp1_AGCTCCTCACATCTTT -4.48468578150818 0.246535997637545 NK cells 2
sc_R6.NPC.Exp1_CTCATCGCACCAACAT-1 -5.04166305354188 1.05349327231291 NK cells 1
sc_R1.HEP.Exp2_CTTGGCTAGATGTGGC 1.62280749985626 -1.51352192854043 CD8 ab-T cells 1
sc_R7.NPC.Exp1_ACTGTCCAGCCTATCA-1 -3.56792199900696 3.35010383630637 NK cells 1
sc_R3.NPC.Exp1_CATATGGTCTAACGGT 4.56494724461486 -3.59604145979043 MAIT cells 2
sc_R1.NPC.Exp1_GTCCTCACAATCCGAT 0.0374272287791003 4.83620999360922 gd-T cells
sc_E3.NPC.Exp1_CGTCAGGTCCCGACTT 0.302352395743631 -1.27433993314859 CD8 ab-T cells (stress)
sc_R6.NPC.Exp1_AGTCATGCATTCGATG-1 4.56212532231262 -1.82177283262369 MAIT cells 2
sc_R7.NPC.Exp1_GTTACCCCATGTGTCA-1 2.36568534085204 -2.46895148252603 MAIT cells 2
sc_E7.NPC.Exp1_CTCATCGGTCGTATTG-1 0.56359445759704 4.10795305276755 gd-T cells
sc_E3.NPC.Exp1_CTCACACGTTCCCTTG -2.62488663485596 1.11148567105178 NK cells 2
sc_E3.NPC.Exp1_CCTTCCCAGGTGTGGT -0.450597378521658 5.45079348588828 Infiltrating NK cells
sc_R3.NPC.Exp1_CATTATCGTGGTACAG 3.92614710041931 0.338840853222643 TRM cells
sc_R5.NPC.Exp1_AACAAGAAGTTCATCG-1 -3.12533557704041 0.00186274553183197 NK cells 2
sc_E3.NPC.Exp1_ACTGAACTCTGATACG 2.79252230832031 -4.24411560987588 MAIT cells 1
sc_H1.EKS.Exp1_AGCAGCCAGTGGAGTC 2.22669899174621 -4.01934458707925 MAIT cells 1
sc_E3.NPC.Exp1_CGACCTTGTGATAAAC 1.80767106720855 -3.80553891157266 MAIT cells 1
sc_H1.EKS.Exp1_CCCAGTTTCAGTCAGT 0.456281361073755 -3.4460675904667 MAIT cells 1
sc_R1.NPC.Exp1_CGTTAGAGTAAGTAGT -1.46204626849244 1.55172429586295 NK cells 1
sc_R3.NPC.Exp1_GTTTCTAGTTGTGGAG 4.50870525547912 -3.85965849851724 MAIT cells 2
sc_R1.NPC.Exp1_CAAGATCAGTCGAGTG -3.04940665057252 0.690670948275362 NK cells 1
sc_E3.NPC.Exp1_TACTTGTGTTTGTTGG -4.75199258616517 1.20561100149993 NK cells 2
sc_R1.NPC.Exp1_TCGCGTTGTAGCGTAG 0.633298751801752 0.18387941623572 CD8 ab-T cells 1
sc_R7.NPC.Exp1_AGATGAATCCCATGGG-1 -5.34428394129822 -1.89529921506997 NK cells 3
sc_R3.NPC.Exp1_CTCCTAGCAGCCTTTC -0.140023666530348 -2.82114531492349 MAIT cells 2
sc_R6.NPC.Exp1_AGGAATAAGCCATTTG-1 4.54771196553161 -2.07314588522073 MAIT cells 2
sc_R6.NPC.Exp1_AGCGCCATCCCTCTAG-1 -3.60025298884461 -0.506544489613737 NK cells 2
sc_R7.NPC.Exp1_TGTCCTGCAGCCTATA-1 -5.88735807231019 1.28094438815955 NK cells 1
sc_R5.NPC.Exp1_GACAGCCCAGATCCAT-1 0.613956031293177 -3.81695725416299 MAIT cells 1
sc_E3.NPC.Exp1_GAGTCCGTCACCTCGT -3.41923439791749 0.845849863984619 NK cells 2
sc_R5.NPC.Exp1_CGCAGGTTCATGACAC-1 3.76172315785339 -2.60343887304422 MAIT cells 2
sc_H2.NPC.Exp1_CGAGAAGTCCGCGGTA 2.79314887234619 -0.234094161740507 TRM cells
sc_R6.NPC.Exp1_TGGATCATCGCTTGCT-1 -5.34712779810975 -0.634902138463224 NK cells 3
sc_R7.NPC.Exp1_AGAGAGCAGATAGCTA-1 1.36004340359619 0.763619500943457 CD8 ab-T cells 1
sc_R6.NPC.Exp1_ACGCACGAGCTCCGAC-1 -2.04253292372773 0.382243256815706 NK cells 2
sc_R6.NPC.Exp1_ACTCTCGCATCTGTTT-1 -3.35225594332764 3.39690444970969 gd-T cells
sc_R1.HEP.Exp2_CAGCTAATCCTGCCAT 2.35078680226257 1.2620476594055 CD8 ab-T cells 1
sc_R7.NPC.Exp1_GCATCGGTCGTTATCT-1 0.587554451913141 1.30822221542243 CD8 ab-T cells 1
sc_R3.NPC.Exp1_CCATTCGAGTGTCCAT 4.38975012013366 -3.20483662580606 MAIT cells 2
sc_R5.NPC.Exp1_ATCGGATGTGCATGTT-1 0.574512538403772 -1.91509892439004 CD8 ab-T cells (stress)
sc_R1.NPC.Exp1_CAGAGAGTCACATGCA 3.66713034817626 -0.806987542859281 Naive CD4+ T cells
sc_H1.NPC.Exp1_GACCAATAGAAACGCC 1.92241012761047 -1.46167113279458 MAIT cells 2
sc_R5.NPC.Exp1_AACAAGAAGCTGAAGC-1 3.64205515095641 -2.57222582792398 MAIT cells 2
sc_H2.NPC.Exp1_GTCACAAGTAGCGTGA 4.16615307042053 -1.48958136533853 TRM cells
sc_E7.NPC.Exp1_AATTTCCTCGGTCTAA-1 2.78447568127563 -3.53067137693521 MAIT cells 2
sc_R7.NPC.Exp1_TAACTTCTCGCTGCGA-1 -0.0725969868744384 7.06298230195883 Infiltrating NK cells
sc_E3.NPC.Exp1_CCTTCGAAGCCACGTC 2.98475300976684 -4.63452841734048 MAIT cells 1
sc_H1.EKS.Exp1_GATCGATTCACTTACT 0.751129445523523 -3.6212704369938 MAIT cells 1
sc_H2.NPC.Exp1_ATAGACCCACTTCTGC 3.88049161145141 -0.978220362416471 TRM cells
sc_R5.NPC.Exp1_CTGCATCAGATTCGAA-1 1.00528967091491 0.816480950484981 CD8 ab-T cells 1
sc_E3.NPC.Exp1_TACGGTAAGCCGATTT -4.86094177058289 -0.193718571416105 NK cells 2
sc_R7.NPC.Exp1_ATTGGGTGTACTCGTA-1 0.128956478924059 -0.421496410123075 CD8 ab-T cells 1
sc_H2.NPC.Exp1_GTTAAGCGTTATCCGA 3.59609591671874 1.33339337612036 Treg
sc_R1.NPC.Exp1_TTCTACACATCGATTG -4.73826825907776 -0.182478625527586 NK cells 3
sc_R7.NPC.Exp1_GGCGTCAGTGTTCGAT-1 -4.75992191126893 2.22935293222312 NK cells 1
sc_R7.NPC.Exp1_AGTGATCGTGTTCGAT-1 4.75189506718566 0.519425909765993 CD8 ab-T cells 2
sc_H1.EKS.Exp1_AGCAGCCTCAGTTGAC 4.02047836491516 -0.759339828244413 CD8 ab-T cells 1
sc_E3.NPC.Exp1_GGATTACTCCACGTGG 5.37545931050231 -0.987034458867277 Naive CD4+ T cells
sc_E7.NPC.Exp1_CACTGAAGTCCAGCCA-1 -3.33503639987061 -1.42627551054117 Infiltrating NK cells
sc_H2.NPC.Exp1_GTTACAGGTAAACCTC 4.79427921482971 -1.5973229596531 TRM cells
sc_E7.NPC.Exp1_GACTCAAGTTGCATGT-1 -0.347148391514517 3.44897339845542 gd-T cells
sc_E7.NPC.Exp1_GTAGATCCAGATCACT-1 1.94799101063659 -0.931675929776396 TRM cells
sc_E1.NPC.Exp1_CGATGTATCGCTTGTC 5.34684335896423 -1.7206790635502 Naive CD4+ T cells
sc_E1.NPC.Exp1_CTGAAACGTTTGACAC 4.64868128010681 -0.944283146611418 Naive CD4+ T cells
sc_R6.NPC.Exp1_ATGTCCCAGGTTCACT-1 -4.16148317149232 3.50355170274619 NK cells 1
sc_R2.NPC.Exp1_GTTACAGTCACATAGC 5.08417856404235 -1.78506519292947 Naive CD4+ T cells
sc_R5.NPC.Exp1_GGAGATGGTACAGAGC-1 0.0660378308003177 3.44947813058737 gd-T cells
sc_R5.NPC.Exp1_TCTAACTGTTGTGGCC-1 -1.83249390414307 -1.9234788606083 NK cells 3
sc_R2.NPC.Exp1_AGTAGTCCACGAGGTA 4.23387443730285 -2.28680278753396 TRM cells
sc_H2.NPC.Exp1_CGTAGCGTCTAGCACA 2.2668830127423 -2.20082070325967 TRM cells
sc_R7.NPC.Exp1_TACATTCCATTCAGGT-1 3.48745715329101 1.77763561511878 Treg
sc_R7.NPC.Exp1_TGGTGATAGCAGCACA-1 -3.24596917918275 -0.861511010876859 NK cells 2
sc_R7.NPC.Exp1_AGCGCCAAGTGGTTGG-1 1.12778377243926 0.542557459124361 CD8 ab-T cells 1
sc_R7.NPC.Exp1_TTTACCATCCTGTTAT-1 -5.38978088191102 0.446997295864855 NK cells 1
sc_H1.EKS.Exp1_TACAGTGTCTAGCACA 3.08358657071044 -4.23841406797525 MAIT cells 1
sc_R6.NPC.Exp1_TCCATGCCAACTCGTA-1 3.08733331868102 0.105875473269259 TRM cells
sc_R6.NPC.Exp1_GATGACTTCTGGTGGC-1 -3.96338808825562 3.34346483255271 NK cells 1
sc_E3.NPC.Exp1_CAGCTAACAACTTGAC 3.50127136418273 -4.10096384977456 MAIT cells 1
sc_E3.NPC.Exp1_ACTTTCACACAAGCCC -4.66623246958802 -2.03641893362161 NK cells 3
sc_E7.NPC.Exp1_GATCCCTGTAGTAAGT-1 1.0130246848767 -3.20716979002115 MAIT cells 2
sc_E1.NPC.Exp1_TTGCCGTGTTAAAGTG 5.40075409123352 -1.62432863210794 Naive CD4+ T cells
sc_R1.NPC.Exp1_CAACCTCTCATGTCTT -5.64214837840149 0.940462823756968 NK cells 1
sc_E3.NPC.Exp1_TTTACTGTCCCTAACC 1.60814356514861 -3.88017155622598 MAIT cells 1
sc_R1.NPC.Exp1_CTCAGAAGTCACTTCC -0.753797534018255 1.17504308725241 NK cells 1
sc_R5.NPC.Exp1_TATTCCACATGGCTAT-1 -0.146338365137077 6.08528254533652 Infiltrating NK cells
sc_R5.NPC.Exp1_TGTCAGATCATGAAAG-1 1.4191628665631 0.568953748592173 CD8 ab-T cells 1
sc_E3.NPC.Exp1_AAACGGGGTATATGGA -0.932714465170599 4.37220929170493 gd-T cells
sc_R7.NPC.Exp1_CAGATTGCAACGTATC-1 1.59726905533721 1.36178467775229 CD8 ab-T cells 1
sc_R6.NPC.Exp1_TACCCGTTCGCGCTGA-1 -4.20865905573914 -2.18075253461954 NK cells 3
sc_R1.NPC.Exp1_GGAATAACACATTCGA -4.83077752879212 -2.3900270650303 NK cells 3
sc_E3.NPC.Exp1_GATGAAAGTGGAAAGA 2.53321635434081 -4.79523875211831 MAIT cells 1
sc_R5.NPC.Exp1_GCATTAGTCCCTCGAT-1 0.0489406407778491 4.53474615121726 gd-T cells
sc_R7.NPC.Exp1_ATGTCCCTCTCTGGTC-1 -5.21233499339173 -2.1242914388096 NK cells 3
sc_H1.NPC.Exp1_TCAGCAACATGTTCCC -5.32686794093201 0.0325509717548239 NK cells 1
sc_R5.NPC.Exp1_TGTTCCGTCGTCGGGT-1 3.10211479374816 -2.89225103353616 CD8 ab-T cells (stress)
sc_R6.NPC.Exp1_GCAGTTAAGATCCCAT-1 -4.25304782679627 2.65860293413046 NK cells 1
sc_E3.NPC.Exp1_TCGCGAGTCGCTTGTC -2.83870518496583 -0.381433386555876 NK cells 2
sc_R3.NPC.Exp1_TCAATCTTCAACACTG 0.354752150267862 -2.44202591871377 MAIT cells 2
sc_R3.NPC.Exp1_ACGTCAAAGATCCGAG 3.51835143277099 2.08523223901633 Treg
sc_E3.NPC.Exp1_GGGACCTGTTCACCTC -4.89546239665101 -1.983803291074 NK cells 3
sc_R7.NPC.Exp1_CTACAGAAGCTAGTTC-1 -5.43125522425721 2.0220788529003 NK cells 1
sc_R7.NPC.Exp1_TGGATCATCTAGGCAT-1 -0.0792365438337098 -1.58117224668619 CD8 ab-T cells (stress)
sc_R1.NPC.Exp1_TCTGAGACAAACCCAT -4.42992914012024 -1.4434459397709 NK cells 3
sc_R1.NPC.Exp1_CAGTCCTGTGTGTGCC -4.64521062663148 1.09157056713942 NK cells 1
sc_R5.NPC.Exp1_AGGACGATCTTCTCAA-1 4.80524933049133 1.57501886392478 CD8 ab-T cells 2
sc_R3.NPC.Exp1_TCAGCTCAGCAGACTG 4.07478964039733 -3.25132729505655 MAIT cells 2
sc_R5.NPC.Exp1_CTGTAGATCTAAACGC-1 -0.67442530682633 5.99924920106772 Infiltrating NK cells
sc_R7.NPC.Exp1_CTTGATTCAATACGAA-1 -0.611349823981024 3.37463090921286 gd-T cells
sc_R1.NPC.Exp1_TGTCCCAGTAGCCTCG -2.57804525187562 2.0707152893627 NK cells 1
sc_E3.NPC.Exp1_GGAGCAAAGATGTCGG 1.65953719326904 -2.89770223592874 MAIT cells 1
sc_R5.NPC.Exp1_AACCCAACAGCGCTTG-1 -2.41917360117982 -2.20691921209451 NK cells 3
sc_R5.NPC.Exp1_TCGAACATCAAGAAAC-1 -4.7876914768512 -1.9019739816105 NK cells 3
sc_R7.NPC.Exp1_GCACATATCATGACAC-1 -4.64093482783387 -2.30284525846597 NK cells 3
sc_R3.NPC.Exp1_CCCAGTTGTATCGCAT -3.54404080203126 1.49841455722693 NK cells 2
sc_R5.NPC.Exp1_GAACACTTCCTCACTG-1 -5.33252036860535 1.30502567792777 NK cells 1
sc_H1.NPC.Exp1_ATCCACCGTAGCTGCC 4.98084175297668 -1.27775623296853 Naive CD4+ T cells
sc_R5.NPC.Exp1_CTGGCAGCACGCCAGT-1 -2.71755159190247 0.354784827479159 NK cells 2
sc_R3.NPC.Exp1_CGCTGGACAAAGGTGC -3.54295695117066 1.40802011991385 NK cells 2
sc_R6.NPC.Exp1_TACCTGCGTAACATAG-1 -4.75358188441346 3.17878459001425 NK cells 1
sc_R1.NPC.Exp1_TGTGGTATCCAAACTG 2.99032580563476 0.544590156325136 TRM cells
sc_E3.NPC.Exp1_CGATGGCCAGTCGATT 1.96993004986694 -4.40670611356851 MAIT cells 1
sc_E3.NPC.Exp1_TGAAAGACAGGTCTCG 3.06978690335204 -4.32754637693521 MAIT cells 1
sc_H1.EKS.Exp1_GCGCAGTGTGCGCTTG 4.82351886937072 -0.754613775960172 CD8 ab-T cells 2
sc_R5.NPC.Exp1_GGAGCAACATCCTAAG-1 4.51112091252258 -2.38455202077981 TRM cells
sc_R6.NPC.Exp1_CGGCAGTAGAAACTAC-1 1.41867327401092 -0.158677060357298 CD8 ab-T cells 1
sc_H1.NPC.Exp1_TTGCCGTCAAGAGTCG 2.73029124447753 -2.11882640813943 TRM cells
sc_R6.NPC.Exp1_ATCCCTGAGGAACTAT-1 3.49841224858215 -2.45887138342019 MAIT cells 2
sc_R7.NPC.Exp1_AATGAAGGTACCCGCA-1 2.66522681424072 -1.80222799276468 TRM cells
sc_H2.NPC.Exp1_GCCTCTATCGGCTTGG -4.51789462855408 -2.53985573743936 NK cells 3
sc_R7.NPC.Exp1_CAAAGAATCAGTCAGT-1 -4.29203498652527 0.208964507826601 NK cells 1
sc_R7.NPC.Exp1_CCGTGAGGTTTCGTGA-1 3.20854079434326 -1.24176170324441 TRM cells
sc_R7.NPC.Exp1_ATCCTATAGTGCGTCC-1 -3.47607052615235 3.13695166612509 NK cells 1
sc_R5.NPC.Exp1_TGCTCCAAGCTCGTGC-1 3.55227291294982 -2.78915764783975 MAIT cells 2
sc_R1.NPC.Exp1_CATCGAATCTGCTTGC 0.165910270900034 0.64631795490626 CD8 ab-T cells 1
sc_R7.NPC.Exp1_TGCATCCTCCTTCAGC-1 2.6941999168103 -3.29119517301675 MAIT cells 2
sc_R7.NPC.Exp1_AAGTGAACAATTCTCT-1 -5.77903878977845 1.00257274115924 NK cells 1
sc_R7.NPC.Exp1_CTAACTTGTGATATAG-1 4.54505312153747 0.72571295852307 CD8 ab-T cells 2
sc_R7.NPC.Exp1_GCGTGCACAACCTAAC-1 2.86541878888061 -1.4754386136448 MAIT cells 2
sc_H1.EKS.Exp1_CACATTTGTCTCAACA -4.21571433833191 1.52024910951499 NK cells 2
sc_E3.NPC.Exp1_TCAGATGTCGGAGCAA 3.09145247647216 -4.7064230630314 MAIT cells 1
sc_R7.NPC.Exp1_TATCTTGTCTACCCAC-1 2.58775651165893 -1.39354493116495 TRM cells
sc_E3.NPC.Exp1_GTACGTAAGCTTCGCG 3.47790562817504 -3.5416658112919 MAIT cells 1
sc_R7.NPC.Exp1_GACACGCCAGTTCACA-1 5.68973838993957 -0.561834234944547 Naive CD4+ T cells
sc_E7.NPC.Exp1_CAAGGGAAGGTCATAA-1 1.52279972741058 0.618332471498286 CD8 ab-T cells 1
sc_R5.NPC.Exp1_ATACCTTAGAGGCCAT-1 -2.28888547709534 1.03513682986144 NK cells 2
sc_E3.NPC.Exp1_CACTCCAGTAGCCTAT 1.91106998631408 -4.52901961301919 MAIT cells 1
sc_H2.NPC.Exp1_GAACGGATCCGAATGT 0.465404209584497 -1.47479702924844 CD8 ab-T cells (stress)
sc_H3.NPC.Exp1_TTTGTCACAGATTGCT 4.73026096531799 -2.13833691572305 MAIT cells 2
sc_R7.NPC.Exp1_ATACCTTAGCCACCGT-1 -4.49766862681458 -2.13309599851724 NK cells 3
sc_R7.NPC.Exp1_TGGTAGTGTCGAGCAA-1 0.370052811593317 -0.631675023785795 CD8 ab-T cells (stress)
sc_R6.NPC.Exp1_CTATCCGAGAGGACTC-1 -4.26436841776917 -0.975867528668607 NK cells 3
sc_R7.NPC.Exp1_GATTCTTCATAATCGC-1 4.46187555500915 2.30489216352347 ILC3
sc_E3.NPC.Exp1_CACATTTCAAGGGTCA 1.97467672535827 -3.85211064314004 MAIT cells 1
sc_R5.NPC.Exp1_CTGAGGCCAGGAAGTC-1 -5.36288011363099 -0.484018106213774 NK cells 1
sc_R1.NPC.Exp1_CACAGGCAGTCGAGTG 4.65743744084289 -0.345828313580717 Naive CD4+ T cells
sc_E3.NPC.Exp1_GGACGTCGTCGTGGCT 5.49432193943908 -1.7010634133732 Naive CD4+ T cells
sc_E3.NPC.Exp1_TCTATTGCATGGTCAT -4.6883901386554 -0.360463518849577 NK cells 3
sc_R1.NPC.Exp1_GTTACAGTCAACTCTT 0.931205269784235 1.09711916352156 CD8 ab-T cells 1
sc_R5.NPC.Exp1_CGGAACCGTATAGGAT-1 3.49933182904174 -1.19106699918863 TRM cells
sc_R7.NPC.Exp1_CGGAGAACAGCTTCGG-1 3.26212084004333 -2.93901397680398 MAIT cells 2
sc_R6.NPC.Exp1_GAACACTGTTGCATGT-1 -5.39653051188538 0.692843358763491 NK cells 1
sc_E3.NPC.Exp1_ACGAGGAGTAGCACGA -4.32136857798646 0.275328438528811 NK cells 2
sc_H1.EKS.Exp1_CAGATCAAGGGTTTCT 1.81891059586456 -3.78493191694375 MAIT cells 1
sc_H2.NPC.Exp1_GAATAAGAGGGTTTCT 5.09936201283386 -2.07806493734476 Naive CD4+ T cells
sc_R7.NPC.Exp1_CTCCCAATCCCATTCG-1 0.539121028870844 1.15341434980277 CD8 ab-T cells 1
sc_E7.NPC.Exp1_TCCCAGTCACAAACGG-1 3.40738665768554 1.83241985345725 Treg
sc_R6.NPC.Exp1_CACGTTCTCGTCCTTG-1 -4.05735123446534 -1.13651873563882 NK cells 3
sc_R1.NPC.Exp1_TGCTACCAGTTGCAGG -0.925270143061377 1.25313289070967 NK cells 1
sc_R5.NPC.Exp1_TGTTGAGAGTCAGCGA-1 1.4858771533673 -4.09118058179971 MAIT cells 1
sc_R1.NPC.Exp1_CGCTATCTCAAGATCC -2.18476712992737 0.914373058625494 NK cells 2
sc_R7.NPC.Exp1_ATCCACCTCTTCTAAC-1 2.08584177205016 -1.60370685552713 TRM cells
sc_R7.NPC.Exp1_GTAGGAGCAATCAAGA-1 -0.0563604674334298 7.28705952669028 Infiltrating NK cells
sc_H2.NPC.Exp1_AAGGCAGTCCTGTAGA -1.69442737391541 -2.31003238653299 NK cells 3
sc_E1.NPC.Exp1_ACTGCTCCACATAACC -4.00558555415223 2.26980481649283 NK cells 1
sc_R6.NPC.Exp1_CGGGTCACAGCAGACA-1 -4.25764882853577 3.60509965921286 NK cells 1
sc_E7.NPC.Exp1_ACATCGATCACTCCGT-1 1.41878926464965 -3.08029081319925 MAIT cells 1
sc_R5.NPC.Exp1_CCATAAGCATTCATCT-1 -5.82048118403504 1.66114864850882 NK cells 1
sc_H2.NPC.Exp1_ATTGGACTCGGCCGAT 5.17483532139709 0.0484298875415671 TRM cells
sc_R7.NPC.Exp1_TAGGTACGTCGATTTG-1 0.903318402261042 1.13907645250205 CD8 ab-T cells 1
sc_R7.NPC.Exp1_ATCGTGAGTGTAAATG-1 0.252601382226252 6.63684771562461 Infiltrating NK cells
sc_R7.NPC.Exp1_GTGTGGCAGCAATAGT-1 -3.60672271540711 -2.48658325170633 NK cells 3
sc_E3.NPC.Exp1_GCGACCACATGTCCTC -2.83834445765565 0.999989505656992 NK cells 2
sc_E7.NPC.Exp1_CCTCATGGTCAATGGG-1 1.71819209763458 -0.715618986836637 TRM cells
sc_E7.NPC.Exp1_TTACCGCTCAAATGCC-1 -5.66522395899842 0.826020191223358 NK cells 1
sc_R3.NPC.Exp1_GGAGCAAGTCGGCACT 1.56158387371948 -4.54216172193643 MAIT cells 1
sc_R6.NPC.Exp1_CAACCAAGTTTGGAGG-1 5.01637041279724 -1.52000190710184 Naive CD4+ T cells
sc_R5.NPC.Exp1_GCCTGTTCACAATTCG-1 -4.69782054713318 2.35470865274314 NK cells 1
sc_R1.NPC.Exp1_CTAAGACCAAGAGGCT -0.61746639302323 5.203541498431 Infiltrating NK cells
sc_R7.NPC.Exp1_GCACATAAGCCTCCAG-1 1.97670066067626 -1.20241023992654 TRM cells
sc_R7.NPC.Exp1_ACTGCAACAAAGGCAC-1 0.0577471823399295 7.13387415910605 Infiltrating NK cells
sc_R5.NPC.Exp1_CGCCATTGTATGACAA-1 -0.0650343979741107 5.55915711427573 Infiltrating NK cells
sc_R5.NPC.Exp1_TGTAGACAGCCTTTCC-1 3.55727755734374 -2.95747806524392 MAIT cells 2
sc_R1.NPC.Exp1_GTGCGGTTCAATCACG -5.92548883250306 1.20784847045783 NK cells 1
sc_R7.NPC.Exp1_ACGCACGGTAGTATAG-1 -1.14704525759766 -1.99119569753763 NK cells 3
sc_R7.NPC.Exp1_CCCTAACAGCCTGGAA-1 2.02387511441162 -2.01579501127359 TRM cells
sc_E7.NPC.Exp1_CGGGTCACACTGTCCT-1 2.18849360653808 -3.22891642545816 MAIT cells 2
sc_R7.NPC.Exp1_CATGCTCGTGAGTTGG-1 3.45727193066528 -0.75031270479318 TRM cells
sc_R6.NPC.Exp1_ACGGAAGGTAAGATAC-1 -3.48650205424378 -0.351235289326872 NK cells 2
sc_R5.NPC.Exp1_CAATACGCACGATTCA-1 -0.0625754698211919 5.5071360876644 Infiltrating NK cells
sc_E3.NPC.Exp1_GGAAAGCCACAGACAG -5.01626861384461 0.907989989765917 NK cells 2
sc_R1.NPC.Exp1_CAACCAAGTTAGGGTG -2.94617784312317 -2.18754078840372 NK cells 3
sc_R7.NPC.Exp1_GGTCACGCAGCACAAG-1 0.00974964061429398 -1.13579859232065 CD8 ab-T cells (stress)
sc_R5.NPC.Exp1_TTGATGGAGTACTGTC-1 3.29030906865051 -2.95451476072427 MAIT cells 2
sc_E7.NPC.Exp1_GTCACTCAGGCTAGCA-1 5.33824789235046 1.44652436281088 CD8 ab-T cells 2
sc_R6.NPC.Exp1_ACACGCGCAACGGGTA-1 2.6249541015332 0.301543276556765 TRM cells
sc_R1.NPC.Exp1_ACCTTTAGTTCACGGC -3.21867239764283 2.19984183812979 NK cells 1
sc_E7.NPC.Exp1_TCAGTTTTCGGCGATC-1 0.224311646909021 3.97545574212912 gd-T cells
sc_H2.NPC.Exp1_TAGAGCTCATTAGCCA 4.3795186252301 -2.55342413877603 MAIT cells 2
sc_H1.EKS.Exp1_ATTGGACAGCTCCTTC -3.96808493426392 0.0365652253711569 NK cells 2
sc_R7.NPC.Exp1_ACTTCCGTCAAGTTGC-1 3.75974261471679 0.125613968619143 TRM cells
sc_H2.NPC.Exp1_ACATCAGTCCCAGGTG 2.36854755589416 -1.79847003912088 TRM cells
sc_R7.NPC.Exp1_CTTGAGAAGTCTTGGT-1 5.39918338963439 1.00943055356387 CD8 ab-T cells 2
sc_R7.NPC.Exp1_TATACCTTCCCATGGG-1 -5.83364188960145 0.885809767791067 NK cells 1
sc_R6.NPC.Exp1_AAGTGAAGTGGATACG-1 -3.60949123194764 3.14487550760153 NK cells 1
sc_E3.NPC.Exp1_ACAGCCGTCCTGCTTG -0.31797150066445 5.57459376359824 Infiltrating NK cells
sc_R7.NPC.Exp1_GCTGCAGTCCATTGCC-1 0.794527110547327 0.681311424621378 CD8 ab-T cells 1
sc_R1.NPC.Exp1_CAACCAACAGGTCGTC -1.68128395369599 -0.457940001240934 NK cells 2
sc_R5.NPC.Exp1_TTGAACGCAGTTGTTG-1 -2.14024675181458 1.1440545132244 NK cells 2
sc_E7.NPC.Exp1_GAATCGTTCGGTCAGC-1 1.67840230175903 -0.77745749448892 TRM cells
sc_E7.NPC.Exp1_TGTCCTGAGACAAGCC-1 4.52555048176696 2.06967077756766 ILC3
sc_E1.NPC.Exp1_TCTGGAATCAGTCAGT 2.40554845044067 -4.03787447904703 MAIT cells 1
sc_E7.NPC.Exp1_ACCACAATCTCTCTTC-1 -4.42358482173035 -1.26133658384439 NK cells 1
sc_R5.NPC.Exp1_CTGAATGCATAATGAG-1 1.02228355118682 0.778046712079083 CD8 ab-T cells 1
sc_E3.NPC.Exp1_ACGCCGAGTGTGACCC -4.20844686320374 1.54944692159537 NK cells 2
sc_E7.NPC.Exp1_TTACGTTCACTTGAAC-1 1.98253500172546 -1.74863554929849 MAIT cells 2
sc_E3.NPC.Exp1_GCAGCCAGTCCAGTGC 3.95183384129455 -3.44514157270547 MAIT cells 2
sc_R5.NPC.Exp1_GCGAGAAAGCTACTGT-1 -4.54272306254456 2.24899027849082 NK cells 1
sc_R7.NPC.Exp1_CAGTGCGAGTTGAAAC-1 1.32204544255187 -2.08580018972513 TRM cells
sc_R1.NPC.Exp1_ATTGGTGAGGACATTA 2.28541123578002 1.25147987509612 CD8 ab-T cells 1
sc_R5.NPC.Exp1_TGACGCGAGGCTGGAT-1 0.440506753415369 -3.55932595228311 MAIT cells 1
sc_R5.NPC.Exp1_TGCGGCACAGTCAGAG-1 -4.9844163685138 2.33907232786063 NK cells 1
sc_H1.EKS.Exp1_AGGTCATTCCAACCAA 2.59180867382934 1.16447855139617 CD8 ab-T cells 1
sc_R6.NPC.Exp1_CTAACTTTCCGCACGA-1 4.75289547154357 -1.87322451566812 Naive CD4+ T cells
sc_R7.NPC.Exp1_GCATGATTCTTGAACG-1 5.24601947972228 1.08613939190749 CD8 ab-T cells 2
sc_R6.NPC.Exp1_GGGATCCAGCGTTAGG-1 5.00008451649597 -1.57926704382059 Naive CD4+ T cells
sc_R1.NPC.Exp1_AGGGATGTCGCGCCAA -2.90820443919251 0.456140558966433 NK cells 1
sc_R5.NPC.Exp1_CTCCTCCCATCCTATT-1 -4.17609203150818 3.2312719633663 NK cells 1
sc_R6.NPC.Exp1_TGTGATGCAGGATTCT-1 5.25105297276428 0.278085272558962 CD8 ab-T cells 2
sc_R7.NPC.Exp1_GGATGTTTCTCCATAT-1 2.72370516964843 -3.76446892713663 MAIT cells 2
sc_R6.NPC.Exp1_AACGTCATCCCGAGAC-1 3.63802802273681 -0.56544258092996 TRM cells
sc_R7.NPC.Exp1_TTCCGTGTCACCTGGG-1 -4.19143855860779 1.5151670386875 NK cells 1
sc_R6.NPC.Exp1_GTCACTCGTGCATGTT-1 -4.03928649714539 -0.804451246014799 NK cells 2
sc_R5.NPC.Exp1_GCCAGCAAGGTTGGAC-1 -4.01110112956116 2.07526968026999 NK cells 1
sc_R6.NPC.Exp1_TGCAGATCACTTGGCG-1 -6.1109713344867 1.03961643184069 NK cells 1
sc_R5.NPC.Exp1_TTCACGCTCATTTGGG-1 2.51049029538085 -0.613582272282804 TRM cells
sc_R5.NPC.Exp1_GAATCACTCTGTGTGA-1 3.85159408757141 -0.672239918462003 TRM cells
sc_R1.NPC.Exp1_GCTTGAATCCTCCTAG 0.4726667971318 0.541763227232729 CD8 ab-T cells 1
sc_R6.NPC.Exp1_TTCAGGATCATTTCGT-1 3.23027503201415 -2.16422631239053 MAIT cells 2
sc_E3.NPC.Exp1_CGCTTCAAGGCAAAGA 2.98003637501647 -4.81234671568033 MAIT cells 1
sc_R6.NPC.Exp1_CATCAAGAGAGATTCA-1 -3.52405894091675 -0.254635114423002 NK cells 2
sc_R1.NPC.Exp1_GATCGTATCGGGAGTA -4.78694522669861 -1.36457898115274 NK cells 3
sc_E6.NPC.Exp1_TACGCTCTCACAATGC-1 4.02049934575012 2.09417412782553 ILC3
sc_R6.NPC.Exp1_ATAGAGAAGGCATCTT-1 -3.40514242938111 2.21480200792197 NK cells 1
sc_R7.NPC.Exp1_CTCTCGATCCACGTGG-1 -4.34170949748108 -2.14971138929483 NK cells 3
sc_R1.NPC.Exp1_ACTGTCCGTGCGGTAA 4.60102998921325 -0.630495686284269 Naive CD4+ T cells
sc_R6.NPC.Exp1_TGCTCCACAGCTGAGA-1 -3.8270665436084 -1.67197610830423 NK cells 3
sc_R6.NPC.Exp1_TCTCCGAGTATGCGGA-1 -0.0454992010290395 6.74939082170371 Infiltrating NK cells
sc_R6.NPC.Exp1_TTCGATTTCATCACTT-1 -3.98004186442444 1.03747483695391 NK cells 1
sc_E3.NPC.Exp1_ACCGTAAAGATAGGAG -2.59139645388672 -0.0934018084919107 NK cells 2
sc_R1.NPC.Exp1_ACACCGGAGAGCTATA 3.53844916531494 -0.239497799626554 TRM cells
sc_R6.NPC.Exp1_ACCGTTCCAGACACCC-1 -2.27931130221436 0.14596859718207 NK cells 2
sc_H1.EKS.Exp1_CGTCACTTCGCTTGTC -3.67176401904175 0.0536599567020285 NK cells 2
sc_R3.NPC.Exp1_TACCTATCACAACTGT 4.641167757005 -3.29129673933145 MAIT cells 2
sc_R7.NPC.Exp1_GACCAATAGAAACTCA-1 -0.0307706362600098 6.16632292772177 Infiltrating NK cells
sc_R7.NPC.Exp1_GTCATGACATGGCGCT-1 2.05185138890197 -3.25768401121255 MAIT cells 2
sc_R1.NPC.Exp1_CTGATAGAGGGTCTCC -3.80309641650269 -2.42617942785379 NK cells 3
sc_E3.NPC.Exp1_GTTCGGGTCAGCTGGC 2.07292496869018 -4.61350466703531 MAIT cells 1
sc_R1.NPC.Exp1_AGCAGCCCATCTATGG -4.27795732310364 -0.725468415967191 NK cells 3
sc_E3.NPC.Exp1_CTGTTTAGTCGAGATG -3.90875566294739 1.77414165044669 NK cells 2
sc_R6.NPC.Exp1_GATTCTTCAACAAAGT-1 3.76946150967529 -0.394831676236357 TRM cells
sc_R7.NPC.Exp1_AGGGTTTCACAAATAG-1 1.45113038727691 0.916474800356661 CD8 ab-T cells 1
sc_E3.NPC.Exp1_AGTGGGAAGAAACCAT -3.4896641998584 0.827431831308638 NK cells 2
sc_E3.NPC.Exp1_GAAACTCGTCGCTTTC 2.51850211331298 -4.94684626554605 MAIT cells 1
sc_R1.NPC.Exp1_CGTCAGGGTCTCTCGT -4.30827415278504 -1.860916156522 NK cells 3
sc_R2.NPC.Exp1_ACGGGTCCAACACCCG 5.63694917866638 -0.807376761189665 Naive CD4+ T cells
sc_R6.NPC.Exp1_TACTGCCTCTCATTAC-1 -5.00107467463563 -0.618234772435392 NK cells 1
sc_R5.NPC.Exp1_GCACGGTGTCCGGCAT-1 1.12564670750549 0.99851028228644 CD8 ab-T cells 1
sc_E3.NPC.Exp1_TGGCTGGAGATGCGAC -3.82631671717713 1.68484215045813 NK cells 2
sc_R7.NPC.Exp1_ATCGTCCTCCTTGAAG-1 -4.81160438349793 2.46693978811148 NK cells 1
sc_E3.NPC.Exp1_CATGACAAGATATGCA -3.22445667079041 1.09658626819495 NK cells 2
sc_R5.NPC.Exp1_TCGTCCAGTCGAATTC-1 4.11165630528381 -1.1847676227009 TRM cells
sc_R5.NPC.Exp1_ATCTCTAGTTGCCGCA-1 0.322566983193659 -2.57114459966775 MAIT cells 2
sc_R5.NPC.Exp1_AAATGGACATCGATAC-1 2.94095909306457 -3.2356240937626 MAIT cells 2
sc_E3.NPC.Exp1_TTCTTAGTCGTTACAG -2.14227760127137 0.734717387505804 NK cells 2
sc_R5.NPC.Exp1_ACAGCCGGTATCGCTA-1 -5.21401870539734 2.08381877447013 NK cells 1
sc_R6.NPC.Exp1_TCTCACGTCCTCAGGG-1 -5.41799342921326 -1.2331154534733 NK cells 3
sc_E3.NPC.Exp1_GATCGATGTGCTCTTC -3.08432185938904 -0.230063576451505 NK cells 2
sc_H1.NPC.Exp1_AACTCTTGTATGGTTC 2.67351686665466 -4.12870909666177 MAIT cells 1
sc_H1.EKS.Exp1_ACGCAGCAGCACACAG -3.66605103304932 0.455762754925524 NK cells 2
sc_R6.NPC.Exp1_ATCACTTTCCCATAAG-1 -4.78006398966858 2.08954821134451 NK cells 1
sc_H3.NPC.Exp1_CAGTCCTCACCACCAG 4.18095552632263 -1.50501181577798 Naive CD4+ T cells
sc_R7.NPC.Exp1_ATGTCTTAGTGGACGT-1 -2.07924545100281 -2.7127170751011 NK cells 3
sc_E7.NPC.Exp1_ACCTGTCGTCTTCTAT-1 5.15467941471984 1.52164034152869 CD8 ab-T cells 2
sc_R1.NPC.Exp1_GGACAGAAGAATCTCC -4.38926828196595 -1.70306922887918 NK cells 3
sc_R7.NPC.Exp1_TTAATCCGTCTTGTCC-1 -3.28677070429871 -2.14689208959695 NK cells 3
sc_R7.NPC.Exp1_AAGTGAATCATCCTAT-1 0.219349888057016 4.3358235170925 gd-T cells
sc_R7.NPC.Exp1_GGCTTGGAGGTCATTC-1 0.2604387075608 6.36011145616416 Infiltrating NK cells
sc_E7.NPC.Exp1_TCGGATATCGGCCCAA-1 -5.69142806819031 -0.00306745266076447 NK cells 1
sc_R6.NPC.Exp1_TTCGGTCAGGCTTTCA-1 -6.09198797038148 1.02191790545825 NK cells 1
sc_R6.NPC.Exp1_TCGCAGGCATCGCTAA-1 -5.96436679652283 0.900697003849779 NK cells 1
sc_E3.NPC.Exp1_TCAGATGGTAGGCTGA -4.0173798828418 1.61210463548545 NK cells 2
sc_R1.NPC.Exp1_CTCATTATCGCTGATA -4.41345823100159 -0.804731864682401 NK cells 3
sc_R6.NPC.Exp1_TACACCCCAATTCTCT-1 2.50604474255493 0.905249703475271 CD8 ab-T cells 1
sc_R6.NPC.Exp1_ATGGGAGGTAGTGCGA-1 0.0409983218615283 5.81857226396445 Infiltrating NK cells
sc_H1.EKS.Exp1_AGGGATGGTAGCGTGA 2.81034552761962 0.0763368418300497 TRM cells
sc_R6.NPC.Exp1_TGACAGTCAAAGTGTA-1 -0.694533231764532 4.08424661661032 gd-T cells
sc_E7.NPC.Exp1_GCCAGTGCAAGGAGTC-1 2.10590803334167 -1.02465846037027 TRM cells
sc_R6.NPC.Exp1_CACACAACAAGCGCTC-1 3.70711266705444 -3.04695107435342 MAIT cells 2
sc_R5.NPC.Exp1_CGGGCATGTTTACACG-1 -1.71088934233735 0.389028619774615 NK cells 2
sc_E7.NPC.Exp1_TTTATGCGTTGATGTC-1 -0.010553847163416 -0.978286761990751 CD8 ab-T cells (stress)
sc_R1.NPC.Exp1_CACAGGCGTTCAGGCC -2.38992631724427 -0.27528144811746 NK cells 2
sc_R7.NPC.Exp1_GCAGTTAAGGTATAGT-1 -5.54473483851502 1.07339827323798 NK cells 1
sc_R7.NPC.Exp1_AACTTCTAGTGCCGAA-1 0.0467994184200992 -0.488576431027616 CD8 ab-T cells (stress)
sc_H1.NPC.Exp1_GGGTCTGTCTTTACGT 4.06684124180725 -3.03661157583352 MAIT cells 2
sc_R5.NPC.Exp1_GGAGGTATCACTCGAA-1 3.60498892971923 1.82654366994742 Treg
sc_R7.NPC.Exp1_AGACCCGCAATAAGGT-1 2.88460194775512 -1.62839605306741 TRM cells
sc_R7.NPC.Exp1_ATGCCTCAGCATTTCG-1 3.46524917790344 1.82470450902823 TRM cells
sc_R6.NPC.Exp1_AGCTCAATCCAACTGA-1 -1.86021089842866 3.95880244279746 gd-T cells
sc_E7.NPC.Exp1_TCCTTTCGTGAAAGTT-1 2.40485155293395 -0.0802520701801431 CD8 ab-T cells 1
sc_R6.NPC.Exp1_GCAGCTGAGCAAACAT-1 -4.09709060481141 0.107936423071657 NK cells 1
sc_R7.NPC.Exp1_CCCTCTCCAGCAGATG-1 2.61383163639953 -1.53219058012124 TRM cells
sc_E7.NPC.Exp1_ATTCCTAGTAAGTAGT-1 -5.43046939662049 -0.713073987714018 NK cells 3
sc_E3.NPC.Exp1_CGCGTTTTCAACACGT 2.29087125966003 0.918798718401228 CD8 ab-T cells 1
sc_H2.NPC.Exp1_AACTCAGAGCGTTTAC -4.39561498454163 1.68428317809943 NK cells 2
sc_R6.NPC.Exp1_GAAGTAAAGTAGCATA-1 2.62546050259521 -3.53849293684122 MAIT cells 2
sc_R6.NPC.Exp1_CCGAACGGTGAGATAT-1 2.73158728787353 1.89002905393485 NK cells 2
sc_E1.NPC.Exp1_CGTGAGCAGCCTTGAT -4.80055940440247 -1.49022294973489 NK cells 3
sc_R5.NPC.Exp1_GTTCTATTCAGCAGAG-1 4.45920240590026 -1.51526524519082 Naive CD4+ T cells
sc_E7.NPC.Exp1_TTTACCACATTCCTCG-1 2.05038821408203 0.684400703557764 TRM cells
sc_R1.NPC.Exp1_TATCTCATCGGTGTTA -3.15539610674927 -2.45482899641153 NK cells 3
sc_R7.NPC.Exp1_CAGTGCGTCTACTATC-1 0.324530807227396 -0.441669482938017 CD8 ab-T cells (stress)
sc_H1.EKS.Exp1_AGCTTGAAGGCCCGTT -4.30384195139954 0.571047182925974 NK cells 2
sc_R6.NPC.Exp1_CATGGTAGTGCAGATG-1 -5.20811355403016 -0.741479654065336 NK cells 3
sc_R7.NPC.Exp1_GCACGGTAGACTTAAG-1 0.856973049134516 0.105460326918398 CD8 ab-T cells 1
sc_R1.NPC.Exp1_TGGTTAGTCAGCTCGG -3.01249277880738 0.743621635981833 NK cells 1
sc_R6.NPC.Exp1_TCCTAATCACCCAATA-1 -4.55736577799866 -1.07111193632242 NK cells 3
sc_R7.NPC.Exp1_CAGGTATTCGCGTGCA-1 2.45571791836669 0.612480621584688 CD8 ab-T cells 1
sc_R7.NPC.Exp1_ATTCCCGTCTTCGTGC-1 0.740833517998957 -1.77327229475137 CD8 ab-T cells (stress)
sc_R1.NPC.Exp1_TACTCGCGTAAAGTCA -4.91854560664246 0.512097339876925 NK cells 1
sc_R6.NPC.Exp1_GAGAAATGTATCGCTA-1 -3.5632852344806 2.39239249730948 NK cells 1
sc_R1.NPC.Exp1_TCGCGTTAGAGTAAGG 2.12665879437377 1.19069654847029 CD8 ab-T cells 1
sc_R7.NPC.Exp1_CCCTTAGAGATCCGAG-1 4.02355825611999 -1.86044003461954 MAIT cells 2
sc_R6.NPC.Exp1_TCCTCTTTCATGTCTT-1 -1.85120678237031 4.08830664659384 gd-T cells
sc_R3.NPC.Exp1_TTAGGACTCTGTACGA 0.320107069701456 -2.07953812574502 CD8 ab-T cells (stress)
sc_R5.NPC.Exp1_ACATCCCTCCGGACTG-1 3.02093732067993 -1.28404070829507 TRM cells
sc_R6.NPC.Exp1_GTCACTCCAAGAAATC-1 -2.2061587601001 0.0862455775821555 NK cells 2
sc_E7.NPC.Exp1_GACCGTGAGCAACTTC-1 2.8526185722058 -2.10544611906167 MAIT cells 2
sc_R7.NPC.Exp1_GTCTAGACATGGCCAC-1 -1.4606583147342 -2.40642644857522 NK cells 3
sc_E3.NPC.Exp1_GTGGGTCTCAGTTGAC 3.45408737370422 0.457810800322329 TRM cells
sc_R5.NPC.Exp1_CCGTAGGGTTATTCCT-1 -0.0830669012884269 5.59832642579917 Infiltrating NK cells
sc_R7.NPC.Exp1_GGTAACTCAACGACAG-1 -2.66615116885254 2.34110770727042 NK cells 1
sc_R7.NPC.Exp1_TGACTCCTCCGTATAG-1 0.103147026986383 -0.740162152997221 CD8 ab-T cells 1
sc_R7.NPC.Exp1_ACGTTCCGTGTTAACC-1 0.68099438855102 1.30363396907691 CD8 ab-T cells 1
sc_E7.NPC.Exp1_GGCAGTCGTCCATCTC-1 3.60889017292907 1.69541917348746 TRM cells
sc_E3.NPC.Exp1_GGACAAGAGTGAACAT 2.71972095677307 -3.73213173841592 MAIT cells 1
sc_R6.NPC.Exp1_TGGAACTAGTTATGGA-1 4.50582134434631 -2.66527773832437 MAIT cells 2
sc_R1.NPC.Exp1_TTATGCTGTGAAAGAG 0.0168898076718082 -1.53597237562295 CD8 ab-T cells (stress)
sc_R1.NPC.Exp1_CGAGCACCACATAACC 1.68444263646057 1.3183440377796 CD8 ab-T cells 1
sc_R1.NPC.Exp1_ATCACGACAACACCCG 1.47904860684326 1.87048492933158 CD8 ab-T cells 1
sc_R3.NPC.Exp1_AACCATGAGCGCTCCA -4.53455674937317 0.97526549900416 NK cells 2
sc_R7.NPC.Exp1_ACGGAAGTCTTCGGAA-1 2.43719088742187 -1.56840087865945 TRM cells
sc_R1.NPC.Exp1_CATCAGACACTTAACG -0.101938148125506 4.89962790513877 gd-T cells
sc_R7.NPC.Exp1_TGGATCAAGGGATCGT-1 0.224414166898035 -0.552525539151396 CD8 ab-T cells (stress)
sc_R1.NPC.Exp1_CTTGGCTCACATGACT 0.594611165017389 0.520095448740755 CD8 ab-T cells 1
sc_R3.NPC.Exp1_TACACGAGTACAGCAG -2.87096369555543 -2.66370894407388 NK cells 3
sc_R6.NPC.Exp1_GTGCAGCTCTCTGACC-1 -2.46911561778138 2.68673131967429 NK cells 1
sc_R7.NPC.Exp1_TGTGTGAGTTGCCATA-1 -1.87373066237519 -2.2228980252659 NK cells 3
sc_H2.NPC.Exp1_CGTTCTGGTAAGAGAG 4.69892990300109 -1.23324610685464 CD8 ab-T cells (stress)
sc_R1.NPC.Exp1_CATATGGAGTATTGGA -2.42061984828065 -0.238172430745329 NK cells 2
sc_R7.NPC.Exp1_GCTTGGGCAGTGGCTC-1 4.30121004292419 0.616171967037951 CD8 ab-T cells 2
sc_R6.NPC.Exp1_TACGGGCCAGGCATTT-1 -5.12104547312806 2.80996547246817 NK cells 1
sc_E3.NPC.Exp1_GTAACGTCAAGTAATG -4.9845818310077 -0.16930844282266 NK cells 2
sc_R6.NPC.Exp1_TATATCCAGCGGGTAT-1 5.17979108998229 -1.86518694852945 Naive CD4+ T cells
sc_R5.NPC.Exp1_TACCCACCAAGCTGTT-1 3.94432365605285 -2.22761680578348 MAIT cells 2
sc_R7.NPC.Exp1_TTACGCCGTATAGGGC-1 -1.59344029715607 -2.41095878576394 TRM cells
sc_H2.NPC.Exp1_TTCTCCTTCGGCTACG 5.82111751744201 -1.1108911225712 Naive CD4+ T cells
sc_R1.NPC.Exp1_ACTTTCAAGAATCTCC 3.25616538235595 1.63616184497717 Treg
sc_R7.NPC.Exp1_GTGCTGGTCAGTCCGG-1 3.74607217022827 -1.23451759313699 TRM cells
sc_E3.NPC.Exp1_ACGCCGATCGGTTCGG 2.8840500087445 -4.87751223539468 MAIT cells 1
sc_E3.NPC.Exp1_TGCGTGGGTGTCGCTG 2.93645059773376 -4.72520520185586 MAIT cells 1
sc_R5.NPC.Exp1_TCCTCCCAGCCGAATG-1 5.27163278767517 -0.398279685727323 Naive CD4+ T cells
sc_R5.NPC.Exp1_ATGCGATAGCTACGTT-1 -0.0956840921225618 3.58489654565695 gd-T cells
sc_R6.NPC.Exp1_GATGTTGGTAACATCC-1 -3.77126324465821 2.9064760019863 NK cells 1
sc_R3.NPC.Exp1_TACTTGTAGTCGTACT -0.16305329194615 -1.7491522023594 CD8 ab-T cells (stress)
sc_R7.NPC.Exp1_ATTCGTTTCGCTACGG-1 -2.60423958590577 0.274883370646273 NK cells 2
sc_E3.NPC.Exp1_CATCCACAGACACTAA 1.5790669889157 -4.37966467832681 MAIT cells 1
sc_R7.NPC.Exp1_TGTAGACTCTGGTTGA-1 1.54044675537994 0.774854562976395 TRM cells
sc_R6.NPC.Exp1_GTCATGACAGCATGCC-1 -3.44006526759217 -0.104121763459409 NK cells 2
sc_R2.NPC.Exp1_GTGAAGGAGGATGGTC -3.80872762492249 -0.571535844556059 NK cells 2
sc_H2.NPC.Exp1_GGACATTCACTGTTAG 5.24929678151061 -1.31725384687539 TRM cells
sc_R5.NPC.Exp1_TGCCGAGGTCAAGCCC-1 -4.26189458659241 2.15793142820243 NK cells 1
sc_R7.NPC.Exp1_GCCGATGAGTCATACC-1 -0.33483517458985 6.68985007310752 Infiltrating NK cells
sc_E1.NPC.Exp1_AACTGGTGTATAGGGC 5.38135683247497 -1.2280786225712 Naive CD4+ T cells
sc_E7.NPC.Exp1_GTCAAGTTCTGCCTCA-1 -3.57050168803284 3.05973837877158 NK cells 1
sc_E7.NPC.Exp1_GGGTATTTCGCTACAA-1 -2.38444769671509 2.49879870916251 NK cells 1
sc_H1.EKS.Exp1_TACGGGCAGATGTAAC -4.44469154170106 0.49735186601523 NK cells 2
sc_R5.NPC.Exp1_ATTCCTACACACCGCA-1 -4.20026719859192 -1.6454518029606 NK cells 3
sc_E1.NPC.Exp1_TCTTTCCGTTCCGGCA 5.01989519307067 -1.30416657423135 Naive CD4+ T cells
sc_R1.NPC.Exp1_GTGGGTCCACTGTCGG -4.78273952296326 -0.722510595074857 NK cells 3
sc_R7.NPC.Exp1_AAGCATCGTCACGCTG-1 3.15137755581787 -1.52599956487771 TRM cells
sc_R5.NPC.Exp1_CATTGTTTCTTGAACG-1 0.695713040322565 -3.66550232862588 MAIT cells 1
sc_E3.NPC.Exp1_ATAAGAGTCATATCGG -4.60269630244324 -0.779590744725431 NK cells 3
sc_E3.NPC.Exp1_CTCGTACGTAGTGAAT -4.22543371012757 1.10401849056128 NK cells 2
sc_R5.NPC.Exp1_TGTGCGGTCGATACTG-1 -2.46630537798951 0.117620389708315 NK cells 2
sc_R7.NPC.Exp1_GATTCGAAGTTGTACC-1 -0.113392093315221 -1.52334024404642 CD8 ab-T cells (stress)
sc_R6.NPC.Exp1_ATGCGATTCTTGGATG-1 -3.53088438799927 2.86000965143088 NK cells 1
sc_R7.NPC.Exp1_AGAAATGGTAGGCAAC-1 2.47865545460632 -3.08159114812967 MAIT cells 2
sc_E3.NPC.Exp1_TTAGGCAGTCTCCATC -0.862615886240698 5.75118754411582 Infiltrating NK cells
sc_E3.NPC.Exp1_TCAGGATCATTGGGCC 2.54116904446533 -4.27163054441568 MAIT cells 1
sc_E3.NPC.Exp1_TTAGGACTCAACACTG 2.5965858668988 -4.57295491193887 MAIT cells 1
sc_R7.NPC.Exp1_CGGACACAGCCTAACT-1 -5.87431657603333 1.56987242008093 NK cells 1
sc_R5.NPC.Exp1_CATTGCCCAATCTAGC-1 5.02457296559265 1.18133543039206 CD8 ab-T cells 2
sc_R7.NPC.Exp1_AGTGTTGTCCGTCACT-1 1.9744607181256 0.0412872841441977 CD8 ab-T cells 1
sc_E6.NPC.Exp1_ACTTCCGCACGCGGTT-1 -3.91667044451783 2.52013180757407 NK cells 1
sc_H2.NPC.Exp1_GTACTTTGTATAGGGC 5.46109068104675 -1.59984757398721 Naive CD4+ T cells
sc_R7.NPC.Exp1_GTCGTAAAGAGTCAGC-1 1.01220941254547 0.966891910680567 CD8 ab-T cells 1
sc_R3.NPC.Exp1_CTACACCGTTTGTTTC -4.25891721537659 0.0067512800777304 NK cells 2
sc_E3.NPC.Exp1_CTGTTTACAATCAGAA 2.71779763409545 -4.00880124067422 MAIT cells 1
sc_R5.NPC.Exp1_CGTAGTACAAATCAAG-1 2.04603135296752 -3.5424997994816 MAIT cells 1
sc_H2.NPC.Exp1_TACCTATAGCTGTTCA 1.36260306546142 -3.01620175336954 MAIT cells 1
sc_R5.NPC.Exp1_CTGTATTCATGACCCG-1 -3.86084831049988 2.39641879106406 NK cells 1
sc_R7.NPC.Exp1_CAGTTCCAGACCAACG-1 3.50735771367004 -0.664217848530973 TRM cells
sc_R5.NPC.Exp1_ACCCTCATCGCATGAT-1 5.12152826497009 -0.31211223100778 Naive CD4+ T cells
sc_R6.NPC.Exp1_CAACGGCCAACGATCT-1 -4.85465610316346 3.29539249444846 NK cells 1
sc_R6.NPC.Exp1_GAACGTTCATCCGAAT-1 2.66900503346374 -1.48260380720254 TRM cells
sc_R5.NPC.Exp1_AATGACCTCACCTGTC-1 -3.67113197138856 -1.60490633939859 Infiltrating NK cells
sc_E3.NPC.Exp1_CACCAGGCAGGCGATA -2.79185045054505 -0.503471274129118 NK cells 2
sc_R7.NPC.Exp1_TTCTTCCTCCTTCACG-1 -4.13294828227112 3.46743033433798 NK cells 1
sc_E6.NPC.Exp1_GAGATGGGTTACCCAA-1 -3.52103531649659 -0.0534693190967691 NK cells 2
sc_E3.NPC.Exp1_GTCACGGTCCACGCAG -4.41897714427064 -2.13274957632181 NK cells 3
sc_E3.NPC.Exp1_GTAGTCATCGTTGCCT -4.47818649104188 -2.04707123731729 NK cells 3
sc_E1.NPC.Exp1_TACCTTAGTATCACCA -4.25153053095887 -0.0318460056697977 NK cells 1
sc_E3.NPC.Exp1_GTTACAGAGCGGCTTC 2.27545892903259 -4.65947081541177 MAIT cells 1
sc_E7.NPC.Exp1_ACTTCGCCAGGTTTAC-1 2.6966344089215 -0.591940660229887 TRM cells
[truncated: 66,670 more chars]
