# Supplementary material for: Cell atlas of the regenerating human liver after portal vein embolization
Source: Nat Commun. 2024 Jul 11;15:5827. doi: 10.1038/s41467-024-49236-7 (PMC11239663; doi:10.1038/s41467-024-49236-7)
Supplement: Supplementary file 17 — Source Data [file 41467_2024_49236_MOESM17_ESM.zip › fig_data/fig5g.txt]

X1 X2 gene ct ct2 cond ct_mid
COL4A4 5.56544978438743 1.61939127118613 COL4A4 Fibroblasts 2 Mesenchymal regenerating Mesenchymal
COL6A2 6.03483683883078 1.77752406270529 COL6A2 Fibroblasts 3 Mesenchymal regenerating Mesenchymal
COL4A2 -0.710135151754542 1.58444125325705 COL4A2 VSMC Mesenchymal regenerating Mesenchymal
COL28A1 -0.67383306206338 2.80659205586936 COL28A1 LSEC (high MT 2) Endothelial healthy LSEC
COL27A1 5.41148907958396 0.966979333472506 COL27A1 Fibroblasts 1 Mesenchymal regenerating Mesenchymal
COL16A1 5.39414222060569 1.72020060689475 COL16A1 Stellate cells Mesenchymal healthy Mesenchymal
COL14A1 5.77165229140647 1.41079933316733 COL14A1 Fibroblasts 2 Mesenchymal regenerating Mesenchymal
COL4A1 -0.69766860188119 1.55985982091452 COL4A1 LSEC (fenestr.) Endothelial regenerating LSEC
COL9A2 -4.18469803513162 0.217537709784762 COL9A2 ILC3 Immune regenerating ILC
COL21A1 5.60654265700705 1.58675176770713 COL21A1 Fibroblasts 1 Mesenchymal regenerating Mesenchymal
COL18A1 -0.196145583997889 0.897426435065524 COL18A1 VSMC Mesenchymal regenerating Mesenchymal
COL1A2 6.01041085540183 1.56653029592063 COL1A2 Fibroblasts 3 Mesenchymal embolised Mesenchymal
COL8A1 0.652574161876516 1.62082750470664 COL8A1 Fibroblasts 3 Mesenchymal healthy Mesenchymal
FN1 5.20975167571433 -3.26584880678628 FN1 Hepatocytes Hepatocytes healthy Hepatocytes
COL6A1 5.88648898421653 1.74250371129538 COL6A1 Fibroblasts 3 Mesenchymal embolised Mesenchymal
COL5A1 5.56666524230369 1.39677602918173 COL5A1 Fibroblasts 2 Mesenchymal embolised Mesenchymal
COL5A2 5.80923945723899 1.38581306607749 COL5A2 Fibroblasts 3 Mesenchymal embolised Mesenchymal
COL15A1 6.4110003214968 1.21101171643759 COL15A1 Fibroblasts 3 Mesenchymal regenerating Mesenchymal
COL3A1 5.84271437941916 1.36619670064475 COL3A1 Fibroblasts 3 Mesenchymal embolised Mesenchymal
COL13A1 5.70453364669211 0.831242629599825 COL13A1 Fibroblasts 3 Mesenchymal embolised Mesenchymal
COL6A3 5.84423548995383 1.39751155049826 COL6A3 Fibroblasts 3 Mesenchymal embolised Mesenchymal
COL1A1 5.86778886138327 1.32599861295249 COL1A1 Fibroblasts 3 Mesenchymal embolised Mesenchymal
COL9A3 -2.22305076302163 -2.27364104120706 COL9A3 ab-T cells (stress) Immune healthy T cells
COL4A5 4.17044908820517 1.57764727742697 COL4A5 VSMC Mesenchymal healthy Mesenchymal
COL4A3 5.76593930541404 1.86390263707663 COL4A3 Fibroblasts 2 Mesenchymal healthy Mesenchymal
COL24A1 -5.45086806000344 1.15179855496909 COL24A1 pDCs Immune regenerating pDCs
SEMA7A -5.29040711105935 1.03710753591086 SEMA7A pDCs Immune healthy pDCs
LAMC1 3.91609461127646 1.24430424840476 LAMC1 Fibroblasts 1 Mesenchymal embolised Mesenchymal
CDH1 5.69758088408835 -2.23899298040841 CDH1 Cholangiocytes Cholangiocytes regenerating Cholangiocytes
THBS1 5.66291100798972 1.51805264623191 THBS1 Fibroblasts 1 Mesenchymal regenerating Mesenchymal
PLA2G2A 5.66151387511619 -3.20246665804361 PLA2G2A Hepatocytes Hepatocytes healthy Hepatocytes
JAM2 0.258745650638418 2.06627900273825 JAM2 EC non-LSEC Endothelial regenerating other ECs
SPP1 5.67740590392478 -1.87461244194482 SPP1 Cholangiocytes Cholangiocytes regenerating Cholangiocytes
VCAM1 -1.20219593227975 1.00457126767661 VCAM1 Kupffer cells Immune embolised Kupffer cells
MADCAM1 6.5776148539675 2.42929107816245 MADCAM1 Fibroblasts 3 Mesenchymal healthy Mesenchymal
CD40LG -2.78224556625955 -3.33094327776407 CD40LG MAIT cells 1 Immune embolised T cells
FBN1 6.16528470336326 1.81727630765463 FBN1 Fibroblasts 3 Mesenchymal healthy Mesenchymal
CCL17 -3.95135824860208 1.39410192639853 CCL17 activated DCs Immune healthy other Mono-Mac
CCL2 5.86814267455466 1.66285760076071 CCL2 Fibroblasts 3 Mesenchymal regenerating Mesenchymal
CCL5 -3.20486920059793 -3.33868854372476 CCL5 CD8 ab-T cells 1 Immune regenerating T cells
CCL8 -5.20475809754006 -0.0140524420020423 CCL8 Kupffer cells (SUCNR1+) Immune regenerating Kupffer cells
CXCL1 5.80850417434104 -1.93426655857538 CXCL1 Cholangiocytes Cholangiocytes regenerating Cholangiocytes
CXCL8 -4.05214398087136 -0.353462866234525 CXCL8 Monocytes (secretory) Immune healthy other Mono-Mac
PF4 -0.466953625093623 0.95847851903464 PF4 Fibroblasts 2 Mesenchymal healthy Mesenchymal
CXCL11 -0.56803791702859 2.44614727170493 CXCL11 LSEC (interferon) Endothelial healthy LSEC
CXCL12 5.18624312697776 2.04242880017783 CXCL12 Stellate cells Mesenchymal regenerating Mesenchymal
CCL19 5.36676556884177 1.61704904706504 CCL19 activated DCs Immune embolised other Mono-Mac
CCL21 0.881964097608404 1.42169387013938 CCL21 Lymphatic EC Immune regenerating other ECs
CCL25 -3.99038450897805 -3.33311026422952 CCL25 gd-T cells Immune healthy T cells
INHBA 5.6425300341738 1.11541278035666 INHBA Fibroblasts 1 Mesenchymal embolised Mesenchymal
INHBB 0.32243805645831 2.20724351079489 INHBB LSEC (interferon) Endothelial healthy LSEC
BMP6 -0.180886616121455 2.37335140378501 BMP6 Lymphatic EC Immune embolised other ECs
GDF11 -1.91999190033547 -0.661021462368711 GDF11 Stellate cells Mesenchymal healthy Mesenchymal
INHBE 5.66521413146384 -3.30308287470315 INHBE Hepatocytes Hepatocytes regenerating Hepatocytes
ICAM3 -2.6829892891752 -2.29092507688974 ICAM3 cDC1 Immune healthy other Mono-Mac
CD55 -1.73845951737039 -0.433550647186979 CD55 gd-T cells Immune healthy T cells
VSTM1 -4.5701483982908 -0.304365983891233 VSTM1 Macrophages Immune regenerating other Mono-Mac
FAM3C -0.824978281866236 0.604308554244296 FAM3C Fibroblasts 1 Mesenchymal embolised Mesenchymal
PDGFB 0.402262697805242 2.36694318921591 PDGFB LSEC (fenestr.) Endothelial regenerating LSEC
XCL1 -3.80326121033303 -3.46066468088601 XCL1 NK cells 3 Immune embolised ILC
ENTPD1 -4.06393521011941 0.321992465567843 ENTPD1 Dividing cDCs Immune healthy other Mono-Mac
IL1B -4.22475140274636 -0.395096054959043 IL1B Monocytes (secretory) Immune healthy other Mono-Mac
VEGFB -4.99076025665872 0.884980508399264 VEGFB pDCs Immune regenerating pDCs
AGT 5.60785395919211 -2.74637275068735 AGT Hepatocytes Hepatocytes healthy Hepatocytes
ICAM2 -1.72808711708657 -0.383827498841032 ICAM2 LSEC (fenestr.) Endothelial embolised LSEC
ICAM4 -3.23267142952554 1.28908593328025 ICAM4 LSEC (interferon) Endothelial healthy LSEC
CD6 -2.62281100929849 -3.45104377596353 CD6 Treg Immune healthy T cells
ALOX5 -4.31501763046853 0.0949017492058435 ALOX5 activated DCs Immune healthy other Mono-Mac
JAM3 -0.742588331113978 1.43296844632651 JAM3 Fibroblasts 2 Mesenchymal embolised Mesenchymal
F10 5.1308055621279 -3.24559944002603 F10 Fibroblasts 3 Mesenchymal healthy Mesenchymal
THY1 6.18882043181785 1.78928620488669 THY1 Fibroblasts 3 Mesenchymal healthy Mesenchymal
C3 5.34813649474509 -3.3326586994407 C3 Hepatocytes Hepatocytes healthy Hepatocytes
GP1BA -2.42842595757119 -3.57067506639932 GP1BA Treg Immune healthy T cells
PLD2 -3.5073141354429 1.16680247457053 PLD2 activated DCs Immune healthy other Mono-Mac
VTN 5.55515820800193 -3.05222623674844 VTN Hepatocytes Hepatocytes regenerating Hepatocytes
VIP -0.673391272436305 2.79295928151633 VIP LSEC (high MT 2) Endothelial healthy LSEC
GAS6 -0.590283681760951 1.00556714208151 GAS6 Periportal LSEC Endothelial regenerating LSEC
PROS1 -0.649797608266993 1.03537447125937 PROS1 Stellate cells Mesenchymal embolised Mesenchymal
BMP2 -0.599200059782191 1.74669963986899 BMP2 LSEC (interferon) Endothelial healthy LSEC
BMP4 6.56014258681662 2.40040094525839 BMP4 Fibroblasts 3 Mesenchymal healthy Mesenchymal
GDF6 6.48540742217429 1.14757973821189 GDF6 Fibroblasts 3 Mesenchymal regenerating Mesenchymal
C5 5.63075644790061 -3.23477976648782 C5 Hepatocytes Hepatocytes healthy Hepatocytes
RPS19 -1.92271654785745 -0.78537677853082 RPS19 Naive CD4+ T cells Immune healthy T cells
CADM1 -4.48724501312844 1.10625536115195 CADM1 cDC1 Immune regenerating other Mono-Mac
CADM3 6.55031068145163 2.42176277310874 CADM3 Fibroblasts 3 Mesenchymal healthy Mesenchymal
CRTAM -3.69832747162454 -3.42432492105935 CRTAM NK cells 3 Immune embolised ILC
CCL3 -3.78556053818338 -1.8668224128959 CCL3 Monocytes (secretory) Immune healthy other Mono-Mac
CCL14 -0.425869275938197 2.58483369023825 CCL14 LSEC (high MT 2) Endothelial healthy LSEC
CCL15 5.68179948150046 -3.261014870095 CCL15 Hepatocytes Hepatocytes regenerating Hepatocytes
CCL16 5.69938142119773 -3.23798280088876 CCL16 Hepatocytes Hepatocytes regenerating Hepatocytes
CCL23 -0.558137347112818 2.59717638165976 CCL23 LSEC (high MT 2) Endothelial healthy LSEC
CCL26 6.48125655471213 1.1484831062081 CCL26 Fibroblasts 3 Mesenchymal regenerating Mesenchymal
CCL3L3 -4.18093865097634 -0.580608836102231 CCL3L3 Monocytes (secretory) Immune healthy other Mono-Mac
CCL28 5.72104699431785 -1.92328756182168 CCL28 Cholangiocytes Cholangiocytes regenerating Cholangiocytes
CCL22 -3.9720563191282 1.44106871755149 CCL22 activated DCs Immune regenerating other Mono-Mac
CCL4 -3.62187140167825 -2.45331733553384 CCL4 NK cells 3 Immune regenerating ILC
CCL20 -2.79788153351419 -3.29683916895364 CCL20 MAIT cells 1 Immune healthy T cells
CD58 -3.44513361633889 0.713777252745883 CD58 activated DCs Immune regenerating other Mono-Mac
CD200 -3.97081797302835 1.44059426457907 CD200 Lymphatic EC Immune regenerating other ECs
CEACAM1 -0.303429116617365 2.47137267262961 CEACAM1 LSEC (interferon) Endothelial regenerating LSEC
PTPRC -2.97347729385964 -2.22136848299478 PTPRC CD8 ab-T cells 1 Immune embolised T cells
PVR 0.048066387761907 1.4400463786843 PVR Lymphatic EC Immune regenerating other ECs
SELP 0.745479057420568 1.7164831844094 SELP EC non-LSEC Endothelial regenerating other ECs
CD48 -2.87551491440408 -2.34825699655984 CD48 CD8 ab-T cells 2 Immune healthy T cells
CD70 -2.26425688446633 -2.2245592388389 CD70 LSEC (high MT 2) Endothelial healthy LSEC
CD80 -3.9647902745115 1.44191820294882 CD80 activated DCs Immune regenerating other Mono-Mac
PDCD1 -2.55319183052651 -3.46386711924051 PDCD1 Treg Immune healthy T cells
SELL -5.30099957169168 1.03059036405112 SELL pDCs Immune regenerating pDCs
PECAM1 0.213809112895803 1.99653679997946 PECAM1 LSEC (fenestr.) Endothelial regenerating LSEC
TNFSF13B -4.33459322632424 0.0373886314156213 TNFSF13B Macrophages Immune regenerating other Mono-Mac
LGALS9 -3.76212065399758 0.690801450324313 LGALS9 activated DCs Immune healthy other Mono-Mac
FGF2 6.29367406188376 1.28411991269614 FGF2 Fibroblasts 3 Mesenchymal regenerating Mesenchymal
HGF 4.88826663314231 1.97824675710227 HGF Stellate cells Mesenchymal regenerating Mesenchymal
SELE 0.762450943578557 1.715134688926 SELE EC non-LSEC Endothelial regenerating other ECs
JAG1 4.03181130706199 1.41008336217429 JAG1 VSMC Mesenchymal healthy Mesenchymal
SIRPA -3.27401368797891 0.330505796981112 SIRPA Dividing cDCs Immune regenerating other Mono-Mac
SIRPG -2.57769816101663 -3.49718253939126 SIRPG Treg Immune healthy T cells
APP -0.384249677072688 1.68957550199057 APP LSEC (interferon) Endothelial regenerating LSEC
COPA -1.47365706146829 0.121324130606906 COPA LSEC (interferon) Endothelial healthy LSEC
MIF -1.50169532478921 -0.20803599684213 MIF Hepatocytes Hepatocytes regenerating Hepatocytes
LCK -2.68935196579568 -3.48899023859475 LCK Treg Immune healthy T cells
CD28 -2.72362821282022 -3.51548950998758 CD28 Treg Immune regenerating T cells
CTLA4 -2.2398614186155 -3.81634109346841 CTLA4 Treg Immune regenerating T cells
FGFR2 5.71856028853782 -1.94894450037454 FGFR2 Cholangiocytes Cholangiocytes regenerating Cholangiocytes
HLA-E -1.87280266464822 -0.572337559151395 HLA-E LSEC (interferon) Endothelial regenerating LSEC
KLRB1 -3.13470094383828 -3.29941933481668 KLRB1 MAIT cells 1 Immune healthy T cells
GRN -3.266914297949 0.483040997100131 GRN Fibroblasts 3 Mesenchymal healthy Mesenchymal
RARRES2 5.09895331679709 -3.18436508505319 RARRES2 Hepatocytes Hepatocytes regenerating Hepatocytes
CLCF1 5.65020234404929 0.580500074935214 CLCF1 Fibroblasts 3 Mesenchymal embolised Mesenchymal
CSF2 -3.36874692619912 -3.14959388105844 CSF2 ILC3 Immune healthy ILC
CSF1 -0.662644197355433 1.57073647649314 CSF1 LSEC (interferon) Endothelial regenerating LSEC
IL34 5.84890658675559 1.86257083089377 IL34 Fibroblasts 1 Mesenchymal healthy Mesenchymal
CX3CR1 -3.71716063202493 -2.85544293253396 CX3CR1 Infiltrating NK cells Immune regenerating ILC
CXCR6 -2.92381518066995 -3.38023918001626 CXCR6 CD8 ab-T cells (stress) Immune healthy T cells
CXCL10 -4.03536265076272 -0.250972441124662 CXCL10 LSEC (interferon) Endothelial regenerating LSEC
CXCL9 -4.01608889282815 1.4719489303353 CXCL9 activated DCs Immune regenerating other Mono-Mac
TNF -3.12511818588845 -2.04312156765436 TNF Monocytes (secretory) Immune healthy other Mono-Mac
TTR 5.45664317428 -3.29375856249307 TTR Hepatocytes Hepatocytes healthy Hepatocytes
CXCL2 5.49074227630027 -3.0113024029014 CXCL2 Hepatocytes Hepatocytes regenerating Hepatocytes
DSC2 -2.09073727310769 0.699181863379733 DSC2 Cholangiocytes Cholangiocytes regenerating Cholangiocytes
EPHB6 5.72633178054221 -1.83006416885827 EPHB6 Cholangiocytes Cholangiocytes healthy Cholangiocytes
EPHA4 0.66564809798129 2.44760639340903 EPHA4 LSEC (fenestr.) Endothelial regenerating LSEC
EPHB3 5.14532143889792 1.88200575978781 EPHB3 Fibroblasts 1 Mesenchymal embolised Mesenchymal
EPHB4 0.105454037774877 2.04691941411521 EPHB4 LSEC (high MT 2) Endothelial healthy LSEC
EPHB1 -5.4272450703489 1.12672645719077 EPHB1 pDCs Immune healthy pDCs
AREG -2.90954630554788 -2.16862886278604 AREG Infiltrating NK cells Immune healthy ILC
BTC 6.56618459044822 2.42187363774802 BTC Fibroblasts 3 Mesenchymal healthy Mesenchymal
EREG -4.51270764053933 -0.339644244599088 EREG Macrophages Immune regenerating other Mono-Mac
TGFB1 -2.11441319168679 -0.845672956394895 TGFB1 Kupffer cells (SUCNR1+) Immune regenerating Kupffer cells
TGFA 5.65744836150535 -1.86987804501031 TGFA Cholangiocytes Cholangiocytes regenerating Cholangiocytes
EFNA1 -0.122266401659175 1.32383734853293 EFNA1 LSEC (fenestr.) Endothelial embolised LSEC
EFNA3 -4.05162947357766 -3.26209872095559 EFNA3 gd-T cells Immune healthy T cells
EFNA4 -1.78134219826333 -0.436385265278562 EFNA4 LSEC (high MT 2) Endothelial healthy LSEC
EFNA5 5.67398268996604 0.642000028205172 EFNA5 Fibroblasts 3 Mesenchymal embolised Mesenchymal
EFNB1 0.374585057486371 2.3829379764321 EFNB1 LSEC (fenestr.) Endothelial regenerating LSEC
EFNB2 0.092518280137853 2.33184582860495 EFNB2 LSEC (fenestr.) Endothelial regenerating LSEC
FGFR3 5.62460143386252 -1.9962614092109 FGFR3 Cholangiocytes Cholangiocytes regenerating Cholangiocytes
FGFR4 5.67811496077903 -2.10114508001779 FGFR4 Cholangiocytes Cholangiocytes healthy Cholangiocytes
KITLG 5.08152491866477 1.89491851003195 KITLG Stellate cells Mesenchymal healthy Mesenchymal
ESAM 0.177223096479253 2.4475246158364 ESAM LSEC (fenestr.) Endothelial regenerating LSEC
ITGB2 -3.06687944115274 -2.11291038124536 ITGB2 Dividing cDCs Immune healthy other Mono-Mac
ITGAL -3.19154684723489 -2.49530415861581 ITGAL Infiltrating NK cells Immune regenerating ILC
FASLG -3.8420776623594 -3.52896707384561 FASLG NK cells 3 Immune healthy ILC
ITGAM -4.14996807755105 0.0464537826302209 ITGAM Dividing cDCs Immune regenerating other Mono-Mac
ITGAX -4.28057425202005 -0.135898998665555 ITGAX Monocytes (secretory) Immune embolised other Mono-Mac
ALB -1.52388041199319 -0.713315835880979 ALB Hepatocytes Hepatocytes healthy Hepatocytes
CCL4L2 -4.13448803604714 -0.637195995735868 CCL4L2 Monocytes (secretory) Immune healthy other Mono-Mac
FGF23 -0.0564328926908213 2.48641354711081 FGF23 LSEC (stress) Endothelial embolised LSEC
FGF7 6.16324050246604 1.42484385640647 FGF7 Fibroblasts 3 Mesenchymal regenerating Mesenchymal
CD44 -2.64179532707803 -0.920363268542036 CD44 Fibroblasts 3 Mesenchymal regenerating Mesenchymal
FGFR1 -0.549690534483119 1.58679325253989 FGFR1 LSEC (interferon) Endothelial healthy LSEC
TIMP1 -0.843941141973658 1.10084874303366 TIMP1 Fibroblasts 3 Mesenchymal embolised Mesenchymal
SCGB3A1 0.270753796089963 2.226205417228 SCGB3A1 Periportal LSEC Endothelial regenerating LSEC
TNFRSF10A 0.122179726947622 1.57690460355307 TNFRSF10A CD8 ab-T cells 2 Immune healthy T cells
VEGFA -1.0422661799299 0.601198264670626 VEGFA Fibroblasts 3 Mesenchymal regenerating Mesenchymal
PGF 4.29038269339927 1.6466839996102 PGF VSMC Mesenchymal healthy Mesenchymal
FLT3LG -2.63028328598611 -3.30295365183328 FLT3LG Fibroblasts 3 Mesenchymal healthy Mesenchymal
PDGFC -2.19526593865029 0.657846876693026 PDGFC Cholangiocytes Cholangiocytes regenerating Cholangiocytes
VEGFC 0.618882755626516 2.39974076421286 VEGFC LSEC (fenestr.) Endothelial regenerating LSEC
ANXA1 -2.41233294190042 -0.970819285797819 ANXA1 CD8 ab-T cells 2 Immune embolised T cells
CAMP -4.14727585495584 0.362289377761141 CAMP Dividing cDCs Immune healthy other Mono-Mac
SAA1 5.40738923369773 -3.37249510614847 SAA1 Hepatocytes Hepatocytes healthy Hepatocytes
HEBP1 -0.869684030424281 0.938955375266329 HEBP1 LSEC (high MT 2) Endothelial healthy LSEC
WNT2 0.633601079572515 1.81938035161521 WNT2 EC non-LSEC Endothelial healthy other ECs
WNT2B -0.325311531435176 1.03510744245078 WNT2B Fibroblasts 2 Mesenchymal healthy Mesenchymal
WNT7A -0.666558672796412 2.79977090032126 WNT7A LSEC (high MT 2) Endothelial healthy LSEC
EGFR 5.14882857619651 -3.17537944643472 EGFR Fibroblasts 1 Mesenchymal regenerating Mesenchymal
OGN 6.49938733397849 2.31635625035788 OGN Fibroblasts 3 Mesenchymal healthy Mesenchymal
IL6 6.25559432326682 1.63587243230368 IL6 Fibroblasts 1 Mesenchymal healthy Mesenchymal
SPN -2.93423860252969 -2.31330721704934 SPN pDCs Immune regenerating pDCs
ICOSLG -4.04242365540139 1.25905019910361 ICOSLG activated DCs Immune embolised other Mono-Mac
IGF2 5.17998702346213 -3.20771770803903 IGF2 Hepatocytes Hepatocytes healthy Hepatocytes
IGF1 5.37963492690452 -3.3002781185386 IGF1 Hepatocytes Hepatocytes healthy Hepatocytes
IL1RN -4.30836527527444 -0.309098890709623 IL1RN Monocytes (secretory) Immune healthy other Mono-Mac
IL10 -5.0134233731138 -0.113812259125455 IL10 Kupffer cells Immune regenerating Kupffer cells
NAMPT -1.67185537994973 0.53338713319327 NAMPT Macrophages Immune embolised other Mono-Mac
IL15 -3.92344658554666 1.37473566205527 IL15 activated DCs Immune embolised other Mono-Mac
AXL -5.07158463181131 -0.0932165893790564 AXL Kupffer cells (SUCNR1+) Immune healthy Kupffer cells
IL18 -4.97695200623147 -0.0615845236060462 IL18 Monocytes (secretory) Immune regenerating other Mono-Mac
IL2 -2.67613880814187 -3.22053902475808 IL2 Naive CD4+ T cells Immune healthy T cells
IL26 -2.63142888725869 -3.46193473665689 IL26 CD8 ab-T cells (stress) Immune healthy T cells
IL33 -0.0985609191762644 2.41422850759055 IL33 Periportal LSEC Endothelial regenerating LSEC
IL7 4.71094567595847 2.08567936093833 IL7 Lymphatic EC Immune regenerating other ECs
ICAM1 -0.87216024578683 0.866765328955905 ICAM1 Fibroblasts 3 Mesenchymal regenerating Mesenchymal
HLA-C -1.9477905529844 -0.698018899845823 HLA-C LSEC (interferon) Endothelial regenerating LSEC
CLEC2B -1.86670415581338 -0.572193375515684 CLEC2B LSEC (interferon) Endothelial regenerating LSEC
RSPO3 4.93420655547507 2.09264619023825 RSPO3 Stellate cells Mesenchymal regenerating Mesenchymal
NRG1 5.61758715926536 -3.01990764467691 NRG1 Hepatocytes Hepatocytes healthy Hepatocytes
OSM -4.31235592545144 -0.231956056046232 OSM ILC3 Immune embolised ILC
LIF 6.49955470382102 1.12406546742942 LIF Fibroblasts 3 Mesenchymal regenerating Mesenchymal
BST2 -1.21594875038735 0.413659283232943 BST2 LSEC (high MT 2) Endothelial healthy LSEC
HLA-F -2.11404769600503 -1.05617641537164 HLA-F CD8 ab-T cells (stress) Immune healthy T cells
CD1D -4.16409580887429 0.172937223029391 CD1D Dividing cDCs Immune healthy other Mono-Mac
LAIR1 -4.54386513413064 0.0997650113823572 LAIR1 Monocytes (IGSF21+ GPR34+) Immune regenerating other Mono-Mac
MDK 0.253472159494237 1.51010877759482 MDK Lymphatic EC Immune regenerating other ECs
FAM3B 5.74587495147117 -1.88707034914468 FAM3B Cholangiocytes Cholangiocytes regenerating Cholangiocytes
CKLF -2.52260558785073 -1.64149766294931 CKLF Dividing cDCs Immune healthy other Mono-Mac
LTB -2.6282629269468 -3.24682538835977 LTB MAIT cells 2 Immune healthy T cells
LTA -2.55672137917153 -3.67879741518472 LTA Treg Immune embolised T cells
TNFSF14 -3.61641543091409 -3.43479721872781 TNFSF14 NK cells 3 Immune healthy ILC
BAG6 -1.68855064095132 -0.146208814072355 BAG6 LSEC (high MT 2) Endothelial healthy LSEC
NTF3 4.89887339888938 1.96650321157004 NTF3 Stellate cells Mesenchymal healthy Mesenchymal
DLL1 -0.054660310159846 2.10284740598227 DLL1 LSEC (interferon) Endothelial healthy LSEC
DLL4 0.356840024579839 2.38957507283713 DLL4 LSEC (fenestr.) Endothelial embolised LSEC
JAG2 0.602686094929056 2.41059667737509 JAG2 LSEC (fenestr.) Endothelial regenerating LSEC
NOV 4.12891681014426 1.57013065488364 NOV VSMC Mesenchymal healthy Mesenchymal
ADGRL1 -1.32373361767404 -0.0457463773963294 ADGRL1 activated DCs Immune healthy other Mono-Mac
ERBB3 5.6774011355532 -2.51428931086038 ERBB3 Cholangiocytes Cholangiocytes regenerating Cholangiocytes
HLA-DPB1 -3.88087074936502 0.555040904593722 HLA-DPB1 cDC1 Immune healthy other Mono-Mac
SEMA3A 0.756430129398183 1.50339467198874 SEMA3A Lymphatic EC Immune regenerating other ECs
SEMA3C 5.78305871306785 1.58400447042014 SEMA3C Fibroblasts 1 Mesenchymal regenerating Mesenchymal
SEMA3F 0.0453474324835104 2.18288976819541 SEMA3F LSEC (interferon) Endothelial regenerating LSEC
OXT 5.69495732604392 -3.26861231653665 OXT Hepatocytes Hepatocytes regenerating Hepatocytes
PDGFD -4.01143734634988 -3.34141629068826 PDGFD gd-T cells Immune healthy T cells
PDGFA 3.95533449469932 1.30962569386984 PDGFA VSMC Mesenchymal regenerating Mesenchymal
CD99 -1.5231251019346 -0.15509467451547 CD99 Fibroblasts 3 Mesenchymal embolised Mesenchymal
ITGB1 -0.716691424261256 0.793730327201144 ITGB1 Stellate cells Mesenchymal regenerating Mesenchymal
ITGA4 -2.97539394081704 -2.24972753851388 ITGA4 activated DCs Immune healthy other Mono-Mac
SEMA6D 4.40902001677878 1.73601133496787 SEMA6D VSMC Mesenchymal healthy Mesenchymal
SEMA4G 5.63423926650412 -3.04757409422372 SEMA4G Hepatocytes Hepatocytes regenerating Hepatocytes
PTN 5.99731118499167 1.73022658498313 PTN Fibroblasts 1 Mesenchymal healthy Mesenchymal
SEMA4A -3.67072003067605 0.57253999383475 SEMA4A Fibroblasts 1 Mesenchymal healthy Mesenchymal
SEMA3E 6.59315974532493 2.45664579541709 SEMA3E Fibroblasts 3 Mesenchymal healthy Mesenchymal
GHRL -4.19049208344094 0.267785736632601 GHRL Dividing cDCs Immune healthy other Mono-Mac
PTHLH 5.77978427230246 0.78165967137839 PTHLH Fibroblasts 3 Mesenchymal embolised Mesenchymal
TIGIT -3.60679381073587 -3.56800978510354 TIGIT Treg Immune healthy T cells
TNFSF10 -1.33323173702828 0.806483098578707 TNFSF10 LSEC (interferon) Endothelial regenerating LSEC
SCT -5.44017164887063 1.13327581555869 SCT pDCs Immune regenerating pDCs
PODXL 0.597222129691915 2.37876302869345 PODXL LSEC (fenestr.) Endothelial regenerating LSEC
PLXNB2 -1.49282615364663 0.532931992125765 PLXNB2 VSMC Mesenchymal healthy Mesenchymal
CD72 -3.98591129959695 0.449848481726901 CD72 B cells Immune regenerating B cells
PLXNB1 5.67097432433494 -2.45771496622537 PLXNB1 Cholangiocytes Cholangiocytes regenerating Cholangiocytes
CD52 -2.64581077278726 -2.71106307833169 CD52 B cells Immune healthy B cells
CD47 -1.80999462784402 -0.453322342324003 CD47 Lymphatic EC Immune regenerating other ECs
ANGPT1 5.85150344191916 1.78276307256247 ANGPT1 Fibroblasts 1 Mesenchymal healthy Mesenchymal
ANGPT2 -0.151187469373866 2.42642266423728 ANGPT2 LSEC (remodelling) Endothelial embolised LSEC
TGFB3 -0.275310506235285 1.27515298993613 TGFB3 Lymphatic EC Immune regenerating other ECs
TGFB2 6.54159695922263 2.44822747380759 TGFB2 Fibroblasts 3 Mesenchymal healthy Mesenchymal
TNFSF12 -1.50117342651956 -0.119268945145353 TNFSF12 VSMC Mesenchymal healthy Mesenchymal
CD160 -3.85661356629006 -3.45086114733194 CD160 NK cells 3 Immune healthy ILC
BTLA -4.37951510132424 1.21916587026145 BTLA activated DCs Immune healthy other Mono-Mac
TNFSF18 -4.17804615677468 -0.482929578709348 TNFSF18 Monocytes (secretory) Immune healthy other Mono-Mac
TNFSF15 -4.14120714844339 -0.486944428372129 TNFSF15 Stellate cells Mesenchymal healthy Mesenchymal
TNFSF4 -2.53716890991799 -2.97802095739816 TNFSF4 ILC3 Immune regenerating ILC
TNFSF8 -2.8757154244291 -2.3394558939216 TNFSF8 CD8 ab-T cells (stress) Immune healthy T cells
TNFRSF11B 4.82756049453147 2.02862293393637 TNFRSF11B Stellate cells Mesenchymal regenerating Mesenchymal
IFNG -3.5827101963865 -3.40783875315164 IFNG NK cells 3 Immune regenerating ILC
LAMP1 -1.20585470379464 0.508998700690524 LAMP1 LSEC (interferon) Endothelial healthy LSEC
XCL2 -3.83044092835061 -3.48017995684121 XCL2 NK cells 3 Immune embolised ILC
ITGA10 0.210713605274038 2.08267790944602 ITGA10 Periportal LSEC Endothelial healthy LSEC
ITGA1 -0.720119645010157 1.46566707761313 ITGA1 Stellate cells Mesenchymal regenerating Mesenchymal
ITGA2 5.3688712817324 1.56449610860373 ITGA2 Fibroblasts 2 Mesenchymal embolised Mesenchymal
ITGA3 5.6538768511904 -1.81880139439081 ITGA3 Cholangiocytes Cholangiocytes regenerating Cholangiocytes
ITGB7 -2.62864439667337 -2.36510031549905 ITGB7 cDC1 Immune regenerating other Mono-Mac
ITGA5 0.171877602924184 1.64360935361411 ITGA5 Fibroblasts 3 Mesenchymal embolised Mesenchymal
ITGA6 0.634238595951871 2.34360320241477 ITGA6 LSEC (fenestr.) Endothelial regenerating LSEC
ITGA7 4.15873582183249 1.54566938550498 ITGA7 VSMC Mesenchymal embolised Mesenchymal
ITGA8 4.17299992858298 1.59611994893576 ITGA8 VSMC Mesenchymal healthy Mesenchymal
ITGA9 -0.714205433736964 1.59692604215171 ITGA9 LSEC (interferon) Endothelial regenerating LSEC
ACKR1 0.766346017707662 1.72067839772727 ACKR1 EC non-LSEC Endothelial regenerating other ECs
ACKR3 0.720746259082631 1.69228417546775 ACKR3 EC non-LSEC Endothelial regenerating other ECs
ACKR4 -0.352880586992427 2.26037556798483 ACKR4 Dividing endothelial cells Immune healthy other ECs
ACVR2A -0.725274016271754 1.21897060544516 ACVR2A Fibroblasts 2 Mesenchymal embolised Mesenchymal
ACVR1 -0.710920621763392 0.73260588319327 ACVR1 Stellate cells Mesenchymal healthy Mesenchymal
ACVR1B -0.345546831499262 1.1742149081948 ACVR1B Fibroblasts 1 Mesenchymal regenerating Mesenchymal
BMPR2 -0.0799490708219248 1.68769795568015 BMPR2 LSEC (interferon) Endothelial regenerating LSEC
ACVR2B -0.201989938627406 1.24827129514243 ACVR2B Hepatocytes Hepatocytes healthy Hepatocytes
ITGAD -5.19184391678445 -0.0267599138495764 ITGAD Kupffer cells (SUCNR1+) Immune embolised Kupffer cells
ADGRE5 -2.88213770569436 -1.88060688106988 ADGRE5 CD8 ab-T cells 2 Immune healthy T cells
ADGRG3 -3.87608092011087 -3.47817986338113 ADGRG3 NK cells 3 Immune healthy ILC
ADGRG5 -5.46611969650857 1.16308219106223 ADGRG5 pDCs Immune regenerating pDCs
ADGRV1 5.68480737029441 -3.25787537424539 ADGRV1 Hepatocytes Hepatocytes regenerating Hepatocytes
ADORA3 -5.00308506668679 -0.0668991121527991 ADORA3 Kupffer cells Immune regenerating Kupffer cells
ADRB2 -3.02833621681802 -2.76772861807321 ADRB2 CD8 ab-T cells (stress) Immune regenerating T cells
ITGAE -2.45063917816751 -1.73545407383417 ITGAE Dividing T/NK cells Immune regenerating ILC
AGTR1 4.85941560088523 2.03500778348471 AGTR1 Stellate cells Mesenchymal healthy Mesenchymal
ALCAM -3.97216408432595 1.26018030316855 ALCAM activated DCs Immune embolised other Mono-Mac
ALOX5AP -2.74227731407754 -2.31375162928079 ALOX5AP pDCs Immune healthy pDCs
ANTXR1 5.46581227599509 1.37847239644553 ANTXR1 Stellate cells Mesenchymal regenerating Mesenchymal
ARF1 -1.76714651764504 -0.327407768654569 ARF1 VSMC Mesenchymal regenerating Mesenchymal
ITGAV -0.790231277357264 0.871953794074313 ITGAV Fibroblasts 2 Mesenchymal regenerating Mesenchymal
ITGB5 -0.952082921873255 1.11554891736533 ITGB5 Fibroblasts 3 Mesenchymal embolised Mesenchymal
AVPR1A 5.57834060012229 -3.24308507769082 AVPR1A VSMC Mesenchymal healthy Mesenchymal
BMPR1A 6.21220881759055 2.18450481565024 BMPR1A Fibroblasts 3 Mesenchymal healthy Mesenchymal
C3AR1 -4.77853958786599 -0.092050126480802 C3AR1 Monocytes (secretory) Immune regenerating other Mono-Mac
C5AR1 -4.44576161087625 -0.22900026171182 C5AR1 Macrophages Immune regenerating other Mono-Mac
C5AR2 -0.588318755041285 2.48017818601157 C5AR2 LSEC (interferon) Endothelial healthy LSEC
CADM4 -0.65667944134347 2.74913890035178 CADM4 LSEC (high MT 2) Endothelial healthy LSEC
CCR1 -5.03858082474343 -0.0577413353202185 CCR1 Kupffer cells (SUCNR1+) Immune regenerating Kupffer cells
CCR10 -2.19733898819558 -2.34143643705819 CCR10 IgA+ Plasma cells Immune regenerating B cells
CCR2 -2.5559436577665 -2.58442788450693 CCR2 Treg Immune healthy T cells
CCR4 -2.28923242272012 -3.765334061074 CCR4 Treg Immune regenerating T cells
CCR5 -2.85960881889932 -2.22194819776986 CCR5 ILC3 Immune healthy ILC
CCR6 -2.62258331955545 -3.25076334803079 CCR6 CD8 ab-T cells 2 Immune healthy T cells
CCR7 -3.97646372498147 1.42381937177207 CCR7 activated DCs Immune healthy other Mono-Mac
CCRL2 -4.03978674591653 -0.298260858940824 CCRL2 Monocytes (secretory) Immune regenerating other Mono-Mac
CD2 -2.74078862846963 -3.47993533937906 CD2 Treg Immune healthy T cells
CD200R1 -0.69123344601266 2.6035030570748 CD200R1 LSEC (interferon) Endothelial regenerating LSEC
CD209 -5.14705221832864 -0.0364847692725501 CD209 Kupffer cells (SUCNR1+) Immune regenerating Kupffer cells
CD22 -2.13097398460977 -2.18769787876581 CD22 B cells Immune regenerating B cells
CD226 -2.97329991043679 -1.9555630001304 CD226 gd-T cells Immune healthy T cells
CD24 5.69137437163718 -1.85311531155084 CD24 Cholangiocytes Cholangiocytes healthy Cholangiocytes
CD244 -3.90028135956399 -3.28495519487832 CD244 Dividing T/NK cells Immune regenerating ILC
CD27 -2.30341975868814 -2.57307153074716 CD27 Treg Immune regenerating T cells
CD274 -0.824211289297267 2.28906972081687 CD274 LSEC (interferon) Endothelial healthy LSEC
CD34 0.60153035341628 2.38725025327231 CD34 LSEC (fenestr.) Endothelial regenerating LSEC
CD38 -2.55823819817178 -2.27012174456094 CD38 Dividing T/NK cells Immune regenerating ILC
CD40 -3.40889280022256 1.19523174436118 CD40 activated DCs Immune embolised other Mono-Mac
CD46 -1.43283908547036 0.177948781562106 CD46 LSEC (fenestr.) Endothelial regenerating LSEC
CD74 -3.73762791336648 0.542359062743441 CD74 cDC1 Immune healthy other Mono-Mac
CD8B -2.9261841076719 -3.39949434130166 CD8B CD8 ab-T cells 1 Immune healthy T cells
CD8A -2.94758742035501 -3.38359921305154 CD8A MAIT cells 1 Immune embolised T cells
CD83 -3.99136488617532 1.22399336965109 CD83 activated DCs Immune regenerating other Mono-Mac
CD86 -4.28280489624612 0.246844240737216 CD86 cDC2 Immune regenerating other Mono-Mac
KLRD1 -3.90331070603005 -3.36395852892373 KLRD1 NK cells 2 Immune healthy ILC
KLRC1 -3.85695259750955 -3.45636694757913 KLRC1 NK cells 3 Immune healthy ILC
KLRC2 -3.80241291702859 -3.40798871843789 KLRC2 gd-T cells Immune regenerating T cells
CD96 -3.07072608650796 -3.30137031404947 CD96 CD8 ab-T cells (stress) Immune embolised T cells
CLEC2D -2.55581801117532 -3.23180930941079 CLEC2D activated DCs Immune regenerating other Mono-Mac
CLEC4M -0.482446600805445 2.52602131040122 CLEC4M LSEC (interferon) Endothelial embolised LSEC
CMKLR1 -5.20910875977151 -0.00910179941628786 CMKLR1 Kupffer cells (SUCNR1+) Immune regenerating Kupffer cells
CNR2 -2.27148406685464 -2.28153472273324 CNR2 B cells Immune embolised B cells
IL6ST -0.549015213857813 1.58867199094321 IL6ST LSEC (interferon) Endothelial regenerating LSEC
CNTFR 5.95538289367087 1.89825470120932 CNTFR Fibroblasts 1 Mesenchymal healthy Mesenchymal
LIFR -0.37860875309579 2.08056361348654 LIFR LSEC (interferon) Endothelial healthy LSEC
CSF1R -4.88806574524514 -0.0748296293494544 CSF1R Monocytes (IGSF21+ GPR34+) Immune regenerating other Mono-Mac
CX3CL1 0.68317953764327 2.2600017276528 CX3CL1 LSEC (fenestr.) Endothelial regenerating LSEC
CXADR 5.61875302611716 -2.62306635706399 CXADR Cholangiocytes Cholangiocytes healthy Cholangiocytes
CXCL16 -1.8500282067167 0.843888589453951 CXCL16 LSEC (interferon) Endothelial regenerating LSEC
CXCR3 -5.42475359619729 1.12664944798972 CXCR3 pDCs Immune healthy pDCs
CXCR4 -2.78308408440225 -2.36402910082315 CXCR4 MAIT cells 1 Immune embolised T cells
DAG1 -0.591860939870997 0.763022491050021 DAG1 LSEC (remodelling) Endothelial regenerating LSEC
DDR1 5.69134433089621 -1.87640117733453 DDR1 Cholangiocytes Cholangiocytes regenerating Cholangiocytes
DPP4 -1.83129136742227 -0.639205447125181 DPP4 ILC3 Immune healthy ILC
DSG2 5.76000602065452 -1.75223653643106 DSG2 Fibroblasts 3 Mesenchymal embolised Mesenchymal
EFNB3 4.98993689834006 1.91467983396079 EFNB3 Stellate cells Mesenchymal healthy Mesenchymal
EPB41L1 4.0177069407595 1.39551050336386 EPB41L1 VSMC Mesenchymal healthy Mesenchymal
EPHA2 -0.109693576704188 1.45081765325095 EPHA2 Cholangiocytes Cholangiocytes regenerating Cholangiocytes
EPOR -0.468468775163813 2.43740803868796 EPOR LSEC (interferon) Endothelial healthy LSEC
F11R -0.324602295766993 1.17838747174765 F11R LSEC (high MT 2) Endothelial healthy LSEC
FAS 6.23256499587424 2.0128744331124 FAS Fibroblasts 3 Mesenchymal healthy Mesenchymal
FCER2 -2.22134630859963 -2.27060466139291 FCER2 B cells Immune healthy B cells
FCGR2A -4.3291324871885 -0.0989213499305091 FCGR2A Monocytes (secretory) Immune regenerating other Mono-Mac
B2M -1.96192114533059 -0.731458059239133 B2M Kupffer cells (SUCNR1+) Immune healthy Kupffer cells
FCGRT -1.40865974606149 0.710287639212863 FCGRT Kupffer cells Immune regenerating Kupffer cells
FFAR2 -4.48582689941995 -0.356408348965391 FFAR2 Macrophages (HES4+) Immune regenerating other Mono-Mac
FGFRL1 6.46739346801169 1.01767093808676 FGFRL1 Fibroblasts 3 Mesenchymal regenerating Mesenchymal
FGA 5.42220313369162 -3.33906309931253 FGA Hepatocytes Hepatocytes healthy Hepatocytes
FGG 5.45531613646872 -3.32347338526224 FGG Hepatocytes Hepatocytes healthy Hepatocytes
FGB 5.40459925948508 -3.36828415720437 FGB Hepatocytes Hepatocytes healthy Hepatocytes
FLT1 -0.073627104173823 2.29084975392844 FLT1 LSEC (fenestr.) Endothelial regenerating LSEC
KDR -0.31677876890771 2.46129305036093 KDR LSEC (interferon) Endothelial regenerating LSEC
FLT3 -4.4769448536741 1.14120895535971 FLT3 cDC1 Immune regenerating other Mono-Mac
FLT4 -0.213002850423976 2.46313268811728 FLT4 LSEC (interferon) Endothelial regenerating LSEC
FPR1 -4.57256453217141 -0.277246526169523 FPR1 Macrophages Immune regenerating other Mono-Mac
FPR2 -4.5759529370176 -0.294644049095853 FPR2 Macrophages Immune regenerating other Mono-Mac
FPR3 -4.97396319092385 -0.0513974937674841 FPR3 Kupffer cells (SUCNR1+) Immune regenerating Kupffer cells
FZD1 -3.43324701965921 0.288838574004427 FZD1 Monocytes (secretory) Immune regenerating other Mono-Mac
FZD2 -4.01048414887063 0.269759246421114 FZD2 Fibroblasts 2 Mesenchymal healthy Mesenchymal
FZD3 -4.88464300812356 1.05918032796408 FZD3 pDCs Immune regenerating pDCs
FZD4 -0.332071771036311 2.45257241399314 FZD4 LSEC (interferon) Endothelial regenerating LSEC
FZD5 5.59436423598655 -2.75469665853952 FZD5 Hepatocytes Hepatocytes regenerating Hepatocytes
GLG1 -1.71076219261758 -0.222074440407499 GLG1 Fibroblasts 3 Mesenchymal regenerating Mesenchymal
CSF2RB -5.07409088791482 0.858201333594576 CSF2RB pDCs Immune regenerating pDCs
CSF2RA -3.99700253189675 1.33763987691428 CSF2RA activated DCs Immune healthy other Mono-Mac
GPRC5B 5.73861510573752 -1.76257150499795 GPRC5B Cholangiocytes Cholangiocytes regenerating Cholangiocytes
HAVCR2 -4.13418238342874 0.259697386336581 HAVCR2 Monocytes (TREM2+ CD9+) Immune regenerating other Mono-Mac
HBEGF -3.31163399399392 0.368217894149081 HBEGF Periportal LSEC Endothelial regenerating LSEC
HLA-DRB1 -3.78027289093606 0.558741280150668 HLA-DRB1 cDC1 Immune regenerating other Mono-Mac
HRH1 -3.03729980171792 0.657101103377596 HRH1 Fibroblasts 3 Mesenchymal embolised Mesenchymal
ICOS -2.2784675854551 -3.78141014902566 ICOS Treg Immune embolised T cells
IDE -1.56551783264749 0.320033260894076 IDE Fibroblasts 3 Mesenchymal embolised Mesenchymal
IGF1R -0.419397642027064 2.24881393582846 IGF1R LSEC (interferon) Endothelial healthy LSEC
IGF2R -1.60013406456582 0.281387993407504 IGF2R pDCs Immune regenerating pDCs
IL1R1 -0.654786159406825 1.43052704007651 IL1R1 Fibroblasts 3 Mesenchymal embolised Mesenchymal
IL1RAP 5.54746062575705 -3.13184433310006 IL1RAP Hepatocytes Hepatocytes healthy Hepatocytes
IL1R2 -4.15093844116799 0.200134345603243 IL1R2 Dividing cDCs Immune healthy other Mono-Mac
IL10RB -2.10399906815164 -0.470128050732358 IL10RB Treg Immune healthy T cells
IL10RA -3.92762463272683 0.44772035748984 IL10RA Kupffer cells (SUCNR1+) Immune regenerating Kupffer cells
IL13RA2 -0.578238536726161 2.63530118138816 IL13RA2 LSEC (high MT 2) Endothelial healthy LSEC
IL2RB -3.87849371613137 -3.43839638559793 IL2RB NK cells 1 Immune regenerating ILC
IL2RG -2.76733367622964 -2.79639940588449 IL2RG Treg Immune healthy T cells
IL15RA -0.808804561506434 0.988010951590792 IL15RA Fibroblasts 3 Mesenchymal healthy Mesenchymal
IL18R1 -2.07695453346841 -1.11443070201848 IL18R1 ILC3 Immune regenerating ILC
IL18RAP -2.99527924240701 -3.30539100496744 IL18RAP CD8 ab-T cells (stress) Immune healthy T cells
IL2RA -2.24779122055642 -3.8121988090751 IL2RA Treg Immune embolised T cells
IL20RA 5.71887833892234 -1.77537327139352 IL20RA Cholangiocytes Cholangiocytes healthy Cholangiocytes
IL1RL1 -0.647655774961634 1.43358285100485 IL1RL1 Fibroblasts 1 Mesenchymal regenerating Mesenchymal
IL6R -3.66873018921487 0.92139036328818 IL6R activated DCs Immune healthy other Mono-Mac
IL7R -2.66509120644204 -3.269400051522 IL7R ILC3 Immune regenerating ILC
KIR2DL1 -3.78512518585794 -3.11878877012704 KIR2DL1 CD8 ab-T cells 1 Immune regenerating T cells
KIR2DL3 -3.77006571472756 -3.11441307394479 KIR2DL3 Infiltrating NK cells Immune regenerating ILC
KIT -2.4629284638273 -2.93875520555948 KIT ILC3 Immune embolised ILC
KLRF1 -3.96127836884133 -3.37666433184121 KLRF1 NK cells 2 Immune healthy ILC
KLRG1 -2.94755714119546 -3.35633485643838 KLRG1 CD8 ab-T cells (stress) Immune embolised T cells
LDLR -0.0778728622304636 1.27439887197043 LDLR Cholangiocytes Cholangiocytes embolised Cholangiocytes
LGR4 5.62990910827048 -3.14657609789346 LGR4 Hepatocytes Hepatocytes healthy Hepatocytes
LGR6 5.38179595290549 1.52562434346701 LGR6 Fibroblasts 2 Mesenchymal regenerating Mesenchymal
LILRA4 -5.46902744949929 1.16661674649741 LILRA4 pDCs Immune healthy pDCs
LILRB1 -4.87432043732278 -0.0751889261481604 LILRB1 Kupffer cells (SUCNR1+) Immune regenerating Kupffer cells
LILRB2 -4.61300318420999 -0.234344056534513 LILRB2 Macrophages (HES4+) Immune regenerating other Mono-Mac
LILRB4 -4.94398873032205 0.478925534796969 LILRB4 pDCs Immune regenerating pDCs
LRP1 5.45766265212424 1.96655065686728 LRP1 Fibroblasts 2 Mesenchymal regenerating Mesenchymal
LRP5 -0.273102213751002 1.3393920150521 LRP5 LSEC (interferon) Endothelial regenerating LSEC
LRP6 -0.395231058012171 1.73387319715048 LRP6 LSEC (interferon) Endothelial healthy LSEC
LSR 5.6009999018801 -2.59362237780069 LSR Cholangiocytes Cholangiocytes regenerating Cholangiocytes
LTBR -1.13004558266275 0.650811382842318 LTBR VSMC Mesenchymal healthy Mesenchymal
MARCO -5.17841141403787 -0.0124813827750525 MARCO Kupffer cells (SUCNR1+) Immune regenerating Kupffer cells
MERTK -5.14966194809548 -0.0507931026694617 MERTK Kupffer cells Immune regenerating Kupffer cells
MET 5.65793425856955 -2.65839462606881 MET Cholangiocytes Cholangiocytes regenerating Cholangiocytes
MRC1 -0.698908497701808 2.37553889424826 MRC1 LSEC (interferon) Endothelial regenerating LSEC
MRC2 5.96891362487204 1.39509493978049 MRC2 Fibroblasts 3 Mesenchymal embolised Mesenchymal
MS4A4A -5.08181660355203 -0.0450630697486243 MS4A4A Kupffer cells (SUCNR1+) Immune healthy Kupffer cells
NCAM1 -3.86010496796243 -3.43837993471597 NCAM1 ILC3 Immune healthy ILC
NCR3 -2.96491472900979 -3.32672326891397 NCR3 MAIT cells 1 Immune healthy T cells
NETO2 -3.73982565582864 0.575656005454318 NETO2 activated DCs Immune regenerating other Mono-Mac
NGFR 4.96972901641257 1.9464727130654 NGFR Stellate cells Mesenchymal healthy Mesenchymal
NOTCH1 -0.209514130960627 2.02648527295615 NOTCH1 LSEC (interferon) Endothelial regenerating LSEC
NOTCH2 -3.5281333226072 0.45552224786307 NOTCH2 Fibroblasts 2 Mesenchymal embolised Mesenchymal
NOTCH3 4.2024312716616 1.47795445592429 NOTCH3 VSMC Mesenchymal regenerating Mesenchymal
NOTCH4 -0.0541494983541209 2.31452328832175 NOTCH4 LSEC (high MT 1) Endothelial regenerating LSEC
NRP1 -0.591452409635707 2.23164970548178 NRP1 LSEC (interferon) Endothelial regenerating LSEC
NRP2 -0.558997680555506 2.3351400581124 NRP2 LSEC (interferon) Endothelial regenerating LSEC
NTRK2 6.10661990462668 1.61592490346457 NTRK2 Fibroblasts 3 Mesenchymal embolised Mesenchymal
NTRK3 5.14445740996726 1.07642275960471 NTRK3 VSMC Mesenchymal regenerating Mesenchymal
OSMR -0.633571197401209 1.55301577718283 OSMR Stellate cells Mesenchymal regenerating Mesenchymal
OXTR 4.10371262847312 1.54392010839011 OXTR VSMC Mesenchymal healthy Mesenchymal
P2RY6 -4.97489874542825 0.871644326758639 P2RY6 pDCs Immune regenerating pDCs
PDCD1LG2 -0.865165879141017 2.21824414403464 PDCD1LG2 activated DCs Immune embolised other Mono-Mac
PDGFRA 5.71879489241965 1.57128650815512 PDGFRA Fibroblasts 2 Mesenchymal embolised Mesenchymal
PDGFRB 4.26031668006308 1.53452379376914 PDGFRB VSMC Mesenchymal healthy Mesenchymal
PGRMC2 -0.714278509031459 0.646821805548922 PGRMC2 Hepatocytes Hepatocytes regenerating Hepatocytes
PILRA -4.53803150833718 -0.23667471735452 PILRA Macrophages (HES4+) Immune regenerating other Mono-Mac
PLAUR -3.35587589920632 0.397781797957675 PLAUR Fibroblasts 1 Mesenchymal healthy Mesenchymal
TYROBP -4.31103842438333 -0.145385673928007 TYROBP Kupffer cells (SUCNR1+) Immune healthy Kupffer cells
TREM2 -4.57773440064065 0.0437030282738367 TREM2 Monocytes (TREM2+ CD9+) Immune regenerating other Mono-Mac
PLXNA1 -3.19091527641885 0.685126849723116 PLXNA1 Fibroblasts 3 Mesenchymal embolised Mesenchymal
PLXNA2 0.211165497888402 1.84198314816977 PLXNA2 LSEC (fenestr.) Endothelial regenerating LSEC
PLXNA4 -5.40649120987527 1.10587436826255 PLXNA4 pDCs Immune regenerating pDCs
PLXNC1 -3.95905773819558 1.31355244786765 PLXNC1 activated DCs Immune healthy other Mono-Mac
PLXND1 -0.227499594103022 2.28001839787985 PLXND1 LSEC (interferon) Endothelial regenerating LSEC
PTGER3 6.50384623824485 2.35178525121237 PTGER3 Fibroblasts 3 Mesenchymal healthy Mesenchymal
PTGER4 -2.97509067238442 -2.14399700491403 PTGER4 CD8 ab-T cells 2 Immune healthy T cells
PTGIR 4.88828904448874 1.87211854131247 PTGIR VSMC Mesenchymal healthy Mesenchymal
PTH1R 4.84083087264426 2.02075678975608 PTH1R Stellate cells Mesenchymal regenerating Mesenchymal
PTPRK 5.66127116500266 -2.16846185057138 PTPRK Cholangiocytes Cholangiocytes regenerating Cholangiocytes
PTPRS 6.12360436736472 1.86614734799887 PTPRS pDCs Immune regenerating pDCs
RIPK1 -1.59675424278848 -0.0279778751609168 RIPK1 LSEC (interferon) Endothelial regenerating LSEC
SCTR 5.7429676753176 -1.83206008999322 SCTR Cholangiocytes Cholangiocytes regenerating Cholangiocytes
SELPLG -5.04771082581155 0.945321628165499 SELPLG pDCs Immune regenerating pDCs
SEMA4C -0.392925729166194 1.74415857465293 SEMA4C LSEC (interferon) Endothelial regenerating LSEC
SEMA4D -2.92993896187417 -2.39777832357858 SEMA4D Treg Immune regenerating T cells
SIGLEC1 -5.20574467362039 -0.0149436506507239 SIGLEC1 Kupffer cells (SUCNR1+) Immune regenerating Kupffer cells
SIGLEC10 -4.10620300949685 0.360396572661654 SIGLEC10 Macrophages (HES4+) Immune regenerating other Mono-Mac
SIRPB1 -4.55958025635354 -0.293669513153776 SIRPB1 Macrophages Immune regenerating other Mono-Mac
SLC1A5 -0.78875963867776 0.720856138777987 SLC1A5 Stellate cells Mesenchymal healthy Mesenchymal
SLC7A1 0.504786109429376 1.48118955762412 SLC7A1 Lymphatic EC Immune regenerating other ECs
SORL1 -1.51520579041116 -0.764646968531354 SORL1 Hepatocytes Hepatocytes healthy Hepatocytes
SORT1 -2.93263094605081 0.279157468390719 SORT1 Fibroblasts 1 Mesenchymal healthy Mesenchymal
TBXA2R -0.557915379415675 1.33507640035178 TBXA2R Stellate cells Mesenchymal healthy Mesenchymal
TEK -0.144100298296137 2.22669036061789 TEK LSEC (interferon) Endothelial regenerating LSEC
TFRC -3.53277628601663 0.709289499831454 TFRC Monocytes (TREM2+ CD9+) Immune embolised other Mono-Mac
TGFBR2 -0.358788420568629 2.26681620748068 TGFBR2 LSEC (interferon) Endothelial regenerating LSEC
TGFBR1 -3.53917925537698 0.473067471099154 TGFBR1 Fibroblasts 3 Mesenchymal embolised Mesenchymal
TGFBR3 -0.313603867899104 2.10568697125937 TGFBR3 LSEC (interferon) Endothelial regenerating LSEC
TNFRSF10B -0.0755145448552805 1.32794029386069 TNFRSF10B Periportal LSEC Endothelial regenerating LSEC
TNFRSF10D 0.0517020326746267 1.9952107158425 TNFRSF10D LSEC (interferon) Endothelial healthy LSEC
TNFRSF12A 5.48164374648459 0.954204866004244 TNFRSF12A Fibroblasts 3 Mesenchymal embolised Mesenchymal
TNFRSF13B -2.20505945862405 -2.31363492338632 TNFRSF13B IgA+ Plasma cells Immune embolised B cells
TNFRSF13C -2.22081654251687 -2.29275529711221 TNFRSF13C B cells Immune regenerating B cells
TNFRSF14 -2.03199069679849 -0.787954500603422 TNFRSF14 activated DCs Immune healthy other Mono-Mac
TNFRSF17 -2.20003550232522 -2.33321910231088 TNFRSF17 IgA+ Plasma cells Immune regenerating B cells
TNFRSF18 -2.23691051186196 -3.80830900995706 TNFRSF18 Treg Immune regenerating T cells
TNFRSF1A -0.736650635610743 0.894431897712008 TNFRSF1A Fibroblasts 1 Mesenchymal regenerating Mesenchymal
TNFRSF1B -3.68228428543679 0.122147866797701 TNFRSF1B Treg Immune regenerating T cells
TNFRSF25 -2.51189153374307 -3.40978305666421 TNFRSF25 ILC3 Immune regenerating ILC
TNFRSF4 -2.25798361481301 -3.79047291605447 TNFRSF4 Treg Immune regenerating T cells
TNFRSF8 -3.44671862305276 0.717509337973849 TNFRSF8 Fibroblasts 3 Mesenchymal embolised Mesenchymal
IFNGR2 -3.54564993561379 0.774344750952975 IFNGR2 activated DCs Immune healthy other Mono-Mac
IFNGR1 -3.48122494400613 0.431123324942843 IFNGR1 cDC1 Immune regenerating other Mono-Mac
TYRO3 -0.674898435484095 1.51178247602011 TYRO3 Fibroblasts 1 Mesenchymal healthy Mesenchymal
VIPR1 4.82842166243918 2.03978521497275 VIPR1 Stellate cells Mesenchymal regenerating Mesenchymal
VIPR2 4.21337086974509 1.53200943143393 VIPR2 VSMC Mesenchymal healthy Mesenchymal
XCR1 -4.50643961609475 1.11429221303488 XCR1 cDC1 Immune regenerating other Mono-Mac
XPR1 -1.26605515659921 0.432524272513644 XPR1 VSMC Mesenchymal healthy Mesenchymal
COL5A3 5.58445126830466 1.22813613088156 COL5A3 Stellate cells Mesenchymal regenerating Mesenchymal
COL12A1 5.47687823592551 1.28192026288535 COL12A1 VSMC Mesenchymal regenerating Mesenchymal
COL26A1 -5.44948523224465 1.14798791081931 COL26A1 pDCs Immune embolised pDCs
COL11A2 -0.304679681669398 2.36751277120139 COL11A2 LSEC (remodelling) Endothelial regenerating LSEC
LAMA3 5.69103295623191 1.00372225911643 LAMA3 Fibroblasts 3 Mesenchymal embolised Mesenchymal
TNC 5.43290717421897 1.21092087895896 TNC VSMC Mesenchymal regenerating Mesenchymal
BMP5 5.35661179839499 1.46892697484519 BMP5 Fibroblasts 2 Mesenchymal regenerating Mesenchymal
TNFSF9 -2.61431973160379 -1.9272341641662 TNFSF9 ab-T cells (stress) Immune embolised T cells
MMP2 6.19963939010032 1.72155720860984 MMP2 Fibroblasts 3 Mesenchymal embolised Mesenchymal
VWF 0.696487302769498 1.63495571286704 VWF EC non-LSEC Endothelial embolised other ECs
OMD 6.50453622161277 2.34040982396628 OMD Fibroblasts 3 Mesenchymal healthy Mesenchymal
F2 5.57242829619773 -3.29187720148538 F2 Hepatocytes Hepatocytes regenerating Hepatocytes
KNG1 5.47133548079856 -3.33138220636819 KNG1 Hepatocytes Hepatocytes regenerating Hepatocytes
BMPR1B 4.81433923064597 2.03793961675192 BMPR1B Stellate cells Mesenchymal embolised Mesenchymal
CCL18 -4.6678079861509 0.0648446765663782 CCL18 Monocytes (TREM2+ CD9+) Immune embolised other Mono-Mac
CSF3 0.709734897006826 1.56437737615134 CSF3 Lymphatic EC Immune regenerating other ECs
DSG1 5.16551310836203 -3.0739564213035 DSG1 Fibroblasts 2 Mesenchymal embolised Mesenchymal
ITGB3 -0.199431826482936 2.44536192090537 ITGB3 LSEC (interferon) Endothelial regenerating LSEC
FGF9 4.179135153879 1.45837361485984 FGF9 VSMC Mesenchymal embolised Mesenchymal
WNT4 5.37741858779319 1.52960927159812 WNT4 Fibroblasts 2 Mesenchymal embolised Mesenchymal
IL11 5.83818442641623 0.814785071921603 IL11 Fibroblasts 3 Mesenchymal embolised Mesenchymal
IL27 5.63975293456443 -3.19289498655771 IL27 Hepatocytes Hepatocytes healthy Hepatocytes
EBI3 -3.91884749115579 1.34727961690451 EBI3 activated DCs Immune healthy other Mono-Mac
HLA-B -1.97849624336831 -0.707347443985685 HLA-B Treg Immune healthy T cells
NGF 5.72121102630027 1.20403320462729 NGF VSMC Mesenchymal regenerating Mesenchymal
ITGB4 0.801138947595434 1.46772868306662 ITGB4 Lymphatic EC Immune embolised other ECs
TNFSF11 5.49017245589621 -2.64378922312234 TNFSF11 ILC3 Immune regenerating ILC
ADORA2B -2.99821608246438 0.402685352874056 ADORA2B Fibroblasts 3 Mesenchymal embolised Mesenchymal
BDKRB1 6.27925784407981 1.29428631932761 BDKRB1 Fibroblasts 3 Mesenchymal regenerating Mesenchymal
COLEC12 0.315966586459951 1.48933822782065 COLEC12 Fibroblasts 3 Mesenchymal regenerating Mesenchymal
CSF3R -4.44786160172097 -0.32973622410272 CSF3R Macrophages Immune regenerating other Mono-Mac
DSC3 5.75730187713035 -1.97295497982477 DSC3 Cholangiocytes Cholangiocytes regenerating Cholangiocytes
EPHA3 5.47576768218406 1.58545214803244 EPHA3 Fibroblasts 2 Mesenchymal embolised Mesenchymal
FZD6 0.257340083707647 1.70901424558188 FZD6 Lymphatic EC Immune regenerating other ECs
FZD8 -0.268707503687068 1.33497650296713 FZD8 Fibroblasts 3 Mesenchymal embolised Mesenchymal
HLA-DPA1 -3.84217064560525 0.528505870414034 HLA-DPA1 cDC1 Immune regenerating other Mono-Mac
IL11RA 6.45053775130637 1.15594060094382 IL11RA Fibroblasts 3 Mesenchymal regenerating Mesenchymal
IL27RA -2.47407477081887 -1.72369976966356 IL27RA Treg Immune healthy T cells
KIR3DL2 -3.75901978195779 -3.06163339941476 KIR3DL2 Infiltrating NK cells Immune embolised ILC
TNFRSF11A -3.9025024670469 1.32273776204611 TNFRSF11A activated DCs Immune regenerating other Mono-Mac
TNFRSF9 -2.25978272141091 -3.79403488962625 TNFRSF9 Treg Immune regenerating T cells
COL8A2 6.46889693557151 1.16247756154563 COL8A2 Fibroblasts 3 Mesenchymal regenerating Mesenchymal
COL7A1 5.45349938689597 1.68044359357382 COL7A1 Fibroblasts 1 Mesenchymal regenerating Mesenchymal
COL4A6 6.47666508971579 1.17904455335166 COL4A6 Fibroblasts 3 Mesenchymal regenerating Mesenchymal
CCL11 5.4139414530886 1.54428608090903 CCL11 Fibroblasts 2 Mesenchymal regenerating Mesenchymal
GDF2 4.82701642333396 2.01612550885703 GDF2 Stellate cells Mesenchymal regenerating Mesenchymal
FGF18 6.44949395476706 1.19089347989585 FGF18 Fibroblasts 3 Mesenchymal regenerating Mesenchymal
IL16 -2.81674258888833 -2.17784821121667 IL16 CD8 ab-T cells 1 Immune healthy T cells
POMC -1.83510224999063 -0.495554974961027 POMC ILC3 Immune healthy ILC
PPY -4.50797836960427 1.10546381146933 PPY cDC1 Immune regenerating other Mono-Mac
TSLP 5.60886056243308 1.65233261258628 TSLP Fibroblasts 1 Mesenchymal regenerating Mesenchymal
CRLF2 -3.97758858383767 1.46137768895651 CRLF2 activated DCs Immune regenerating other Mono-Mac
ITGA11 5.20996815978415 1.10888106496359 ITGA11 VSMC Mesenchymal regenerating Mesenchymal
ACKR2 0.520438075874524 1.58764631421591 ACKR2 Lymphatic EC Immune regenerating other ECs
ACVRL1 0.112472633708791 1.93232614667441 ACVRL1 LSEC (fenestr.) Endothelial healthy LSEC
GRIN2A 5.73726708709128 -2.03297751276468 GRIN2A Cholangiocytes Cholangiocytes embolised Cholangiocytes
MC1R 5.31816489516623 1.23975927503134 MC1R VSMC Mesenchymal regenerating Mesenchymal
PLXNA3 -2.13439076126687 -0.860783955740674 PLXNA3 CD8 ab-T cells 2 Immune healthy T cells
