# Supplementary material for: Cell atlas of the regenerating human liver after portal vein embolization
Source: Nat Commun. 2024 Jul 11;15:5827. doi: 10.1038/s41467-024-49236-7 (PMC11239663; doi:10.1038/s41467-024-49236-7)
Supplement: Supplementary file 17 — Source Data [file 41467_2024_49236_MOESM17_ESM.zip › fig_data/extdatafig5d.txt]

nCount_SCT nFeature_SCT Name Donor Fraction Condition keep_allfilt
AAACCTGAGTGACATA 5997 2101 sc_H1 HD1 EKS healthy Yes
AAACCTGGTACGACCC 6573 1922 sc_H1 HD1 EKS healthy Yes
AAACCTGGTCGAATCT 5717 1859 sc_H1 HD1 EKS healthy Yes
AAACCTGGTTATGCGT 7394 2331 sc_H1 HD1 EKS healthy Yes
AAACCTGGTTCCCGAG 5999 1977 sc_H1 HD1 EKS healthy Yes
AAACCTGGTTCCGGCA 6567 1983 sc_H1 HD1 EKS healthy No
AAACCTGTCAAGATCC 7608 3060 sc_H1 HD1 EKS healthy Yes
AAACCTGTCAATAAGG 8106 2387 sc_H1 HD1 EKS healthy No
AAACCTGTCCAGAAGG 7248 2716 sc_H1 HD1 EKS healthy Yes
AAACCTGTCCTTTCTC 8650 2341 sc_H1 HD1 EKS healthy No
AAACGGGAGTGGTAAT 5728 1794 sc_H1 HD1 EKS healthy Yes
AAACGGGCAGTCAGAG 6145 1065 sc_H1 HD1 EKS healthy Yes
AAACGGGTCTTGACGA 6093 1929 sc_H1 HD1 EKS healthy Yes
AAAGATGAGCTGCAAG 6953 1361 sc_H1 HD1 EKS healthy Yes
AAAGATGAGTGTCTCA 7532 2300 sc_H1 HD1 EKS healthy Yes
AAAGATGCATCCGTGG 7540 2153 sc_H1 HD1 EKS healthy Yes
AAAGATGCATTTGCTT 5972 1819 sc_H1 HD1 EKS healthy Yes
AAAGATGTCGTCGTTC 7675 2074 sc_H1 HD1 EKS healthy Yes
AAAGCAACAGATTGCT 9441 1190 sc_H1 HD1 EKS healthy Yes
AAAGCAAGTGTGGCTC 6837 2235 sc_H1 HD1 EKS healthy Yes
AAAGCAAGTTATCGGT 5725 1318 sc_H1 HD1 EKS healthy Yes
AAAGCAATCGGAAATA 5691 1837 sc_H1 HD1 EKS healthy Yes
AAAGTAGAGCTTTGGT 8640 2561 sc_H1 HD1 EKS healthy Yes
AAAGTAGCAATGACCT 5768 1621 sc_H1 HD1 EKS healthy Yes
AAAGTAGCAGACACTT 5684 1224 sc_H1 HD1 EKS healthy Yes
AAAGTAGGTCCGAATT 6375 1933 sc_H1 HD1 EKS healthy Yes
AAAGTAGGTTCAACCA 8636 2187 sc_H1 HD1 EKS healthy Yes
AAAGTAGTCCCATTTA 7700 2956 sc_H1 HD1 EKS healthy Yes
AAAGTAGTCCTGCTTG 8604 1887 sc_H1 HD1 EKS healthy Yes
AAAGTAGTCTTGAGGT 7995 3003 sc_H1 HD1 EKS healthy No
AAATGCCAGATCCCAT 6285 1119 sc_H1 HD1 EKS healthy Yes
AAATGCCAGGCTCATT 6113 1045 sc_H1 HD1 EKS healthy Yes
AAATGCCCAACCGCCA 7575 1889 sc_H1 HD1 EKS healthy Yes
AAATGCCCAGACACTT 5735 1814 sc_H1 HD1 EKS healthy Yes
AAATGCCCAGCGAACA 8075 2227 sc_H1 HD1 EKS healthy No
AAATGCCGTAAAGGAG 6930 2485 sc_H1 HD1 EKS healthy Yes
AAATGCCGTGAGGGAG 9935 1633 sc_H1 HD1 EKS healthy Yes
AAATGCCTCAACTCTT 6889 1364 sc_H1 HD1 EKS healthy No
AAATGCCTCTCGAGTA 6228 457 sc_H1 HD1 EKS healthy No
AACACGTAGATCCCGC 6334 1921 sc_H1 HD1 EKS healthy Yes
AACACGTAGTGGCACA 8370 2080 sc_H1 HD1 EKS healthy No
AACACGTCAACGCACC 5438 1500 sc_H1 HD1 EKS healthy Yes
AACACGTCACAGGAGT 7446 1937 sc_H1 HD1 EKS healthy No
AACACGTGTAAATGTG 6027 2065 sc_H1 HD1 EKS healthy Yes
AACACGTGTAGATTAG 8186 2470 sc_H1 HD1 EKS healthy No
AACACGTGTCACAAGG 5738 1746 sc_H1 HD1 EKS healthy Yes
AACACGTTCATCACCC 5755 1248 sc_H1 HD1 EKS healthy Yes
AACACGTTCCCAAGAT 6379 152 sc_H1 HD1 EKS healthy No
AACCATGAGAATGTTG 7355 1763 sc_H1 HD1 EKS healthy Yes
AACCATGAGAGTGAGA 5647 1274 sc_H1 HD1 EKS healthy Yes
AACCATGAGGATTCGG 5892 1024 sc_H1 HD1 EKS healthy Yes
AACCATGCACAAGCCC 7157 2336 sc_H1 HD1 EKS healthy Yes
AACCATGTCCCTCAGT 6733 2446 sc_H1 HD1 EKS healthy Yes
AACGTTGAGACGCTTT 7208 2516 sc_H1 HD1 EKS healthy Yes
AACGTTGAGTCGATAA 5888 1877 sc_H1 HD1 EKS healthy Yes
AACGTTGGTAGGAGTC 5853 1058 sc_H1 HD1 EKS healthy Yes
AACGTTGTCCAGTATG 7511 1736 sc_H1 HD1 EKS healthy Yes
AACGTTGTCGAGAGCA 5839 1894 sc_H1 HD1 EKS healthy Yes
AACGTTGTCGATCCCT 7095 1541 sc_H1 HD1 EKS healthy Yes
AACGTTGTCTTTAGGG 6824 169 sc_H1 HD1 EKS healthy No
AACTCAGAGTAGTGCG 6100 871 sc_H1 HD1 EKS healthy Yes
AACTCAGCACCATGTA 8514 2218 sc_H1 HD1 EKS healthy No
AACTCAGTCTGCTTGC 6578 2331 sc_H1 HD1 EKS healthy Yes
AACTCAGTCTGTTGAG 5861 1107 sc_H1 HD1 EKS healthy Yes
AACTCCCAGAGTCGGT 5723 1756 sc_H1 HD1 EKS healthy Yes
AACTCCCAGCTCCTCT 8475 2097 sc_H1 HD1 EKS healthy No
AACTCCCAGGCTAGAC 6430 1190 sc_H1 HD1 EKS healthy Yes
AACTCCCCAATGGATA 6141 222 sc_H1 HD1 EKS healthy No
AACTCCCGTAGTAGTA 7163 1457 sc_H1 HD1 EKS healthy Yes
AACTCCCGTTTGTTTC 7404 1726 sc_H1 HD1 EKS healthy Yes
AACTCTTAGGTGCACA 6592 1386 sc_H1 HD1 EKS healthy Yes
AACTCTTGTGCACTTA 6660 2359 sc_H1 HD1 EKS healthy Yes
AACTCTTTCATAAAGG 6329 2183 sc_H1 HD1 EKS healthy Yes
AACTCTTTCCACGCAG 7276 2625 sc_H1 HD1 EKS healthy Yes
AACTCTTTCCTATGTT 8950 1970 sc_H1 HD1 EKS healthy Yes
AACTGGTCAATCGGTT 6265 169 sc_H1 HD1 EKS healthy No
AACTGGTCATCCCACT 8657 1905 sc_H1 HD1 EKS healthy Yes
AACTGGTGTAAGGATT 7341 1587 sc_H1 HD1 EKS healthy Yes
AACTGGTGTTGATTCG 7317 1563 sc_H1 HD1 EKS healthy No
AACTTTCAGAATGTTG 7105 2765 sc_H1 HD1 EKS healthy Yes
AACTTTCAGCCACGCT 8513 1911 sc_H1 HD1 EKS healthy No
AACTTTCAGCCAGTAG 5901 1961 sc_H1 HD1 EKS healthy Yes
AACTTTCAGGTTCCTA 8648 2248 sc_H1 HD1 EKS healthy Yes
AACTTTCCAAGTCATC 6954 2547 sc_H1 HD1 EKS healthy Yes
AACTTTCCAATGCCAT 6124 176 sc_H1 HD1 EKS healthy No
AACTTTCGTGAGGCTA 8349 2000 sc_H1 HD1 EKS healthy Yes
AAGACCTAGAGTACAT 5745 1656 sc_H1 HD1 EKS healthy Yes
AAGACCTAGGATTCGG 7377 2708 sc_H1 HD1 EKS healthy Yes
AAGACCTCAGCTGGCT 5932 888 sc_H1 HD1 EKS healthy Yes
AAGACCTCAGGAACGT 7287 1664 sc_H1 HD1 EKS healthy Yes
AAGACCTCATTAACCG 6614 2255 sc_H1 HD1 EKS healthy Yes
AAGACCTCATTGTGCA 6325 144 sc_H1 HD1 EKS healthy No
AAGCCGCAGAGTCTGG 6125 1021 sc_H1 HD1 EKS healthy Yes
AAGCCGCAGCCTTGAT 6535 1518 sc_H1 HD1 EKS healthy No
AAGCCGCAGCTAGGCA 8921 2082 sc_H1 HD1 EKS healthy Yes
AAGCCGCAGGGATACC 6237 2058 sc_H1 HD1 EKS healthy Yes
AAGCCGCAGTGCCATT 8598 3854 sc_H1 HD1 EKS healthy Yes
AAGCCGCCACCAACCG 5568 1764 sc_H1 HD1 EKS healthy Yes
AAGCCGCCATCGGAAG 5957 1623 sc_H1 HD1 EKS healthy Yes
AAGCCGCGTAAAGTCA 8602 1901 sc_H1 HD1 EKS healthy Yes
AAGCCGCGTATTCTCT 6418 1134 sc_H1 HD1 EKS healthy Yes
AAGCCGCGTGCTAGCC 5728 1717 sc_H1 HD1 EKS healthy Yes
AAGCCGCTCCGCATCT 8548 3703 sc_H1 HD1 EKS healthy Yes
AAGCCGCTCGGAATCT 9032 888 sc_H1 HD1 EKS healthy Yes
AAGCCGCTCTAACCGA 6106 996 sc_H1 HD1 EKS healthy Yes
AAGCCGCTCTATCCCG 6201 1054 sc_H1 HD1 EKS healthy Yes
AAGGAGCAGCTAAGAT 7351 1957 sc_H1 HD1 EKS healthy Yes
AAGGAGCAGTTCGATC 5915 1873 sc_H1 HD1 EKS healthy Yes
AAGGAGCCATTACCTT 7239 2567 sc_H1 HD1 EKS healthy Yes
AAGGAGCGTACAGACG 5874 1733 sc_H1 HD1 EKS healthy Yes
AAGGAGCGTGAGGGAG 8610 2108 sc_H1 HD1 EKS healthy Yes
AAGGAGCGTTACCGAT 6067 1601 sc_H1 HD1 EKS healthy Yes
AAGGAGCTCCCTAATT 8805 1697 sc_H1 HD1 EKS healthy No
AAGGCAGAGAACTGTA 7249 2020 sc_H1 HD1 EKS healthy Yes
AAGGCAGAGCAACGGT 7109 1454 sc_H1 HD1 EKS healthy Yes
AAGGCAGAGTAGGCCA 8406 1671 sc_H1 HD1 EKS healthy No
AAGGCAGAGTGGTCCC 5489 1522 sc_H1 HD1 EKS healthy Yes
AAGGCAGCAATGGAGC 8170 2668 sc_H1 HD1 EKS healthy Yes
AAGGCAGCAGTGGGAT 9683 4192 sc_H1 HD1 EKS healthy Yes
AAGGTTCAGGCATGTG 6020 1432 sc_H1 HD1 EKS healthy Yes
AAGGTTCCAACAACCT 6137 1162 sc_H1 HD1 EKS healthy Yes
AAGGTTCCAGCCTGTG 6338 2188 sc_H1 HD1 EKS healthy Yes
AAGGTTCGTACCGGCT 5786 1552 sc_H1 HD1 EKS healthy Yes
AAGGTTCGTGCGCTTG 6108 970 sc_H1 HD1 EKS healthy Yes
AAGGTTCGTGTAACGG 6411 2272 sc_H1 HD1 EKS healthy Yes
AAGGTTCTCGTTGACA 6020 997 sc_H1 HD1 EKS healthy Yes
AAGTCTGAGCAACGGT 5999 1641 sc_H1 HD1 EKS healthy Yes
AAGTCTGAGGCCCTTG 5492 1608 sc_H1 HD1 EKS healthy Yes
AAGTCTGCACCAGATT 6920 2528 sc_H1 HD1 EKS healthy Yes
AAGTCTGCACGCCAGT 7224 2108 sc_H1 HD1 EKS healthy No
AAGTCTGCATCTCGCT 7354 2841 sc_H1 HD1 EKS healthy Yes
AAGTCTGGTTACAGAA 5740 1674 sc_H1 HD1 EKS healthy Yes
AAGTCTGTCACCCGAG 6046 880 sc_H1 HD1 EKS healthy Yes
AAGTCTGTCCTCAATT 5698 1682 sc_H1 HD1 EKS healthy Yes
AATCCAGAGCGTGAAC 6012 1441 sc_H1 HD1 EKS healthy No
AATCCAGAGGCAGTCA 6029 1631 sc_H1 HD1 EKS healthy Yes
AATCCAGCATCGGACC 7452 2175 sc_H1 HD1 EKS healthy Yes
AATCCAGTCATGTGGT 7639 3124 sc_H1 HD1 EKS healthy Yes
AATCGGTAGACGCACA 6611 2351 sc_H1 HD1 EKS healthy Yes
AATCGGTAGACTACAA 5539 1665 sc_H1 HD1 EKS healthy Yes
AATCGGTAGTATTGGA 11206 847 sc_H1 HD1 EKS healthy Yes
AATCGGTCATCCTTGC 7883 2780 sc_H1 HD1 EKS healthy Yes
AATCGGTGTCAAACTC 6718 1912 sc_H1 HD1 EKS healthy Yes
AATCGGTGTCAAGCGA 8430 2368 sc_H1 HD1 EKS healthy No
AATCGGTGTGGCTCCA 6464 129 sc_H1 HD1 EKS healthy No
AATCGGTTCTACTCAT 6731 2382 sc_H1 HD1 EKS healthy Yes
ACACCAAAGACGCAAC 7209 2040 sc_H1 HD1 EKS healthy Yes
ACACCAAAGACTAGGC 5540 1633 sc_H1 HD1 EKS healthy Yes
ACACCAAAGGATGGAA 6389 2209 sc_H1 HD1 EKS healthy Yes
ACACCAAAGGGAGTAA 8587 2019 sc_H1 HD1 EKS healthy No
ACACCAAAGTCATCCA 5603 1584 sc_H1 HD1 EKS healthy No
ACACCAACACGAAACG 5667 1173 sc_H1 HD1 EKS healthy Yes
ACACCAACACGAAAGC 5784 1151 sc_H1 HD1 EKS healthy Yes
ACACCAACATGTAAGA 5542 1400 sc_H1 HD1 EKS healthy Yes
ACACCAACATTTCACT 5926 2071 sc_H1 HD1 EKS healthy Yes
ACACCAATCCAGATCA 7878 2814 sc_H1 HD1 EKS healthy No
ACACCAATCTGCCCTA 9123 3905 sc_H1 HD1 EKS healthy Yes
ACACCCTAGACTACAA 8533 1981 sc_H1 HD1 EKS healthy Yes
ACACCCTAGTTACCCA 8449 1769 sc_H1 HD1 EKS healthy Yes
ACACCCTAGTTAGGTA 8834 1873 sc_H1 HD1 EKS healthy Yes
ACACCCTCAACACCTA 8657 2594 sc_H1 HD1 EKS healthy Yes
ACACCCTTCATAGCAC 5840 1874 sc_H1 HD1 EKS healthy Yes
ACACCCTTCCAAATGC 8601 2586 sc_H1 HD1 EKS healthy Yes
ACACCCTTCGGCCGAT 6860 2775 sc_H1 HD1 EKS healthy Yes
ACACCCTTCTGGTGTA 8607 1906 sc_H1 HD1 EKS healthy Yes
ACACCGGAGTACGACG 6440 2086 sc_H1 HD1 EKS healthy Yes
ACACCGGCACCATCCT 6050 1985 sc_H1 HD1 EKS healthy Yes
ACACCGGGTCAAAGCG 7047 2565 sc_H1 HD1 EKS healthy Yes
ACACCGGGTCTCCACT 8066 3119 sc_H1 HD1 EKS healthy Yes
ACACCGGGTGAACCTT 7216 2215 sc_H1 HD1 EKS healthy Yes
ACACCGGTCGGCTTGG 6283 2296 sc_H1 HD1 EKS healthy Yes
ACACCGGTCGGTCCGA 6092 1657 sc_H1 HD1 EKS healthy Yes
ACACTGAAGATGCCAG 6841 2512 sc_H1 HD1 EKS healthy Yes
ACACTGAAGCTACCGC 7390 1536 sc_H1 HD1 EKS healthy Yes
ACACTGACACATTAGC 6679 1725 sc_H1 HD1 EKS healthy Yes
ACACTGACAGACAAGC 5629 1592 sc_H1 HD1 EKS healthy Yes
ACACTGACATTGAGCT 7461 1632 sc_H1 HD1 EKS healthy No
ACACTGAGTAACGCGA 6804 1250 sc_H1 HD1 EKS healthy Yes
ACACTGAGTACTTGAC 6225 2065 sc_H1 HD1 EKS healthy Yes
ACACTGATCGTACGGC 7739 2970 sc_H1 HD1 EKS healthy Yes
ACAGCCGCAGTCGTGC 8216 3331 sc_H1 HD1 EKS healthy Yes
ACAGCCGGTCGATTGT 6227 102 sc_H1 HD1 EKS healthy No
ACAGCCGGTCTTCGTC 6974 1146 sc_H1 HD1 EKS healthy No
ACAGCCGGTGCAACGA 6370 1073 sc_H1 HD1 EKS healthy Yes
ACAGCCGGTGTTTGGT 6013 1700 sc_H1 HD1 EKS healthy Yes
ACAGCCGTCATCACCC 6585 180 sc_H1 HD1 EKS healthy No
ACAGCCGTCCCTCAGT 8511 3795 sc_H1 HD1 EKS healthy Yes
ACAGCCGTCCGCATAA 8082 3254 sc_H1 HD1 EKS healthy Yes
ACAGCTAAGAGGGCTT 5633 1731 sc_H1 HD1 EKS healthy Yes
ACAGCTACACGAGGTA 6104 2109 sc_H1 HD1 EKS healthy Yes
ACAGCTATCAATACCG 12436 720 sc_H1 HD1 EKS healthy Yes
ACAGCTATCACATAGC 7605 1460 sc_H1 HD1 EKS healthy Yes
ACATACGAGGTTCCTA 7497 2485 sc_H1 HD1 EKS healthy Yes
ACATCAGAGACAAGCC 5968 1221 sc_H1 HD1 EKS healthy Yes
ACATCAGCAGCGTTCG 7263 1963 sc_H1 HD1 EKS healthy Yes
ACATCAGGTCGGCATC 5810 982 sc_H1 HD1 EKS healthy Yes
ACATCAGGTGCAGGTA 7196 1485 sc_H1 HD1 EKS healthy Yes
ACATCAGTCAAGGCTT 6206 1102 sc_H1 HD1 EKS healthy Yes
ACATCAGTCTACTCAT 7707 2495 sc_H1 HD1 EKS healthy Yes
ACATGGTAGGTGTTAA 6156 155 sc_H1 HD1 EKS healthy No
ACATGGTCAAGGTTTC 7252 1777 sc_H1 HD1 EKS healthy Yes
ACATGGTCACATTTCT 8193 3367 sc_H1 HD1 EKS healthy Yes
ACATGGTCATCGGAAG 6366 1054 sc_H1 HD1 EKS healthy No
ACATGGTCATGAGCGA 8860 1974 sc_H1 HD1 EKS healthy Yes
ACATGGTGTGTTGGGA 6524 1275 sc_H1 HD1 EKS healthy Yes
ACATGGTGTTACGGAG 9746 1045 sc_H1 HD1 EKS healthy Yes
ACATGGTTCGGTCCGA 5815 1948 sc_H1 HD1 EKS healthy Yes
ACCAGTACACATTTCT 7326 1720 sc_H1 HD1 EKS healthy Yes
ACCAGTACATGCCACG 5872 1592 sc_H1 HD1 EKS healthy Yes
ACCAGTAGTAGAGTGC 7862 2746 sc_H1 HD1 EKS healthy Yes
ACCAGTAGTCACCTAA 9248 1381 sc_H1 HD1 EKS healthy Yes
ACCAGTATCCGTTGCT 9380 3115 sc_H1 HD1 EKS healthy No
ACCAGTATCGCAGGCT 7676 3008 sc_H1 HD1 EKS healthy Yes
ACCAGTATCTTTAGGG 5939 2023 sc_H1 HD1 EKS healthy Yes
ACCCACTAGAAACGAG 7691 1768 sc_H1 HD1 EKS healthy Yes
ACCCACTAGCCAGTAG 7069 2354 sc_H1 HD1 EKS healthy Yes
ACCCACTCACAGCCCA 7377 2432 sc_H1 HD1 EKS healthy Yes
ACCCACTCACCTGGTG 6939 2516 sc_H1 HD1 EKS healthy Yes
ACCCACTGTCGAATCT 7059 1577 sc_H1 HD1 EKS healthy Yes
ACCCACTTCACCCTCA 7512 1798 sc_H1 HD1 EKS healthy No
ACCCACTTCCTTTCTC 5864 1484 sc_H1 HD1 EKS healthy Yes
ACCGTAAAGAGATGAG 6386 1990 sc_H1 HD1 EKS healthy Yes
ACCGTAAAGGCCCTTG 7443 1714 sc_H1 HD1 EKS healthy Yes
ACCGTAACACTAGTAC 5783 1813 sc_H1 HD1 EKS healthy Yes
ACCGTAAGTACCCAAT 8600 3109 sc_H1 HD1 EKS healthy No
ACCGTAAGTGTGAATA 7479 1843 sc_H1 HD1 EKS healthy Yes
ACCGTAAGTTCAGTAC 7770 1905 sc_H1 HD1 EKS healthy Yes
ACCTTTACAGTCGATT 5738 1928 sc_H1 HD1 EKS healthy Yes
ACCTTTAGTAAGTTCC 6181 133 sc_H1 HD1 EKS healthy No
ACCTTTAGTGAGTATA 5994 814 sc_H1 HD1 EKS healthy Yes
ACGAGCCAGATAGCAT 6160 627 sc_H1 HD1 EKS healthy No
ACGAGCCAGCCACGTC 5957 1743 sc_H1 HD1 EKS healthy Yes
ACGAGCCCAGGTCGTC 5890 1600 sc_H1 HD1 EKS healthy Yes
ACGAGCCGTCGAGATG 9611 4028 sc_H1 HD1 EKS healthy Yes
ACGAGCCTCTCACATT 5622 1819 sc_H1 HD1 EKS healthy Yes
ACGAGGAAGTACGTTC 8648 1969 sc_H1 HD1 EKS healthy Yes
ACGAGGACACCTCGTT 6249 1799 sc_H1 HD1 EKS healthy Yes
ACGAGGACAGACGCAA 6024 1309 sc_H1 HD1 EKS healthy Yes
ACGAGGAGTACAGTGG 5411 1712 sc_H1 HD1 EKS healthy Yes
ACGAGGAGTCGTTGTA 8298 3266 sc_H1 HD1 EKS healthy Yes
ACGAGGATCGTGGACC 5952 1447 sc_H1 HD1 EKS healthy Yes
ACGATACAGACACTAA 7355 1251 sc_H1 HD1 EKS healthy No
ACGATACAGACTAAGT 8175 2127 sc_H1 HD1 EKS healthy Yes
ACGATACAGCACCGCT 8589 1720 sc_H1 HD1 EKS healthy Yes
ACGATACAGCTTATCG 8544 3721 sc_H1 HD1 EKS healthy Yes
ACGATACAGGAGTAGA 5874 865 sc_H1 HD1 EKS healthy Yes
ACGATACGTGAGGGTT 6584 2280 sc_H1 HD1 EKS healthy Yes
ACGATACGTGGTACAG 6311 1184 sc_H1 HD1 EKS healthy Yes
ACGATACTCACGATGT 6521 2303 sc_H1 HD1 EKS healthy Yes
ACGATGTCACAGCCCA 7884 2899 sc_H1 HD1 EKS healthy Yes
ACGATGTCACGACTCG 8838 2011 sc_H1 HD1 EKS healthy Yes
ACGATGTGTCCTCTTG 7503 2125 sc_H1 HD1 EKS healthy Yes
ACGATGTGTTCGCTAA 6601 2178 sc_H1 HD1 EKS healthy Yes
ACGATGTTCTGCAGTA 8727 2419 sc_H1 HD1 EKS healthy No
ACGCAGCAGCACACAG 6023 1818 sc_H1 HD1 EKS healthy Yes
ACGCAGCGTTGCGTTA 7972 2278 sc_H1 HD1 EKS healthy No
ACGCAGCTCGACAGCC 6607 2446 sc_H1 HD1 EKS healthy Yes
ACGCCAGAGCGCTCCA 5740 1583 sc_H1 HD1 EKS healthy Yes
ACGCCAGAGGCTAGCA 8634 2531 sc_H1 HD1 EKS healthy No
ACGCCAGCACGGCGTT 6933 1536 sc_H1 HD1 EKS healthy No
ACGCCAGCAGGTCGTC 5883 969 sc_H1 HD1 EKS healthy Yes
ACGCCAGTCCTTGACC 6791 1048 sc_H1 HD1 EKS healthy No
ACGCCGAAGAGTACCG 6408 2215 sc_H1 HD1 EKS healthy Yes
ACGCCGAAGATACACA 9600 4204 sc_H1 HD1 EKS healthy Yes
ACGCCGAAGTGTCCCG 5854 1086 sc_H1 HD1 EKS healthy Yes
ACGCCGACAAGGACAC 5929 1275 sc_H1 HD1 EKS healthy Yes
ACGCCGACAATGACCT 8721 2144 sc_H1 HD1 EKS healthy Yes
ACGCCGACACCACGTG 7186 1408 sc_H1 HD1 EKS healthy Yes
ACGCCGATCCGTTGTC 5690 1802 sc_H1 HD1 EKS healthy Yes
ACGCCGATCGAATGGG 8838 3018 sc_H1 HD1 EKS healthy No
ACGGAGAAGATGGCGT 6703 1202 sc_H1 HD1 EKS healthy Yes
ACGGAGAAGTGTGAAT 7151 1328 sc_H1 HD1 EKS healthy No
ACGGAGACAAGGGTCA 6642 1452 sc_H1 HD1 EKS healthy Yes
ACGGAGAGTAAAGTCA 5803 1907 sc_H1 HD1 EKS healthy Yes
ACGGAGAGTTATGCGT 6466 1142 sc_H1 HD1 EKS healthy Yes
ACGGAGATCACGCATA 5872 1008 sc_H1 HD1 EKS healthy Yes
ACGGAGATCCTCTAGC 7479 2717 sc_H1 HD1 EKS healthy Yes
ACGGAGATCGAGAGCA 5968 1886 sc_H1 HD1 EKS healthy Yes
ACGGAGATCTCAAACG 7923 3074 sc_H1 HD1 EKS healthy Yes
ACGGCCAAGACTGGGT 8449 2390 sc_H1 HD1 EKS healthy No
ACGGCCAAGCGCTTAT 8674 3421 sc_H1 HD1 EKS healthy Yes
ACGGCCAAGGCACATG 8364 1497 sc_H1 HD1 EKS healthy No
ACGGCCAGTCCATCCT 8254 3248 sc_H1 HD1 EKS healthy Yes
ACGGCCAGTTGCCTCT 5762 1078 sc_H1 HD1 EKS healthy Yes
ACGGCCATCACCGTAA 7533 2714 sc_H1 HD1 EKS healthy Yes
ACGGGCTAGCCAACAG 6400 2291 sc_H1 HD1 EKS healthy Yes
ACGGGCTAGCTGCCCA 6171 977 sc_H1 HD1 EKS healthy Yes
ACGGGCTAGTACACCT 6607 2235 sc_H1 HD1 EKS healthy Yes
ACGGGCTCACTTCTGC 8166 1858 sc_H1 HD1 EKS healthy Yes
ACGGGCTGTTGGACCC 6111 1839 sc_H1 HD1 EKS healthy Yes
ACGGGCTTCAGTTCGA 8265 2081 sc_H1 HD1 EKS healthy No
ACGGGTCAGCAATATG 9443 1887 sc_H1 HD1 EKS healthy No
ACGGGTCGTCCGTCAG 6182 976 sc_H1 HD1 EKS healthy Yes
ACGGGTCGTGGGTATG 5922 1991 sc_H1 HD1 EKS healthy Yes
ACGGGTCGTTACGTCA 5689 1190 sc_H1 HD1 EKS healthy Yes
ACGGGTCGTTTGGGCC 7602 2077 sc_H1 HD1 EKS healthy Yes
ACGGGTCTCCTTCAAT 8726 2016 sc_H1 HD1 EKS healthy Yes
ACGGGTCTCTGTTGAG 8410 2041 sc_H1 HD1 EKS healthy No
ACGTCAAAGAGTTGGC 7453 2838 sc_H1 HD1 EKS healthy Yes
ACGTCAAAGTGCAAGC 9003 3186 sc_H1 HD1 EKS healthy No
ACGTCAAAGTTCGCGC 8570 1793 sc_H1 HD1 EKS healthy Yes
ACGTCAACAAGCCCAC 6341 2226 sc_H1 HD1 EKS healthy Yes
ACGTCAACACACTGCG 6408 2267 sc_H1 HD1 EKS healthy No
ACGTCAACATAAAGGT 8571 1914 sc_H1 HD1 EKS healthy Yes
ACGTCAAGTCCCTTGT 7588 2176 sc_H1 HD1 EKS healthy Yes
ACGTCAAGTGTTGGGA 6330 1733 sc_H1 HD1 EKS healthy Yes
ACGTCAATCACCGTAA 8511 1699 sc_H1 HD1 EKS healthy No
ACGTCAATCAGCAACT 8119 3153 sc_H1 HD1 EKS healthy Yes
ACGTCAATCAGGATCT 6450 1274 sc_H1 HD1 EKS healthy Yes
ACGTCAATCGCCGTGA 7022 1544 sc_H1 HD1 EKS healthy Yes
ACTATCTCATCCGTGG 6720 1198 sc_H1 HD1 EKS healthy No
ACTATCTGTAAGGGAA 7190 2410 sc_H1 HD1 EKS healthy Yes
ACTATCTGTCGAACAG 6369 1480 sc_H1 HD1 EKS healthy Yes
ACTGAACAGATGCCTT 5743 1704 sc_H1 HD1 EKS healthy Yes
ACTGAACCAAACCCAT 6093 1211 sc_H1 HD1 EKS healthy Yes
ACTGAACGTCCTCCAT 6355 120 sc_H1 HD1 EKS healthy No
ACTGAACGTGCGATAG 8378 2323 sc_H1 HD1 EKS healthy No
ACTGAACTCCGCAAGC 7431 1962 sc_H1 HD1 EKS healthy Yes
ACTGAGTAGTCTCAAC 6615 2300 sc_H1 HD1 EKS healthy Yes
ACTGAGTGTGAGTGAC 5898 1899 sc_H1 HD1 EKS healthy Yes
ACTGAGTTCGTAGGAG 7357 1786 sc_H1 HD1 EKS healthy Yes
ACTGATGCAGGGAGAG 6485 97 sc_H1 HD1 EKS healthy No
ACTGATGGTCTAAAGA 8955 1735 sc_H1 HD1 EKS healthy Yes
ACTGATGTCGGTGTTA 8562 1900 sc_H1 HD1 EKS healthy Yes
ACTGCTCAGAAACGAG 6293 187 sc_H1 HD1 EKS healthy No
ACTGCTCAGCAGGTCA 6467 1405 sc_H1 HD1 EKS healthy Yes
ACTGCTCCAAATCCGT 6559 2410 sc_H1 HD1 EKS healthy Yes
ACTGCTCCAATAAGCA 7626 1258 sc_H1 HD1 EKS healthy Yes
ACTGCTCCAATACGCT 6649 1604 sc_H1 HD1 EKS healthy Yes
ACTGCTCGTACCCAAT 7327 2539 sc_H1 HD1 EKS healthy Yes
ACTGTCCAGAGTCGGT 6427 1287 sc_H1 HD1 EKS healthy Yes
ACTGTCCAGCTCAACT 7376 151 sc_H1 HD1 EKS healthy No
ACTGTCCAGTAACCCT 7242 2796 sc_H1 HD1 EKS healthy Yes
ACTGTCCCAGATGGCA 6213 1281 sc_H1 HD1 EKS healthy Yes
ACTGTCCTCGTTGACA 8644 2452 sc_H1 HD1 EKS healthy Yes
ACTGTCCTCTTATCTG 6399 1346 sc_H1 HD1 EKS healthy Yes
ACTTACTAGCCAGGAT 6135 581 sc_H1 HD1 EKS healthy No
ACTTACTAGGCCATAG 7023 2273 sc_H1 HD1 EKS healthy Yes
ACTTACTCAACAACCT 5911 993 sc_H1 HD1 EKS healthy Yes
ACTTACTCAGTTAACC 6236 1491 sc_H1 HD1 EKS healthy Yes
ACTTACTGTTAAGGGC 7268 2876 sc_H1 HD1 EKS healthy Yes
ACTTACTTCGGCCGAT 5722 1127 sc_H1 HD1 EKS healthy Yes
ACTTACTTCTCAAACG 5501 1583 sc_H1 HD1 EKS healthy No
ACTTGTTAGGCACATG 8607 2016 sc_H1 HD1 EKS healthy No
ACTTGTTCATCCGCGA 6670 1300 sc_H1 HD1 EKS healthy Yes
ACTTGTTCATCGTCGG 8850 3681 sc_H1 HD1 EKS healthy Yes
ACTTGTTGTGAAAGAG 6198 1151 sc_H1 HD1 EKS healthy Yes
ACTTTCAAGCTTCGCG 6528 1377 sc_H1 HD1 EKS healthy Yes
ACTTTCAAGTGTCCCG 8499 1991 sc_H1 HD1 EKS healthy No
ACTTTCACACTTACGA 8565 3708 sc_H1 HD1 EKS healthy Yes
ACTTTCAGTAACGTTC 5668 1544 sc_H1 HD1 EKS healthy Yes
ACTTTCAGTACGACCC 8661 1988 sc_H1 HD1 EKS healthy Yes
ACTTTCAGTATTACCG 6621 133 sc_H1 HD1 EKS healthy No
AGAATAGAGCTAGTCT 7081 1595 sc_H1 HD1 EKS healthy Yes
AGAATAGTCAACGCTA 7104 2607 sc_H1 HD1 EKS healthy Yes
AGAATAGTCTGGCGAC 8617 2025 sc_H1 HD1 EKS healthy Yes
AGACGTTAGAGAACAG 5803 1408 sc_H1 HD1 EKS healthy Yes
AGACGTTAGGTCATCT 5803 1275 sc_H1 HD1 EKS healthy Yes
AGACGTTCACAGACTT 6447 2064 sc_H1 HD1 EKS healthy Yes
AGACGTTGTACTCTCC 6493 1292 sc_H1 HD1 EKS healthy Yes
AGACGTTGTTTGGGCC 5598 1425 sc_H1 HD1 EKS healthy Yes
AGAGCGAAGCTGGAAC 7371 2232 sc_H1 HD1 EKS healthy Yes
AGAGCGACAAGGACAC 5892 1434 sc_H1 HD1 EKS healthy Yes
AGAGCGACAGGAATCG 8198 3210 sc_H1 HD1 EKS healthy Yes
AGAGCGAGTTGGTTTG 8091 3229 sc_H1 HD1 EKS healthy Yes
AGAGCGATCAAGGTAA 5811 1915 sc_H1 HD1 EKS healthy Yes
AGAGCGATCGGATGGA 6970 1327 sc_H1 HD1 EKS healthy Yes
AGAGCGATCTTCCTTC 6174 124 sc_H1 HD1 EKS healthy No
AGAGCTTAGTGTTAGA 5528 1755 sc_H1 HD1 EKS healthy Yes
AGAGCTTCATGCCTAA 6290 133 sc_H1 HD1 EKS healthy No
AGAGCTTGTCATATCG 8592 2379 sc_H1 HD1 EKS healthy No
AGAGCTTTCTCGATGA 5928 1742 sc_H1 HD1 EKS healthy Yes
AGAGCTTTCTTACCGC 6389 1252 sc_H1 HD1 EKS healthy Yes
AGAGTGGAGGCTAGCA 7259 1009 sc_H1 HD1 EKS healthy Yes
AGAGTGGAGTATGACA 9681 4120 sc_H1 HD1 EKS healthy Yes
AGAGTGGAGTGTCTCA 7339 1521 sc_H1 HD1 EKS healthy Yes
AGAGTGGCACAGGTTT 5786 1918 sc_H1 HD1 EKS healthy Yes
AGAGTGGCACATAACC 7873 1928 sc_H1 HD1 EKS healthy Yes
AGAGTGGCAGACGCAA 9373 1217 sc_H1 HD1 EKS healthy Yes
AGAGTGGCATATACCG 6080 1060 sc_H1 HD1 EKS healthy No
AGAGTGGGTTAGGGTG 7639 2610 sc_H1 HD1 EKS healthy Yes
AGAGTGGGTTTAGGAA 6917 1561 sc_H1 HD1 EKS healthy Yes
AGAGTGGTCCAACCAA 8704 2314 sc_H1 HD1 EKS healthy No
AGATCTGCAAAGCGGT 6429 2098 sc_H1 HD1 EKS healthy Yes
AGATCTGCAAAGTGCG 7784 2985 sc_H1 HD1 EKS healthy No
AGATCTGCAGGCGATA 7801 2209 sc_H1 HD1 EKS healthy Yes
AGATCTGGTCCGTCAG 5668 1698 sc_H1 HD1 EKS healthy Yes
AGATCTGGTTTAGGAA 7262 1484 sc_H1 HD1 EKS healthy Yes
AGATCTGTCCAACCAA 6684 1766 sc_H1 HD1 EKS healthy Yes
AGATCTGTCGTGACAT 6266 2009 sc_H1 HD1 EKS healthy Yes
AGATCTGTCTGATACG 6469 2162 sc_H1 HD1 EKS healthy Yes
AGATCTGTCTTTAGTC 8098 2750 sc_H1 HD1 EKS healthy Yes
AGATTGCCATGCGCAC 8646 2184 sc_H1 HD1 EKS healthy No
AGATTGCGTAAATGTG 9119 1963 sc_H1 HD1 EKS healthy No
AGATTGCGTACCGGCT 7843 2880 sc_H1 HD1 EKS healthy Yes
AGATTGCGTGGTCTCG 9655 3421 sc_H1 HD1 EKS healthy No
AGATTGCGTTACGGAG 8191 2708 sc_H1 HD1 EKS healthy Yes
AGATTGCGTTGTCGCG 8200 3400 sc_H1 HD1 EKS healthy Yes
AGATTGCTCAGTTCGA 5581 1700 sc_H1 HD1 EKS healthy Yes
AGCAGCCAGAGCCTAG 7398 1694 sc_H1 HD1 EKS healthy Yes
AGCAGCCAGTGGAGTC 5712 1099 sc_H1 HD1 EKS healthy Yes
AGCAGCCCATACAGCT 6498 2115 sc_H1 HD1 EKS healthy Yes
AGCAGCCGTACAGTTC 6784 1397 sc_H1 HD1 EKS healthy Yes
AGCAGCCGTCCAACTA 7818 2410 sc_H1 HD1 EKS healthy Yes
AGCAGCCTCACCTTAT 7970 3278 sc_H1 HD1 EKS healthy Yes
AGCAGCCTCAGTTGAC 6132 1283 sc_H1 HD1 EKS healthy Yes
AGCATACAGACGCACA 8982 3564 sc_H1 HD1 EKS healthy Yes
AGCATACCAAACTGTC 6638 2471 sc_H1 HD1 EKS healthy Yes
AGCATACCAAGTTGTC 9589 3933 sc_H1 HD1 EKS healthy Yes
AGCATACGTTGGTGGA 5958 1276 sc_H1 HD1 EKS healthy Yes
AGCATACTCGGTCTAA 6252 1346 sc_H1 HD1 EKS healthy Yes
AGCATACTCTAACTGG 5793 1672 sc_H1 HD1 EKS healthy Yes
AGCCTAAGTCCTCCAT 8507 2018 sc_H1 HD1 EKS healthy No
AGCCTAAGTGCTTCTC 6636 2478 sc_H1 HD1 EKS healthy Yes
AGCCTAAGTTCCAACA 8702 1871 sc_H1 HD1 EKS healthy Yes
AGCCTAATCAAACCGT 6265 1025 sc_H1 HD1 EKS healthy Yes
AGCGGTCAGAGGTTGC 8565 1664 sc_H1 HD1 EKS healthy No
AGCGGTCAGCGATTCT 8565 2172 sc_H1 HD1 EKS healthy No
AGCGGTCGTTGACGTT 5950 1601 sc_H1 HD1 EKS healthy Yes
AGCGGTCTCGGATGGA 6506 1263 sc_H1 HD1 EKS healthy Yes
AGCGTATAGTCAATAG 6082 996 sc_H1 HD1 EKS healthy Yes
AGCGTATCACCAACCG 5791 1384 sc_H1 HD1 EKS healthy Yes
AGCGTATGTAGAGGAA 7617 2188 sc_H1 HD1 EKS healthy Yes
AGCGTATGTAGCACGA 7146 1381 sc_H1 HD1 EKS healthy Yes
AGCGTATGTCATATGC 8300 3291 sc_H1 HD1 EKS healthy Yes
AGCGTATGTCGTGGCT 7617 2117 sc_H1 HD1 EKS healthy No
AGCGTATTCACCCGAG 7214 2079 sc_H1 HD1 EKS healthy Yes
AGCGTATTCCTATTCA 5784 1980 sc_H1 HD1 EKS healthy Yes
AGCGTCGAGACAATAC 8500 2162 sc_H1 HD1 EKS healthy No
AGCGTCGAGACCACGA 8302 2247 sc_H1 HD1 EKS healthy No
AGCGTCGAGGATTCGG 8596 3898 sc_H1 HD1 EKS healthy No
AGCGTCGCACGAAGCA 8039 2023 sc_H1 HD1 EKS healthy Yes
AGCGTCGCACTCAGGC 7453 1538 sc_H1 HD1 EKS healthy Yes
AGCGTCGGTTCCCTTG 7622 2930 sc_H1 HD1 EKS healthy Yes
AGCGTCGTCCGCATAA 6418 1522 sc_H1 HD1 EKS healthy Yes
AGCGTCGTCTTGACGA 9132 1090 sc_H1 HD1 EKS healthy Yes
AGCTCCTCATCCGTGG 6971 1374 sc_H1 HD1 EKS healthy Yes
AGCTCCTTCAGGCGAA 7614 1765 sc_H1 HD1 EKS healthy Yes
AGCTCCTTCTTAGCCC 5804 1810 sc_H1 HD1 EKS healthy Yes
AGCTCTCCACTTAAGC 7020 1461 sc_H1 HD1 EKS healthy Yes
AGCTCTCTCCCATTAT 5990 1112 sc_H1 HD1 EKS healthy Yes
AGCTCTCTCCGTAGTA 8619 2337 sc_H1 HD1 EKS healthy No
AGCTCTCTCGCCTGAG 5969 1505 sc_H1 HD1 EKS healthy Yes
AGCTCTCTCTCGTATT 8224 3222 sc_H1 HD1 EKS healthy Yes
AGCTTGAAGGCCCGTT 5768 1530 sc_H1 HD1 EKS healthy Yes
AGCTTGACACGACGAA 6074 922 sc_H1 HD1 EKS healthy Yes
AGCTTGATCAGCTGGC 6416 1411 sc_H1 HD1 EKS healthy Yes
AGCTTGATCATTGCCC 5934 2050 sc_H1 HD1 EKS healthy Yes
AGCTTGATCTGTCTAT 6638 2416 sc_H1 HD1 EKS healthy Yes
AGGCCACAGTGCCAGA 6614 1322 sc_H1 HD1 EKS healthy Yes
AGGCCACCACCACCAG 6448 123 sc_H1 HD1 EKS healthy No
AGGCCACCATGCAATC 6150 2071 sc_H1 HD1 EKS healthy Yes
AGGCCACTCCTGCCAT 7726 2125 sc_H1 HD1 EKS healthy No
AGGCCGTAGCTCCTCT 5926 1049 sc_H1 HD1 EKS healthy Yes
AGGCCGTAGGACCACA 9005 906 sc_H1 HD1 EKS healthy Yes
AGGCCGTAGTACTTGC 5839 1164 sc_H1 HD1 EKS healthy No
AGGCCGTCACCAACCG 6101 967 sc_H1 HD1 EKS healthy Yes
AGGCCGTCATGCCTAA 6069 985 sc_H1 HD1 EKS healthy Yes
AGGCCGTGTCAAAGCG 6493 2431 sc_H1 HD1 EKS healthy Yes
AGGCCGTGTTCCTCCA 6922 2362 sc_H1 HD1 EKS healthy No
AGGCCGTTCGAACTGT 6052 1019 sc_H1 HD1 EKS healthy Yes
AGGGAGTAGAATCTCC 8565 2420 sc_H1 HD1 EKS healthy No
AGGGAGTAGGACATTA 7911 2338 sc_H1 HD1 EKS healthy Yes
AGGGAGTAGTGGACGT 5932 2020 sc_H1 HD1 EKS healthy Yes
AGGGAGTTCACAATGC 8704 2095 sc_H1 HD1 EKS healthy Yes
AGGGAGTTCATTCACT 5849 1457 sc_H1 HD1 EKS healthy No
AGGGATGAGACGACGT 8259 2573 sc_H1 HD1 EKS healthy Yes
AGGGATGAGTGAACAT 6514 1136 sc_H1 HD1 EKS healthy Yes
AGGGATGCAATGAAAC 5933 966 sc_H1 HD1 EKS healthy Yes
AGGGATGCACACAGAG 6052 1582 sc_H1 HD1 EKS healthy Yes
AGGGATGCAGTTAACC 9362 4103 sc_H1 HD1 EKS healthy No
AGGGATGGTAGCGTGA 5687 1162 sc_H1 HD1 EKS healthy Yes
AGGGATGGTCGGATCC 6567 550 sc_H1 HD1 EKS healthy No
AGGGATGGTCTTGTCC 8566 2050 sc_H1 HD1 EKS healthy Yes
AGGGATGGTTAAGATG 7737 2850 sc_H1 HD1 EKS healthy Yes
AGGGATGGTTACGGAG 6295 2202 sc_H1 HD1 EKS healthy Yes
AGGGTGAAGCGATAGC 6177 2135 sc_H1 HD1 EKS healthy Yes
AGGGTGAAGTAGTGCG 11097 667 sc_H1 HD1 EKS healthy Yes
AGGGTGAAGTCACGCC 6261 1278 sc_H1 HD1 EKS healthy Yes
AGGGTGAGTCTAGTCA 9520 4259 sc_H1 HD1 EKS healthy Yes
AGGGTGAGTGATGTGG 6461 1633 sc_H1 HD1 EKS healthy Yes
AGGGTGAGTGTGGTTT 6621 1178 sc_H1 HD1 EKS healthy Yes
AGGGTGATCTGTTTGT 7086 1216 sc_H1 HD1 EKS healthy Yes
AGGGTGATCTTCGAGA 7220 2596 sc_H1 HD1 EKS healthy Yes
AGGTCATAGAGGTACC 6366 1071 sc_H1 HD1 EKS healthy Yes
AGGTCATCACATGTGT 5860 1848 sc_H1 HD1 EKS healthy Yes
AGGTCATCATCATCCC 5806 1440 sc_H1 HD1 EKS healthy Yes
AGGTCATTCCAACCAA 5801 1463 sc_H1 HD1 EKS healthy Yes
AGGTCATTCTACCTGC 7421 1598 sc_H1 HD1 EKS healthy Yes
AGGTCCGCAAGTAGTA 6899 1930 sc_H1 HD1 EKS healthy Yes
AGGTCCGCATGTAAGA 5615 1700 sc_H1 HD1 EKS healthy Yes
AGGTCCGGTGAGTATA 9544 4161 sc_H1 HD1 EKS healthy Yes
AGGTCCGTCCGTAGGC 7406 2674 sc_H1 HD1 EKS healthy Yes
AGTAGTCAGAGGTAGA 5522 1475 sc_H1 HD1 EKS healthy Yes
AGTAGTCAGCACAGGT 6336 2219 sc_H1 HD1 EKS healthy Yes
AGTAGTCGTACACCGC 6046 1934 sc_H1 HD1 EKS healthy Yes
AGTAGTCTCCGCGGTA 6003 1901 sc_H1 HD1 EKS healthy Yes
AGTCTTTAGCGTAATA 6170 1034 sc_H1 HD1 EKS healthy Yes
AGTCTTTTCGCACTCT 6302 2368 sc_H1 HD1 EKS healthy Yes
AGTCTTTTCGGAAACG 9507 4193 sc_H1 HD1 EKS healthy Yes
AGTCTTTTCGTCGTTC 8321 3453 sc_H1 HD1 EKS healthy Yes
AGTGAGGAGACATAAC 7958 2069 sc_H1 HD1 EKS healthy Yes
AGTGAGGAGGCATTGG 6463 2177 sc_H1 HD1 EKS healthy Yes
AGTGAGGAGTGGAGAA 8833 1947 sc_H1 HD1 EKS healthy No
AGTGAGGCAAGTCTGT 7441 1887 sc_H1 HD1 EKS healthy Yes
AGTGAGGGTGGACGAT 5403 972 sc_H1 HD1 EKS healthy Yes
AGTGAGGTCCAGAAGG 5751 1187 sc_H1 HD1 EKS healthy Yes
AGTGAGGTCCAGTAGT 6011 2027 sc_H1 HD1 EKS healthy Yes
AGTGAGGTCTTTAGGG 7258 1348 sc_H1 HD1 EKS healthy Yes
AGTGGGACAACCGCCA 6496 1868 sc_H1 HD1 EKS healthy Yes
AGTGGGACACACCGAC 8617 2161 sc_H1 HD1 EKS healthy Yes
AGTGGGACACCAGTTA 5511 1531 sc_H1 HD1 EKS healthy Yes
AGTGGGAGTCACACGC 6170 199 sc_H1 HD1 EKS healthy No
AGTGGGAGTGAGCGAT 5682 1221 sc_H1 HD1 EKS healthy Yes
AGTGGGAGTGATAAAC 5657 1262 sc_H1 HD1 EKS healthy Yes
AGTGGGATCGGTTCGG 6413 1187 sc_H1 HD1 EKS healthy Yes
AGTGTCAAGGGTCTCC 8330 1981 sc_H1 HD1 EKS healthy No
AGTGTCACACCCATTC 6416 1037 sc_H1 HD1 EKS healthy Yes
AGTGTCACACTGAAGG 6202 1128 sc_H1 HD1 EKS healthy Yes
AGTGTCACATTATCTC 5842 1888 sc_H1 HD1 EKS healthy Yes
AGTGTCAGTACATGTC 5897 1048 sc_H1 HD1 EKS healthy Yes
AGTGTCAGTCGCATAT 6510 1500 sc_H1 HD1 EKS healthy Yes
AGTTGGTCAAGGCTCC 6235 1040 sc_H1 HD1 EKS healthy Yes
AGTTGGTCAAGGTGTG 6602 1219 sc_H1 HD1 EKS healthy Yes
AGTTGGTCAATGTAAG 6196 2246 sc_H1 HD1 EKS healthy Yes
ATAACGCAGCGGATCA 7053 2439 sc_H1 HD1 EKS healthy Yes
ATAACGCCATGTAAGA 6565 2261 sc_H1 HD1 EKS healthy Yes
ATAACGCGTTGACGTT 5537 1715 sc_H1 HD1 EKS healthy Yes
ATAACGCGTTGTGGCC 8480 3291 sc_H1 HD1 EKS healthy Yes
ATAAGAGAGGGTGTTG 7857 2793 sc_H1 HD1 EKS healthy Yes
ATAAGAGCAAGCCTAT 5751 1205 sc_H1 HD1 EKS healthy No
ATAAGAGCACCGATAT 8509 3583 sc_H1 HD1 EKS healthy Yes
ATAAGAGCACTACAGT 8299 1945 sc_H1 HD1 EKS healthy Yes
ATAAGAGCATCCTAGA 6857 2562 sc_H1 HD1 EKS healthy Yes
ATAAGAGTCACATGCA 6543 1137 sc_H1 HD1 EKS healthy Yes
ATAGACCAGGCACATG 7264 1463 sc_H1 HD1 EKS healthy Yes
ATAGACCAGGGATGGG 5847 1070 sc_H1 HD1 EKS healthy Yes
ATAGACCAGTATTGGA 7598 2820 sc_H1 HD1 EKS healthy Yes
ATAGACCGTCTGGAGA 7729 2375 sc_H1 HD1 EKS healthy Yes
ATAGACCTCTTCTGGC 8142 2258 sc_H1 HD1 EKS healthy No
ATCACGACATGTCGAT 7340 2324 sc_H1 HD1 EKS healthy Yes
ATCACGATCGTACCGG 8040 2069 sc_H1 HD1 EKS healthy No
ATCATCTAGATGTGTA 7924 2667 sc_H1 HD1 EKS healthy Yes
ATCATCTCACAAGTAA 5517 1477 sc_H1 HD1 EKS healthy Yes
ATCATCTCAGTCAGCC 5803 1481 sc_H1 HD1 EKS healthy Yes
ATCATCTGTGATAAGT 7719 2988 sc_H1 HD1 EKS healthy Yes
ATCATGGCAAGGACAC 8749 3619 sc_H1 HD1 EKS healthy Yes
ATCATGGGTTTGCATG 5561 1500 sc_H1 HD1 EKS healthy Yes
ATCATGGTCGTTTATC 6055 2022 sc_H1 HD1 EKS healthy Yes
ATCCACCAGATGCGAC 8829 1835 sc_H1 HD1 EKS healthy Yes
ATCCACCCAGACGCAA 7531 1830 sc_H1 HD1 EKS healthy No
ATCCACCCAGTTCATG 8457 2019 sc_H1 HD1 EKS healthy No
ATCCACCGTAGTACCT 8971 3969 sc_H1 HD1 EKS healthy Yes
ATCCACCGTTTGTTTC 8394 3692 sc_H1 HD1 EKS healthy Yes
ATCCACCTCAGTCAGT 9746 2889 sc_H1 HD1 EKS healthy No
ATCCGAAAGACACGAC 7345 2379 sc_H1 HD1 EKS healthy Yes
ATCCGAAAGGCTCAGA 6098 1610 sc_H1 HD1 EKS healthy Yes
ATCCGAAAGGTACTCT 6907 2540 sc_H1 HD1 EKS healthy Yes
ATCCGAAAGGTGATAT 8919 1966 sc_H1 HD1 EKS healthy Yes
ATCCGAAAGTAGCGGT 5624 1274 sc_H1 HD1 EKS healthy Yes
ATCCGAAAGTGGTAAT 8616 2208 sc_H1 HD1 EKS healthy Yes
ATCCGAACAAGCGTAG 7825 1867 sc_H1 HD1 EKS healthy Yes
ATCCGAACAGGGTTAG 6249 1051 sc_H1 HD1 EKS healthy Yes
ATCCGAAGTCAAGCGA 8769 2054 sc_H1 HD1 EKS healthy Yes
ATCCGAAGTGCTTCTC 6040 1136 sc_H1 HD1 EKS healthy Yes
ATCGAGTAGCGTAATA 6400 1208 sc_H1 HD1 EKS healthy Yes
ATCGAGTAGTCACGCC 5944 1844 sc_H1 HD1 EKS healthy Yes
ATCGAGTTCCCAAGAT 5708 1216 sc_H1 HD1 EKS healthy Yes
ATCGAGTTCTCCTATA 6455 1581 sc_H1 HD1 EKS healthy Yes
ATCGAGTTCTTCAACT 7446 2606 sc_H1 HD1 EKS healthy Yes
ATCTACTAGCAGCGTA 7884 2901 sc_H1 HD1 EKS healthy Yes
ATCTACTCATCGTCGG 6172 179 sc_H1 HD1 EKS healthy No
ATCTACTTCAACACCA 5848 1392 sc_H1 HD1 EKS healthy Yes
ATCTGCCAGCCTCGTG 8351 3193 sc_H1 HD1 EKS healthy Yes
ATCTGCCCAGCCAATT 8759 3706 sc_H1 HD1 EKS healthy Yes
ATCTGCCGTAAACCTC 6782 2424 sc_H1 HD1 EKS healthy Yes
ATCTGCCGTACTCGCG 6409 2272 sc_H1 HD1 EKS healthy Yes
ATCTGCCTCATGGTCA 7215 2678 sc_H1 HD1 EKS healthy Yes
ATCTGCCTCCAAGTAC 8550 2109 sc_H1 HD1 EKS healthy No
ATCTGCCTCGGTTAAC 8513 2370 sc_H1 HD1 EKS healthy Yes
ATCTGCCTCTTGCCGT 7798 2457 sc_H1 HD1 EKS healthy Yes
ATGAGGGCAACGATCT 5974 1910 sc_H1 HD1 EKS healthy Yes
ATGAGGGCACAACTGT 6329 2181 sc_H1 HD1 EKS healthy Yes
ATGAGGGCAGACACTT 8027 2555 sc_H1 HD1 EKS healthy Yes
ATGAGGGGTCGCGAAA 8604 2265 sc_H1 HD1 EKS healthy Yes
ATGAGGGTCGTGGGAA 7497 1976 sc_H1 HD1 EKS healthy Yes
ATGCGATAGAGGACGG 6661 2304 sc_H1 HD1 EKS healthy Yes
ATGCGATAGCAGGCTA 8106 1372 sc_H1 HD1 EKS healthy Yes
ATGCGATAGCCGCCTA 8609 2054 sc_H1 HD1 EKS healthy No
ATGCGATAGTCTCGGC 7641 2714 sc_H1 HD1 EKS healthy Yes
ATGCGATGTCTCTCGT 7297 2536 sc_H1 HD1 EKS healthy Yes
ATGCGATGTTAGTGGG 6311 1526 sc_H1 HD1 EKS healthy Yes
ATGCGATTCACCCTCA 7482 2440 sc_H1 HD1 EKS healthy Yes
ATGCGATTCCGTCATC 7071 1959 sc_H1 HD1 EKS healthy Yes
ATGGGAGAGTTAAGTG 7231 1528 sc_H1 HD1 EKS healthy Yes
ATGGGAGAGTTAGCGG 7765 2349 sc_H1 HD1 EKS healthy Yes
ATGGGAGAGTTGCAGG 5802 1032 sc_H1 HD1 EKS healthy Yes
ATGGGAGCAAGTCTAC 6322 1645 sc_H1 HD1 EKS healthy Yes
ATGGGAGCACAGGTTT 7715 1674 sc_H1 HD1 EKS healthy Yes
ATGTGTGAGACCGGAT 9150 1325 sc_H1 HD1 EKS healthy Yes
ATGTGTGAGAGCAATT 6842 1212 sc_H1 HD1 EKS healthy Yes
ATGTGTGAGATGTCGG 8530 2459 sc_H1 HD1 EKS healthy No
ATGTGTGAGGCTAGGT 6770 1912 sc_H1 HD1 EKS healthy No
ATGTGTGCACATTCGA 5958 1081 sc_H1 HD1 EKS healthy Yes
ATGTGTGGTTCTCATT 5877 1481 sc_H1 HD1 EKS healthy Yes
ATTACTCGTAGCACGA 6863 1299 sc_H1 HD1 EKS healthy Yes
ATTACTCGTGCCTGGT 7402 2725 sc_H1 HD1 EKS healthy Yes
ATTACTCTCCTCAACC 8178 3140 sc_H1 HD1 EKS healthy Yes
ATTATCCCAAAGTCAA 5768 1850 sc_H1 HD1 EKS healthy Yes
ATTATCCCATAGGATA 6668 2415 sc_H1 HD1 EKS healthy Yes
ATTATCCTCGGATGTT 8638 2715 sc_H1 HD1 EKS healthy No
ATTCTACAGTACCGGA 6098 1881 sc_H1 HD1 EKS healthy Yes
ATTCTACCAATCTACG 6091 1617 sc_H1 HD1 EKS healthy Yes
ATTCTACGTCACACGC 8639 2151 sc_H1 HD1 EKS healthy Yes
ATTCTACTCTTGCAAG 6384 790 sc_H1 HD1 EKS healthy No
ATTGGACAGCTCCTTC 5867 1710 sc_H1 HD1 EKS healthy Yes
ATTGGACAGGCGATAC 6151 1030 sc_H1 HD1 EKS healthy Yes
ATTGGACAGGGCATGT 8052 3468 sc_H1 HD1 EKS healthy Yes
ATTGGACAGTTAAGTG 7267 1863 sc_H1 HD1 EKS healthy Yes
ATTGGACCAAACCCAT 7974 2175 sc_H1 HD1 EKS healthy Yes
ATTGGACCACAACGTT 7944 1383 sc_H1 HD1 EKS healthy Yes
ATTGGACCACCACGTG 6203 1036 sc_H1 HD1 EKS healthy Yes
ATTGGACCATCTACGA 5995 968 sc_H1 HD1 EKS healthy Yes
ATTGGACGTAGCAAAT 5833 993 sc_H1 HD1 EKS healthy Yes
ATTGGACGTGAGGGAG 5827 1528 sc_H1 HD1 EKS healthy Yes
ATTGGACTCAAAGACA 7398 1625 sc_H1 HD1 EKS healthy Yes
ATTGGACTCGGTGTCG 8139 3174 sc_H1 HD1 EKS healthy Yes
ATTGGACTCTGTACGA 7404 2117 sc_H1 HD1 EKS healthy Yes
ATTGGTGAGACTCGGA 7613 2339 sc_H1 HD1 EKS healthy Yes
ATTGGTGAGGCCCTTG 6093 954 sc_H1 HD1 EKS healthy Yes
ATTGGTGCAGGTCGTC 6910 1520 sc_H1 HD1 EKS healthy Yes
ATTGGTGTCAGCGATT 6634 1287 sc_H1 HD1 EKS healthy Yes
ATTGGTGTCTTATCTG 5965 1836 sc_H1 HD1 EKS healthy Yes
ATTTCTGAGCCTTGAT 6131 1666 sc_H1 HD1 EKS healthy Yes
ATTTCTGAGTGGGTTG 8834 2215 sc_H1 HD1 EKS healthy Yes
ATTTCTGCAATAGAGT 6169 1716 sc_H1 HD1 EKS healthy Yes
ATTTCTGGTTTACTCT 8366 2469 sc_H1 HD1 EKS healthy Yes
ATTTCTGTCCCATTAT 6660 1363 sc_H1 HD1 EKS healthy Yes
ATTTCTGTCTTCTGGC 5682 1525 sc_H1 HD1 EKS healthy Yes
CAACCAAAGGAGCGAG 5547 1630 sc_H1 HD1 EKS healthy Yes
CAACCAAAGGCATGGT 6406 1865 sc_H1 HD1 EKS healthy Yes
CAACCAACAATCAGAA 7694 2761 sc_H1 HD1 EKS healthy Yes
CAACCAACATTCTCAT 6303 2308 sc_H1 HD1 EKS healthy Yes
CAACCAAGTAGGACAC 5662 1732 sc_H1 HD1 EKS healthy Yes
CAACCAAGTATATGAG 5770 1223 sc_H1 HD1 EKS healthy Yes
CAACCAAGTGCGCTTG 6401 1960 sc_H1 HD1 EKS healthy Yes
CAACCAAGTTTGTTTC 7247 2709 sc_H1 HD1 EKS healthy Yes
CAACCAATCGTCCGTT 9637 4031 sc_H1 HD1 EKS healthy Yes
CAACCTCGTAGGCTGA 6222 1036 sc_H1 HD1 EKS healthy Yes
CAACCTCGTCCAAGTT 8487 3331 sc_H1 HD1 EKS healthy Yes
CAACTAGAGGCATTGG 5974 1077 sc_H1 HD1 EKS healthy Yes
CAACTAGCAAAGAATC 6242 1124 sc_H1 HD1 EKS healthy Yes
CAACTAGCAAAGGAAG 6851 2329 sc_H1 HD1 EKS healthy Yes
CAACTAGCACGGCTAC 8481 2139 sc_H1 HD1 EKS healthy Yes
CAACTAGCACTACAGT 5630 1647 sc_H1 HD1 EKS healthy Yes
CAACTAGCATTAGGCT 7072 2001 sc_H1 HD1 EKS healthy Yes
CAACTAGGTCCATCCT 6138 189 sc_H1 HD1 EKS healthy No
CAACTAGGTTAAGATG 7148 2564 sc_H1 HD1 EKS healthy Yes
CAACTAGTCCAACCAA 8401 2243 sc_H1 HD1 EKS healthy Yes
CAACTAGTCCCTTGCA 5838 1725 sc_H1 HD1 EKS healthy Yes
CAAGAAAAGTAGATGT 9246 4095 sc_H1 HD1 EKS healthy Yes
CAAGAAACAAAGCAAT 6002 2012 sc_H1 HD1 EKS healthy Yes
CAAGAAAGTAGTAGTA 8605 2194 sc_H1 HD1 EKS healthy No
CAAGATCAGCCAGTAG 6367 1285 sc_H1 HD1 EKS healthy Yes
CAAGATCAGGCTAGCA 8499 2442 sc_H1 HD1 EKS healthy No
CAAGATCCACAGGAGT 8664 1474 sc_H1 HD1 EKS healthy Yes
CAAGATCGTAGGGTAC 5782 1613 sc_H1 HD1 EKS healthy Yes
CAAGATCGTCAGAAGC 6888 1763 sc_H1 HD1 EKS healthy Yes
CAAGATCGTGGCCCTA 5873 1007 sc_H1 HD1 EKS healthy Yes
CAAGATCGTGGGTCAA 8832 1746 sc_H1 HD1 EKS healthy Yes
CAAGATCTCGGTGTTA 8577 1837 sc_H1 HD1 EKS healthy Yes
CAAGGCCCACCGGAAA 9063 3760 sc_H1 HD1 EKS healthy Yes
CAAGGCCCACCTATCC 6211 220 sc_H1 HD1 EKS healthy No
CAAGGCCCATCGGAAG 6222 176 sc_H1 HD1 EKS healthy No
CAAGGCCCATGGTCTA 6233 2147 sc_H1 HD1 EKS healthy Yes
CAAGGCCGTACGACCC 5717 1867 sc_H1 HD1 EKS healthy Yes
CAAGGCCTCATTCACT 7013 2388 sc_H1 HD1 EKS healthy Yes
CAAGTTGCAAGGACTG 8586 2105 sc_H1 HD1 EKS healthy Yes
CAAGTTGCACTAAGTC 8694 2325 sc_H1 HD1 EKS healthy Yes
CAAGTTGCAGTAAGAT 5609 1613 sc_H1 HD1 EKS healthy Yes
CAAGTTGGTAGAGGAA 5900 1429 sc_H1 HD1 EKS healthy Yes
CAAGTTGGTCCGTGAC 5842 1271 sc_H1 HD1 EKS healthy Yes
CAAGTTGGTGTTTGTG 8119 2925 sc_H1 HD1 EKS healthy Yes
CAAGTTGTCTCCAGGG 6126 1126 sc_H1 HD1 EKS healthy Yes
CACAAACAGACCACGA 6642 2362 sc_H1 HD1 EKS healthy Yes
CACAAACAGCCCAGCT 7485 2574 sc_H1 HD1 EKS healthy Yes
CACAAACAGCCCTAAT 6716 2420 sc_H1 HD1 EKS healthy Yes
CACAAACCAAGCCGTC 6544 2278 sc_H1 HD1 EKS healthy Yes
CACAAACCAAGTTCTG 8207 2575 sc_H1 HD1 EKS healthy Yes
CACAAACCATCACGTA 8901 3093 sc_H1 HD1 EKS healthy Yes
CACAAACGTTGGAGGT 6594 1235 sc_H1 HD1 EKS healthy Yes
CACAAACTCAGTGCAT 6345 1727 sc_H1 HD1 EKS healthy Yes
CACAAACTCCAAGCCG 6946 2334 sc_H1 HD1 EKS healthy Yes
CACAAACTCTTCGAGA 6593 1746 sc_H1 HD1 EKS healthy Yes
CACACAAAGCGGATCA 8355 2321 sc_H1 HD1 EKS healthy No
CACACAAAGTGAACGC 9394 4269 sc_H1 HD1 EKS healthy Yes
CACACAAAGTGTCCAT 9629 3577 sc_H1 HD1 EKS healthy No
CACACAATCATGCAAC 6325 2119 sc_H1 HD1 EKS healthy Yes
CACACAATCCACGCAG 6211 2166 sc_H1 HD1 EKS healthy Yes
CACACAATCTCGGACG 5593 1671 sc_H1 HD1 EKS healthy Yes
CACACAATCTTCTGGC 8554 2120 sc_H1 HD1 EKS healthy No
CACACCTAGCTAGTGG 7758 2995 sc_H1 HD1 EKS healthy Yes
CACACCTAGGGCACTA 9361 3912 sc_H1 HD1 EKS healthy Yes
CACACCTCAAAGAATC 7899 2734 sc_H1 HD1 EKS healthy Yes
CACACCTCAGCTGCTG 6784 1824 sc_H1 HD1 EKS healthy Yes
CACACCTGTACACCGC 5798 1153 sc_H1 HD1 EKS healthy Yes
CACACCTTCAATACCG 6955 1353 sc_H1 HD1 EKS healthy Yes
CACACCTTCACCATAG 6840 1241 sc_H1 HD1 EKS healthy No
CACACCTTCTCTAAGG 8589 2005 sc_H1 HD1 EKS healthy No
CACACTCCATCCGCGA 8862 1093 sc_H1 HD1 EKS healthy Yes
CACACTCGTACAGTGG 6106 1070 sc_H1 HD1 EKS healthy Yes
CACACTCGTCCTCCAT 6168 165 sc_H1 HD1 EKS healthy No
CACACTCGTCTGGAGA 6114 2050 sc_H1 HD1 EKS healthy Yes
CACACTCGTCTTCTCG 7017 2641 sc_H1 HD1 EKS healthy Yes
CACACTCGTTCAGACT 6147 1291 sc_H1 HD1 EKS healthy Yes
CACACTCTCATGCTCC 8297 3553 sc_H1 HD1 EKS healthy Yes
CACACTCTCCCAACGG 5515 1705 sc_H1 HD1 EKS healthy Yes
CACAGGCCAAAGGCGT 8805 2391 sc_H1 HD1 EKS healthy No
CACAGGCCATTAGCCA 9518 4231 sc_H1 HD1 EKS healthy Yes
CACAGTACAATGACCT 6391 1696 sc_H1 HD1 EKS healthy Yes
CACAGTACAGCGTCCA 7032 2486 sc_H1 HD1 EKS healthy Yes
CACAGTACATGCGCAC 5808 1611 sc_H1 HD1 EKS healthy Yes
CACAGTAGTAGCACGA 5847 1243 sc_H1 HD1 EKS healthy Yes
CACAGTAGTATAATGG 9586 4148 sc_H1 HD1 EKS healthy No
CACAGTAGTGCATCTA 7697 2891 sc_H1 HD1 EKS healthy Yes
CACAGTATCGAGCCCA 5737 1904 sc_H1 HD1 EKS healthy Yes
CACATAGAGAGTAATC 7495 2811 sc_H1 HD1 EKS healthy Yes
CACATAGAGATGTGTA 7113 2340 sc_H1 HD1 EKS healthy Yes
CACATAGAGATGTTAG 6422 2325 sc_H1 HD1 EKS healthy Yes
CACATAGAGCCACTAT 7673 2418 sc_H1 HD1 EKS healthy No
CACATAGAGCGGCTTC 6135 1635 sc_H1 HD1 EKS healthy Yes
CACATAGAGCGTGAAC 7565 2005 sc_H1 HD1 EKS healthy No
CACATAGAGTAATCCC 12778 588 sc_H1 HD1 EKS healthy Yes
CACATAGAGTCTCGGC 8109 3361 sc_H1 HD1 EKS healthy Yes
CACATAGAGTTACCCA 6639 2261 sc_H1 HD1 EKS healthy Yes
CACATAGCACTTCGAA 5926 1956 sc_H1 HD1 EKS healthy Yes
CACATAGCATCGGACC 7495 1751 sc_H1 HD1 EKS healthy Yes
CACATAGCATTAGCCA 6247 186 sc_H1 HD1 EKS healthy No
CACATAGGTCAGAATA 8597 1907 sc_H1 HD1 EKS healthy No
CACATAGGTCCGTTAA 6260 122 sc_H1 HD1 EKS healthy No
CACATAGGTTTCGCTC 5911 1204 sc_H1 HD1 EKS healthy Yes
CACATAGTCTAAGCCA 6334 1201 sc_H1 HD1 EKS healthy Yes
CACATTTAGCGTCAAG 7719 1977 sc_H1 HD1 EKS healthy No
CACATTTAGCTATGCT 6273 1249 sc_H1 HD1 EKS healthy Yes
CACATTTGTCTCAACA 5570 1359 sc_H1 HD1 EKS healthy Yes
CACATTTTCAAACAAG 6441 118 sc_H1 HD1 EKS healthy No
CACATTTTCACAATGC 6142 1753 sc_H1 HD1 EKS healthy Yes
CACATTTTCCTCATTA 6127 223 sc_H1 HD1 EKS healthy No
CACCACTAGGTAGCCA 7778 2865 sc_H1 HD1 EKS healthy Yes
CACCACTCACGTCTCT 5677 1180 sc_H1 HD1 EKS healthy Yes
CACCACTCAGCTGTTA 6847 1457 sc_H1 HD1 EKS healthy Yes
CACCACTGTGTTTGTG 7206 2004 sc_H1 HD1 EKS healthy Yes
CACCACTTCCACTCCA 6335 1136 sc_H1 HD1 EKS healthy Yes
CACCACTTCCACTGGG 5643 1187 sc_H1 HD1 EKS healthy Yes
CACCACTTCTGTCTCG 8619 2624 sc_H1 HD1 EKS healthy No
CACCAGGAGCTCTCGG 8790 2162 sc_H1 HD1 EKS healthy Yes
CACCAGGCAGGTCCAC 7787 2741 sc_H1 HD1 EKS healthy Yes
CACCAGGGTTCTCATT 5856 1573 sc_H1 HD1 EKS healthy Yes
CACCAGGTCCTAGTGA 6257 2281 sc_H1 HD1 EKS healthy Yes
CACCTTGCACCATGTA 8881 2072 sc_H1 HD1 EKS healthy No
CACCTTGCAGCATGAG 6590 144 sc_H1 HD1 EKS healthy No
CACCTTGCATCATCCC 5867 1681 sc_H1 HD1 EKS healthy Yes
CACCTTGCATGCCTAA 8042 3182 sc_H1 HD1 EKS healthy Yes
CACCTTGTCAAAGACA 7477 1779 sc_H1 HD1 EKS healthy Yes
CACTCCAAGAGCTTCT 6210 2178 sc_H1 HD1 EKS healthy Yes
CACTCCAAGGAGTTTA 6384 1324 sc_H1 HD1 EKS healthy Yes
CACTCCAGTACGACCC 7547 1691 sc_H1 HD1 EKS healthy Yes
CACTCCAGTCTCTCGT 6105 2015 sc_H1 HD1 EKS healthy Yes
CACTCCATCCGAACGC 5849 1976 sc_H1 HD1 EKS healthy Yes
CACTCCATCCTATTCA 6972 1941 sc_H1 HD1 EKS healthy Yes
CACTCCATCGCCTGAG 6274 1275 sc_H1 HD1 EKS healthy Yes
CACTCCATCGTTACAG 7520 2172 sc_H1 HD1 EKS healthy Yes
CAGAATCAGCGTAATA 6034 1863 sc_H1 HD1 EKS healthy Yes
CAGAATCAGTACGACG 7332 1452 sc_H1 HD1 EKS healthy Yes
CAGAATCAGTGTTAGA 8576 2172 sc_H1 HD1 EKS healthy No
CAGAATCTCAATCACG 7807 2987 sc_H1 HD1 EKS healthy Yes
CAGAATCTCAGCCTAA 5529 1459 sc_H1 HD1 EKS healthy Yes
CAGAATCTCTTTACGT 8650 1908 sc_H1 HD1 EKS healthy No
CAGAGAGCAAAGGTGC 5661 1224 sc_H1 HD1 EKS healthy Yes
CAGAGAGCACAGGTTT 6127 167 sc_H1 HD1 EKS healthy No
CAGAGAGCATATGCTG 5936 1019 sc_H1 HD1 EKS healthy Yes
CAGAGAGCATCACGTA 8472 3273 sc_H1 HD1 EKS healthy Yes
CAGAGAGGTGCAACTT 7268 2733 sc_H1 HD1 EKS healthy Yes
CAGAGAGTCATTATCC 5933 797 sc_H1 HD1 EKS healthy No
CAGATCAAGGGTTTCT 5751 1161 sc_H1 HD1 EKS healthy Yes
CAGATCAAGTATGACA 6231 2205 sc_H1 HD1 EKS healthy Yes
CAGATCACATGCCACG 7274 2233 sc_H1 HD1 EKS healthy Yes
CAGATCAGTCCAGTTA 6217 1061 sc_H1 HD1 EKS healthy Yes
CAGATCAGTCTAAAGA 6125 693 sc_H1 HD1 EKS healthy No
CAGATCAGTTCCACGG 7076 1346 sc_H1 HD1 EKS healthy Yes
CAGCAGCAGAGGGATA 6472 2422 sc_H1 HD1 EKS healthy Yes
CAGCAGCAGCTGATAA 7217 1948 sc_H1 HD1 EKS healthy Yes
CAGCAGCAGGGCTTGA 8377 2094 sc_H1 HD1 EKS healthy Yes
CAGCAGCAGTGTACCT 7035 1463 sc_H1 HD1 EKS healthy Yes
CAGCAGCGTCTGCGGT 7424 1566 sc_H1 HD1 EKS healthy Yes
CAGCAGCTCAGAAATG 5819 1715 sc_H1 HD1 EKS healthy Yes
CAGCATAAGGTGGGTT 6010 1005 sc_H1 HD1 EKS healthy Yes
CAGCATAAGTTGTCGT 6406 1271 sc_H1 HD1 EKS healthy Yes
CAGCCGAAGAAACCGC 6618 1373 sc_H1 HD1 EKS healthy Yes
CAGCCGAAGCGTGAAC 8237 2326 sc_H1 HD1 EKS healthy No
CAGCCGACACATGGGA 7047 1334 sc_H1 HD1 EKS healthy Yes
CAGCCGACAGACGCCT 6246 1111 sc_H1 HD1 EKS healthy Yes
CAGCCGACATGGGACA 9798 4306 sc_H1 HD1 EKS healthy Yes
CAGCCGAGTACTCTCC 7679 1795 sc_H1 HD1 EKS healthy Yes
CAGCGACGTATCTGCA 6242 1740 sc_H1 HD1 EKS healthy Yes
CAGCGACGTGAAAGAG 6094 930 sc_H1 HD1 EKS healthy Yes
CAGCGACTCCCAACGG 7433 1653 sc_H1 HD1 EKS healthy Yes
CAGCGACTCCGCATAA 6839 2360 sc_H1 HD1 EKS healthy Yes
CAGCTAACACGGATAG 9200 2936 sc_H1 HD1 EKS healthy No
CAGCTAATCTCAAACG 6140 2193 sc_H1 HD1 EKS healthy Yes
CAGCTGGCAGCCACCA 7552 2637 sc_H1 HD1 EKS healthy Yes
CAGCTGGCATTGGTAC 8231 3370 sc_H1 HD1 EKS healthy Yes
CAGCTGGGTAAATGTG 6352 1095 sc_H1 HD1 EKS healthy Yes
CAGCTGGGTAATCACC 7766 3069 sc_H1 HD1 EKS healthy Yes
CAGGTGCAGCACGCCT 6980 2618 sc_H1 HD1 EKS healthy Yes
CAGGTGCCACGCTTTC 6152 1509 sc_H1 HD1 EKS healthy Yes
CAGGTGCCATTCTCAT 8220 3096 sc_H1 HD1 EKS healthy Yes
CAGGTGCGTCACTTCC 8751 3660 sc_H1 HD1 EKS healthy Yes
CAGTAACCAGTTCATG 6371 2201 sc_H1 HD1 EKS healthy Yes
CAGTAACGTAGCCTCG 7339 1649 sc_H1 HD1 EKS healthy Yes
CAGTAACTCATCGATG 8558 1895 sc_H1 HD1 EKS healthy Yes
CAGTAACTCATGTAGC 8797 3679 sc_H1 HD1 EKS healthy Yes
CAGTCCTAGTGACATA 5889 960 sc_H1 HD1 EKS healthy Yes
CAGTCCTCAACCGCCA 6655 1927 sc_H1 HD1 EKS healthy Yes
CAGTCCTCAAGAGTCG 8254 3296 sc_H1 HD1 EKS healthy Yes
CAGTCCTCACCGTTGG 7792 2968 sc_H1 HD1 EKS healthy Yes
CAGTCCTGTTGGAGGT 6030 2075 sc_H1 HD1 EKS healthy Yes
CAGTCCTTCATCACCC 7511 2876 sc_H1 HD1 EKS healthy Yes
CAGTCCTTCCTTGACC 6347 1230 sc_H1 HD1 EKS healthy Yes
CAGTCCTTCGCGCCAA 7227 2546 sc_H1 HD1 EKS healthy Yes
CATATGGAGGGTTTCT 9403 4204 sc_H1 HD1 EKS healthy Yes
CATATGGCACGCATCG 6143 2284 sc_H1 HD1 EKS healthy Yes
CATATGGCATCTATGG 8950 1249 sc_H1 HD1 EKS healthy Yes
CATATTCAGCTCCTTC 6423 158 sc_H1 HD1 EKS healthy No
CATATTCCAAGCGATG 7462 2013 sc_H1 HD1 EKS healthy Yes
CATATTCCACAACGCC 7138 1826 sc_H1 HD1 EKS healthy Yes
CATATTCGTAAATGTG 7966 2925 sc_H1 HD1 EKS healthy Yes
CATATTCTCACTTATC 6488 1671 sc_H1 HD1 EKS healthy Yes
CATATTCTCGCTTGTC 7072 1037 sc_H1 HD1 EKS healthy No
CATCAAGAGTCCAGGA 6204 1438 sc_H1 HD1 EKS healthy Yes
CATCAAGGTGGACGAT 6006 1387 sc_H1 HD1 EKS healthy Yes
CATCAAGTCTGGCGAC 5748 1164 sc_H1 HD1 EKS healthy Yes
CATCAGACACTGTCGG 8499 2342 sc_H1 HD1 EKS healthy Yes
CATCAGACATAACCTG 8782 3835 sc_H1 HD1 EKS healthy Yes
CATCAGAGTCTTGTCC 5538 1571 sc_H1 HD1 EKS healthy Yes
CATCAGAGTTACGACT 6339 1128 sc_H1 HD1 EKS healthy Yes
CATCAGATCAAGGTAA 5813 1350 sc_H1 HD1 EKS healthy Yes
CATCAGATCCTGCCAT 6927 2064 sc_H1 HD1 EKS healthy Yes
CATCCACAGGAATGGA 7689 2038 sc_H1 HD1 EKS healthy Yes
CATCCACAGTTACGGG 6030 1665 sc_H1 HD1 EKS healthy Yes
CATCCACCAAAGAATC 8630 2526 sc_H1 HD1 EKS healthy Yes
CATCCACGTAAACCTC 6067 1193 sc_H1 HD1 EKS healthy Yes
CATCCACGTATGAATG 5508 1657 sc_H1 HD1 EKS healthy Yes
CATCCACTCCAAAGTC 6020 994 sc_H1 HD1 EKS healthy Yes
CATCCACTCGGTTAAC 7288 1938 sc_H1 HD1 EKS healthy Yes
CATCGAAAGCGATTCT 6916 2151 sc_H1 HD1 EKS healthy Yes
CATCGAAGTGAGGGTT 6902 2389 sc_H1 HD1 EKS healthy Yes
CATCGAATCAGAGGTG 6102 1300 sc_H1 HD1 EKS healthy Yes
CATCGAATCAGCATGT 6185 112 sc_H1 HD1 EKS healthy No
CATCGGGAGGTGTGGT 8479 1826 sc_H1 HD1 EKS healthy No
CATCGGGCAAGGACTG 6370 1571 sc_H1 HD1 EKS healthy Yes
CATCGGGCAATGACCT 5612 2054 sc_H1 HD1 EKS healthy Yes
CATCGGGCAGGAATCG 6338 790 sc_H1 HD1 EKS healthy No
CATCGGGCATCCAACA 7386 1527 sc_H1 HD1 EKS healthy No
CATCGGGGTAGAGTGC 5637 1224 sc_H1 HD1 EKS healthy Yes
CATCGGGGTGGTGTAG 6169 1221 sc_H1 HD1 EKS healthy Yes
CATCGGGTCCTTTCGG 6328 2120 sc_H1 HD1 EKS healthy Yes
CATGACAAGTATCTCG 5934 1788 sc_H1 HD1 EKS healthy Yes
CATGACAGTATGAAAC 9311 1166 sc_H1 HD1 EKS healthy Yes
CATGACAGTCACACGC 6447 2238 sc_H1 HD1 EKS healthy Yes
CATGACAGTGCTTCTC 5600 1442 sc_H1 HD1 EKS healthy Yes
CATGCCTAGTGATCGG 6884 2319 sc_H1 HD1 EKS healthy Yes
CATGCCTAGTGGGATC 6450 2166 sc_H1 HD1 EKS healthy Yes
CATGCCTCATCGGACC 6174 1161 sc_H1 HD1 EKS healthy Yes
CATGCCTGTACAGACG 6100 2074 sc_H1 HD1 EKS healthy Yes
CATGCCTGTCAGATAA 6163 1133 sc_H1 HD1 EKS healthy Yes
CATGCCTGTTCGTCTC 7348 1991 sc_H1 HD1 EKS healthy No
CATGCCTGTTGATTGC 6196 1833 sc_H1 HD1 EKS healthy Yes
CATGCCTTCATAAAGG 8553 2389 sc_H1 HD1 EKS healthy Yes
CATGCCTTCCTGTAGA 7279 1769 sc_H1 HD1 EKS healthy Yes
CATGGCGAGTGTCCCG 7693 2814 sc_H1 HD1 EKS healthy Yes
CATGGCGCAAGTCTAC 8471 2337 sc_H1 HD1 EKS healthy Yes
CATGGCGCATACAGCT 8204 3248 sc_H1 HD1 EKS healthy Yes
CATGGCGGTGTCCTCT 6672 1310 sc_H1 HD1 EKS healthy Yes
CATGGCGTCGGGAGTA 7712 3052 sc_H1 HD1 EKS healthy Yes
CATGGCGTCTTAACCT 6424 1424 sc_H1 HD1 EKS healthy Yes
CATTATCAGCCTTGAT 5764 1904 sc_H1 HD1 EKS healthy Yes
CATTATCAGTGCAAGC 5555 1830 sc_H1 HD1 EKS healthy Yes
CATTATCAGTGCCATT 7134 2432 sc_H1 HD1 EKS healthy Yes
CATTATCCAAGAGTCG 5940 1037 sc_H1 HD1 EKS healthy Yes
CATTATCCAGCTGCTG 6114 1646 sc_H1 HD1 EKS healthy Yes
CATTATCTCAACGAAA 6036 1863 sc_H1 HD1 EKS healthy Yes
CATTATCTCGATAGAA 5961 1498 sc_H1 HD1 EKS healthy Yes
CATTCGCAGACAAGCC 5971 1039 sc_H1 HD1 EKS healthy Yes
CATTCGCCAGTATGCT 6875 1799 sc_H1 HD1 EKS healthy Yes
CATTCGCGTAGCGCAA 6324 843 sc_H1 HD1 EKS healthy No
CATTCGCGTCTTCAAG 8343 3463 sc_H1 HD1 EKS healthy Yes
CATTCGCTCCCGGATG 6351 199 sc_H1 HD1 EKS healthy No
CATTCGCTCGCGATCG 6096 1166 sc_H1 HD1 EKS healthy No
CCAATCCAGCCCAGCT 5832 1205 sc_H1 HD1 EKS healthy Yes
CCAATCCCAGATTGCT 7357 2106 sc_H1 HD1 EKS healthy Yes
CCAATCCCAGCTCGCA 7636 2883 sc_H1 HD1 EKS healthy Yes
CCAATCCTCTTGGGTA 8876 1836 sc_H1 HD1 EKS healthy Yes
CCACCTAAGCCCAATT 8888 1231 sc_H1 HD1 EKS healthy Yes
CCACCTAAGGGCTTCC 8650 2017 sc_H1 HD1 EKS healthy Yes
CCACCTACAGACGCTC 8552 1869 sc_H1 HD1 EKS healthy No
CCACCTACAGCGTAAG 6103 943 sc_H1 HD1 EKS healthy No
CCACCTAGTCCGTGAC 6421 1240 sc_H1 HD1 EKS healthy Yes
CCACCTATCCAATGGT 8572 2239 sc_H1 HD1 EKS healthy No
CCACCTATCGATGAGG 6422 153 sc_H1 HD1 EKS healthy No
CCACCTATCGTGTAGT 5949 887 sc_H1 HD1 EKS healthy Yes
CCACCTATCTTACCTA 8646 3384 sc_H1 HD1 EKS healthy Yes
CCACGGAAGTGTTTGC 6433 1548 sc_H1 HD1 EKS healthy Yes
CCACGGACAGCCTTTC 6084 876 sc_H1 HD1 EKS healthy Yes
CCACGGAGTGATGCCC 6232 115 sc_H1 HD1 EKS healthy No
CCACGGAGTTCGTTGA 8063 1344 sc_H1 HD1 EKS healthy Yes
CCACGGATCAGTTTGG 7992 2041 sc_H1 HD1 EKS healthy No
CCACGGATCATCGGAT 5910 994 sc_H1 HD1 EKS healthy Yes
CCACTACAGGTGTGGT 7112 1424 sc_H1 HD1 EKS healthy Yes
CCACTACGTATTCGTG 9003 1986 sc_H1 HD1 EKS healthy Yes
CCACTACGTGGCAAAC 7308 1893 sc_H1 HD1 EKS healthy Yes
CCACTACTCCATTCTA 7582 1746 sc_H1 HD1 EKS healthy Yes
CCAGCGAAGAACAACT 8600 3667 sc_H1 HD1 EKS healthy Yes
CCAGCGAAGCGTCTAT 6095 1190 sc_H1 HD1 EKS healthy Yes
CCAGCGACACACCGCA 5977 1573 sc_H1 HD1 EKS healthy Yes
CCAGCGACATGCATGT 5863 998 sc_H1 HD1 EKS healthy No
CCATGTCAGAACAACT 8221 2100 sc_H1 HD1 EKS healthy Yes
CCATGTCAGAGCTTCT 5960 1730 sc_H1 HD1 EKS healthy Yes
CCATGTCAGATGTGGC 8640 1981 sc_H1 HD1 EKS healthy Yes
CCATGTCAGTCTCAAC 7951 2993 sc_H1 HD1 EKS healthy Yes
CCATGTCCAGTTTACG 6294 114 sc_H1 HD1 EKS healthy No
CCATGTCGTCATGCAT 6399 2099 sc_H1 HD1 EKS healthy Yes
CCATTCGCAAGAGGCT 5986 987 sc_H1 HD1 EKS healthy Yes
CCATTCGTCAACACCA 6166 146 sc_H1 HD1 EKS healthy No
CCCAATCAGATCCGAG 9426 2135 sc_H1 HD1 EKS healthy No
CCCAATCCATATGGTC 5967 2037 sc_H1 HD1 EKS healthy Yes
CCCAATCCATGGTCTA 8175 2793 sc_H1 HD1 EKS healthy Yes
CCCAATCGTAAGTTCC 8733 1867 sc_H1 HD1 EKS healthy Yes
CCCAATCGTCCATCCT 6530 1177 sc_H1 HD1 EKS healthy Yes
CCCAATCTCAACACGT 6958 1569 sc_H1 HD1 EKS healthy Yes
CCCAATCTCAACGCTA 6455 1900 sc_H1 HD1 EKS healthy Yes
CCCAATCTCACGGTTA 5666 1846 sc_H1 HD1 EKS healthy Yes
CCCAATCTCTCGTTTA 6651 2549 sc_H1 HD1 EKS healthy Yes
CCCAGTTAGGTGCTTT 8012 1995 sc_H1 HD1 EKS healthy Yes
CCCAGTTCAAATTGCC 5711 1321 sc_H1 HD1 EKS healthy Yes
CCCAGTTCACCAGTTA 6087 1128 sc_H1 HD1 EKS healthy Yes
CCCAGTTTCAGAGCTT 6138 1158 sc_H1 HD1 EKS healthy Yes
CCCAGTTTCAGTCAGT 5786 1273 sc_H1 HD1 EKS healthy Yes
CCCAGTTTCTACGAGT 7723 2846 sc_H1 HD1 EKS healthy Yes
CCCATACAGCGATCCC 6598 1458 sc_H1 HD1 EKS healthy Yes
CCCATACAGGCACATG 7100 1960 sc_H1 HD1 EKS healthy Yes
CCCATACTCGGCCGAT 6453 1989 sc_H1 HD1 EKS healthy Yes
CCCATACTCTCCAGGG 6546 1349 sc_H1 HD1 EKS healthy Yes
CCCTCCTAGAAGGGTA 8352 1975 sc_H1 HD1 EKS healthy No
CCCTCCTAGAGTCTGG 6395 2267 sc_H1 HD1 EKS healthy Yes
CCCTCCTAGGGATACC 5849 1780 sc_H1 HD1 EKS healthy Yes
CCCTCCTAGGGTTTCT 5903 1075 sc_H1 HD1 EKS healthy Yes
CCCTCCTCACGGCTAC 7147 1888 sc_H1 HD1 EKS healthy Yes
CCCTCCTTCAGGCGAA 8593 2217 sc_H1 HD1 EKS healthy No
CCGGGATAGATGCGAC 6131 963 sc_H1 HD1 EKS healthy Yes
CCGGGATCAAAGCAAT 7001 2114 sc_H1 HD1 EKS healthy Yes
CCGGGATCAAGGCTCC 7421 1722 sc_H1 HD1 EKS healthy No
CCGGGATCAGACGTAG 9523 4400 sc_H1 HD1 EKS healthy No
CCGGGATCATGCCACG 5927 953 sc_H1 HD1 EKS healthy Yes
CCGGGATCATTCTCAT 5784 1768 sc_H1 HD1 EKS healthy Yes
CCGGGATTCGACCAGC 5783 1366 sc_H1 HD1 EKS healthy Yes
CCGGGATTCGCCAGCA 6482 1279 sc_H1 HD1 EKS healthy Yes
CCGGTAGAGCTACCTA 6830 2375 sc_H1 HD1 EKS healthy Yes
CCGGTAGCAATGGACG 5998 1499 sc_H1 HD1 EKS healthy Yes
CCGGTAGGTGAACCTT 7997 2373 sc_H1 HD1 EKS healthy Yes
CCGTACTCATGATCCA 6579 1810 sc_H1 HD1 EKS healthy Yes
CCGTACTGTTACGGAG 5803 1745 sc_H1 HD1 EKS healthy Yes
CCGTACTGTTCCGGCA 6203 1184 sc_H1 HD1 EKS healthy Yes
CCGTACTTCCAACCAA 8793 1966 sc_H1 HD1 EKS healthy Yes
CCGTACTTCCGTAGGC 7016 1574 sc_H1 HD1 EKS healthy Yes
CCGTGGAAGCAGACTG 5975 2030 sc_H1 HD1 EKS healthy Yes
CCGTGGAAGGCGACAT 7266 1536 sc_H1 HD1 EKS healthy Yes
CCGTGGACAAGAAAGG 6154 1081 sc_H1 HD1 EKS healthy Yes
CCGTGGACAAGCCCAC 6412 111 sc_H1 HD1 EKS healthy No
CCGTGGAGTCTCTTAT 9391 1003 sc_H1 HD1 EKS healthy Yes
CCGTGGATCGCGCCAA 8808 1698 sc_H1 HD1 EKS healthy Yes
CCGTTCAAGCGGATCA 5971 1043 sc_H1 HD1 EKS healthy Yes
CCGTTCAGTCATACTG 6486 2436 sc_H1 HD1 EKS healthy Yes
CCGTTCAGTCCGAATT 5780 1346 sc_H1 HD1 EKS healthy Yes
CCGTTCAGTTCAACCA 6497 2428 sc_H1 HD1 EKS healthy Yes
CCGTTCATCAGTGTTG 7887 1976 sc_H1 HD1 EKS healthy No
CCGTTCATCCATGAGT 5844 2014 sc_H1 HD1 EKS healthy Yes
CCGTTCATCCTACAGA 6684 1257 sc_H1 HD1 EKS healthy Yes
CCTAAAGAGACTGTAA 6457 1290 sc_H1 HD1 EKS healthy Yes
CCTACACAGAAGGGTA 6303 2154 sc_H1 HD1 EKS healthy Yes
CCTACACAGCAATATG 8799 1775 sc_H1 HD1 EKS healthy No
CCTACACAGCCAGAAC 8052 2531 sc_H1 HD1 EKS healthy Yes
CCTACACAGCTGCGAA 6447 2401 sc_H1 HD1 EKS healthy Yes
CCTACACCATCGTCGG 7221 2417 sc_H1 HD1 EKS healthy Yes
CCTACCAAGGCAAAGA 7017 1808 sc_H1 HD1 EKS healthy No
CCTACCAAGTCCTCCT 8649 3889 sc_H1 HD1 EKS healthy Yes
CCTACCATCACATACG 5565 1705 sc_H1 HD1 EKS healthy Yes
CCTACCATCGTGGTCG 6649 1716 sc_H1 HD1 EKS healthy Yes
CCTAGCTAGAGACTAT 5969 1031 sc_H1 HD1 EKS healthy Yes
CCTAGCTCAAACGTGG 7173 2636 sc_H1 HD1 EKS healthy Yes
CCTAGCTGTAGAAGGA 8433 3522 sc_H1 HD1 EKS healthy Yes
CCTAGCTGTGCAACTT 6665 2288 sc_H1 HD1 EKS healthy Yes
CCTAGCTGTGGTGTAG 7072 1372 sc_H1 HD1 EKS healthy Yes
CCTATTACACAAGACG 7013 2333 sc_H1 HD1 EKS healthy Yes
CCTATTACAGTAAGAT 7524 1858 sc_H1 HD1 EKS healthy No
CCTATTACATCTACGA 6120 1741 sc_H1 HD1 EKS healthy No
CCTATTAGTGCACGAA 7634 1652 sc_H1 HD1 EKS healthy Yes
CCTATTAGTTTAGGAA 6027 823 sc_H1 HD1 EKS healthy Yes
CCTCAGTAGGAATCGC 6494 1156 sc_H1 HD1 EKS healthy Yes
CCTCAGTGTCGCGGTT 6404 1946 sc_H1 HD1 EKS healthy No
CCTCAGTGTTGAGTTC 6188 982 sc_H1 HD1 EKS healthy Yes
CCTCAGTTCAGTTCGA 5977 954 sc_H1 HD1 EKS healthy Yes
CCTCAGTTCGTGGTCG 5552 1618 sc_H1 HD1 EKS healthy Yes
CCTCAGTTCTCTTATG 6643 1404 sc_H1 HD1 EKS healthy No
CCTCTGAAGTTACGGG 6253 567 sc_H1 HD1 EKS healthy No
CCTCTGACACGTCTCT 8538 2342 sc_H1 HD1 EKS healthy No
CCTCTGACATTGCGGC 6655 2324 sc_H1 HD1 EKS healthy Yes
CCTCTGAGTGTTAAGA 7362 2162 sc_H1 HD1 EKS healthy Yes
CCTTACGCACTCAGGC 9372 996 sc_H1 HD1 EKS healthy Yes
CCTTACGTCTGCTGCT 6537 1139 sc_H1 HD1 EKS healthy Yes
CCTTCCCAGCACACAG 7708 2674 sc_H1 HD1 EKS healthy Yes
CCTTCCCCAAGACGTG 5989 931 sc_H1 HD1 EKS healthy Yes
CCTTCCCCATTAGGCT 6505 2379 sc_H1 HD1 EKS healthy Yes
CCTTCCCGTAACGTTC 5657 1106 sc_H1 HD1 EKS healthy Yes
CCTTCCCGTAAGGGCT 7457 2002 sc_H1 HD1 EKS healthy Yes
CCTTCGACAATACGCT 6999 2561 sc_H1 HD1 EKS healthy Yes
CCTTCGACATGCCTAA 8124 2176 sc_H1 HD1 EKS healthy Yes
CCTTCGAGTTGGTAAA 7420 2459 sc_H1 HD1 EKS healthy Yes
CCTTCGATCGCGATCG 6543 2062 sc_H1 HD1 EKS healthy Yes
CCTTTCTAGCTCCTCT 8466 3575 sc_H1 HD1 EKS healthy Yes
CCTTTCTCAAGCTGTT 6088 2028 sc_H1 HD1 EKS healthy Yes
CCTTTCTCACGGCGTT 8625 1888 sc_H1 HD1 EKS healthy Yes
CCTTTCTCAGGACGTA 6603 1287 sc_H1 HD1 EKS healthy Yes
CCTTTCTCAGGGTACA 6792 2413 sc_H1 HD1 EKS healthy Yes
CCTTTCTGTCAAACTC 6167 1819 sc_H1 HD1 EKS healthy Yes
CGAACATAGCTTTGGT 5617 1737 sc_H1 HD1 EKS healthy Yes
CGAACATAGTACCGGA 7337 1761 sc_H1 HD1 EKS healthy No
CGAACATCACGGATAG 6667 1289 sc_H1 HD1 EKS healthy Yes
CGAACATCAGCTGGCT 6666 1708 sc_H1 HD1 EKS healthy Yes
CGAACATCATTTGCCC 8123 1937 sc_H1 HD1 EKS healthy Yes
CGAACATTCATGTGGT 8340 2920 sc_H1 HD1 EKS healthy Yes
CGAATGTAGATCTGCT 5752 1566 sc_H1 HD1 EKS healthy Yes
CGAATGTCACGCCAGT 6818 2249 sc_H1 HD1 EKS healthy Yes
CGAATGTGTCCAAGTT 5808 1438 sc_H1 HD1 EKS healthy Yes
CGAATGTGTCTAGTGT 5829 1137 sc_H1 HD1 EKS healthy Yes
CGAATGTGTGACGGTA 7250 1942 sc_H1 HD1 EKS healthy Yes
CGAATGTGTTCGGGCT 8617 2285 sc_H1 HD1 EKS healthy No
CGACCTTCACGGCTAC 6304 1161 sc_H1 HD1 EKS healthy Yes
CGACCTTCATAACCTG 6250 1068 sc_H1 HD1 EKS healthy Yes
CGACCTTGTACAAGTA 8206 2151 sc_H1 HD1 EKS healthy No
CGACCTTTCCTAGTGA 7590 1973 sc_H1 HD1 EKS healthy Yes
CGACTTCAGATATGCA 8409 1534 sc_H1 HD1 EKS healthy Yes
CGACTTCAGTGACATA 8536 2422 sc_H1 HD1 EKS healthy Yes
CGACTTCCAAGTTCTG 7997 2741 sc_H1 HD1 EKS healthy Yes
CGACTTCCATCCTAGA 6135 159 sc_H1 HD1 EKS healthy No
CGACTTCCATTGAGCT 8554 2583 sc_H1 HD1 EKS healthy No
CGACTTCGTATATGGA 7885 1784 sc_H1 HD1 EKS healthy Yes
CGACTTCTCAGTACGT 7449 2656 sc_H1 HD1 EKS healthy No
CGACTTCTCCCTCAGT 5748 1507 sc_H1 HD1 EKS healthy Yes
CGAGAAGAGGTGCTAG 6011 869 sc_H1 HD1 EKS healthy Yes
CGAGAAGAGTAGCGGT 8395 3382 sc_H1 HD1 EKS healthy Yes
CGAGAAGGTTAGGGTG 5806 1743 sc_H1 HD1 EKS healthy Yes
CGAGAAGTCAACACAC 8821 1808 sc_H1 HD1 EKS healthy Yes
CGAGCACAGGATGTAT 6413 1087 sc_H1 HD1 EKS healthy Yes
CGAGCACCACCATGTA 7423 2144 sc_H1 HD1 EKS healthy Yes
CGAGCACCATCACAAC 6252 1566 sc_H1 HD1 EKS healthy Yes
CGAGCACGTAAAGTCA 7554 2027 sc_H1 HD1 EKS healthy Yes
CGAGCACTCAGTACGT 8209 2050 sc_H1 HD1 EKS healthy Yes
CGAGCCAAGACGCACA 8619 2379 sc_H1 HD1 EKS healthy Yes
CGAGCCAAGATGGCGT 5964 1795 sc_H1 HD1 EKS healthy Yes
CGAGCCAAGCGCCTTG 6221 1531 sc_H1 HD1 EKS healthy Yes
CGAGCCAAGTAGGCCA 9157 1436 sc_H1 HD1 EKS healthy Yes
CGAGCCACACTTGGAT 7247 2598 sc_H1 HD1 EKS healthy Yes
CGAGCCACAGCATGAG 5770 1354 sc_H1 HD1 EKS healthy Yes
CGAGCCAGTACCGTTA 6701 2303 sc_H1 HD1 EKS healthy Yes
CGAGCCAGTAGCGTCC 5657 1699 sc_H1 HD1 EKS healthy Yes
CGAGCCAGTAGCTTGT 6323 1985 sc_H1 HD1 EKS healthy Yes
CGAGCCAGTGGTAACG 6252 1969 sc_H1 HD1 EKS healthy Yes
CGAGCCATCGAGAGCA 6643 2317 sc_H1 HD1 EKS healthy Yes
CGATCGGAGTACCGGA 7550 1741 sc_H1 HD1 EKS healthy Yes
CGATCGGGTAGTAGTA 8321 1458 sc_H1 HD1 EKS healthy Yes
CGATCGGGTATTCTCT 6523 1748 sc_H1 HD1 EKS healthy Yes
CGATCGGGTCAGATAA 5874 975 sc_H1 HD1 EKS healthy Yes
CGATGGCAGAAAGTGG 5670 1238 sc_H1 HD1 EKS healthy Yes
CGATGGCAGAGACTAT 7387 1641 sc_H1 HD1 EKS healthy Yes
CGATGGCAGCAACGGT 5782 1707 sc_H1 HD1 EKS healthy Yes
CGATGGCCAGCGTAAG 7532 1678 sc_H1 HD1 EKS healthy Yes
CGATGGCGTTGGACCC 8526 2038 sc_H1 HD1 EKS healthy No
CGATGTAAGATGGGTC 5750 1278 sc_H1 HD1 EKS healthy Yes
CGATGTACATGCCTAA 5890 980 sc_H1 HD1 EKS healthy Yes
CGATGTAGTCCGAACC 6406 2201 sc_H1 HD1 EKS healthy Yes
CGATGTATCGGAAATA 5574 1530 sc_H1 HD1 EKS healthy Yes
CGATGTATCGGTCCGA 8495 3670 sc_H1 HD1 EKS healthy Yes
CGATTGAAGAAACCTA 6434 1185 sc_H1 HD1 EKS healthy Yes
CGATTGAAGAGCAATT 7809 2360 sc_H1 HD1 EKS healthy Yes
CGATTGACAAACCCAT 5732 1684 sc_H1 HD1 EKS healthy Yes
CGATTGACAATCACAC 6422 1031 sc_H1 HD1 EKS healthy Yes
CGATTGACAGTTCCCT 7991 2460 sc_H1 HD1 EKS healthy Yes
CGATTGAGTAGCGATG 8346 2160 sc_H1 HD1 EKS healthy No
CGATTGAGTGAACCTT 8642 2390 sc_H1 HD1 EKS healthy Yes
CGATTGATCAATAAGG 7590 1953 sc_H1 HD1 EKS healthy Yes
CGCCAAGAGATGTTAG 5648 1830 sc_H1 HD1 EKS healthy Yes
CGCCAAGCAAGTTCTG 5907 1973 sc_H1 HD1 EKS healthy Yes
CGCCAAGGTCGGGTCT 7542 2756 sc_H1 HD1 EKS healthy No
CGCCAAGGTGTGAAAT 8564 1779 sc_H1 HD1 EKS healthy No
CGCCAAGGTTAAGACA 8667 2127 sc_H1 HD1 EKS healthy Yes
CGCGGTACAGCTTAAC 8675 3634 sc_H1 HD1 EKS healthy Yes
CGCGGTACAGTGAGTG 8519 2274 sc_H1 HD1 EKS healthy No
CGCGGTAGTGCAGTAG 6295 2037 sc_H1 HD1 EKS healthy Yes
CGCGGTAGTGTGAATA 7672 2639 sc_H1 HD1 EKS healthy Yes
CGCGGTAGTTTCGCTC 5881 1680 sc_H1 HD1 EKS healthy Yes
CGCGGTATCAAAGACA 8515 2070 sc_H1 HD1 EKS healthy Yes
CGCGGTATCATCGGAT 8348 3654 sc_H1 HD1 EKS healthy Yes
CGCGGTATCGAGCCCA 5725 1180 sc_H1 HD1 EKS healthy Yes
CGCGGTATCGGATGTT 8524 2024 sc_H1 HD1 EKS healthy Yes
CGCGTTTAGAGAGCTC 7862 2049 sc_H1 HD1 EKS healthy No
CGCGTTTCACTGAAGG 6030 976 sc_H1 HD1 EKS healthy Yes
CGCGTTTGTTAAAGTG 5916 981 sc_H1 HD1 EKS healthy Yes
CGCGTTTTCAGAAATG 6547 1332 sc_H1 HD1 EKS healthy Yes
CGCGTTTTCTAACTGG 7586 2713 sc_H1 HD1 EKS healthy Yes
CGCTATCAGGTACTCT 5909 1869 sc_H1 HD1 EKS healthy Yes
CGCTATCCAGGATTGG 6459 144 sc_H1 HD1 EKS healthy No
CGCTATCGTTTACTCT 7499 1947 sc_H1 HD1 EKS healthy Yes
CGCTATCTCTGCGTAA 7397 2389 sc_H1 HD1 EKS healthy Yes
CGCTGGAAGATGTGGC 8523 2385 sc_H1 HD1 EKS healthy No
CGCTGGAAGGAATCGC 9311 2134 sc_H1 HD1 EKS healthy No
CGCTGGAAGGCCATAG 7023 2427 sc_H1 HD1 EKS healthy Yes
CGCTGGACATGAACCT 8594 1759 sc_H1 HD1 EKS healthy Yes
CGCTGGAGTGTTCTTT 6460 1961 sc_H1 HD1 EKS healthy Yes
CGCTGGATCACTTACT 7861 2303 sc_H1 HD1 EKS healthy Yes
CGCTTCACAGATGAGC 6201 1169 sc_H1 HD1 EKS healthy Yes
CGCTTCACATCGATGT 6436 2075 sc_H1 HD1 EKS healthy Yes
CGCTTCAGTAGCTGCC 8044 2239 sc_H1 HD1 EKS healthy Yes
CGCTTCAGTATCGCAT 5841 1925 sc_H1 HD1 EKS healthy Yes
CGCTTCAGTCTAGGTT 6841 2377 sc_H1 HD1 EKS healthy Yes
CGCTTCAGTTGCGTTA 5762 1249 sc_H1 HD1 EKS healthy Yes
CGCTTCATCGGCTACG 7463 2768 sc_H1 HD1 EKS healthy Yes
CGGACACAGCTGCAAG 6971 2414 sc_H1 HD1 EKS healthy Yes
CGGACACAGTTTAGGA 9184 3635 sc_H1 HD1 EKS healthy Yes
CGGACACCATATACCG 5824 1718 sc_H1 HD1 EKS healthy Yes
CGGACACTCCTTTCGG 5585 1666 sc_H1 HD1 EKS healthy Yes
CGGACGTAGTAGTGCG 7351 1833 sc_H1 HD1 EKS healthy Yes
CGGACGTAGTGAATTG 7455 1592 sc_H1 HD1 EKS healthy No
CGGACGTTCCTTTCGG 8508 2283 sc_H1 HD1 EKS healthy Yes
CGGACGTTCGCAAACT 5510 1553 sc_H1 HD1 EKS healthy Yes
CGGACTGAGCGTGTCC 6967 2413 sc_H1 HD1 EKS healthy Yes
CGGACTGCAGACGTAG 7880 2912 sc_H1 HD1 EKS healthy Yes
CGGACTGTCGTCGTTC 7974 2309 sc_H1 HD1 EKS healthy No
CGGAGCTAGCTGAAAT 5701 1321 sc_H1 HD1 EKS healthy Yes
CGGAGCTAGTACGATA 8570 1901 sc_H1 HD1 EKS healthy No
CGGAGCTCATCGGAAG 8103 2747 sc_H1 HD1 EKS healthy No
CGGAGCTCATGGAATA 8586 2067 sc_H1 HD1 EKS healthy No
CGGAGCTGTCAGAAGC 5853 1040 sc_H1 HD1 EKS healthy Yes
CGGAGCTTCATCGATG 9334 3720 sc_H1 HD1 EKS healthy Yes
CGGAGCTTCTCAAACG 6983 1677 sc_H1 HD1 EKS healthy Yes
CGGAGTCAGCTGCCCA 8530 1996 sc_H1 HD1 EKS healthy No
CGGAGTCCACGAAACG 8100 3100 sc_H1 HD1 EKS healthy Yes
CGGAGTCGTTCCCGAG 7024 1502 sc_H1 HD1 EKS healthy Yes
CGGAGTCGTTGACGTT 6913 2445 sc_H1 HD1 EKS healthy Yes
CGGCTAGGTCTCACCT 6013 1246 sc_H1 HD1 EKS healthy Yes
CGGCTAGTCAAGGCTT 8019 2820 sc_H1 HD1 EKS healthy Yes
CGGCTAGTCAGTTCGA 9493 4320 sc_H1 HD1 EKS healthy No
CGGCTAGTCCAGTATG 6263 112 sc_H1 HD1 EKS healthy No
CGGCTAGTCTTATCTG 6005 1120 sc_H1 HD1 EKS healthy Yes
CGGGTCAAGGACCACA 5521 1628 sc_H1 HD1 EKS healthy Yes
CGGGTCACACAGCCCA 7238 1427 sc_H1 HD1 EKS healthy Yes
CGGGTCACAGGCTCAC 8026 2077 sc_H1 HD1 EKS healthy Yes
CGGGTCACAGTCTTCC 7997 2350 sc_H1 HD1 EKS healthy Yes
CGGGTCAGTGGACGAT 7184 1721 sc_H1 HD1 EKS healthy Yes
CGGGTCAGTTCAGCGC 9291 2000 sc_H1 HD1 EKS healthy No
CGGTTAAGTCCTCTTG 5711 1175 sc_H1 HD1 EKS healthy Yes
CGGTTAAGTTAGATGA 5544 1359 sc_H1 HD1 EKS healthy Yes
CGGTTAAGTTCCCGAG 5934 1289 sc_H1 HD1 EKS healthy Yes
CGGTTAATCGAGCCCA 6354 1857 sc_H1 HD1 EKS healthy Yes
CGTAGCGCAAACTGTC 6151 149 sc_H1 HD1 EKS healthy No
CGTAGCGGTCTAAAGA 6726 1322 sc_H1 HD1 EKS healthy Yes
CGTAGCGTCATACGGT 6872 2565 sc_H1 HD1 EKS healthy Yes
CGTAGGCAGCCACGTC 8051 2725 sc_H1 HD1 EKS healthy Yes
CGTAGGCCAACGATCT 9428 4137 sc_H1 HD1 EKS healthy Yes
CGTAGGCGTACCGGCT 6158 1149 sc_H1 HD1 EKS healthy Yes
CGTAGGCTCAACGGGA 6131 1741 sc_H1 HD1 EKS healthy Yes
CGTCACTCAACACCCG 6167 1825 sc_H1 HD1 EKS healthy Yes
CGTCACTCACCCATGG 6619 2169 sc_H1 HD1 EKS healthy Yes
CGTCACTGTCAACATC 6310 2219 sc_H1 HD1 EKS healthy Yes
CGTCACTGTCTCCCTA 6593 2363 sc_H1 HD1 EKS healthy Yes
CGTCACTGTGTGACGA 6017 1837 sc_H1 HD1 EKS healthy Yes
CGTCACTTCACTTCAT 6333 2102 sc_H1 HD1 EKS healthy Yes
CGTCACTTCGCTTGTC 5635 1541 sc_H1 HD1 EKS healthy Yes
CGTCACTTCTCATTCA 5619 1573 sc_H1 HD1 EKS healthy Yes
CGTCACTTCTTACCGC 6570 2164 sc_H1 HD1 EKS healthy Yes
CGTCAGGAGGATGGTC 8219 3248 sc_H1 HD1 EKS healthy Yes
CGTCAGGCAGACAAGC 5973 2098 sc_H1 HD1 EKS healthy Yes
CGTCAGGGTCCCGACA 5527 1508 sc_H1 HD1 EKS healthy Yes
CGTCCATAGCTGATAA 8628 2667 sc_H1 HD1 EKS healthy No
CGTCCATCAATGACCT 6408 1658 sc_H1 HD1 EKS healthy Yes
CGTCCATGTAAGGGAA 7441 1551 sc_H1 HD1 EKS healthy No
CGTCCATGTCTAGAGG 5741 1169 sc_H1 HD1 EKS healthy Yes
CGTCCATGTCTCGTTC 5967 1851 sc_H1 HD1 EKS healthy Yes
CGTCCATGTGTTGGGA 7833 1824 sc_H1 HD1 EKS healthy Yes
CGTCTACCAGTAAGCG 8699 1881 sc_H1 HD1 EKS healthy Yes
CGTCTACGTCATTAGC 6196 1568 sc_H1 HD1 EKS healthy Yes
CGTCTACGTTGTCGCG 8132 3336 sc_H1 HD1 EKS healthy Yes
CGTGAGCAGACGCACA 6094 2070 sc_H1 HD1 EKS healthy Yes
CGTGAGCAGAGGGATA 5659 1725 sc_H1 HD1 EKS healthy Yes
CGTGAGCCATCACAAC 7419 2558 sc_H1 HD1 EKS healthy Yes
CGTGAGCGTAATTGGA 6385 2162 sc_H1 HD1 EKS healthy Yes
CGTGAGCGTACATCCA 6378 2087 sc_H1 HD1 EKS healthy Yes
CGTGTAAAGGGAGTAA 5665 1166 sc_H1 HD1 EKS healthy Yes
CGTGTAAAGTTTGCGT 6966 1536 sc_H1 HD1 EKS healthy No
CGTGTAATCCGCATAA 8861 1878 sc_H1 HD1 EKS healthy Yes
CGTGTAATCGCCCTTA 8849 969 sc_H1 HD1 EKS healthy Yes
CGTGTAATCTATCCCG 7486 2765 sc_H1 HD1 EKS healthy Yes
CGTGTCTAGTGTACCT 6290 1063 sc_H1 HD1 EKS healthy Yes
CGTGTCTCAGGACCCT 5987 1680 sc_H1 HD1 EKS healthy Yes
CGTGTCTCAGGCGATA 6145 1778 sc_H1 HD1 EKS healthy Yes
CGTGTCTGTACTCAAC 5624 1621 sc_H1 HD1 EKS healthy Yes
CGTGTCTGTGCAACGA 6828 141 sc_H1 HD1 EKS healthy No
CGTGTCTGTTATGCGT 11458 1032 sc_H1 HD1 EKS healthy Yes
CGTGTCTTCAGAGGTG 9104 872 sc_H1 HD1 EKS healthy Yes
CGTTAGAAGAAACCGC 6340 2153 sc_H1 HD1 EKS healthy Yes
CGTTAGACAGCTGTTA 8461 2085 sc_H1 HD1 EKS healthy No
CGTTAGACAGCTTAAC 5847 854 sc_H1 HD1 EKS healthy No
CGTTAGACAGTTCCCT 6032 971 sc_H1 HD1 EKS healthy Yes
CGTTAGAGTCCGAAGA 5879 1026 sc_H1 HD1 EKS healthy Yes
CGTTCTGAGGCAATTA 7479 1961 sc_H1 HD1 EKS healthy Yes
CGTTCTGTCTTCGGTC 9674 4392 sc_H1 HD1 EKS healthy Yes
CGTTGGGAGTCTCCTC 7614 2179 sc_H1 HD1 EKS healthy Yes
CGTTGGGGTTTAGCTG 5609 1469 sc_H1 HD1 EKS healthy Yes
CTAACTTAGTTAGGTA 6453 2287 sc_H1 HD1 EKS healthy Yes
CTAACTTCAACTTGAC 6193 2246 sc_H1 HD1 EKS healthy Yes
CTAACTTTCCTTGCCA 6306 1862 sc_H1 HD1 EKS healthy Yes
CTAAGACCACCACCAG 6020 2074 sc_H1 HD1 EKS healthy Yes
CTAAGACGTCTCTCGT 5844 1851 sc_H1 HD1 EKS healthy Yes
CTAAGACGTTCCAACA 7413 1674 sc_H1 HD1 EKS healthy Yes
CTAAGACTCAAGGCTT 8114 2903 sc_H1 HD1 EKS healthy Yes
CTAATGGAGATGTTAG 7033 2294 sc_H1 HD1 EKS healthy Yes
CTAATGGAGGATCGCA 8121 2245 sc_H1 HD1 EKS healthy No
CTAATGGGTCCGTTAA 7491 2339 sc_H1 HD1 EKS healthy Yes
CTAATGGGTGAGGGTT 5940 1825 sc_H1 HD1 EKS healthy Yes
CTACACCGTAGCGCAA 7853 2768 sc_H1 HD1 EKS healthy Yes
CTACACCGTCAATACC 8305 1345 sc_H1 HD1 EKS healthy Yes
CTACACCGTCATCGGC 6612 1351 sc_H1 HD1 EKS healthy Yes
CTACACCGTCTGATTG 6388 2429 sc_H1 HD1 EKS healthy Yes
CTACACCGTTAAGATG 7278 1563 sc_H1 HD1 EKS healthy Yes
CTACACCTCAGCTCGG 7176 2493 sc_H1 HD1 EKS healthy Yes
CTACACCTCATCGATG 10366 862 sc_H1 HD1 EKS healthy Yes
CTACATTAGGCAGGTT 6291 1826 sc_H1 HD1 EKS healthy Yes
CTACATTCAATGCCAT 9791 4034 sc_H1 HD1 EKS healthy Yes
CTACATTGTAAGAGAG 6552 108 sc_H1 HD1 EKS healthy No
CTACATTGTGCTTCTC 6184 162 sc_H1 HD1 EKS healthy No
CTACATTTCAATCTCT 6956 2736 sc_H1 HD1 EKS healthy Yes
CTACCCAAGAATTCCC 6372 155 sc_H1 HD1 EKS healthy No
CTACCCAAGGCGCTCT 6367 1219 sc_H1 HD1 EKS healthy Yes
CTACCCAAGGTTACCT 8608 2031 sc_H1 HD1 EKS healthy Yes
CTACCCAAGTTAAGTG 6088 1725 sc_H1 HD1 EKS healthy Yes
CTACCCACATGGGACA 6855 2524 sc_H1 HD1 EKS healthy Yes
CTACCCAGTAACGACG 6015 1916 sc_H1 HD1 EKS healthy Yes
CTACCCAGTCCAAGTT 5645 1582 sc_H1 HD1 EKS healthy Yes
CTACCCAGTGGACGAT 10087 1061 sc_H1 HD1 EKS healthy Yes
CTACCCATCGAGGTAG 6186 150 sc_H1 HD1 EKS healthy No
CTACCCATCTCGCTTG 6655 2464 sc_H1 HD1 EKS healthy Yes
CTACGTCAGATGTCGG 6012 1083 sc_H1 HD1 EKS healthy Yes
CTACGTCAGGTAGCTG 6862 1827 sc_H1 HD1 EKS healthy No
CTACGTCAGTACACCT 6177 190 sc_H1 HD1 EKS healthy No
CTACGTCCAGCCACCA 5789 1552 sc_H1 HD1 EKS healthy Yes
CTACGTCCAGTGACAG 7584 1927 sc_H1 HD1 EKS healthy No
CTACGTCGTTGATTCG 7479 1839 sc_H1 HD1 EKS healthy Yes
CTAGAGTAGAAGCCCA 5888 1908 sc_H1 HD1 EKS healthy Yes
CTAGAGTAGAGGGCTT 8623 1961 sc_H1 HD1 EKS healthy Yes
CTAGAGTAGATCACGG 9287 3195 sc_H1 HD1 EKS healthy Yes
CTAGAGTAGGACACCA 5871 1793 sc_H1 HD1 EKS healthy No
CTAGAGTCAAACTGCT 5828 1919 sc_H1 HD1 EKS healthy Yes
CTAGAGTCACAGACTT 6176 260 sc_H1 HD1 EKS healthy No
CTAGAGTCATTACGAC 8717 2045 sc_H1 HD1 EKS healthy Yes
CTAGAGTGTGATGATA 8616 1581 sc_H1 HD1 EKS healthy No
CTAGAGTGTTGGGACA 7745 2261 sc_H1 HD1 EKS healthy Yes
CTAGAGTTCAATAAGG 6265 117 sc_H1 HD1 EKS healthy No
CTAGCCTAGCCGTCGT 8306 2247 sc_H1 HD1 EKS healthy No
CTAGCCTCAACTGCTA 8570 3583 sc_H1 HD1 EKS healthy Yes
CTAGCCTCAAGACACG 8710 1914 sc_H1 HD1 EKS healthy Yes
CTAGCCTCAGCCTATA 6367 1253 sc_H1 HD1 EKS healthy Yes
CTAGCCTGTGGTCCGT 7310 1926 sc_H1 HD1 EKS healthy Yes
CTAGCCTTCCACGTTC 8880 2080 sc_H1 HD1 EKS healthy Yes
CTAGTGAAGCCACCTG 7836 2290 sc_H1 HD1 EKS healthy Yes
CTAGTGAAGGGTATCG 5872 1819 sc_H1 HD1 EKS healthy Yes
CTAGTGACACTGAAGG 8573 2220 sc_H1 HD1 EKS healthy No
CTAGTGACAGGATTGG 6636 2381 sc_H1 HD1 EKS healthy Yes
CTAGTGACATGCAACT 8606 2083 sc_H1 HD1 EKS healthy Yes
CTAGTGAGTGTGACCC 7803 2231 sc_H1 HD1 EKS healthy Yes
CTAGTGATCTGCTGCT 7262 1832 sc_H1 HD1 EKS healthy No
CTCACACAGCGTTTAC 6213 1238 sc_H1 HD1 EKS healthy Yes
CTCACACAGCTGTCTA 7890 2767 sc_H1 HD1 EKS healthy Yes
CTCACACAGTCGTTTG 5741 1155 sc_H1 HD1 EKS healthy No
CTCACACCAAGCCGCT 6293 1111 sc_H1 HD1 EKS healthy Yes
CTCACACGTAAGGATT 6179 2081 sc_H1 HD1 EKS healthy Yes
CTCACACGTACATCCA 7149 871 sc_H1 HD1 EKS healthy No
CTCACACTCTCCGGTT 8540 2246 sc_H1 HD1 EKS healthy No
CTCAGAAAGACTAAGT 7546 2796 sc_H1 HD1 EKS healthy Yes
CTCAGAAAGCTAAGAT 8713 2347 sc_H1 HD1 EKS healthy No
CTCAGAAAGCTGAACG 7493 2796 sc_H1 HD1 EKS healthy Yes
CTCAGAAAGTAGCCGA 7636 2266 sc_H1 HD1 EKS healthy Yes
CTCAGAAAGTGTCTCA 8653 2168 sc_H1 HD1 EKS healthy Yes
CTCAGAACAATCAGAA 7386 1796 sc_H1 HD1 EKS healthy Yes
CTCAGAATCGCGGATC 7208 2612 sc_H1 HD1 EKS healthy Yes
CTCATTAAGCAGATCG 6377 2255 sc_H1 HD1 EKS healthy Yes
CTCATTAAGGTGATAT 5618 1725 sc_H1 HD1 EKS healthy Yes
CTCATTACACATTAGC 6347 958 sc_H1 HD1 EKS healthy No
CTCATTATCCAAGCCG 6403 2192 sc_H1 HD1 EKS healthy Yes
CTCCTAGAGGGTCGAT 8576 2220 sc_H1 HD1 EKS healthy Yes
CTCCTAGGTCGCCATG 9277 1244 sc_H1 HD1 EKS healthy Yes
CTCCTAGTCTATCCCG 8362 3556 sc_H1 HD1 EKS healthy Yes
CTCGAAAAGGCAGTCA 5854 1073 sc_H1 HD1 EKS healthy Yes
CTCGAAACAAGCCGCT 7330 2576 sc_H1 HD1 EKS healthy Yes
CTCGAAACACCATCCT 6714 1901 sc_H1 HD1 EKS healthy Yes
CTCGAAAGTTCGCGAC 6576 121 sc_H1 HD1 EKS healthy No
CTCGAAATCCCTCAGT 6445 2113 sc_H1 HD1 EKS healthy Yes
CTCGAGGAGATAGTCA 8685 1998 sc_H1 HD1 EKS healthy Yes
CTCGAGGGTTACAGAA 9497 3836 sc_H1 HD1 EKS healthy Yes
CTCGAGGGTTCCATGA 6548 1279 sc_H1 HD1 EKS healthy Yes
CTCGAGGGTTTGACAC 9398 1984 sc_H1 HD1 EKS healthy No
CTCGAGGTCAGCGACC 8464 2461 sc_H1 HD1 EKS healthy No
CTCGAGGTCGTAGGTT 7813 2869 sc_H1 HD1 EKS healthy Yes
CTCGGAGAGTTGAGAT 7655 2930 sc_H1 HD1 EKS healthy Yes
CTCGGAGCAAAGCGGT 6166 1696 sc_H1 HD1 EKS healthy Yes
CTCGGAGTCCATTCTA 5779 1785 sc_H1 HD1 EKS healthy Yes
CTCGGAGTCTTTCCTC 6190 143 sc_H1 HD1 EKS healthy No
CTCGGGACACAGTCGC 5899 1206 sc_H1 HD1 EKS healthy Yes
CTCGGGAGTCATACTG 7185 1873 sc_H1 HD1 EKS healthy Yes
CTCGGGAGTCTAACGT 7944 3046 sc_H1 HD1 EKS healthy Yes
CTCGGGAGTGTTCGAT 8174 2112 sc_H1 HD1 EKS healthy Yes
CTCGGGAGTTACGGAG 8642 3245 sc_H1 HD1 EKS healthy Yes
CTCGGGATCGCCTGAG 7565 2644 sc_H1 HD1 EKS healthy Yes
CTCGTACAGATACACA 5991 1010 sc_H1 HD1 EKS healthy Yes
CTCGTACCATCCGGGT 8720 2040 sc_H1 HD1 EKS healthy No
CTCGTACCATGCTAGT 6964 1366 sc_H1 HD1 EKS healthy Yes
CTCGTACGTCAATACC 6472 1929 sc_H1 HD1 EKS healthy Yes
CTCGTACGTTCGTCTC 5816 2019 sc_H1 HD1 EKS healthy Yes
CTCGTACTCGTTACGA 6368 1599 sc_H1 HD1 EKS healthy Yes
CTCGTCAAGGGTTTCT 7753 1971 sc_H1 HD1 EKS healthy Yes
CTCGTCAAGTGCCAGA 6205 2026 sc_H1 HD1 EKS healthy Yes
CTCGTCACAACACCCG 5979 1109 sc_H1 HD1 EKS healthy Yes
CTCGTCACAAGACACG 8535 2035 sc_H1 HD1 EKS healthy No
CTCGTCAGTAAGTGGC 9192 4132 sc_H1 HD1 EKS healthy Yes
CTCGTCATCAGCCTAA 6130 208 sc_H1 HD1 EKS healthy No
CTCGTCATCGTGGACC 5937 939 sc_H1 HD1 EKS healthy Yes
CTCTAATAGTCAAGGC 6411 2304 sc_H1 HD1 EKS healthy Yes
CTCTAATCAACGCACC 8993 1210 sc_H1 HD1 EKS healthy Yes
CTCTAATCATCACGTA 9255 4074 sc_H1 HD1 EKS healthy Yes
CTCTAATGTCCGTGAC 6897 1470 sc_H1 HD1 EKS healthy Yes
CTCTAATGTTACAGAA 6961 2425 sc_H1 HD1 EKS healthy Yes
CTCTAATTCGCTGATA 5892 1956 sc_H1 HD1 EKS healthy Yes
CTCTAATTCGGAAACG 7661 1960 sc_H1 HD1 EKS healthy Yes
CTCTACGAGATGAGAG 6554 1226 sc_H1 HD1 EKS healthy Yes
CTCTACGCAAGTAATG 8922 4034 sc_H1 HD1 EKS healthy No
CTCTACGGTAAAGGAG 5564 1524 sc_H1 HD1 EKS healthy Yes
CTCTACGTCAGCTGGC 8946 1964 sc_H1 HD1 EKS healthy Yes
CTCTACGTCATGCTCC 7744 1888 sc_H1 HD1 EKS healthy Yes
CTCTGGTAGAGTGACC 8623 2381 sc_H1 HD1 EKS healthy Yes
CTCTGGTAGATAGTCA 6553 2396 sc_H1 HD1 EKS healthy Yes
CTCTGGTGTACACCGC 8342 2131 sc_H1 HD1 EKS healthy No
CTCTGGTGTAGCAAAT 8274 3282 sc_H1 HD1 EKS healthy No
CTCTGGTGTTCTCATT 5786 1803 sc_H1 HD1 EKS healthy Yes
CTCTGGTTCCAACCAA 7510 2800 sc_H1 HD1 EKS healthy Yes
CTCTGGTTCCATTCTA 6476 886 sc_H1 HD1 EKS healthy No
CTCTGGTTCCGGCACA 8861 1961 sc_H1 HD1 EKS healthy Yes
CTGAAACAGATAGTCA 5716 1631 sc_H1 HD1 EKS healthy Yes
CTGAAACAGCTAAACA 8304 3369 sc_H1 HD1 EKS healthy Yes
CTGAAACAGTCTCCTC 6090 2007 sc_H1 HD1 EKS healthy Yes
CTGAAACCACGTCAGC 6624 2048 sc_H1 HD1 EKS healthy Yes
CTGAAACGTTGGAGGT 8714 2552 sc_H1 HD1 EKS healthy Yes
CTGAAACTCAATAAGG 7744 2090 sc_H1 HD1 EKS healthy No
CTGAAACTCTCTTGAT 6530 1302 sc_H1 HD1 EKS healthy Yes
CTGAAGTAGACTGGGT 5915 918 sc_H1 HD1 EKS healthy Yes
CTGAAGTAGATAGGAG 8547 2057 sc_H1 HD1 EKS healthy Yes
CTGAAGTTCGATGAGG 7470 2796 sc_H1 HD1 EKS healthy Yes
CTGAAGTTCTCTAGGA 5549 1711 sc_H1 HD1 EKS healthy Yes
CTGAAGTTCTTGCAAG 5722 1658 sc_H1 HD1 EKS healthy Yes
CTGATAGAGATAGCAT 6197 749 sc_H1 HD1 EKS healthy No
CTGATAGCACCAGGTC 6138 1687 sc_H1 HD1 EKS healthy Yes
CTGATAGCACCGTTGG 7544 1655 sc_H1 HD1 EKS healthy Yes
CTGATAGCATCACGTA 6013 957 sc_H1 HD1 EKS healthy Yes
CTGATAGGTCGCGTGT 7148 1128 sc_H1 HD1 EKS healthy Yes
CTGATAGTCAAACCGT 5924 1777 sc_H1 HD1 EKS healthy Yes
CTGATAGTCTTTAGGG 8882 3239 sc_H1 HD1 EKS healthy Yes
CTGATCCAGGCTCATT 7116 2479 sc_H1 HD1 EKS healthy Yes
CTGATCCCACCTGGTG 6331 1721 sc_H1 HD1 EKS healthy Yes
CTGATCCCACGGTTTA 6550 1242 sc_H1 HD1 EKS healthy Yes
CTGATCCCAGGCTGAA 6973 2609 sc_H1 HD1 EKS healthy Yes
CTGATCCCATTCGACA 7071 2471 sc_H1 HD1 EKS healthy Yes
CTGATCCGTGCTTCTC 8035 3154 sc_H1 HD1 EKS healthy Yes
CTGCCTAAGAAGGTTT 5787 1744 sc_H1 HD1 EKS healthy Yes
CTGCCTAAGCCGCCTA 5736 1208 sc_H1 HD1 EKS healthy Yes
CTGCCTAAGTCAAGCG 6406 2194 sc_H1 HD1 EKS healthy Yes
CTGCCTACAATGGAAT 5808 1056 sc_H1 HD1 EKS healthy Yes
CTGCCTACACATCTTT 6021 1099 sc_H1 HD1 EKS healthy Yes
CTGCCTAGTCCGAGTC 7451 2568 sc_H1 HD1 EKS healthy Yes
CTGCCTATCACGATGT 7872 3139 sc_H1 HD1 EKS healthy Yes
CTGCCTATCAGGTTCA 5668 1357 sc_H1 HD1 EKS healthy Yes
CTGCCTATCGGACAAG 6554 2145 sc_H1 HD1 EKS healthy Yes
CTGCGGAAGACTACAA 6505 2382 sc_H1 HD1 EKS healthy Yes
CTGCGGAAGACTGTAA 5969 1935 sc_H1 HD1 EKS healthy Yes
CTGCGGAAGCCCGAAA 6123 1942 sc_H1 HD1 EKS healthy Yes
CTGCGGAAGTGAACAT 6904 1817 sc_H1 HD1 EKS healthy Yes
CTGCGGACAATCAGAA 7811 2710 sc_H1 HD1 EKS healthy Yes
CTGCGGAGTCAAAGCG 6540 2169 sc_H1 HD1 EKS healthy Yes
CTGCGGAGTCGAATCT 6307 1925 sc_H1 HD1 EKS healthy Yes
CTGCGGAGTCTTCTCG 8829 3551 sc_H1 HD1 EKS healthy Yes
CTGCGGATCGCAGGCT 5538 1572 sc_H1 HD1 EKS healthy Yes
CTGCGGATCTGCGTAA 5947 887 sc_H1 HD1 EKS healthy Yes
CTGCTGTAGACAAGCC 8430 1948 sc_H1 HD1 EKS healthy No
CTGCTGTAGCCAGGAT 5708 1130 sc_H1 HD1 EKS healthy Yes
CTGCTGTAGCTAGTGG 5636 1619 sc_H1 HD1 EKS healthy Yes
CTGCTGTCAAAGCGGT 6893 2184 sc_H1 HD1 EKS healthy Yes
CTGCTGTCAAGCCTAT 7517 2651 sc_H1 HD1 EKS healthy Yes
CTGCTGTTCGAATGCT 6469 1191 sc_H1 HD1 EKS healthy Yes
CTGCTGTTCGCGTAGC 6340 2184 sc_H1 HD1 EKS healthy Yes
CTGGTCTCAAAGCAAT 5770 2089 sc_H1 HD1 EKS healthy Yes
CTGGTCTCACAGACAG 6556 1129 sc_H1 HD1 EKS healthy Yes
CTGGTCTCAGAGTGTG 8515 1140 sc_H1 HD1 EKS healthy Yes
CTGGTCTCAGGTCGTC 7831 2797 sc_H1 HD1 EKS healthy Yes
CTGGTCTGTACCGAGA 6677 1284 sc_H1 HD1 EKS healthy Yes
CTGGTCTGTTCAGGCC 8864 1116 sc_H1 HD1 EKS healthy Yes
CTGGTCTGTTCGCGAC 9498 3989 sc_H1 HD1 EKS healthy Yes
CTGTGCTCATAAAGGT 7810 2218 sc_H1 HD1 EKS healthy Yes
CTGTGCTCATGCCTTC 7420 2577 sc_H1 HD1 EKS healthy Yes
CTGTGCTCATTGGGCC 7465 2682 sc_H1 HD1 EKS healthy Yes
CTGTGCTGTAAGGGAA 6091 1011 sc_H1 HD1 EKS healthy Yes
CTGTGCTGTGATAAGT 6087 2032 sc_H1 HD1 EKS healthy Yes
CTGTGCTGTGCAGACA 5717 1397 sc_H1 HD1 EKS healthy No
CTGTGCTTCGGCGGTT 7297 2020 sc_H1 HD1 EKS healthy Yes
CTGTTTAGTGCACCAC 7929 2084 sc_H1 HD1 EKS healthy Yes
CTGTTTATCACAAACC 8545 2349 sc_H1 HD1 EKS healthy No
CTTAACTAGCTTATCG 6173 1127 sc_H1 HD1 EKS healthy Yes
CTTAACTCACCCAGTG 6362 2313 sc_H1 HD1 EKS healthy Yes
CTTAACTGTTCAACCA 6573 2521 sc_H1 HD1 EKS healthy Yes
CTTAACTTCGCCAAAT 7136 2583 sc_H1 HD1 EKS healthy Yes
CTTAACTTCGCCGTGA 8347 3162 sc_H1 HD1 EKS healthy Yes
CTTACCGAGCTGTCTA 8598 2124 sc_H1 HD1 EKS healthy Yes
CTTACCGAGTGGACGT 5827 1890 sc_H1 HD1 EKS healthy Yes
CTTACCGCAGACAGGT 7448 2753 sc_H1 HD1 EKS healthy Yes
CTTACCGCATGAAGTA 8904 1991 sc_H1 HD1 EKS healthy Yes
CTTACCGTCAGAAATG 8508 1248 sc_H1 HD1 EKS healthy Yes
CTTACCGTCGAGAGCA 5778 1212 sc_H1 HD1 EKS healthy Yes
CTTACCGTCGCCTGTT 7026 939 sc_H1 HD1 EKS healthy No
CTTAGGAAGATGGCGT 9664 3099 sc_H1 HD1 EKS healthy Yes
CTTAGGAAGTGTGGCA 5438 1615 sc_H1 HD1 EKS healthy Yes
CTTAGGACACACATGT 7086 1510 sc_H1 HD1 EKS healthy Yes
CTTAGGACACTTCTGC 5499 1602 sc_H1 HD1 EKS healthy Yes
CTTAGGACAGTTTACG 6445 2286 sc_H1 HD1 EKS healthy Yes
CTTAGGAGTGAAAGAG 6919 2497 sc_H1 HD1 EKS healthy Yes
CTTAGGATCAGATAAG 5521 1631 sc_H1 HD1 EKS healthy Yes
CTTAGGATCGCAAACT 7092 1651 sc_H1 HD1 EKS healthy Yes
CTTAGGATCTGCCAGG 7201 2387 sc_H1 HD1 EKS healthy Yes
CTTCTCTAGACAAGCC 7351 1862 sc_H1 HD1 EKS healthy Yes
CTTCTCTAGACCACGA 5909 969 sc_H1 HD1 EKS healthy Yes
CTTCTCTCATGTCCTC 5615 1322 sc_H1 HD1 EKS healthy Yes
CTTCTCTGTGACTCAT 5842 1906 sc_H1 HD1 EKS healthy Yes
CTTCTCTTCTCAAACG 6984 1312 sc_H1 HD1 EKS healthy Yes
CTTCTCTTCTGAGGGA 6116 1916 sc_H1 HD1 EKS healthy Yes
CTTCTCTTCTTTAGTC 5728 1722 sc_H1 HD1 EKS healthy Yes
CTTGGCTAGGCGTACA 6032 2025 sc_H1 HD1 EKS healthy Yes
CTTGGCTCATGAAGTA 6626 1697 sc_H1 HD1 EKS healthy Yes
CTTGGCTTCTCAAGTG 8106 3077 sc_H1 HD1 EKS healthy Yes
CTTGGCTTCTGAGGGA 8625 2052 sc_H1 HD1 EKS healthy Yes
CTTGGCTTCTTGGGTA 8521 1461 sc_H1 HD1 EKS healthy Yes
CTTTGCGAGCTGCAAG 7825 2976 sc_H1 HD1 EKS healthy Yes
CTTTGCGGTCCGACGT 5952 1395 sc_H1 HD1 EKS healthy Yes
CTTTGCGTCATGCAAC 8698 2175 sc_H1 HD1 EKS healthy Yes
GAAACTCGTAAGTTCC 8580 2242 sc_H1 HD1 EKS healthy No
GAAACTCGTGCTAGCC 6296 2215 sc_H1 HD1 EKS healthy Yes
GAAACTCTCCGTCAAA 6275 1081 sc_H1 HD1 EKS healthy Yes
GAAACTCTCCTCAACC 5779 1584 sc_H1 HD1 EKS healthy Yes
GAAACTCTCTCAAGTG 6089 1430 sc_H1 HD1 EKS healthy Yes
GAAACTCTCTGAAAGA 5624 1824 sc_H1 HD1 EKS healthy Yes
GAAATGAAGATCTGAA 8639 3529 sc_H1 HD1 EKS healthy Yes
GAAATGAAGGACTGGT 8460 2122 sc_H1 HD1 EKS healthy Yes
GAAATGAAGTGCTGCC 5863 1052 sc_H1 HD1 EKS healthy No
GAAATGAAGTTGCAGG 5865 1702 sc_H1 HD1 EKS healthy Yes
GAAATGAGTTGGACCC 7996 1955 sc_H1 HD1 EKS healthy Yes
GAAATGATCGCAAACT 8036 3286 sc_H1 HD1 EKS healthy Yes
GAACATCCAAGTAGTA 6962 1443 sc_H1 HD1 EKS healthy Yes
GAACATCGTTCCCTTG 6384 2143 sc_H1 HD1 EKS healthy No
GAACCTAAGTGAACAT 8556 1991 sc_H1 HD1 EKS healthy Yes
GAACCTACACAGACTT 7291 1634 sc_H1 HD1 EKS healthy Yes
GAACCTAGTATTCGTG 6242 2303 sc_H1 HD1 EKS healthy Yes
GAACCTATCACCTTAT 7877 3021 sc_H1 HD1 EKS healthy Yes
GAACCTATCCAAACAC 7684 2902 sc_H1 HD1 EKS healthy Yes
GAACGGAAGCCCGAAA 7099 2533 sc_H1 HD1 EKS healthy Yes
GAACGGATCCAATGGT 7144 1972 sc_H1 HD1 EKS healthy Yes
GAACGGATCGGAATCT 8540 1932 sc_H1 HD1 EKS healthy Yes
GAAGCAGAGCGTCTAT 5932 945 sc_H1 HD1 EKS healthy Yes
GAAGCAGCATCACCCT 7786 2799 sc_H1 HD1 EKS healthy Yes
GAAGCAGGTCGAACAG 7092 2403 sc_H1 HD1 EKS healthy Yes
GAAGCAGGTCGCTTTC 6080 1292 sc_H1 HD1 EKS healthy No
GAAGCAGTCAGGCGAA 6955 2044 sc_H1 HD1 EKS healthy Yes
GAATAAGAGATGTCGG 6136 2154 sc_H1 HD1 EKS healthy Yes
GAATAAGGTCTCCACT 6325 2083 sc_H1 HD1 EKS healthy Yes
GAATAAGGTTGCGCAC 7565 1744 sc_H1 HD1 EKS healthy Yes
GAATGAACACGGACAA 5758 1643 sc_H1 HD1 EKS healthy Yes
GAATGAAGTGTGAATA 8122 3194 sc_H1 HD1 EKS healthy Yes
GAATGAATCACGCATA 7705 2701 sc_H1 HD1 EKS healthy Yes
GACACGCAGATATACG 8447 1861 sc_H1 HD1 EKS healthy Yes
GACACGCAGCGATTCT 6627 2402 sc_H1 HD1 EKS healthy Yes
GACACGCCACAGCGTC 5867 1933 sc_H1 HD1 EKS healthy Yes
GACACGCCACCTGGTG 8699 3802 sc_H1 HD1 EKS healthy Yes
GACACGCCAGTACACT 6915 1956 sc_H1 HD1 EKS healthy Yes
GACACGCGTGTGAATA 8744 1880 sc_H1 HD1 EKS healthy No
GACACGCTCAGATAAG 6102 791 sc_H1 HD1 EKS healthy No
GACAGAGAGCATGGCA 8274 3119 sc_H1 HD1 EKS healthy Yes
GACAGAGCACCGATAT 7972 2800 sc_H1 HD1 EKS healthy No
GACAGAGCACGGTAGA 7443 1931 sc_H1 HD1 EKS healthy Yes
GACAGAGGTGCACGAA 6491 1454 sc_H1 HD1 EKS healthy Yes
GACAGAGGTGTGAAAT 6306 1330 sc_H1 HD1 EKS healthy Yes
GACAGAGTCCATGCTC 8559 1223 sc_H1 HD1 EKS healthy Yes
GACAGAGTCGGTCCGA 7220 2436 sc_H1 HD1 EKS healthy No
GACAGAGTCTTACCGC 5991 2016 sc_H1 HD1 EKS healthy Yes
GACCAATAGCGCCTTG 6657 1163 sc_H1 HD1 EKS healthy Yes
GACCAATAGCTCCTTC 7715 1854 sc_H1 HD1 EKS healthy Yes
GACCAATAGGAATGGA 7573 2874 sc_H1 HD1 EKS healthy Yes
GACCAATAGGCAATTA 9063 3426 sc_H1 HD1 EKS healthy Yes
GACCAATCAAGCCATT 5923 1531 sc_H1 HD1 EKS healthy Yes
GACCAATCAGACGTAG 6918 1496 sc_H1 HD1 EKS healthy Yes
GACCAATCAGCTGCAC 6713 1834 sc_H1 HD1 EKS healthy Yes
GACCTGGAGGTCATCT 8287 2111 sc_H1 HD1 EKS healthy No
GACCTGGCAGCTGCTG 7451 2702 sc_H1 HD1 EKS healthy Yes
GACCTGGTCCAAGTAC 5870 1995 sc_H1 HD1 EKS healthy Yes
GACGCGTAGATGTGGC 6129 1878 sc_H1 HD1 EKS healthy Yes
GACGCGTCACGACTCG 5872 1056 sc_H1 HD1 EKS healthy Yes
GACGCGTCACTAAGTC 6441 1215 sc_H1 HD1 EKS healthy Yes
GACGCGTGTCGGCACT 7012 1878 sc_H1 HD1 EKS healthy Yes
GACGCGTGTTAGTGGG 7539 1706 sc_H1 HD1 EKS healthy Yes
GACGCGTTCCTAGAAC 6899 1327 sc_H1 HD1 EKS healthy Yes
GACGCGTTCTGCGGCA 6144 1366 sc_H1 HD1 EKS healthy Yes
GACGGCTAGATCCCGC 5747 1278 sc_H1 HD1 EKS healthy Yes
GACGGCTGTAAACACA 7780 1808 sc_H1 HD1 EKS healthy Yes
GACGGCTGTAGCTCCG 6110 1924 sc_H1 HD1 EKS healthy Yes
GACGGCTGTGTTAAGA 6390 2024 sc_H1 HD1 EKS healthy Yes
GACGGCTTCACCCTCA 8088 3362 sc_H1 HD1 EKS healthy Yes
GACGGCTTCAGCAACT 6442 1737 sc_H1 HD1 EKS healthy Yes
GACGGCTTCGCACTCT 6379 1043 sc_H1 HD1 EKS healthy Yes
GACGTGCAGAAAGTGG 6413 2225 sc_H1 HD1 EKS healthy Yes
GACGTGCCAGGTGGAT 5705 1910 sc_H1 HD1 EKS healthy Yes
GACGTGCGTGTGGTTT 6819 2184 sc_H1 HD1 EKS healthy Yes
GACGTGCGTGTGTGCC 6131 990 sc_H1 HD1 EKS healthy Yes
GACGTGCTCAACACAC 6230 98 sc_H1 HD1 EKS healthy No
GACGTTAAGAATGTTG 6087 1234 sc_H1 HD1 EKS healthy Yes
GACGTTAAGCATCATC 6282 1001 sc_H1 HD1 EKS healthy Yes
GACGTTAAGTCCCACG 6028 930 sc_H1 HD1 EKS healthy Yes
GACGTTACACATCCGG 6197 2333 sc_H1 HD1 EKS healthy Yes
GACGTTAGTAGCTAAA 7828 1651 sc_H1 HD1 EKS healthy Yes
GACGTTAGTCGAAAGC 6632 1401 sc_H1 HD1 EKS healthy Yes
GACGTTATCCGCATCT 6024 1724 sc_H1 HD1 EKS healthy Yes
GACGTTATCTCGGACG 8625 1927 sc_H1 HD1 EKS healthy Yes
GACTAACAGCGATCCC 6493 1408 sc_H1 HD1 EKS healthy Yes
GACTAACAGCGTAGTG 5972 1745 sc_H1 HD1 EKS healthy No
GACTAACAGCTCAACT 6261 1880 sc_H1 HD1 EKS healthy Yes
GACTAACAGGAGTCTG 5749 1794 sc_H1 HD1 EKS healthy Yes
GACTAACAGGTAAACT 7027 1395 sc_H1 HD1 EKS healthy Yes
GACTAACAGGTGATAT 7313 1476 sc_H1 HD1 EKS healthy Yes
GACTAACCAGACGCAA 6232 2199 sc_H1 HD1 EKS healthy Yes
GACTAACGTAGCAAAT 6049 1125 sc_H1 HD1 EKS healthy Yes
GACTAACTCATCACCC 9654 4329 sc_H1 HD1 EKS healthy Yes
GACTACAAGAGTGAGA 5824 1152 sc_H1 HD1 EKS healthy Yes
GACTACAAGATCCCAT 6271 1777 sc_H1 HD1 EKS healthy Yes
GACTACAAGTCCAGGA 9076 908 sc_H1 HD1 EKS healthy Yes
GACTACACAGGGAGAG 7682 1734 sc_H1 HD1 EKS healthy Yes
GACTACACATACGCCG 7264 2617 sc_H1 HD1 EKS healthy Yes
GACTACAGTACCGAGA 5693 1658 sc_H1 HD1 EKS healthy Yes
GACTACAGTAGTGAAT 5895 1366 sc_H1 HD1 EKS healthy Yes
GACTACAGTCTTCAAG 5608 1758 sc_H1 HD1 EKS healthy Yes
GACTACAGTGCTAGCC 5658 1592 sc_H1 HD1 EKS healthy No
GACTGCGCAAGCGATG 5510 1547 sc_H1 HD1 EKS healthy Yes
GACTGCGCACTCAGGC 7290 1651 sc_H1 HD1 EKS healthy Yes
GACTGCGGTGTCTGAT 5902 1007 sc_H1 HD1 EKS healthy Yes
GACTGCGGTTATGTGC 5833 1376 sc_H1 HD1 EKS healthy Yes
GACTGCGGTTCGCTAA 6255 1154 sc_H1 HD1 EKS healthy Yes
GACTGCGTCAGAAATG 5535 1595 sc_H1 HD1 EKS healthy Yes
GACTGCGTCCTCAACC 5838 1036 sc_H1 HD1 EKS healthy Yes
GACTGCGTCCTGTACC 6247 1336 sc_H1 HD1 EKS healthy Yes
GACTGCGTCTACCAGA 5698 1290 sc_H1 HD1 EKS healthy Yes
GACTGCGTCTATCGCC 6061 905 sc_H1 HD1 EKS healthy Yes
GAGCAGAAGAGTGAGA 7214 1477 sc_H1 HD1 EKS healthy Yes
GAGCAGAAGCCACGCT 6423 1310 sc_H1 HD1 EKS healthy Yes
GAGCAGACAGTCACTA 7280 1480 sc_H1 HD1 EKS healthy Yes
GAGCAGAGTAAATGTG 8613 2315 sc_H1 HD1 EKS healthy Yes
GAGCAGAGTCGAACAG 7092 1616 sc_H1 HD1 EKS healthy Yes
GAGCAGATCAATACCG 6980 131 sc_H1 HD1 EKS healthy No
GAGCAGATCCTTGCCA 9260 3476 sc_H1 HD1 EKS healthy Yes
GAGCAGATCGTTGCCT 6341 1152 sc_H1 HD1 EKS healthy Yes
GAGCAGATCTAACTCT 8988 2030 sc_H1 HD1 EKS healthy No
GAGCAGATCTTTCCTC 6026 1631 sc_H1 HD1 EKS healthy Yes
GAGGTGAAGCTGAACG 7431 1431 sc_H1 HD1 EKS healthy Yes
GAGGTGACATTCGACA 8111 3103 sc_H1 HD1 EKS healthy Yes
GAGGTGAGTCTAGAGG 9127 906 sc_H1 HD1 EKS healthy Yes
GAGGTGATCATCTGCC 6916 2044 sc_H1 HD1 EKS healthy Yes
GAGGTGATCCATGAGT 7289 2190 sc_H1 HD1 EKS healthy Yes
GAGTCCGAGACATAAC 5866 1653 sc_H1 HD1 EKS healthy Yes
GAGTCCGAGAGTCGGT 6059 931 sc_H1 HD1 EKS healthy Yes
GAGTCCGGTTATCACG 8458 1821 sc_H1 HD1 EKS healthy Yes
GAGTCCGTCACATACG 6622 1229 sc_H1 HD1 EKS healthy Yes
GAGTCCGTCACATGCA 8651 1833 sc_H1 HD1 EKS healthy No
GATCAGTAGATGCGAC 6222 2195 sc_H1 HD1 EKS healthy Yes
GATCAGTCAAGACGTG 7142 1945 sc_H1 HD1 EKS healthy Yes
GATCAGTCAAGCGATG 7999 3201 sc_H1 HD1 EKS healthy Yes
GATCAGTGTCGGCACT 6359 1319 sc_H1 HD1 EKS healthy Yes
GATCAGTGTTCGTGAT 5891 1906 sc_H1 HD1 EKS healthy Yes
GATCAGTTCTGCAGTA 8619 3921 sc_H1 HD1 EKS healthy Yes
GATCGATAGAGGTTAT 6169 1629 sc_H1 HD1 EKS healthy Yes
GATCGATCAGCCACCA 7082 2246 sc_H1 HD1 EKS healthy Yes
GATCGATCATTACGAC 7328 1917 sc_H1 HD1 EKS healthy Yes
GATCGATGTAAGTGTA 7048 1475 sc_H1 HD1 EKS healthy Yes
GATCGATGTCTTCGTC 5789 1870 sc_H1 HD1 EKS healthy Yes
GATCGATTCACTTACT 5944 1335 sc_H1 HD1 EKS healthy Yes
GATCGATTCCGTACAA 5522 1706 sc_H1 HD1 EKS healthy Yes
GATCGCGAGAACAACT 6104 982 sc_H1 HD1 EKS healthy Yes
GATCGCGAGATGTGGC 6117 991 sc_H1 HD1 EKS healthy Yes
GATCGCGCAGTGAGTG 8494 3507 sc_H1 HD1 EKS healthy Yes
GATCGCGCAGTGGAGT 8538 3739 sc_H1 HD1 EKS healthy Yes
GATCGCGGTGTATGGG 6124 967 sc_H1 HD1 EKS healthy Yes
GATCGTAAGACAGAGA 5597 1832 sc_H1 HD1 EKS healthy Yes
GATCGTAAGTTATCGC 6677 2230 sc_H1 HD1 EKS healthy Yes
GATCGTAGTACAAGTA 5731 1759 sc_H1 HD1 EKS healthy Yes
GATCGTAGTGTCTGAT 7939 1251 sc_H1 HD1 EKS healthy Yes
GATCGTAGTGTGGTTT 8583 2422 sc_H1 HD1 EKS healthy Yes
GATCTAGAGCGCTTAT 5992 976 sc_H1 HD1 EKS healthy Yes
GATCTAGAGGAGTTTA 6056 2152 sc_H1 HD1 EKS healthy Yes
GATCTAGAGTGGCACA 6466 2335 sc_H1 HD1 EKS healthy Yes
GATCTAGCAAAGGAAG 6538 762 sc_H1 HD1 EKS healthy No
GATCTAGCAACACCCG 7410 2764 sc_H1 HD1 EKS healthy Yes
GATCTAGGTGACGGTA 8940 2913 sc_H1 HD1 EKS healthy No
GATCTAGTCTAACTTC 7606 1757 sc_H1 HD1 EKS healthy Yes
GATCTAGTCTGTACGA 6182 166 sc_H1 HD1 EKS healthy No
GATGAAAAGTGCCAGA 7771 2507 sc_H1 HD1 EKS healthy Yes
GATGAAACATGCCTTC 5560 1535 sc_H1 HD1 EKS healthy Yes
GATGAAATCCCGGATG 8738 2344 sc_H1 HD1 EKS healthy Yes
GATGAAATCGTGGGAA 5573 1583 sc_H1 HD1 EKS healthy Yes
GATGAGGAGATGAGAG 6831 1167 sc_H1 HD1 EKS healthy Yes
GATGAGGAGGATGGAA 5950 2095 sc_H1 HD1 EKS healthy Yes
GATGAGGCACTTAACG 7824 1796 sc_H1 HD1 EKS healthy Yes
GATGAGGGTCTTTCAT 6367 1965 sc_H1 HD1 EKS healthy Yes
GATGAGGTCACAAACC 7244 2639 sc_H1 HD1 EKS healthy Yes
GATGAGGTCAGGTAAA 8682 2605 sc_H1 HD1 EKS healthy Yes
GATGAGGTCCAGAAGG 7310 2491 sc_H1 HD1 EKS healthy Yes
GATGAGGTCTTGCAAG 7960 2780 sc_H1 HD1 EKS healthy Yes
GATGAGGTCTTTCCTC 6006 1228 sc_H1 HD1 EKS healthy Yes
GATGCTACATCCGCGA 8684 3839 sc_H1 HD1 EKS healthy Yes
GATGCTAGTTCGTTGA 6150 937 sc_H1 HD1 EKS healthy Yes
GATTCAGAGCTTCGCG 6155 1071 sc_H1 HD1 EKS healthy Yes
GATTCAGAGTGAAGTT 6196 2289 sc_H1 HD1 EKS healthy Yes
GATTCAGCATAGTAAG 6224 1120 sc_H1 HD1 EKS healthy Yes
GATTCAGGTAGGACAC 6239 1256 sc_H1 HD1 EKS healthy Yes
GATTCAGGTATGCTTG 7246 1847 sc_H1 HD1 EKS healthy Yes
GATTCAGGTCGGCATC 6197 2304 sc_H1 HD1 EKS healthy Yes
GATTCAGGTTACCAGT 7195 2110 sc_H1 HD1 EKS healthy Yes
GATTCAGGTTACTGAC 7579 2090 sc_H1 HD1 EKS healthy Yes
GATTCAGTCCGTAGGC 6428 1730 sc_H1 HD1 EKS healthy Yes
GATTCAGTCGAGAGCA 8994 2010 sc_H1 HD1 EKS healthy Yes
GCAAACTAGCCCAATT 6876 169 sc_H1 HD1 EKS healthy No
GCAAACTAGCTGTCTA 10463 1078 sc_H1 HD1 EKS healthy Yes
GCAAACTGTATAAACG 8153 3103 sc_H1 HD1 EKS healthy Yes
GCAAACTGTCAGAATA 5753 1108 sc_H1 HD1 EKS healthy No
GCAAACTGTGAGGGAG 8391 3484 sc_H1 HD1 EKS healthy Yes
GCAAACTTCACCTCGT 7458 1952 sc_H1 HD1 EKS healthy Yes
GCAATCAAGCTCCTCT 6628 2226 sc_H1 HD1 EKS healthy No
GCAATCAGTCGGCATC 8550 1960 sc_H1 HD1 EKS healthy Yes
GCAATCAGTTTGTTGG 5825 1678 sc_H1 HD1 EKS healthy Yes
GCACATAAGAAGGTGA 6053 1896 sc_H1 HD1 EKS healthy Yes
GCACATAAGAGACTAT 8699 3388 sc_H1 HD1 EKS healthy Yes
GCACATACATCAGTAC 8191 1481 sc_H1 HD1 EKS healthy Yes
GCACATATCGCTGATA 6151 1377 sc_H1 HD1 EKS healthy Yes
GCACATATCTGTCAAG 7413 1762 sc_H1 HD1 EKS healthy No
GCACTCTAGACTGTAA 6259 1061 sc_H1 HD1 EKS healthy Yes
GCACTCTCACATTAGC 5879 1648 sc_H1 HD1 EKS healthy Yes
GCACTCTCACCAGATT 8643 2118 sc_H1 HD1 EKS healthy No
GCACTCTCATGCAATC 5747 1741 sc_H1 HD1 EKS healthy Yes
GCACTCTGTACGACCC 6491 1436 sc_H1 HD1 EKS healthy No
GCACTCTGTGACTCAT 9213 1705 sc_H1 HD1 EKS healthy Yes
GCACTCTTCAACACTG 6232 754 sc_H1 HD1 EKS healthy No
GCACTCTTCACCACCT 7858 2191 sc_H1 HD1 EKS healthy Yes
GCACTCTTCTACTTAC 9156 1559 sc_H1 HD1 EKS healthy Yes
GCAGCCAAGGGTTTCT 6886 1413 sc_H1 HD1 EKS healthy Yes
GCAGCCAGTATAAACG 7086 1502 sc_H1 HD1 EKS healthy Yes
GCAGTTAAGAGCTATA 5709 1234 sc_H1 HD1 EKS healthy Yes
GCAGTTACACTCAGGC 9111 1185 sc_H1 HD1 EKS healthy Yes
GCAGTTACATACTACG 8810 1217 sc_H1 HD1 EKS healthy Yes
GCAGTTAGTACCGCTG 9657 4086 sc_H1 HD1 EKS healthy Yes
GCAGTTAGTCTGATTG 8277 3023 sc_H1 HD1 EKS healthy Yes
GCAGTTAGTGCGATAG 8713 2117 sc_H1 HD1 EKS healthy Yes
GCAGTTAGTTACCAGT 7347 2836 sc_H1 HD1 EKS healthy Yes
GCAGTTATCTGCGACG 6252 1902 sc_H1 HD1 EKS healthy Yes
GCATACAAGACGCAAC 8803 3906 sc_H1 HD1 EKS healthy Yes
GCATACAAGGCTCATT 8118 1977 sc_H1 HD1 EKS healthy No
GCATACACATGGTAGG 6940 1323 sc_H1 HD1 EKS healthy No
GCATGATAGAAAGTGG 6117 2012 sc_H1 HD1 EKS healthy Yes
GCATGATAGAGATGAG 6870 1389 sc_H1 HD1 EKS healthy Yes
GCATGATAGGTGTGGT 8069 1905 sc_H1 HD1 EKS healthy Yes
GCATGATAGGTGTTAA 8668 2324 sc_H1 HD1 EKS healthy Yes
GCATGATCAGGTCGTC 6836 1920 sc_H1 HD1 EKS healthy Yes
GCATGATCATTGTGCA 8536 2156 sc_H1 HD1 EKS healthy No
GCATGATTCAGAAATG 9648 4252 sc_H1 HD1 EKS healthy Yes
GCATGATTCCATGCTC 8646 2298 sc_H1 HD1 EKS healthy Yes
GCATGCGAGAGGACGG 8746 1885 sc_H1 HD1 EKS healthy Yes
GCATGCGAGGTCATCT 5725 1670 sc_H1 HD1 EKS healthy Yes
GCATGCGCAATCACAC 6326 2203 sc_H1 HD1 EKS healthy Yes
GCATGCGCAATGAATG 6224 2057 sc_H1 HD1 EKS healthy Yes
GCATGCGCATATACCG 5651 1707 sc_H1 HD1 EKS healthy No
GCATGCGGTCGGCTCA 7619 2041 sc_H1 HD1 EKS healthy Yes
GCATGCGGTCTCTTTA 7309 1584 sc_H1 HD1 EKS healthy Yes
GCATGCGTCATGGTCA 6162 2054 sc_H1 HD1 EKS healthy Yes
GCATGTAAGTAACCCT 6152 1064 sc_H1 HD1 EKS healthy No
GCATGTACAATGAATG 5650 1583 sc_H1 HD1 EKS healthy Yes
GCATGTACAGGGTATG 9402 4280 sc_H1 HD1 EKS healthy Yes
GCATGTAGTGATAAGT 6771 1493 sc_H1 HD1 EKS healthy Yes
GCATGTAGTTATGTGC 8187 2606 sc_H1 HD1 EKS healthy Yes
GCATGTATCACAATGC 6409 1185 sc_H1 HD1 EKS healthy Yes
GCATGTATCCGTAGGC 8727 1865 sc_H1 HD1 EKS healthy No
GCATGTATCTCTAAGG 5756 1870 sc_H1 HD1 EKS healthy Yes
GCCAAATCAAGTAGTA 6199 2141 sc_H1 HD1 EKS healthy Yes
GCCAAATCACCACCAG 5899 1953 sc_H1 HD1 EKS healthy Yes
GCCAAATCAGGATCGA 7165 2515 sc_H1 HD1 EKS healthy Yes
GCCAAATGTCCTCCAT 8663 2023 sc_H1 HD1 EKS healthy Yes
GCCAAATTCGGTGTTA 8769 3746 sc_H1 HD1 EKS healthy Yes
GCCAAATTCGTCTGCT 7666 1353 sc_H1 HD1 EKS healthy Yes
GCCTCTACAAAGCAAT 5671 1171 sc_H1 HD1 EKS healthy Yes
GCCTCTACACAGTCGC 7839 2950 sc_H1 HD1 EKS healthy Yes
GCCTCTACACTAAGTC 6045 533 sc_H1 HD1 EKS healthy No
GCCTCTAGTGACTACT 5711 1188 sc_H1 HD1 EKS healthy Yes
GCCTCTATCAGTTCGA 6624 2425 sc_H1 HD1 EKS healthy Yes
GCCTCTATCGCCTGTT 6820 152 sc_H1 HD1 EKS healthy No
GCCTCTATCTCTAAGG 5981 1973 sc_H1 HD1 EKS healthy Yes
GCGACCAAGCATGGCA 9972 4263 sc_H1 HD1 EKS healthy Yes
GCGACCACACGGCGTT 7755 1738 sc_H1 HD1 EKS healthy Yes
GCGACCAGTCACCTAA 6933 1437 sc_H1 HD1 EKS healthy Yes
GCGACCAGTCGCGGTT 7498 1782 sc_H1 HD1 EKS healthy Yes
GCGACCAGTCTAGGTT 5655 1694 sc_H1 HD1 EKS healthy Yes
GCGACCAGTGGCCCTA 6480 1174 sc_H1 HD1 EKS healthy Yes
GCGAGAAAGGAGTAGA 5640 1522 sc_H1 HD1 EKS healthy Yes
GCGAGAAAGGCTCATT 10244 1037 sc_H1 HD1 EKS healthy Yes
GCGAGAAGTCGCGAAA 8681 1774 sc_H1 HD1 EKS healthy Yes
GCGAGAATCGTACCGG 8567 2003 sc_H1 HD1 EKS healthy Yes
GCGCAACCATCCCACT 7430 1593 sc_H1 HD1 EKS healthy Yes
GCGCAACGTAATCACC 10821 865 sc_H1 HD1 EKS healthy Yes
GCGCAACGTACCGTTA 7311 1576 sc_H1 HD1 EKS healthy Yes
GCGCAACGTGTAATGA 6529 2414 sc_H1 HD1 EKS healthy Yes
GCGCAACTCGCGCCAA 6710 1220 sc_H1 HD1 EKS healthy Yes
GCGCAGTAGAACTCGG 8003 2861 sc_H1 HD1 EKS healthy Yes
GCGCAGTAGCAAATCA 6169 1030 sc_H1 HD1 EKS healthy Yes
GCGCAGTCAGCGTCCA 7345 1695 sc_H1 HD1 EKS healthy Yes
GCGCAGTCATTAACCG 7725 2853 sc_H1 HD1 EKS healthy Yes
GCGCAGTGTCGACTGC 7374 1711 sc_H1 HD1 EKS healthy Yes
GCGCAGTGTGCGCTTG 6680 1557 sc_H1 HD1 EKS healthy Yes
GCGCAGTGTTGTCTTT 5965 1572 sc_H1 HD1 EKS healthy Yes
GCGCAGTTCGCCGTGA 7446 2737 sc_H1 HD1 EKS healthy Yes
GCGCCAAAGCGTTGCC 5991 1090 sc_H1 HD1 EKS healthy Yes
GCGCCAAGTATTAGCC 6084 1005 sc_H1 HD1 EKS healthy Yes
GCGCCAAGTCGACTAT 8287 3282 sc_H1 HD1 EKS healthy Yes
GCGCCAAGTTATCGGT 7768 1872 sc_H1 HD1 EKS healthy Yes
GCGCCAATCACCAGGC 7864 2189 sc_H1 HD1 EKS healthy Yes
GCGCCAATCCTTTCGG 5599 1573 sc_H1 HD1 EKS healthy Yes
GCGCCAATCTTAACCT 8734 2194 sc_H1 HD1 EKS healthy No
GCGCGATAGGATGCGT 6036 1960 sc_H1 HD1 EKS healthy Yes
GCGCGATAGGCGCTCT 7633 2759 sc_H1 HD1 EKS healthy Yes
GCGCGATAGTAACCCT 6123 1179 sc_H1 HD1 EKS healthy Yes
GCGCGATGTAAACGCG 8531 2102 sc_H1 HD1 EKS healthy Yes
GCGCGATGTACCAGTT 5794 1773 sc_H1 HD1 EKS healthy No
GCGCGATTCAAGCCTA 7803 3041 sc_H1 HD1 EKS healthy Yes
GCGCGATTCATAACCG 11234 913 sc_H1 HD1 EKS healthy Yes
GCGCGATTCCTACAGA 9710 4000 sc_H1 HD1 EKS healthy Yes
GCGCGATTCGAGGTAG 8552 2372 sc_H1 HD1 EKS healthy Yes
GCGCGATTCGGAGCAA 7105 1886 sc_H1 HD1 EKS healthy Yes
GCGGGTTAGGCTCATT 6397 2227 sc_H1 HD1 EKS healthy Yes
GCGGGTTCATAAGACA 6604 1719 sc_H1 HD1 EKS healthy Yes
GCGGGTTGTCAGAATA 5964 1709 sc_H1 HD1 EKS healthy Yes
GCGGGTTGTCTTGTCC 7829 3160 sc_H1 HD1 EKS healthy Yes
GCGGGTTGTTGTTTGG 8019 2414 sc_H1 HD1 EKS healthy Yes
GCGGGTTTCTTACCTA 6867 122 sc_H1 HD1 EKS healthy No
GCTCCTAAGACGCACA 8751 2016 sc_H1 HD1 EKS healthy Yes
GCTCCTAAGCAGCGTA 8592 2172 sc_H1 HD1 EKS healthy Yes
GCTCCTACACGGATAG 6055 1891 sc_H1 HD1 EKS healthy Yes
GCTCCTACAGCCTGTG 7568 2862 sc_H1 HD1 EKS healthy Yes
GCTCCTAGTACCCAAT 7664 2692 sc_H1 HD1 EKS healthy Yes
GCTCCTAGTCCGAAGA 6377 1085 sc_H1 HD1 EKS healthy Yes
GCTCTGTAGAGGGATA 7136 1420 sc_H1 HD1 EKS healthy Yes
GCTCTGTAGCTACCTA 5906 1931 sc_H1 HD1 EKS healthy Yes
GCTCTGTAGTCACGCC 6057 935 sc_H1 HD1 EKS healthy Yes
GCTCTGTAGTCTTGCA 5705 1730 sc_H1 HD1 EKS healthy Yes
GCTCTGTGTGCGGTAA 8502 3277 sc_H1 HD1 EKS healthy Yes
GCTCTGTTCTCTTGAT 8833 1953 sc_H1 HD1 EKS healthy Yes
GCTGCAGAGGTGTGGT 6382 2240 sc_H1 HD1 EKS healthy Yes
GCTGCAGCACGTCTCT 7674 2842 sc_H1 HD1 EKS healthy Yes
GCTGCAGCAGAGCCAA 7104 2308 sc_H1 HD1 EKS healthy Yes
GCTGCAGCAGGCTGAA 6110 964 sc_H1 HD1 EKS healthy Yes
GCTGCAGGTACTTAGC 6926 1932 sc_H1 HD1 EKS healthy Yes
GCTGCAGGTTTGACAC 8589 2606 sc_H1 HD1 EKS healthy Yes
GCTGCAGTCATGTGGT 5811 1797 sc_H1 HD1 EKS healthy Yes
GCTGCAGTCGGAAACG 6954 2398 sc_H1 HD1 EKS healthy Yes
GCTGCGACAAGCTGTT 6348 492 sc_H1 HD1 EKS healthy No
GCTGCGAGTAAGTTCC 6028 963 sc_H1 HD1 EKS healthy Yes
GCTGCGAGTGTGGCTC 6408 2125 sc_H1 HD1 EKS healthy Yes
GCTGCGATCTCGCATC 10735 984 sc_H1 HD1 EKS healthy Yes
GCTGCTTAGGAACTGC 5635 1446 sc_H1 HD1 EKS healthy Yes
GCTGCTTGTACGCTGC 6472 2179 sc_H1 HD1 EKS healthy Yes
GCTGCTTGTCTGGTCG 5617 818 sc_H1 HD1 EKS healthy Yes
GCTGCTTGTGCGATAG 7593 1643 sc_H1 HD1 EKS healthy Yes
GCTGCTTGTTCTGGTA 7211 1829 sc_H1 HD1 EKS healthy Yes
GCTGGGTAGATACACA 5714 1081 sc_H1 HD1 EKS healthy Yes
GCTGGGTCAGACAAAT 9087 3622 sc_H1 HD1 EKS healthy Yes
GCTGGGTCAGCTCGAC 8727 2053 sc_H1 HD1 EKS healthy Yes
GCTGGGTCATAGAAAC 5638 1641 sc_H1 HD1 EKS healthy Yes
GCTGGGTGTTCGGGCT 6009 922 sc_H1 HD1 EKS healthy Yes
GCTGGGTGTTGGTTTG 6355 1417 sc_H1 HD1 EKS healthy Yes
GCTGGGTTCGGCATCG 8859 3127 sc_H1 HD1 EKS healthy Yes
GCTGGGTTCTGTCAAG 8614 1961 sc_H1 HD1 EKS healthy Yes
GCTTCCACACGGACAA 5825 1839 sc_H1 HD1 EKS healthy Yes
GCTTCCACAGTTCCCT 6922 1420 sc_H1 HD1 EKS healthy Yes
GCTTCCAGTCGCTTTC 7195 2712 sc_H1 HD1 EKS healthy Yes
GCTTCCATCACGAAGG 6174 2067 sc_H1 HD1 EKS healthy Yes
GCTTCCATCCATTCTA 8413 2394 sc_H1 HD1 EKS healthy Yes
GCTTCCATCTTCATGT 6378 1110 sc_H1 HD1 EKS healthy Yes
GCTTGAAAGGGAAACA 5996 2082 sc_H1 HD1 EKS healthy Yes
GCTTGAAAGTGTTAGA 6319 1090 sc_H1 HD1 EKS healthy Yes
GCTTGAACACGTAAGG 5753 1860 sc_H1 HD1 EKS healthy Yes
GCTTGAAGTATATGAG 5753 1227 sc_H1 HD1 EKS healthy Yes
GGAAAGCCACACCGCA 5645 1743 sc_H1 HD1 EKS healthy Yes
GGAAAGCCATACAGCT 8665 1780 sc_H1 HD1 EKS healthy No
GGAAAGCCATGAGCGA 6343 116 sc_H1 HD1 EKS healthy No
GGAAAGCGTCTAGAGG 6114 1151 sc_H1 HD1 EKS healthy Yes
GGAAAGCTCCGTAGGC 6366 1831 sc_H1 HD1 EKS healthy Yes
GGAAAGCTCTCAACTT 8723 2203 sc_H1 HD1 EKS healthy Yes
GGAACTTCATTCGACA 6134 1071 sc_H1 HD1 EKS healthy Yes
GGAACTTTCATCACCC 5824 1105 sc_H1 HD1 EKS healthy Yes
GGAACTTTCATCGGAT 7351 2107 sc_H1 HD1 EKS healthy Yes
GGAACTTTCTACTTAC 5452 1596 sc_H1 HD1 EKS healthy Yes
GGAATAAAGACTAGAT 5957 2198 sc_H1 HD1 EKS healthy Yes
GGAATAAAGCAAATCA 8384 3724 sc_H1 HD1 EKS healthy No
GGAATAACAGTCCTTC 8158 3211 sc_H1 HD1 EKS healthy Yes
GGAATAAGTTGATTGC 7947 2719 sc_H1 HD1 EKS healthy Yes
GGAATAATCGTTGACA 6179 1066 sc_H1 HD1 EKS healthy Yes
GGACAAGAGGGCTTCC 6687 2391 sc_H1 HD1 EKS healthy Yes
GGACAAGCAAAGGCGT 5908 1711 sc_H1 HD1 EKS healthy Yes
GGACAAGCAAGAAGAG 6697 1400 sc_H1 HD1 EKS healthy Yes
GGACAAGCAAGCGTAG 5913 1932 sc_H1 HD1 EKS healthy Yes
GGACAAGGTTTACTCT 6125 1272 sc_H1 HD1 EKS healthy Yes
GGACAAGGTTTGACTG 7336 2037 sc_H1 HD1 EKS healthy Yes
GGACAAGTCGTAGATC 8388 3284 sc_H1 HD1 EKS healthy Yes
GGACAGAAGGAGTCTG 6046 1080 sc_H1 HD1 EKS healthy Yes
GGACAGACAAGTACCT 6122 2106 sc_H1 HD1 EKS healthy Yes
GGACAGATCTCGGACG 8740 1844 sc_H1 HD1 EKS healthy Yes
GGACATTAGCCAACAG 6301 119 sc_H1 HD1 EKS healthy No
GGACATTAGCTAACTC 6156 1561 sc_H1 HD1 EKS healthy Yes
GGACATTAGTAGCGGT 7843 2067 sc_H1 HD1 EKS healthy Yes
GGACATTAGTCCGTAT 6546 1241 sc_H1 HD1 EKS healthy Yes
GGACATTCAAAGCGGT 7878 2681 sc_H1 HD1 EKS healthy Yes
GGACATTGTCCAGTAT 6253 1206 sc_H1 HD1 EKS healthy Yes
GGACATTTCTTCGGTC 5957 1878 sc_H1 HD1 EKS healthy Yes
GGACGTCAGCGATATA 8651 2068 sc_H1 HD1 EKS healthy Yes
GGACGTCCAAGAAGAG 6220 2119 sc_H1 HD1 EKS healthy Yes
GGACGTCTCCCTAATT 8522 2147 sc_H1 HD1 EKS healthy No
GGACGTCTCTGAAAGA 8508 2263 sc_H1 HD1 EKS healthy Yes
GGAGCAAAGGATATAC 5692 1402 sc_H1 HD1 EKS healthy No
GGAGCAAAGGATGCGT 8505 2100 sc_H1 HD1 EKS healthy No
GGAGCAAAGGGCTCTC 6934 1522 sc_H1 HD1 EKS healthy No
GGAGCAAAGTGACATA 6431 1228 sc_H1 HD1 EKS healthy Yes
GGAGCAAAGTGTGAAT 8633 2186 sc_H1 HD1 EKS healthy Yes
GGAGCAACAAGCTGAG 5994 944 sc_H1 HD1 EKS healthy Yes
GGAGCAACACCAGCAC 5544 1442 sc_H1 HD1 EKS healthy Yes
GGAGCAACACCCAGTG 8467 3577 sc_H1 HD1 EKS healthy Yes
GGAGCAATCGCGCCAA 6155 1953 sc_H1 HD1 EKS healthy Yes
GGAGCAATCTCTAAGG 8355 2069 sc_H1 HD1 EKS healthy Yes
GGATGTTAGCCCTAAT 6269 1098 sc_H1 HD1 EKS healthy Yes
GGATGTTCACCCATGG 8236 3253 sc_H1 HD1 EKS healthy Yes
GGATGTTCACTATCTT 6178 1843 sc_H1 HD1 EKS healthy Yes
GGATGTTCACTTCTGC 6362 1136 sc_H1 HD1 EKS healthy Yes
GGATGTTGTATAGGTA 5984 2004 sc_H1 HD1 EKS healthy Yes
GGATGTTGTGATGTCT 5687 1564 sc_H1 HD1 EKS healthy Yes
GGATGTTTCCGGCACA 9186 4033 sc_H1 HD1 EKS healthy Yes
GGATGTTTCTTAACCT 7308 2466 sc_H1 HD1 EKS healthy Yes
GGATTACAGAGTGACC 7433 1714 sc_H1 HD1 EKS healthy Yes
GGATTACAGCTCAACT 6302 2356 sc_H1 HD1 EKS healthy Yes
GGATTACAGCTGTTCA 6531 2329 sc_H1 HD1 EKS healthy Yes
GGATTACCATATGGTC 7595 2964 sc_H1 HD1 EKS healthy Yes
GGATTACGTAAGGGCT 7383 2464 sc_H1 HD1 EKS healthy Yes
GGATTACGTACAGACG 9247 3981 sc_H1 HD1 EKS healthy Yes
GGATTACGTCAGAATA 6639 2344 sc_H1 HD1 EKS healthy Yes
GGATTACGTGTGGTTT 6067 1007 sc_H1 HD1 EKS healthy Yes
GGATTACGTTATCGGT 6495 2150 sc_H1 HD1 EKS healthy Yes
GGCAATTAGATGTCGG 6467 2365 sc_H1 HD1 EKS healthy Yes
GGCAATTAGTGTACGG 8001 2097 sc_H1 HD1 EKS healthy No
GGCAATTCAAGTAGTA 7345 2685 sc_H1 HD1 EKS healthy Yes
GGCAATTCACTGTTAG 6244 1251 sc_H1 HD1 EKS healthy Yes
GGCAATTGTCTCACCT 5862 1807 sc_H1 HD1 EKS healthy Yes
GGCAATTGTTAGTGGG 6152 1069 sc_H1 HD1 EKS healthy Yes
GGCCGATAGTAACCCT 9064 995 sc_H1 HD1 EKS healthy Yes
GGCCGATCAAGGTGTG 8038 2726 sc_H1 HD1 EKS healthy Yes
GGCCGATGTAGAGTGC 6226 2069 sc_H1 HD1 EKS healthy Yes
GGCCGATTCGGAAACG 6442 2161 sc_H1 HD1 EKS healthy Yes
GGCGACTGTTGATTCG 8912 1154 sc_H1 HD1 EKS healthy Yes
GGCGACTTCGCAAACT 7987 2917 sc_H1 HD1 EKS healthy Yes
GGCGTGTAGGTGATTA 5999 1917 sc_H1 HD1 EKS healthy Yes
GGCGTGTAGTCCTCCT 7714 2086 sc_H1 HD1 EKS healthy No
GGCGTGTAGTCTCAAC 6783 1409 sc_H1 HD1 EKS healthy Yes
GGCGTGTCACACTGCG 6639 1562 sc_H1 HD1 EKS healthy Yes
GGCGTGTCAGTATGCT 7405 2636 sc_H1 HD1 EKS healthy Yes
GGCGTGTCATCGGGTC 5927 974 sc_H1 HD1 EKS healthy Yes
GGCGTGTTCCGTTGCT 6100 1089 sc_H1 HD1 EKS healthy Yes
GGCTCGAAGAGACTAT 6254 1538 sc_H1 HD1 EKS healthy Yes
GGCTCGAGTGCGGTAA 9674 4106 sc_H1 HD1 EKS healthy Yes
GGCTCGAGTTCACCTC 8463 3331 sc_H1 HD1 EKS healthy Yes
GGCTCGATCCATTCTA 9002 1942 sc_H1 HD1 EKS healthy Yes
GGCTGGTCAGCTTAAC 8401 2930 sc_H1 HD1 EKS healthy Yes
GGCTGGTCATGCCCGA 5776 1583 sc_H1 HD1 EKS healthy Yes
GGCTGGTGTAAGCACG 5958 1849 sc_H1 HD1 EKS healthy Yes
GGCTGGTGTAGCCTCG 8390 1601 sc_H1 HD1 EKS healthy Yes
GGCTGGTGTTCGTCTC 8340 3450 sc_H1 HD1 EKS healthy Yes
GGCTGGTGTTGGTGGA 6290 1122 sc_H1 HD1 EKS healthy Yes
GGCTGGTTCATAACCG 8182 3035 sc_H1 HD1 EKS healthy Yes
GGCTGGTTCTCCAGGG 7031 2577 sc_H1 HD1 EKS healthy Yes
GGGAATGCAAGTTGTC 6259 132 sc_H1 HD1 EKS healthy No
GGGAATGCACGGCGTT 5668 1622 sc_H1 HD1 EKS healthy Yes
GGGAATGCATACAGCT 6793 1195 sc_H1 HD1 EKS healthy No
GGGAATGGTAAGAGGA 7422 1627 sc_H1 HD1 EKS healthy Yes
GGGAATGGTCAAAGAT 5969 1854 sc_H1 HD1 EKS healthy Yes
GGGAATGGTGGACGAT 7853 2225 sc_H1 HD1 EKS healthy Yes
GGGAATGTCGATAGAA 6241 861 sc_H1 HD1 EKS healthy No
GGGAATGTCTCTAGGA 6817 2633 sc_H1 HD1 EKS healthy Yes
GGGACCTCAGCGATCC 5819 1717 sc_H1 HD1 EKS healthy Yes
GGGACCTGTTGAGGTG 5770 1614 sc_H1 HD1 EKS healthy Yes
GGGACCTTCAAGGCTT 5768 1519 sc_H1 HD1 EKS healthy Yes
GGGACCTTCGCAGGCT 8118 3284 sc_H1 HD1 EKS healthy Yes
GGGAGATCAATCGAAA 7077 1515 sc_H1 HD1 EKS healthy Yes
GGGAGATCAGTAACGG 9039 2197 sc_H1 HD1 EKS healthy Yes
GGGAGATGTGTTGGGA 9279 1837 sc_H1 HD1 EKS healthy No
GGGATGAAGAACAACT 8341 3458 sc_H1 HD1 EKS healthy Yes
GGGATGAAGAGCTGGT 6549 2132 sc_H1 HD1 EKS healthy Yes
GGGATGAAGTACGACG 6110 1037 sc_H1 HD1 EKS healthy Yes
GGGATGACACTGAAGG 6913 1807 sc_H1 HD1 EKS healthy Yes
GGGATGACAGGTGGAT 5855 930 sc_H1 HD1 EKS healthy Yes
GGGATGATCACGAAGG 6353 1468 sc_H1 HD1 EKS healthy Yes
GGGATGATCATTGCGA 7102 2158 sc_H1 HD1 EKS healthy Yes
GGGATGATCTAAGCCA 8718 2239 sc_H1 HD1 EKS healthy Yes
GGGCACTCATTTGCCC 7243 1502 sc_H1 HD1 EKS healthy Yes
GGGCACTGTTCCAACA 5553 1592 sc_H1 HD1 EKS healthy Yes
GGGCACTTCACTTATC 5935 2008 sc_H1 HD1 EKS healthy Yes
GGGCACTTCGCGTAGC 5771 1845 sc_H1 HD1 EKS healthy Yes
GGGCACTTCTTGAGAC 8580 1829 sc_H1 HD1 EKS healthy No
GGGCATCCAAAGTCAA 7122 2498 sc_H1 HD1 EKS healthy Yes
GGGTCTGAGGAGTACC 5854 1811 sc_H1 HD1 EKS healthy Yes
GGGTCTGAGGATATAC 8479 2089 sc_H1 HD1 EKS healthy No
GGGTCTGTCCATTCTA 7588 2818 sc_H1 HD1 EKS healthy Yes
GGGTCTGTCCGCAAGC 6134 1108 sc_H1 HD1 EKS healthy Yes
GGGTTGCAGACGACGT 6214 2219 sc_H1 HD1 EKS healthy Yes
GGGTTGCAGGCTAGAC 6099 1343 sc_H1 HD1 EKS healthy Yes
GGGTTGCCAATGGTCT 5416 1658 sc_H1 HD1 EKS healthy Yes
GGGTTGCCAGCCTTTC 5922 1450 sc_H1 HD1 EKS healthy No
GGGTTGCCAGGGTTAG 7715 2700 sc_H1 HD1 EKS healthy Yes
GGGTTGCCAGTAAGCG 6587 2203 sc_H1 HD1 EKS healthy Yes
GGGTTGCCATTTCAGG 6151 991 sc_H1 HD1 EKS healthy Yes
GGGTTGCTCACTTATC 5850 1593 sc_H1 HD1 EKS healthy Yes
GGTATTGGTTACGTCA 5975 744 sc_H1 HD1 EKS healthy No
GGTATTGGTTCTGTTT 6568 78 sc_H1 HD1 EKS healthy No
GGTATTGTCACCGGGT 6165 1162 sc_H1 HD1 EKS healthy Yes
GGTGAAGCAGTATCTG 5626 1418 sc_H1 HD1 EKS healthy Yes
GGTGAAGGTCCATCCT 5958 945 sc_H1 HD1 EKS healthy Yes
GGTGAAGGTCTGCCAG 6227 1104 sc_H1 HD1 EKS healthy Yes
GGTGAAGGTTGGACCC 8615 2023 sc_H1 HD1 EKS healthy Yes
GGTGAAGTCATTGCCC 8603 1558 sc_H1 HD1 EKS healthy Yes
GGTGAAGTCTGGCGAC 7577 2674 sc_H1 HD1 EKS healthy Yes
GGTGCGTAGAGATGAG 8733 2059 sc_H1 HD1 EKS healthy Yes
GGTGCGTAGCGCTCCA 7225 1412 sc_H1 HD1 EKS healthy Yes
GGTGCGTAGTGGTCCC 6204 1705 sc_H1 HD1 EKS healthy Yes
GGTGCGTAGTTAAGTG 7213 2505 sc_H1 HD1 EKS healthy Yes
GGTGCGTCAAGCTGTT 6706 1354 sc_H1 HD1 EKS healthy Yes
GGTGCGTCAGCGTTCG 6492 2138 sc_H1 HD1 EKS healthy Yes
GGTGCGTCAGCTGCTG 6530 1819 sc_H1 HD1 EKS healthy Yes
GGTGCGTCATCGATTG 6583 2436 sc_H1 HD1 EKS healthy Yes
GGTGCGTCATGCCCGA 8142 2763 sc_H1 HD1 EKS healthy Yes
GGTGCGTGTACCAGTT 8047 1961 sc_H1 HD1 EKS healthy Yes
GGTGCGTGTTAGGGTG 7045 2332 sc_H1 HD1 EKS healthy Yes
GGTGCGTTCTGATACG 6853 1465 sc_H1 HD1 EKS healthy Yes
GGTGTTACAAGGACAC 6050 1099 sc_H1 HD1 EKS healthy Yes
GGTGTTAGTACACCGC 6938 2437 sc_H1 HD1 EKS healthy No
GGTGTTAGTACCAGTT 5878 1884 sc_H1 HD1 EKS healthy Yes
GGTGTTATCTGTGCAA 7130 2760 sc_H1 HD1 EKS healthy Yes
GTAACGTAGTGCCAGA 8239 2977 sc_H1 HD1 EKS healthy Yes
GTAACGTCAAATACAG 6188 1077 sc_H1 HD1 EKS healthy Yes
GTAACGTTCGAGAGCA 8347 3354 sc_H1 HD1 EKS healthy Yes
GTAACGTTCTATCGCC 6223 111 sc_H1 HD1 EKS healthy No
GTAACTGAGAGCTGGT 8421 2104 sc_H1 HD1 EKS healthy No
GTAACTGCAATCACAC 8688 2232 sc_H1 HD1 EKS healthy Yes
GTAACTGCATGCTAGT 7063 1416 sc_H1 HD1 EKS healthy Yes
GTAACTGGTCCATGAT 8476 2332 sc_H1 HD1 EKS healthy Yes
GTAACTGGTGTCGCTG 5806 1859 sc_H1 HD1 EKS healthy Yes
GTACGTAAGAGGTTAT 7003 1442 sc_H1 HD1 EKS healthy Yes
GTACGTAAGGGAAACA 6179 2058 sc_H1 HD1 EKS healthy Yes
GTACGTACACTTCGAA 9221 2016 sc_H1 HD1 EKS healthy No
GTACGTAGTACGCTGC 5488 1528 sc_H1 HD1 EKS healthy Yes
GTACGTATCAACACCA 6111 2255 sc_H1 HD1 EKS healthy Yes
GTACGTATCCTTTCGG 7133 1413 sc_H1 HD1 EKS healthy Yes
GTACGTATCGGTCTAA 9012 3073 sc_H1 HD1 EKS healthy Yes
GTACGTATCGTTACGA 8654 1911 sc_H1 HD1 EKS healthy No
GTACGTATCTCAACTT 8526 3748 sc_H1 HD1 EKS healthy No
GTACTCCAGTGTTAGA 7372 2668 sc_H1 HD1 EKS healthy Yes
GTACTCCCACCGTTGG 5698 1142 sc_H1 HD1 EKS healthy Yes
GTACTCCCACGACTCG 8357 3338 sc_H1 HD1 EKS healthy Yes
GTACTCCGTCTAGTCA 6465 1624 sc_H1 HD1 EKS healthy No
GTACTTTCACACGCTG 5535 1572 sc_H1 HD1 EKS healthy Yes
GTACTTTGTACGACCC 6290 1224 sc_H1 HD1 EKS healthy Yes
GTACTTTGTCTGCGGT 6265 1171 sc_H1 HD1 EKS healthy Yes
GTACTTTGTTCCTCCA 7382 1670 sc_H1 HD1 EKS healthy Yes
GTACTTTTCAGAGGTG 8837 2093 sc_H1 HD1 EKS healthy Yes
GTAGGCCAGAGTCGGT 5625 1695 sc_H1 HD1 EKS healthy Yes
GTAGGCCCACTTAACG 7972 3074 sc_H1 HD1 EKS healthy Yes
GTAGTCAAGGGTGTTG 7370 2166 sc_H1 HD1 EKS healthy Yes
GTAGTCAAGTACGTAA 8287 2816 sc_H1 HD1 EKS healthy No
GTAGTCACACTTAAGC 6851 2425 sc_H1 HD1 EKS healthy Yes
GTAGTCATCAGTTTGG 7974 3376 sc_H1 HD1 EKS healthy Yes
GTAGTCATCCCAGGTG 7262 2436 sc_H1 HD1 EKS healthy Yes
GTATCTTAGATGCGAC 5904 1673 sc_H1 HD1 EKS healthy Yes
GTATCTTCATGTTCCC 6001 1926 sc_H1 HD1 EKS healthy Yes
GTATCTTGTCCTAGCG 6067 2150 sc_H1 HD1 EKS healthy Yes
GTATCTTGTTCAGACT 5768 1890 sc_H1 HD1 EKS healthy Yes
GTATCTTTCCAAACAC 8213 3210 sc_H1 HD1 EKS healthy Yes
GTATCTTTCTCATTCA 6025 2161 sc_H1 HD1 EKS healthy Yes
GTATCTTTCTTGTCAT 9042 2488 sc_H1 HD1 EKS healthy Yes
GTATTCTAGCAAATCA 5810 1754 sc_H1 HD1 EKS healthy Yes
GTATTCTAGCTCAACT 6024 2190 sc_H1 HD1 EKS healthy Yes
GTATTCTAGGACAGCT 5793 1183 sc_H1 HD1 EKS healthy Yes
GTATTCTCAAGACGTG 6450 1567 sc_H1 HD1 EKS healthy Yes
GTATTCTCATTTCACT 8729 1996 sc_H1 HD1 EKS healthy No
GTATTCTTCCCAAGAT 7516 2766 sc_H1 HD1 EKS healthy Yes
GTCAAGTCACCTCGGA 6033 1497 sc_H1 HD1 EKS healthy Yes
GTCAAGTGTCGAAAGC 6077 984 sc_H1 HD1 EKS healthy Yes
GTCAAGTTCCTGTAGA 6135 2044 sc_H1 HD1 EKS healthy Yes
GTCAAGTTCTCGAGTA 8773 3933 sc_H1 HD1 EKS healthy Yes
GTCACAAAGGTGATAT 7956 2305 sc_H1 HD1 EKS healthy Yes
GTCACAACACATTAGC 8236 3377 sc_H1 HD1 EKS healthy Yes
GTCACAACACCTTGTC 6092 1810 sc_H1 HD1 EKS healthy Yes
GTCACAAGTCCAGTTA 7319 1541 sc_H1 HD1 EKS healthy Yes
GTCACAAGTCTAGTCA 5872 1905 sc_H1 HD1 EKS healthy Yes
GTCACAATCTGGGCCA 8314 3319 sc_H1 HD1 EKS healthy Yes
GTCACGGAGACTTGAA 6468 2354 sc_H1 HD1 EKS healthy Yes
GTCACGGAGAGCTGGT 7455 2137 sc_H1 HD1 EKS healthy Yes
GTCACGGAGCCGGTAA 6504 1245 sc_H1 HD1 EKS healthy Yes
GTCACGGAGGTGCAAC 5936 979 sc_H1 HD1 EKS healthy Yes
GTCACGGCAAAGAATC 6643 2254 sc_H1 HD1 EKS healthy Yes
GTCACGGCATGACGGA 7235 2740 sc_H1 HD1 EKS healthy Yes
GTCACGGCATTACGAC 6590 2040 sc_H1 HD1 EKS healthy Yes
GTCACGGGTGGCCCTA 5898 934 sc_H1 HD1 EKS healthy Yes
GTCACGGTCCTATTCA 7776 2241 sc_H1 HD1 EKS healthy Yes
GTCATTTAGGTAGCTG 5688 1661 sc_H1 HD1 EKS healthy Yes
GTCATTTCACACCGAC 9756 4168 sc_H1 HD1 EKS healthy Yes
GTCATTTCAGGACCCT 10766 1241 sc_H1 HD1 EKS healthy Yes
GTCATTTCATCAGTCA 7813 2831 sc_H1 HD1 EKS healthy Yes
GTCATTTGTAGCTAAA 7333 2675 sc_H1 HD1 EKS healthy Yes
GTCATTTGTGCCTGGT 6673 1686 sc_H1 HD1 EKS healthy Yes
GTCATTTGTGCGCTTG 5953 1778 sc_H1 HD1 EKS healthy Yes
GTCATTTTCAACACAC 5503 1505 sc_H1 HD1 EKS healthy No
GTCCTCAAGGAGTTTA 8660 2193 sc_H1 HD1 EKS healthy No
GTCCTCACAACACGCC 9542 4071 sc_H1 HD1 EKS healthy Yes
GTCCTCACATCAGTAC 8945 1968 sc_H1 HD1 EKS healthy No
GTCCTCACATGCATGT 7445 1843 sc_H1 HD1 EKS healthy No
GTCCTCAGTTGAGGTG 8038 3267 sc_H1 HD1 EKS healthy No
GTCCTCATCACAACGT 7353 2092 sc_H1 HD1 EKS healthy Yes
GTCCTCATCCCTCTTT 6200 2029 sc_H1 HD1 EKS healthy Yes
GTCGGGTGTAGTACCT 7039 1516 sc_H1 HD1 EKS healthy Yes
GTCGGGTGTGCACGAA 8002 2285 sc_H1 HD1 EKS healthy Yes
GTCGGGTGTTTACTCT 7329 1537 sc_H1 HD1 EKS healthy Yes
GTCGGGTTCAACACAC 8615 1917 sc_H1 HD1 EKS healthy Yes
GTCGGGTTCAGTACGT 6229 1068 sc_H1 HD1 EKS healthy Yes
GTCGGGTTCTCAAACG 5745 1314 sc_H1 HD1 EKS healthy Yes
GTCGTAAAGGCGACAT 6343 1630 sc_H1 HD1 EKS healthy Yes
GTCGTAACAAACCTAC 8574 2156 sc_H1 HD1 EKS healthy Yes
GTCGTAACAGACGCCT 7341 2211 sc_H1 HD1 EKS healthy Yes
GTCGTAACATACCATG 8623 3677 sc_H1 HD1 EKS healthy Yes
GTCGTAAGTCTCGTTC 5447 1585 sc_H1 HD1 EKS healthy Yes
GTCGTAATCAGCTCTC 6215 119 sc_H1 HD1 EKS healthy No
GTCTCGTAGCACCGCT 6278 1064 sc_H1 HD1 EKS healthy Yes
GTCTCGTAGGCAATTA 6279 2191 sc_H1 HD1 EKS healthy Yes
GTCTCGTGTCCGTGAC 7418 2590 sc_H1 HD1 EKS healthy Yes
GTCTCGTGTCTCTCGT 7499 1846 sc_H1 HD1 EKS healthy Yes
GTCTCGTGTTACAGAA 7316 2552 sc_H1 HD1 EKS healthy Yes
GTCTCGTTCGCGTAGC 7023 2281 sc_H1 HD1 EKS healthy Yes
GTCTTCGAGACCTAGG 8247 3324 sc_H1 HD1 EKS healthy Yes
GTCTTCGCAGCTGCTG 5614 1710 sc_H1 HD1 EKS healthy Yes
GTCTTCGGTAGGCATG 7189 2563 sc_H1 HD1 EKS healthy Yes
GTCTTCGGTATTCGTG 8506 2241 sc_H1 HD1 EKS healthy Yes
GTCTTCGTCAGCGATT 5849 1102 sc_H1 HD1 EKS healthy Yes
GTCTTCGTCCTAGAAC 9749 2107 sc_H1 HD1 EKS healthy Yes
GTCTTCGTCTTGAGGT 7523 2671 sc_H1 HD1 EKS healthy Yes
GTCTTCGTCTTGCAAG 5971 1304 sc_H1 HD1 EKS healthy No
GTGAAGGAGTTCGATC 5526 1609 sc_H1 HD1 EKS healthy Yes
GTGAAGGCACCAGATT 6014 1400 sc_H1 HD1 EKS healthy Yes
GTGAAGGGTCACCCAG 7159 2342 sc_H1 HD1 EKS healthy Yes
GTGAAGGGTCAGGACA 8157 3364 sc_H1 HD1 EKS healthy Yes
GTGAAGGTCACCTTAT 7265 2601 sc_H1 HD1 EKS healthy Yes
GTGCAGCCACATAACC 6146 1044 sc_H1 HD1 EKS healthy Yes
GTGCATAAGGCAATTA 8671 1733 sc_H1 HD1 EKS healthy Yes
GTGCATAAGGTGGGTT 7350 2611 sc_H1 HD1 EKS healthy Yes
GTGCATAAGTACATGA 5645 1759 sc_H1 HD1 EKS healthy Yes
GTGCATACAAACAACA 6952 2573 sc_H1 HD1 EKS healthy Yes
GTGCATACACGTTGGC 7691 1984 sc_H1 HD1 EKS healthy Yes
GTGCATAGTCATTAGC 6605 1684 sc_H1 HD1 EKS healthy Yes
GTGCATATCAGTACGT 6589 1540 sc_H1 HD1 EKS healthy Yes
GTGCATATCATTGCGA 11462 838 sc_H1 HD1 EKS healthy Yes
GTGCATATCCACGAAT 6003 1936 sc_H1 HD1 EKS healthy Yes
GTGCATATCTAACTCT 5808 1837 sc_H1 HD1 EKS healthy Yes
GTGCGGTAGAGGACGG 8193 3345 sc_H1 HD1 EKS healthy Yes
GTGCGGTAGGGTATCG 5700 1664 sc_H1 HD1 EKS healthy Yes
GTGCGGTGTTCACGGC 6264 1329 sc_H1 HD1 EKS healthy Yes
GTGCGGTTCAGCTCGG 9597 3992 sc_H1 HD1 EKS healthy Yes
GTGCTTCAGTGTCTCA 8866 2018 sc_H1 HD1 EKS healthy Yes
GTGGGTCAGCCCAATT 5594 1510 sc_H1 HD1 EKS healthy Yes
GTGGGTCCAGACGCTC 6447 2368 sc_H1 HD1 EKS healthy Yes
GTGGGTCCATCACGTA 6240 108 sc_H1 HD1 EKS healthy No
GTGGGTCGTCTCATCC 8614 2503 sc_H1 HD1 EKS healthy Yes
GTGGGTCTCAGCGACC 7290 2030 sc_H1 HD1 EKS healthy Yes
GTGGGTCTCCACGCAG 6203 1011 sc_H1 HD1 EKS healthy Yes
GTGGGTCTCCCTTGCA 7039 1596 sc_H1 HD1 EKS healthy Yes
GTGGGTCTCCGCATAA 6145 998 sc_H1 HD1 EKS healthy Yes
GTGTGCGCAAAGTCAA 5935 926 sc_H1 HD1 EKS healthy Yes
GTGTGCGCAATGGTCT 5890 924 sc_H1 HD1 EKS healthy Yes
GTGTGCGGTTCTGGTA 5624 1664 sc_H1 HD1 EKS healthy Yes
GTGTGCGTCACTCTTA 7749 2041 sc_H1 HD1 EKS healthy Yes
GTGTTAGAGGCGACAT 5515 1602 sc_H1 HD1 EKS healthy Yes
GTGTTAGAGTTCGCGC 6712 983 sc_H1 HD1 EKS healthy No
GTGTTAGCAAACCCAT 7314 2072 sc_H1 HD1 EKS healthy Yes
GTGTTAGCATGAAGTA 6038 2179 sc_H1 HD1 EKS healthy Yes
GTGTTAGGTCATCGGC 8774 3490 sc_H1 HD1 EKS healthy Yes
GTGTTAGGTCTTCTCG 8536 2339 sc_H1 HD1 EKS healthy No
GTGTTAGGTGCAACTT 7246 1499 sc_H1 HD1 EKS healthy No
GTGTTAGGTGGGTCAA 8142 3128 sc_H1 HD1 EKS healthy Yes
GTGTTAGGTTTGGGCC 7803 1902 sc_H1 HD1 EKS healthy Yes
GTGTTAGTCTCTAAGG 8333 2236 sc_H1 HD1 EKS healthy No
GTTACAGAGAGGTAGA 6019 955 sc_H1 HD1 EKS healthy Yes
GTTACAGAGATGAGAG 8189 3234 sc_H1 HD1 EKS healthy Yes
GTTACAGCAGTATGCT 7435 2818 sc_H1 HD1 EKS healthy Yes
GTTACAGTCAGCTCTC 7831 1826 sc_H1 HD1 EKS healthy Yes
GTTACAGTCATAAAGG 6625 2089 sc_H1 HD1 EKS healthy Yes
GTTCATTAGAACAATC 5508 1493 sc_H1 HD1 EKS healthy Yes
GTTCATTAGGTGCACA 8788 3725 sc_H1 HD1 EKS healthy Yes
GTTCATTAGTTGTAGA 6340 1237 sc_H1 HD1 EKS healthy Yes
GTTCATTCACGCCAGT 6555 2367 sc_H1 HD1 EKS healthy Yes
GTTCATTCATTCTTAC 6184 157 sc_H1 HD1 EKS healthy No
GTTCATTTCCCAACGG 6119 2106 sc_H1 HD1 EKS healthy Yes
GTTCATTTCGAACGGA 7718 2980 sc_H1 HD1 EKS healthy Yes
GTTCGGGAGGTACTCT 8476 2159 sc_H1 HD1 EKS healthy No
GTTCGGGCAACAACCT 5774 1483 sc_H1 HD1 EKS healthy Yes
GTTCGGGCACCACGTG 6159 1196 sc_H1 HD1 EKS healthy Yes
GTTCGGGGTACTTGAC 5687 1529 sc_H1 HD1 EKS healthy Yes
GTTCGGGGTCATTAGC 6022 2041 sc_H1 HD1 EKS healthy Yes
GTTCGGGGTGGTCCGT 6659 1713 sc_H1 HD1 EKS healthy Yes
GTTCGGGTCACGCATA 8563 1789 sc_H1 HD1 EKS healthy Yes
GTTCGGGTCTCATTCA 7997 2515 sc_H1 HD1 EKS healthy Yes
GTTCTCGCAAACTGCT 6004 2214 sc_H1 HD1 EKS healthy Yes
GTTCTCGGTTACGACT 5950 1829 sc_H1 HD1 EKS healthy Yes
GTTCTCGTCAGTCAGT 5984 879 sc_H1 HD1 EKS healthy Yes
GTTCTCGTCCAAAGTC 6562 2174 sc_H1 HD1 EKS healthy Yes
GTTCTCGTCGGTTAAC 5585 1634 sc_H1 HD1 EKS healthy Yes
GTTCTCGTCTGAGTGT 8510 3654 sc_H1 HD1 EKS healthy Yes
GTTTCTACACCCATGG 8888 1360 sc_H1 HD1 EKS healthy Yes
GTTTCTATCATCATTC 5982 2136 sc_H1 HD1 EKS healthy Yes
TAAACCGAGTACCGGA 7951 2904 sc_H1 HD1 EKS healthy Yes
TAAACCGAGTGCCATT 6245 819 sc_H1 HD1 EKS healthy No
TAAACCGCAGGACCCT 6370 1228 sc_H1 HD1 EKS healthy Yes
TAAACCGGTCCAGTTA 8549 2317 sc_H1 HD1 EKS healthy Yes
TAAACCGTCATCACCC 8466 3232 sc_H1 HD1 EKS healthy Yes
TAAGAGAAGATTACCC 9574 4079 sc_H1 HD1 EKS healthy Yes
TAAGAGAAGTTTAGGA 8530 2174 sc_H1 HD1 EKS healthy No
TAAGAGACAATAGCGG 6315 114 sc_H1 HD1 EKS healthy No
TAAGAGACACGCATCG 7838 1813 sc_H1 HD1 EKS healthy Yes
TAAGAGACAGAGCCAA 5669 1498 sc_H1 HD1 EKS healthy Yes
TAAGAGACAGGTCGTC 7668 2760 sc_H1 HD1 EKS healthy Yes
TAAGAGAGTGTGGTTT 5869 1092 sc_H1 HD1 EKS healthy Yes
TAAGAGATCGCTTAGA 8053 3095 sc_H1 HD1 EKS healthy Yes
TAAGAGATCTGATTCT 8029 3102 sc_H1 HD1 EKS healthy Yes
TAAGAGATCTGCCCTA 6312 1000 sc_H1 HD1 EKS healthy No
TAAGTGCAGTGAACGC 8780 1239 sc_H1 HD1 EKS healthy Yes
TAAGTGCCAGCTTCGG 8259 3255 sc_H1 HD1 EKS healthy Yes
TAAGTGCGTCGAAAGC 8713 2544 sc_H1 HD1 EKS healthy No
TAAGTGCGTCGAGTTT 6509 1446 sc_H1 HD1 EKS healthy Yes
TAAGTGCGTGCCTGCA 5925 975 sc_H1 HD1 EKS healthy Yes
TACACGAAGAAACCTA 6019 1357 sc_H1 HD1 EKS healthy Yes
TACACGAAGAATCTCC 5480 1578 sc_H1 HD1 EKS healthy Yes
TACACGAAGGAGTTTA 7490 2850 sc_H1 HD1 EKS healthy Yes
TACACGAAGGGTATCG 6631 1307 sc_H1 HD1 EKS healthy Yes
TACACGATCAATAAGG 6647 2387 sc_H1 HD1 EKS healthy Yes
TACACGATCCTTTACA 7640 2764 sc_H1 HD1 EKS healthy Yes
TACACGATCGTTGACA 5950 1111 sc_H1 HD1 EKS healthy Yes
TACAGTGAGATCTGCT 6242 1739 sc_H1 HD1 EKS healthy Yes
TACAGTGCACGTTGGC 6402 161 sc_H1 HD1 EKS healthy No
TACAGTGGTATTCTCT 8586 2226 sc_H1 HD1 EKS healthy No
TACAGTGGTGAAGGCT 6112 2227 sc_H1 HD1 EKS healthy Yes
TACAGTGGTGTGTGCC 7785 2869 sc_H1 HD1 EKS healthy Yes
TACAGTGTCGCCGTGA 5652 1266 sc_H1 HD1 EKS healthy Yes
TACAGTGTCTAGCACA 5817 1220 sc_H1 HD1 EKS healthy Yes
TACAGTGTCTGTTTGT 5829 1810 sc_H1 HD1 EKS healthy Yes
TACCTATAGGCTATCT 6319 1706 sc_H1 HD1 EKS healthy Yes
TACCTATCATCCTAGA 8110 3367 sc_H1 HD1 EKS healthy Yes
TACCTATGTAGAAAGG 8060 2976 sc_H1 HD1 EKS healthy No
TACCTATTCAGGTTCA 8506 3785 sc_H1 HD1 EKS healthy Yes
TACCTATTCTCATTCA 6240 1153 sc_H1 HD1 EKS healthy Yes
TACCTTAAGCAGCCTC 8636 1307 sc_H1 HD1 EKS healthy Yes
TACCTTACAAGGTGTG 7029 1782 sc_H1 HD1 EKS healthy Yes
TACCTTATCCCAGGTG 6938 1658 sc_H1 HD1 EKS healthy Yes
TACCTTATCGGTTCGG 8774 2795 sc_H1 HD1 EKS healthy Yes
TACCTTATCGTATCAG 7626 2034 sc_H1 HD1 EKS healthy Yes
TACGGATAGAAACCTA 5862 2052 sc_H1 HD1 EKS healthy Yes
TACGGATCACAAGACG 9120 3787 sc_H1 HD1 EKS healthy Yes
TACGGATCACATAACC 6272 2011 sc_H1 HD1 EKS healthy Yes
TACGGATGTCAATACC 6888 2310 sc_H1 HD1 EKS healthy Yes
TACGGATGTCCAGTTA 9745 3943 sc_H1 HD1 EKS healthy Yes
TACGGATGTTAGTGGG 7462 1625 sc_H1 HD1 EKS healthy Yes
TACGGATTCCGCGGTA 6054 1884 sc_H1 HD1 EKS healthy Yes
TACGGGCAGAGCAATT 8591 1952 sc_H1 HD1 EKS healthy No
TACGGGCAGATGTAAC 5627 1620 sc_H1 HD1 EKS healthy Yes
TACGGGCGTTGCCTCT 5904 1758 sc_H1 HD1 EKS healthy Yes
TACGGGCTCTGACCTC 9126 3987 sc_H1 HD1 EKS healthy Yes
TACGGGCTCTGTCCGT 6129 212 sc_H1 HD1 EKS healthy No
TACGGTAAGCCTATGT 9577 3690 sc_H1 HD1 EKS healthy Yes
TACGGTAAGTCACGCC 7217 2462 sc_H1 HD1 EKS healthy Yes
TACGGTACACAGCGTC 6233 1113 sc_H1 HD1 EKS healthy Yes
TACGGTACACCATCCT 5873 1331 sc_H1 HD1 EKS healthy Yes
TACGGTACACTGTTAG 8156 2602 sc_H1 HD1 EKS healthy Yes
TACGGTAGTGTGGTTT 6170 967 sc_H1 HD1 EKS healthy No
TACGGTAGTTACGGAG 7579 1799 sc_H1 HD1 EKS healthy Yes
TACTCATAGAGTACCG 6313 2229 sc_H1 HD1 EKS healthy Yes
TACTCATGTAGCTTGT 7056 1586 sc_H1 HD1 EKS healthy No
TACTCATGTCGTCTTC 6568 159 sc_H1 HD1 EKS healthy No
TACTCATTCAGTTGAC 6062 1975 sc_H1 HD1 EKS healthy Yes
TACTCATTCTCCAACC 8547 2265 sc_H1 HD1 EKS healthy No
TACTCGCAGATCCGAG 6143 166 sc_H1 HD1 EKS healthy No
TACTCGCAGTGGAGTC 7971 2984 sc_H1 HD1 EKS healthy Yes
TACTCGCCAATCAGAA 7218 1514 sc_H1 HD1 EKS healthy Yes
TACTCGCCAGACTCGC 6185 170 sc_H1 HD1 EKS healthy No
TACTCGCCATCAGTCA 8898 3896 sc_H1 HD1 EKS healthy Yes
TACTCGCGTTTAGCTG 5845 1018 sc_H1 HD1 EKS healthy Yes
TACTTACGTATATGAG 8601 2204 sc_H1 HD1 EKS healthy Yes
TACTTACGTCCGCTGA 6252 625 sc_H1 HD1 EKS healthy No
TACTTACTCAGAAATG 7192 1541 sc_H1 HD1 EKS healthy No
TACTTACTCGTGGACC 6132 2048 sc_H1 HD1 EKS healthy Yes
TACTTACTCTCTTATG 8536 3822 sc_H1 HD1 EKS healthy Yes
TACTTGTAGAATAGGG 7562 1765 sc_H1 HD1 EKS healthy Yes
TACTTGTAGAGAGCTC 7994 2804 sc_H1 HD1 EKS healthy Yes
TACTTGTAGGACGAAA 5512 1485 sc_H1 HD1 EKS healthy Yes
TACTTGTCACAAGCCC 6110 1232 sc_H1 HD1 EKS healthy Yes
TACTTGTGTATGGTTC 5722 1494 sc_H1 HD1 EKS healthy Yes
TACTTGTTCTCGTATT 8906 2183 sc_H1 HD1 EKS healthy Yes
TAGACCAAGGATATAC 8494 2141 sc_H1 HD1 EKS healthy No
TAGACCACACTATCTT 5866 946 sc_H1 HD1 EKS healthy Yes
TAGACCACAGATGAGC 7358 1495 sc_H1 HD1 EKS healthy Yes
TAGACCATCAGGCCCA 6630 1777 sc_H1 HD1 EKS healthy Yes
TAGACCATCATTGCCC 6904 2329 sc_H1 HD1 EKS healthy Yes
TAGACCATCGGCCGAT 6757 2322 sc_H1 HD1 EKS healthy Yes
TAGAGCTAGATGCCAG 9595 3786 sc_H1 HD1 EKS healthy Yes
TAGAGCTCACCGGAAA 7603 2888 sc_H1 HD1 EKS healthy Yes
TAGAGCTCATCACAAC 8645 1886 sc_H1 HD1 EKS healthy Yes
TAGAGCTGTCGTGGCT 6339 1141 sc_H1 HD1 EKS healthy Yes
TAGAGCTGTCTGATCA 8499 2152 sc_H1 HD1 EKS healthy Yes
TAGAGCTGTGCTCTTC 8736 3746 sc_H1 HD1 EKS healthy Yes
TAGAGCTGTTCCACTC 8612 2503 sc_H1 HD1 EKS healthy Yes
TAGCCGGAGGGTCGAT 6049 1573 sc_H1 HD1 EKS healthy Yes
TAGCCGGAGTCTCCTC 9004 1036 sc_H1 HD1 EKS healthy Yes
TAGCCGGCAGACAAAT 7724 3000 sc_H1 HD1 EKS healthy Yes
TAGCCGGTCCAGTAGT 8183 3146 sc_H1 HD1 EKS healthy Yes
TAGCCGGTCTAACCGA 8369 3180 sc_H1 HD1 EKS healthy Yes
TAGGCATAGGCCGAAT 7184 2461 sc_H1 HD1 EKS healthy Yes
TAGGCATCATCAGTCA 7909 2520 sc_H1 HD1 EKS healthy No
TAGGCATGTTCGGCAC 6473 1772 sc_H1 HD1 EKS healthy Yes
TAGTGGTAGAGCAATT 8615 2168 sc_H1 HD1 EKS healthy Yes
TAGTGGTAGGATTCGG 8298 3145 sc_H1 HD1 EKS healthy Yes
TAGTGGTAGTACGATA 6401 1135 sc_H1 HD1 EKS healthy Yes
TAGTGGTAGTGTGGCA 8427 1936 sc_H1 HD1 EKS healthy Yes
TAGTGGTCATGTCTCC 6517 2281 sc_H1 HD1 EKS healthy Yes
TAGTTGGAGACTCGGA 7750 2993 sc_H1 HD1 EKS healthy Yes
TAGTTGGAGGGTTCCC 7694 2998 sc_H1 HD1 EKS healthy Yes
TAGTTGGCACGACGAA 5971 939 sc_H1 HD1 EKS healthy Yes
TAGTTGGGTAACGTTC 5692 1533 sc_H1 HD1 EKS healthy Yes
TAGTTGGGTATTCTCT 6681 2399 sc_H1 HD1 EKS healthy Yes
TAGTTGGGTCCATGAT 5959 1870 sc_H1 HD1 EKS healthy Yes
TAGTTGGTCATCACCC 5800 1162 sc_H1 HD1 EKS healthy Yes
TATCAGGCATGACGGA 8420 2353 sc_H1 HD1 EKS healthy No
TATCTCAAGCCACGTC 7472 1946 sc_H1 HD1 EKS healthy Yes
TATCTCAAGTTACCCA 7130 2179 sc_H1 HD1 EKS healthy Yes
TATCTCACAAACTGTC 6174 156 sc_H1 HD1 EKS healthy No
TATCTCATCATAGCAC 6108 1175 sc_H1 HD1 EKS healthy Yes
TATCTCATCGGCCGAT 6109 2038 sc_H1 HD1 EKS healthy Yes
TATGCCCCACATCCGG 6889 2481 sc_H1 HD1 EKS healthy Yes
TATGCCCCAGATGGCA 8721 2340 sc_H1 HD1 EKS healthy No
TATGCCCCATGTCGAT 8787 1805 sc_H1 HD1 EKS healthy Yes
TATGCCCTCCAAACAC 7790 2531 sc_H1 HD1 EKS healthy Yes
TATGCCCTCGGCTACG 8163 3156 sc_H1 HD1 EKS healthy Yes
TATGCCCTCTCGAGTA 5840 1292 sc_H1 HD1 EKS healthy Yes
TATTACCAGCAGGCTA 8654 2401 sc_H1 HD1 EKS healthy Yes
TATTACCAGTACGTTC 6218 166 sc_H1 HD1 EKS healthy No
TATTACCAGTGCTGCC 6926 1580 sc_H1 HD1 EKS healthy Yes
TATTACCCAATTGCTG 7578 1739 sc_H1 HD1 EKS healthy Yes
TATTACCGTTACCGAT 6400 1254 sc_H1 HD1 EKS healthy Yes
TCAACGAAGAAGAAGC 8380 2173 sc_H1 HD1 EKS healthy Yes
TCAACGACAATCCGAT 4738 268 sc_H1 HD1 EKS healthy No
TCAACGATCACCTTAT 6235 1147 sc_H1 HD1 EKS healthy Yes
TCAATCTAGAGACTAT 8685 3280 sc_H1 HD1 EKS healthy Yes
TCAATCTAGAGTCGGT 8432 3501 sc_H1 HD1 EKS healthy Yes
TCAATCTAGCATGGCA 6164 142 sc_H1 HD1 EKS healthy No
TCAATCTTCACTGGGC 6175 1100 sc_H1 HD1 EKS healthy Yes
TCACAAGAGCTATGCT 9849 3871 sc_H1 HD1 EKS healthy Yes
TCACAAGCAAGAAGAG 6451 700 sc_H1 HD1 EKS healthy No
TCACAAGCACAGGTTT 6799 1148 sc_H1 HD1 EKS healthy Yes
TCACAAGCACGGATAG 7206 2494 sc_H1 HD1 EKS healthy Yes
TCACAAGGTGAGCGAT 7234 1935 sc_H1 HD1 EKS healthy Yes
TCACAAGTCAGTGCAT 9110 1986 sc_H1 HD1 EKS healthy No
TCACAAGTCATGTAGC 7822 2049 sc_H1 HD1 EKS healthy Yes
TCACAAGTCCGTAGGC 6027 1895 sc_H1 HD1 EKS healthy Yes
TCACAAGTCCTGTAGA 6827 1905 sc_H1 HD1 EKS healthy Yes
TCACGAACAGTAAGAT 5729 1517 sc_H1 HD1 EKS healthy Yes
TCACGAATCAGAAATG 6525 2427 sc_H1 HD1 EKS healthy Yes
TCACGAATCATCGCTC 8178 3084 sc_H1 HD1 EKS healthy Yes
TCAGATGAGTGTACCT 7250 2590 sc_H1 HD1 EKS healthy Yes
TCAGATGTCCACGCAG 8638 1698 sc_H1 HD1 EKS healthy Yes
TCAGATGTCGAGCCCA 6000 1303 sc_H1 HD1 EKS healthy Yes
TCAGATGTCTCCAACC 5710 1677 sc_H1 HD1 EKS healthy Yes
TCAGCAACACAGCGTC 6905 2363 sc_H1 HD1 EKS healthy Yes
TCAGCAACACGGCCAT 5773 1735 sc_H1 HD1 EKS healthy Yes
TCAGCAAGTACTTCTT 6178 199 sc_H1 HD1 EKS healthy No
TCAGCAATCACGATGT 7223 1612 sc_H1 HD1 EKS healthy No
TCAGCTCAGATGTGGC 5507 1656 sc_H1 HD1 EKS healthy Yes
TCAGCTCCATGCCTAA 6434 144 sc_H1 HD1 EKS healthy No
TCAGCTCGTTAAGGGC 8270 3145 sc_H1 HD1 EKS healthy Yes
TCAGCTCTCCCTCAGT 5448 1753 sc_H1 HD1 EKS healthy Yes
TCAGGATAGAGGTAGA 7551 2109 sc_H1 HD1 EKS healthy Yes
TCAGGATCAATCGAAA 8745 1250 sc_H1 HD1 EKS healthy Yes
TCAGGATCACTTGGAT 8143 1910 sc_H1 HD1 EKS healthy Yes
TCAGGATCAGCATACT 7958 2960 sc_H1 HD1 EKS healthy Yes
TCAGGATCATGCCCGA 7184 1122 sc_H1 HD1 EKS healthy Yes
TCAGGATGTAGGAGTC 7604 2784 sc_H1 HD1 EKS healthy Yes
TCAGGTAAGAATGTTG 6861 147 sc_H1 HD1 EKS healthy No
TCAGGTAGTCTCTCTG 6312 133 sc_H1 HD1 EKS healthy No
TCAGGTAGTGACGGTA 6916 2547 sc_H1 HD1 EKS healthy Yes
TCAGGTATCAGGTTCA 6158 242 sc_H1 HD1 EKS healthy No
TCATTACAGGCCCGTT 6578 2430 sc_H1 HD1 EKS healthy Yes
TCATTACCACCACGTG 7513 2073 sc_H1 HD1 EKS healthy No
TCATTACCATTCCTCG 6300 1764 sc_H1 HD1 EKS healthy Yes
TCATTACGTCGTCTTC 6491 1655 sc_H1 HD1 EKS healthy Yes
TCATTACGTGTTAAGA 6176 118 sc_H1 HD1 EKS healthy No
TCATTTGCAATGGAGC 6445 1194 sc_H1 HD1 EKS healthy Yes
TCATTTGCACTGCCAG 5584 1400 sc_H1 HD1 EKS healthy Yes
TCATTTGCATCGGACC 6968 1388 sc_H1 HD1 EKS healthy No
TCATTTGGTTGTTTGG 8615 1285 sc_H1 HD1 EKS healthy Yes
TCCACACCACAACTGT 6878 1740 sc_H1 HD1 EKS healthy Yes
TCCACACCACCGATAT 6117 1266 sc_H1 HD1 EKS healthy Yes
TCCACACCAGGAATCG 7546 1964 sc_H1 HD1 EKS healthy Yes
TCCACACCATCGATGT 8593 1998 sc_H1 HD1 EKS healthy Yes
TCCACACGTCTCTCTG 5789 1711 sc_H1 HD1 EKS healthy Yes
TCCACACTCAACACGT 6309 2087 sc_H1 HD1 EKS healthy Yes
TCCACACTCAGAGCTT 6867 1166 sc_H1 HD1 EKS healthy No
TCCCGATAGACGACGT 6190 120 sc_H1 HD1 EKS healthy No
TCCCGATAGAGCTTCT 5768 1445 sc_H1 HD1 EKS healthy Yes
TCCCGATCAAACAACA 8103 3082 sc_H1 HD1 EKS healthy Yes
TCCCGATCACACGCTG 5562 1576 sc_H1 HD1 EKS healthy Yes
TCCCGATCACCGATAT 8681 2136 sc_H1 HD1 EKS healthy Yes
TCCCGATGTAACGTTC 10731 2063 sc_H1 HD1 EKS healthy Yes
TCGAGGCAGACTTGAA 6442 1665 sc_H1 HD1 EKS healthy Yes
TCGAGGCAGATGCCAG 5660 1603 sc_H1 HD1 EKS healthy Yes
TCGAGGCCATGTCGAT 6071 2245 sc_H1 HD1 EKS healthy Yes
TCGAGGCGTATAATGG 6346 1088 sc_H1 HD1 EKS healthy Yes
TCGAGGCTCCCAAGAT 6037 1140 sc_H1 HD1 EKS healthy Yes
TCGAGGCTCCGTCATC 8648 2109 sc_H1 HD1 EKS healthy Yes
TCGCGAGAGCAGGCTA 7265 1898 sc_H1 HD1 EKS healthy Yes
TCGCGAGCACGACTCG 6981 2463 sc_H1 HD1 EKS healthy Yes
TCGCGAGGTCCTAGCG 5983 2110 sc_H1 HD1 EKS healthy Yes
TCGCGTTAGTCAAGCG 6160 1060 sc_H1 HD1 EKS healthy Yes
TCGCGTTCAATGGTCT 5861 1825 sc_H1 HD1 EKS healthy Yes
TCGCGTTCAGCGATCC 6215 1042 sc_H1 HD1 EKS healthy Yes
TCGCGTTCATATGGTC 5689 1117 sc_H1 HD1 EKS healthy Yes
TCGCGTTGTGTTCGAT 6604 1275 sc_H1 HD1 EKS healthy Yes
TCGCGTTGTTACGACT 8308 1339 sc_H1 HD1 EKS healthy Yes
TCGGGACAGCGTGAGT 6583 2150 sc_H1 HD1 EKS healthy Yes
TCGGGACAGGTGCTTT 6175 197 sc_H1 HD1 EKS healthy No
TCGGGACCAACAACCT 6027 1934 sc_H1 HD1 EKS healthy Yes
TCGGGACTCATTATCC 7349 1948 sc_H1 HD1 EKS healthy Yes
TCGGGACTCGGCTACG 6062 2093 sc_H1 HD1 EKS healthy Yes
TCGGGACTCTGGCGAC 5758 1732 sc_H1 HD1 EKS healthy Yes
TCGGTAAAGACAGACC 6800 1784 sc_H1 HD1 EKS healthy Yes
TCGGTAAAGCTACCTA 6127 1518 sc_H1 HD1 EKS healthy Yes
TCGGTAAAGTCGATAA 9390 2361 sc_H1 HD1 EKS healthy No
TCGGTAACATGCAACT 7094 1292 sc_H1 HD1 EKS healthy Yes
TCGGTAAGTCTCCCTA 8250 1873 sc_H1 HD1 EKS healthy Yes
TCGGTAAGTTGCGCAC 7832 1802 sc_H1 HD1 EKS healthy Yes
TCGGTAATCGATAGAA 5568 1604 sc_H1 HD1 EKS healthy Yes
TCGGTAATCTGGTATG 6954 1569 sc_H1 HD1 EKS healthy Yes
TCGTACCAGCGTAATA 6436 166 sc_H1 HD1 EKS healthy No
TCGTACCGTACTCGCG 7403 1964 sc_H1 HD1 EKS healthy Yes
TCGTACCGTATCTGCA 6513 1547 sc_H1 HD1 EKS healthy Yes
TCGTACCGTCTGCGGT 5570 1825 sc_H1 HD1 EKS healthy Yes
TCGTACCGTTACCGAT 6671 2382 sc_H1 HD1 EKS healthy Yes
TCGTACCGTTCGCGAC 8776 1256 sc_H1 HD1 EKS healthy Yes
TCGTACCTCTGTCTCG 7145 2363 sc_H1 HD1 EKS healthy Yes
TCGTACCTCTTATCTG 8094 2095 sc_H1 HD1 EKS healthy Yes
TCGTAGAAGCGATCCC 8750 1895 sc_H1 HD1 EKS healthy No
TCGTAGAGTACCCAAT 6336 1164 sc_H1 HD1 EKS healthy Yes
TCGTAGAGTATAGTAG 9467 2123 sc_H1 HD1 EKS healthy No
TCGTAGATCAACGAAA 6432 1159 sc_H1 HD1 EKS healthy No
TCGTAGATCCAAAGTC 5973 1910 sc_H1 HD1 EKS healthy Yes
TCGTAGATCGCTTGTC 5897 1436 sc_H1 HD1 EKS healthy Yes
TCTATTGTCCGTAGTA 8467 3686 sc_H1 HD1 EKS healthy Yes
TCTATTGTCGTTTAGG 6419 1927 sc_H1 HD1 EKS healthy Yes
TCTCATAAGCTAGTTC 5765 1730 sc_H1 HD1 EKS healthy Yes
TCTCATAAGGTGTTAA 5977 1985 sc_H1 HD1 EKS healthy Yes
TCTCATATCATTTGGG 5798 1547 sc_H1 HD1 EKS healthy Yes
TCTCTAAGTTGGTTTG 8542 1865 sc_H1 HD1 EKS healthy Yes
TCTCTAAGTTTGTGTG 8519 1879 sc_H1 HD1 EKS healthy No
TCTCTAATCACATGCA 8828 1866 sc_H1 HD1 EKS healthy Yes
TCTCTAATCCAACCAA 6269 1417 sc_H1 HD1 EKS healthy Yes
TCTGAGAAGAAGGTTT 8377 3478 sc_H1 HD1 EKS healthy Yes
TCTGAGACAAGTTCTG 9478 3911 sc_H1 HD1 EKS healthy Yes
TCTGAGAGTCGCATAT 7845 1474 sc_H1 HD1 EKS healthy Yes
TCTGAGAGTGCGGTAA 6503 1061 sc_H1 HD1 EKS healthy Yes
TCTGAGAGTGTCGCTG 8198 3109 sc_H1 HD1 EKS healthy Yes
TCTGAGATCAACTCTT 6333 2248 sc_H1 HD1 EKS healthy Yes
TCTGAGATCACGCATA 5826 1722 sc_H1 HD1 EKS healthy Yes
TCTGAGATCTTGTATC 7627 2252 sc_H1 HD1 EKS healthy Yes
TCTGGAAAGACCGGAT 7724 1552 sc_H1 HD1 EKS healthy Yes
TCTGGAAAGGATATAC 6477 1272 sc_H1 HD1 EKS healthy Yes
TCTGGAAAGTGGACGT 5770 1629 sc_H1 HD1 EKS healthy Yes
TCTGGAACACCGAATT 5948 1582 sc_H1 HD1 EKS healthy Yes
TCTGGAACACGTAAGG 8689 1917 sc_H1 HD1 EKS healthy Yes
TCTGGAACACTTAACG 6391 187 sc_H1 HD1 EKS healthy No
TCTGGAAGTACCGCTG 6090 974 sc_H1 HD1 EKS healthy Yes
TCTGGAATCTGGCGAC 7120 2703 sc_H1 HD1 EKS healthy Yes
TCTTCGGAGCTTTGGT 6054 2059 sc_H1 HD1 EKS healthy Yes
TCTTCGGAGGCGATAC 5520 1579 sc_H1 HD1 EKS healthy Yes
TCTTCGGAGTTGCAGG 6364 2207 sc_H1 HD1 EKS healthy Yes
TCTTCGGCAAGCCCAC 5890 1938 sc_H1 HD1 EKS healthy Yes
TCTTCGGCACTCAGGC 6778 1432 sc_H1 HD1 EKS healthy Yes
TCTTCGGGTACGAAAT 5752 1516 sc_H1 HD1 EKS healthy Yes
TCTTCGGGTCTTCTCG 8755 3968 sc_H1 HD1 EKS healthy Yes
TCTTCGGTCGTGGTCG 8356 3542 sc_H1 HD1 EKS healthy Yes
TCTTTCCCATAAGACA 8425 2057 sc_H1 HD1 EKS healthy No
TCTTTCCCATATGGTC 7057 2577 sc_H1 HD1 EKS healthy Yes
TCTTTCCCATTATCTC 6614 1683 sc_H1 HD1 EKS healthy Yes
TCTTTCCGTGCTGTAT 6349 2257 sc_H1 HD1 EKS healthy Yes
TCTTTCCGTGTAAGTA 7999 2160 sc_H1 HD1 EKS healthy Yes
TCTTTCCTCAAGGTAA 6670 1456 sc_H1 HD1 EKS healthy Yes
TCTTTCCTCACAGTAC 8559 2119 sc_H1 HD1 EKS healthy No
TGAAAGAAGTACGATA 6031 1165 sc_H1 HD1 EKS healthy Yes
TGAAAGACACAGGCCT 5470 1541 sc_H1 HD1 EKS healthy Yes
TGAAAGACAGGGTATG 8628 1675 sc_H1 HD1 EKS healthy No
TGAAAGAGTTACAGAA 6120 2033 sc_H1 HD1 EKS healthy Yes
TGAAAGATCATCTGTT 7610 2816 sc_H1 HD1 EKS healthy Yes
TGAAAGATCATGTGGT 5729 1827 sc_H1 HD1 EKS healthy Yes
TGAAAGATCCTGTACC 6403 1489 sc_H1 HD1 EKS healthy Yes
TGAAAGATCGTTTATC 5754 1827 sc_H1 HD1 EKS healthy Yes
TGACAACAGCCACGTC 6377 1072 sc_H1 HD1 EKS healthy Yes
TGACAACGTACAGCAG 8329 3470 sc_H1 HD1 EKS healthy Yes
TGACAACGTCCGAGTC 6320 2149 sc_H1 HD1 EKS healthy Yes
TGACAACTCCGCATAA 7340 1557 sc_H1 HD1 EKS healthy Yes
TGACAACTCGCAGGCT 13764 600 sc_H1 HD1 EKS healthy No
TGACGGCGTTGATTCG 8430 2288 sc_H1 HD1 EKS healthy No
TGACGGCTCACTTCAT 6129 2051 sc_H1 HD1 EKS healthy Yes
TGACGGCTCGGTGTCG 6062 1475 sc_H1 HD1 EKS healthy Yes
TGACTAGGTCATGCAT 7454 2522 sc_H1 HD1 EKS healthy No
TGACTAGGTTCATGGT 6319 2211 sc_H1 HD1 EKS healthy Yes
TGACTAGTCTGTACGA 7486 2581 sc_H1 HD1 EKS healthy Yes
TGACTTTCAATCGAAA 8789 2377 sc_H1 HD1 EKS healthy Yes
TGACTTTCAGGCGATA 7603 2729 sc_H1 HD1 EKS healthy Yes
TGACTTTCATTAGGCT 6833 1828 sc_H1 HD1 EKS healthy Yes
TGACTTTGTAGGCATG 7050 1312 sc_H1 HD1 EKS healthy No
TGACTTTGTTCCCGAG 7122 1882 sc_H1 HD1 EKS healthy Yes
TGACTTTTCCTTGGTC 5810 1075 sc_H1 HD1 EKS healthy No
TGAGAGGAGACCGGAT 7000 1458 sc_H1 HD1 EKS healthy Yes
TGAGAGGAGCGATGAC 6058 2155 sc_H1 HD1 EKS healthy Yes
TGAGAGGAGGCTAGCA 6435 2263 sc_H1 HD1 EKS healthy Yes
TGAGAGGAGGTAGCTG 5950 1715 sc_H1 HD1 EKS healthy Yes
TGAGAGGTCCTTTACA 6545 164 sc_H1 HD1 EKS healthy No
TGAGAGGTCTGCCAGG 6106 1237 sc_H1 HD1 EKS healthy Yes
TGAGCATAGATCTGAA 7636 2501 sc_H1 HD1 EKS healthy Yes
TGAGCATAGCCCAACC 6310 1471 sc_H1 HD1 EKS healthy Yes
TGAGCATAGCGTGAGT 7440 2647 sc_H1 HD1 EKS healthy Yes
TGAGCATAGGTGATAT 6914 2492 sc_H1 HD1 EKS healthy Yes
TGAGCATAGTAAGTAC 5763 964 sc_H1 HD1 EKS healthy Yes
TGAGCATAGTTCGCAT 6981 2544 sc_H1 HD1 EKS healthy Yes
TGAGCATGTGTTTGGT 7509 1675 sc_H1 HD1 EKS healthy Yes
TGAGCATTCAATCTCT 8723 2855 sc_H1 HD1 EKS healthy No
TGAGCATTCACGGTTA 7678 2858 sc_H1 HD1 EKS healthy Yes
TGAGCATTCCTTAATC 5654 1660 sc_H1 HD1 EKS healthy Yes
TGAGCCGAGTAGCCGA 6953 2431 sc_H1 HD1 EKS healthy Yes
TGAGCCGCATGGAATA 8393 2247 sc_H1 HD1 EKS healthy Yes
TGAGCCGGTCCGAAGA 5511 1555 sc_H1 HD1 EKS healthy Yes
TGAGCCGGTTGCTCCT 6592 912 sc_H1 HD1 EKS healthy No
TGAGCCGTCATTGCCC 6181 445 sc_H1 HD1 EKS healthy No
TGAGCCGTCCTTGACC 5515 1482 sc_H1 HD1 EKS healthy Yes
TGAGGGAAGAGTGAGA 8609 2000 sc_H1 HD1 EKS healthy Yes
TGAGGGAAGGCGCTCT 6554 1321 sc_H1 HD1 EKS healthy Yes
TGAGGGACATCCGCGA 8563 2996 sc_H1 HD1 EKS healthy Yes
TGAGGGACATGAACCT 7662 2887 sc_H1 HD1 EKS healthy Yes
TGAGGGAGTCGTGGCT 6185 131 sc_H1 HD1 EKS healthy No
TGAGGGATCACTTACT 6038 1977 sc_H1 HD1 EKS healthy Yes
TGAGGGATCATAAAGG 5986 956 sc_H1 HD1 EKS healthy Yes
TGAGGGATCCAACCAA 6012 1706 sc_H1 HD1 EKS healthy Yes
TGAGGGATCGAATGGG 5989 1370 sc_H1 HD1 EKS healthy Yes
TGATTTCGTACGACCC 6174 716 sc_H1 HD1 EKS healthy No
TGATTTCGTAGAAGGA 8498 2294 sc_H1 HD1 EKS healthy Yes
TGATTTCGTAGTGAAT 6199 2303 sc_H1 HD1 EKS healthy Yes
TGATTTCTCGAACTGT 6103 2129 sc_H1 HD1 EKS healthy Yes
TGATTTCTCGGCATCG 9234 1056 sc_H1 HD1 EKS healthy Yes
TGATTTCTCTTGTATC 9575 4006 sc_H1 HD1 EKS healthy Yes
TGCACCTAGGTGTGGT 7550 2106 sc_H1 HD1 EKS healthy No
TGCACCTCATCTGGTA 6784 2307 sc_H1 HD1 EKS healthy Yes
TGCACCTGTACTCAAC 8359 1304 sc_H1 HD1 EKS healthy Yes
TGCCAAAAGAGCTTCT 8667 2746 sc_H1 HD1 EKS healthy No
TGCCAAAAGGCGACAT 9033 3864 sc_H1 HD1 EKS healthy Yes
TGCCAAACACACTGCG 6909 1760 sc_H1 HD1 EKS healthy Yes
TGCCAAACACTTACGA 8128 3047 sc_H1 HD1 EKS healthy Yes
TGCCAAACAGCTGTGC 7507 2896 sc_H1 HD1 EKS healthy Yes
TGCCAAACATCACAAC 9001 2114 sc_H1 HD1 EKS healthy Yes
TGCCAAAGTAGCGTCC 6932 1317 sc_H1 HD1 EKS healthy Yes
TGCCAAAGTAGGGTAC 6088 957 sc_H1 HD1 EKS healthy Yes
TGCCAAAGTATAGGGC 5906 1631 sc_H1 HD1 EKS healthy Yes
TGCCAAAGTATCAGTC 7284 1882 sc_H1 HD1 EKS healthy Yes
TGCCAAATCCCGGATG 5540 1409 sc_H1 HD1 EKS healthy Yes
TGCCCATAGAGACTAT 7861 3082 sc_H1 HD1 EKS healthy Yes
TGCCCATAGATCCTGT 5933 1774 sc_H1 HD1 EKS healthy Yes
TGCCCATAGCGTTTAC 5676 1677 sc_H1 HD1 EKS healthy Yes
TGCCCATCACAGCGTC 6026 1449 sc_H1 HD1 EKS healthy No
TGCCCATCATGCCACG 5970 1004 sc_H1 HD1 EKS healthy Yes
TGCCCATTCAGTACGT 7652 1861 sc_H1 HD1 EKS healthy Yes
TGCCCATTCCTCAACC 7139 1461 sc_H1 HD1 EKS healthy Yes
TGCCCTAAGCCTTGAT 5800 1369 sc_H1 HD1 EKS healthy Yes
TGCCCTAAGTTGCAGG 8710 1980 sc_H1 HD1 EKS healthy Yes
TGCCCTAGTGCTAGCC 7901 2148 sc_H1 HD1 EKS healthy Yes
TGCCCTATCTCTAAGG 7287 1920 sc_H1 HD1 EKS healthy Yes
TGCGCAGCATAGTAAG 7127 2525 sc_H1 HD1 EKS healthy Yes
TGCGCAGGTCAGAGGT 7930 3000 sc_H1 HD1 EKS healthy Yes
TGCGCAGGTTGAGGTG 8566 1974 sc_H1 HD1 EKS healthy No
TGCGGGTAGAATAGGG 5573 1532 sc_H1 HD1 EKS healthy Yes
TGCGGGTAGACCGGAT 5627 1643 sc_H1 HD1 EKS healthy Yes
TGCGGGTAGCTCCTCT 6128 1326 sc_H1 HD1 EKS healthy Yes
TGCGGGTAGGACACCA 6566 1200 sc_H1 HD1 EKS healthy Yes
TGCGGGTAGTGTACCT 5876 1922 sc_H1 HD1 EKS healthy Yes
TGCGGGTCAACGATGG 6052 1128 sc_H1 HD1 EKS healthy Yes
TGCGGGTGTTACGCGC 8494 3181 sc_H1 HD1 EKS healthy No
TGCGTGGAGGATGCGT 6667 1289 sc_H1 HD1 EKS healthy Yes
TGCGTGGCAGCCTATA 7711 2839 sc_H1 HD1 EKS healthy Yes
TGCGTGGGTACAGTTC 5965 1812 sc_H1 HD1 EKS healthy Yes
TGCGTGGGTCTGATTG 7150 1894 sc_H1 HD1 EKS healthy Yes
TGCGTGGGTGCAACTT 8792 911 sc_H1 HD1 EKS healthy Yes
TGCGTGGGTTCGGCAC 7218 1891 sc_H1 HD1 EKS healthy Yes
TGCGTGGTCGCGATCG 6253 2258 sc_H1 HD1 EKS healthy Yes
TGCTACCAGGGCTTGA 6130 1169 sc_H1 HD1 EKS healthy Yes
TGCTACCAGTCACGCC 6142 1042 sc_H1 HD1 EKS healthy Yes
TGCTACCTCAAGATCC 9234 3965 sc_H1 HD1 EKS healthy Yes
TGCTACCTCCACTCCA 5570 1449 sc_H1 HD1 EKS healthy Yes
TGCTGCTCAAACTGTC 8047 2536 sc_H1 HD1 EKS healthy Yes
TGCTGCTCATATACGC 6291 1787 sc_H1 HD1 EKS healthy Yes
TGCTGCTTCTAACCGA 5671 1237 sc_H1 HD1 EKS healthy Yes
TGGACGCAGCACGCCT 5980 1417 sc_H1 HD1 EKS healthy Yes
TGGACGCAGCCGGTAA 8308 3362 sc_H1 HD1 EKS healthy Yes
TGGACGCCAAGGCTCC 5796 1818 sc_H1 HD1 EKS healthy Yes
TGGACGCCAATACGCT 7380 2570 sc_H1 HD1 EKS healthy Yes
TGGACGCCAGGATTGG 6435 1439 sc_H1 HD1 EKS healthy Yes
TGGACGCCATGACATC 8612 2219 sc_H1 HD1 EKS healthy Yes
TGGACGCGTGGCAAAC 8736 3309 sc_H1 HD1 EKS healthy Yes
TGGACGCTCAGGATCT 8452 3421 sc_H1 HD1 EKS healthy Yes
TGGCCAGAGAAGAAGC 5671 1813 sc_H1 HD1 EKS healthy Yes
TGGCCAGAGTCAAGCG 6992 1292 sc_H1 HD1 EKS healthy Yes
TGGCCAGAGTGAATTG 7646 2031 sc_H1 HD1 EKS healthy Yes
TGGCCAGCAGCTGTAT 7016 2555 sc_H1 HD1 EKS healthy Yes
TGGCGCAAGATGCCTT 9099 1312 sc_H1 HD1 EKS healthy Yes
TGGCGCAAGTGTGGCA 7859 3123 sc_H1 HD1 EKS healthy Yes
TGGCGCACAGGCTGAA 5774 1319 sc_H1 HD1 EKS healthy Yes
TGGCGCATCATATCGG 5826 1742 sc_H1 HD1 EKS healthy Yes
TGGCTGGAGAGGTTGC 5913 1881 sc_H1 HD1 EKS healthy Yes
TGGCTGGCAAACCTAC 5815 1860 sc_H1 HD1 EKS healthy Yes
TGGCTGGGTCACTGGC 7013 1370 sc_H1 HD1 EKS healthy Yes
TGGGAAGAGTCCATAC 6237 1370 sc_H1 HD1 EKS healthy Yes
TGGGAAGCAAGTCTAC 6351 1038 sc_H1 HD1 EKS healthy Yes
TGGGAAGGTACAGTGG 6340 1723 sc_H1 HD1 EKS healthy Yes
TGGGAAGGTACATGTC 6251 1189 sc_H1 HD1 EKS healthy Yes
TGGGAAGGTATAGTAG 6492 1547 sc_H1 HD1 EKS healthy No
TGGGAAGTCGGAGCAA 8295 3303 sc_H1 HD1 EKS healthy Yes
TGGGAAGTCGTCACGG 7940 1534 sc_H1 HD1 EKS healthy Yes
TGGGCGTAGCAGACTG 5929 1981 sc_H1 HD1 EKS healthy Yes
TGGGCGTCACCAGCAC 5450 1619 sc_H1 HD1 EKS healthy Yes
TGGGCGTGTGATGCCC 5879 954 sc_H1 HD1 EKS healthy Yes
TGGGCGTTCAGTTGAC 5996 1301 sc_H1 HD1 EKS healthy Yes
TGGGCGTTCCCTCAGT 8612 2098 sc_H1 HD1 EKS healthy Yes
TGGGCGTTCGGGAGTA 6095 1875 sc_H1 HD1 EKS healthy Yes
TGGTTAGAGCAGCGTA 5931 1129 sc_H1 HD1 EKS healthy Yes
TGGTTAGCATCGACGC 6980 1454 sc_H1 HD1 EKS healthy Yes
TGGTTAGGTCAGCTAT 5569 1385 sc_H1 HD1 EKS healthy Yes
TGGTTAGGTCGAGTTT 5574 1561 sc_H1 HD1 EKS healthy Yes
TGGTTAGGTGAGGGTT 6856 1901 sc_H1 HD1 EKS healthy Yes
TGGTTAGTCCTCTAGC 6473 1236 sc_H1 HD1 EKS healthy Yes
TGGTTCCAGCTACCTA 5693 1650 sc_H1 HD1 EKS healthy Yes
TGGTTCCCAGTATGCT 7088 1700 sc_H1 HD1 EKS healthy Yes
TGGTTCCGTAGGACAC 9013 1678 sc_H1 HD1 EKS healthy Yes
TGGTTCCGTCTGCCAG 8122 3299 sc_H1 HD1 EKS healthy Yes
TGGTTCCGTGTCCTCT 6415 1069 sc_H1 HD1 EKS healthy No
TGGTTCCGTTTAGGAA 8306 2687 sc_H1 HD1 EKS healthy Yes
TGGTTCCTCAACGGCC 8504 2304 sc_H1 HD1 EKS healthy No
TGGTTCCTCAGCTCTC 7123 1266 sc_H1 HD1 EKS healthy Yes
TGGTTCCTCGCCAAAT 6299 1345 sc_H1 HD1 EKS healthy Yes
TGTATTCAGCGAAGGG 6342 2416 sc_H1 HD1 EKS healthy Yes
TGTATTCAGCTAAACA 8771 1963 sc_H1 HD1 EKS healthy No
TGTATTCAGTGAATTG 5784 1190 sc_H1 HD1 EKS healthy Yes
TGTATTCCACAAGTAA 10216 4152 sc_H1 HD1 EKS healthy No
TGTATTCGTACAGTGG 6278 2112 sc_H1 HD1 EKS healthy Yes
TGTATTCGTCTCCCTA 5813 1061 sc_H1 HD1 EKS healthy Yes
TGTATTCTCACTATTC 7572 2179 sc_H1 HD1 EKS healthy Yes
TGTATTCTCAGCTTAG 5679 1209 sc_H1 HD1 EKS healthy Yes
TGTATTCTCTACTTAC 7714 2935 sc_H1 HD1 EKS healthy Yes
TGTCCCAAGGCCCTCA 9755 4100 sc_H1 HD1 EKS healthy Yes
TGTCCCACACTAAGTC 6707 2214 sc_H1 HD1 EKS healthy Yes
TGTCCCACAGCTATTG 7733 2594 sc_H1 HD1 EKS healthy Yes
TGTCCCATCGAACGGA 6424 1195 sc_H1 HD1 EKS healthy Yes
TGTCCCATCTTGAGGT 7945 3105 sc_H1 HD1 EKS healthy Yes
TGTCCCATCTTTAGTC 6915 2418 sc_H1 HD1 EKS healthy Yes
TGTGGTAAGAGCTATA 7852 1992 sc_H1 HD1 EKS healthy Yes
TGTGGTACACCAGATT 7026 1665 sc_H1 HD1 EKS healthy Yes
TGTGGTACAGTATGCT 7024 2048 sc_H1 HD1 EKS healthy Yes
TGTGGTAGTCGCCATG 6437 1916 sc_H1 HD1 EKS healthy Yes
TGTGGTAGTGTGAAAT 6348 1079 sc_H1 HD1 EKS healthy Yes
TGTGGTATCCAAACAC 6066 1043 sc_H1 HD1 EKS healthy Yes
TGTGTTTAGCCTATGT 7023 2327 sc_H1 HD1 EKS healthy Yes
TGTGTTTAGGTAGCCA 6226 2123 sc_H1 HD1 EKS healthy Yes
TGTGTTTCAAGTTGTC 7399 1801 sc_H1 HD1 EKS healthy Yes
TGTGTTTCAGGAATCG 6113 2052 sc_H1 HD1 EKS healthy Yes
TGTGTTTGTGCACCAC 5934 960 sc_H1 HD1 EKS healthy Yes
TGTGTTTTCTTCCTTC 7778 1709 sc_H1 HD1 EKS healthy Yes
TGTTCCGTCGGTTAAC 5487 1567 sc_H1 HD1 EKS healthy Yes
TTAACTCAGTTAACGA 6380 1663 sc_H1 HD1 EKS healthy Yes
TTAACTCCAAGTAATG 5653 1638 sc_H1 HD1 EKS healthy Yes
TTAACTCCATTCGACA 6099 970 sc_H1 HD1 EKS healthy Yes
TTAACTCGTGGTTTCA 6928 1633 sc_H1 HD1 EKS healthy Yes
TTAACTCGTGTTTGTG 6998 2635 sc_H1 HD1 EKS healthy Yes
TTAACTCTCACATGCA 6203 2216 sc_H1 HD1 EKS healthy Yes
TTAACTCTCTATCGCC 6851 1599 sc_H1 HD1 EKS healthy Yes
TTAGGACAGCACACAG 6504 2173 sc_H1 HD1 EKS healthy Yes
TTAGGACCAATGAATG 6295 1371 sc_H1 HD1 EKS healthy Yes
TTAGGACGTAATAGCA 10331 805 sc_H1 HD1 EKS healthy Yes
TTAGGACTCCCACTTG 8628 2351 sc_H1 HD1 EKS healthy Yes
TTAGGCAAGGATCGCA 6482 2326 sc_H1 HD1 EKS healthy Yes
TTAGGCAGTCTTCGTC 6990 1362 sc_H1 HD1 EKS healthy Yes
TTAGGCATCCAAACAC 8328 3591 sc_H1 HD1 EKS healthy Yes
TTAGGCATCTTGAGAC 6366 1801 sc_H1 HD1 EKS healthy Yes
TTAGTTCCACAGATTC 7023 2463 sc_H1 HD1 EKS healthy Yes
TTAGTTCCATCCTTGC 6235 1271 sc_H1 HD1 EKS healthy Yes
TTAGTTCTCATGCTCC 6215 2089 sc_H1 HD1 EKS healthy Yes
TTATGCTAGGGAAACA 6565 1845 sc_H1 HD1 EKS healthy Yes
TTATGCTAGTAACCCT 7483 2674 sc_H1 HD1 EKS healthy Yes
TTATGCTCATGATCCA 5986 1070 sc_H1 HD1 EKS healthy Yes
TTATGCTCATTGTGCA 8621 2153 sc_H1 HD1 EKS healthy Yes
TTATGCTTCGTTTGCC 6427 1190 sc_H1 HD1 EKS healthy Yes
TTATGCTTCTTGTCAT 6969 1361 sc_H1 HD1 EKS healthy Yes
TTCCCAGAGACCTTTG 6047 917 sc_H1 HD1 EKS healthy Yes
TTCCCAGCACATGACT 7549 2842 sc_H1 HD1 EKS healthy Yes
TTCCCAGGTGTAATGA 7315 2022 sc_H1 HD1 EKS healthy Yes
TTCCCAGGTGTGGTTT 8007 3128 sc_H1 HD1 EKS healthy Yes
TTCCCAGTCTACTCAT 7569 1987 sc_H1 HD1 EKS healthy Yes
TTCCCAGTCTCCAGGG 5947 953 sc_H1 HD1 EKS healthy Yes
TTCCCAGTCTTAGCCC 6264 1980 sc_H1 HD1 EKS healthy Yes
TTCGAAGAGAACAACT 5963 1075 sc_H1 HD1 EKS healthy Yes
TTCGAAGTCAGAGGTG 7480 2522 sc_H1 HD1 EKS healthy Yes
TTCGAAGTCTGCAGTA 5802 1346 sc_H1 HD1 EKS healthy Yes
TTCGGTCAGACTTGAA 5468 1684 sc_H1 HD1 EKS healthy Yes
TTCGGTCCACATTCGA 7152 2501 sc_H1 HD1 EKS healthy Yes
TTCGGTCCATAAAGGT 8575 1912 sc_H1 HD1 EKS healthy No
TTCTACACACGCGAAA 5577 1685 sc_H1 HD1 EKS healthy Yes
TTCTACACAGATCTGT 7729 2927 sc_H1 HD1 EKS healthy Yes
TTCTACACATGACATC 5865 2027 sc_H1 HD1 EKS healthy Yes
TTCTACATCAGGTTCA 6663 1433 sc_H1 HD1 EKS healthy Yes
TTCTACATCCAGGGCT 6553 1696 sc_H1 HD1 EKS healthy Yes
TTCTACATCGTGGTCG 5790 1745 sc_H1 HD1 EKS healthy Yes
TTCTACATCTACGAGT 8512 2368 sc_H1 HD1 EKS healthy Yes
TTCTCAAAGACGCTTT 6988 2486 sc_H1 HD1 EKS healthy Yes
TTCTCAAAGTTCCACA 9977 2361 sc_H1 HD1 EKS healthy No
TTCTCAACAATGACCT 6220 1658 sc_H1 HD1 EKS healthy Yes
TTCTCAACAGATCCAT 5516 1450 sc_H1 HD1 EKS healthy Yes
TTCTCAAGTCTCAACA 6386 1126 sc_H1 HD1 EKS healthy Yes
TTCTCAAGTGATAAAC 6065 1118 sc_H1 HD1 EKS healthy Yes
TTCTCAATCATGTCCC 8568 2204 sc_H1 HD1 EKS healthy Yes
TTCTCCTAGGCTAGAC 5687 1599 sc_H1 HD1 EKS healthy Yes
TTCTCCTCACAGGCCT 5600 1473 sc_H1 HD1 EKS healthy Yes
TTCTCCTGTGTTAAGA 5754 1221 sc_H1 HD1 EKS healthy Yes
TTCTCCTGTTACCAGT 6580 2376 sc_H1 HD1 EKS healthy Yes
TTCTCCTTCGTAGGTT 5867 1962 sc_H1 HD1 EKS healthy Yes
TTCTTAGAGTCATGCT 5997 1911 sc_H1 HD1 EKS healthy Yes
TTCTTAGCAATCCGAT 7500 2924 sc_H1 HD1 EKS healthy Yes
TTCTTAGGTAAGAGAG 8040 2805 sc_H1 HD1 EKS healthy Yes
TTCTTAGGTCTTGATG 6195 2195 sc_H1 HD1 EKS healthy Yes
TTCTTAGTCGTAGGTT 7279 1487 sc_H1 HD1 EKS healthy No
TTGAACGAGGATCGCA 8533 2489 sc_H1 HD1 EKS healthy Yes
TTGAACGAGTCGAGTG 8651 2111 sc_H1 HD1 EKS healthy Yes
TTGAACGCAAAGTCAA 6888 2377 sc_H1 HD1 EKS healthy Yes
TTGAACGCACGCGAAA 7466 2570 sc_H1 HD1 EKS healthy Yes
TTGAACGGTAAACACA 7952 2075 sc_H1 HD1 EKS healthy No
TTGAACGGTCGATTGT 8583 2155 sc_H1 HD1 EKS healthy Yes
TTGAACGGTGCGATAG 6259 127 sc_H1 HD1 EKS healthy No
TTGAACGGTGTATGGG 5583 1475 sc_H1 HD1 EKS healthy Yes
TTGACTTAGAGCAATT 8069 2055 sc_H1 HD1 EKS healthy Yes
TTGACTTAGTCCTCCT 6419 1732 sc_H1 HD1 EKS healthy Yes
TTGACTTCAACACGCC 6186 2264 sc_H1 HD1 EKS healthy Yes
TTGACTTGTATTCTCT 5510 1743 sc_H1 HD1 EKS healthy Yes
TTGACTTGTTACAGAA 6254 185 sc_H1 HD1 EKS healthy No
TTGACTTTCCGCATAA 5803 1815 sc_H1 HD1 EKS healthy Yes
TTGCCGTAGACGCACA 6637 2327 sc_H1 HD1 EKS healthy Yes
TTGCCGTAGCTCCTCT 9893 3842 sc_H1 HD1 EKS healthy No
TTGCCGTGTCAATACC 6839 1459 sc_H1 HD1 EKS healthy Yes
TTGCCGTTCATCGGAT 8535 1883 sc_H1 HD1 EKS healthy Yes
TTGCCGTTCCGTACAA 8940 1012 sc_H1 HD1 EKS healthy Yes
TTGCGTCAGACGCTTT 5556 1614 sc_H1 HD1 EKS healthy Yes
TTGCGTCCAAGTACCT 7317 2554 sc_H1 HD1 EKS healthy Yes
TTGCGTCTCCGTTGTC 6076 1045 sc_H1 HD1 EKS healthy Yes
TTGGAACAGAAGATTC 6336 1621 sc_H1 HD1 EKS healthy Yes
TTGGAACGTGCGGTAA 7815 2537 sc_H1 HD1 EKS healthy Yes
TTGGAACGTTGCCTCT 6023 1128 sc_H1 HD1 EKS healthy Yes
TTGGAACTCGTGGGAA 6151 163 sc_H1 HD1 EKS healthy No
TTGGCAACAAGTCTGT 8401 3628 sc_H1 HD1 EKS healthy Yes
TTGGCAAGTCAATACC 6077 1989 sc_H1 HD1 EKS healthy Yes
TTGGCAATCAACACCA 8428 1954 sc_H1 HD1 EKS healthy No
TTGTAGGAGCAACGGT 6522 2065 sc_H1 HD1 EKS healthy Yes
TTGTAGGCACCAGTTA 6867 1913 sc_H1 HD1 EKS healthy Yes
TTGTAGGCAGACTCGC 8230 1240 sc_H1 HD1 EKS healthy Yes
TTGTAGGGTCGAGTTT 6325 1154 sc_H1 HD1 EKS healthy Yes
TTGTAGGGTTCCGGCA 7894 1097 sc_H1 HD1 EKS healthy Yes
TTGTAGGGTTGAGTTC 8434 2206 sc_H1 HD1 EKS healthy No
TTTACTGAGCTCCCAG 7851 2312 sc_H1 HD1 EKS healthy Yes
TTTACTGAGTTATCGC 6823 1713 sc_H1 HD1 EKS healthy Yes
TTTACTGGTCAGCTAT 5595 1720 sc_H1 HD1 EKS healthy Yes
TTTACTGGTGTGAAAT 7725 1793 sc_H1 HD1 EKS healthy Yes
TTTACTGGTGTTGAGG 6006 984 sc_H1 HD1 EKS healthy Yes
TTTACTGTCTCGCTTG 6298 378 sc_H1 HD1 EKS healthy No
TTTACTGTCTGGAGCC 6000 1902 sc_H1 HD1 EKS healthy Yes
TTTATGCAGATCCTGT 6307 1394 sc_H1 HD1 EKS healthy Yes
TTTATGCCACAAGACG 8198 3230 sc_H1 HD1 EKS healthy Yes
TTTATGCCAGTATGCT 6140 1780 sc_H1 HD1 EKS healthy Yes
TTTATGCGTGAGGGAG 7028 2435 sc_H1 HD1 EKS healthy Yes
TTTATGCGTGGCGAAT 7258 2776 sc_H1 HD1 EKS healthy Yes
TTTATGCTCCTGTACC 8209 3131 sc_H1 HD1 EKS healthy Yes
TTTCCTCAGTTGTAGA 8507 3703 sc_H1 HD1 EKS healthy Yes
TTTCCTCCAAGCCGTC 7470 2888 sc_H1 HD1 EKS healthy Yes
TTTCCTCCACGCGAAA 7341 1754 sc_H1 HD1 EKS healthy Yes
TTTCCTCGTTAAGATG 8795 1584 sc_H1 HD1 EKS healthy Yes
TTTCCTCGTTCGTCTC 8360 3620 sc_H1 HD1 EKS healthy Yes
TTTCCTCTCCGTTGTC 8592 2183 sc_H1 HD1 EKS healthy Yes
TTTCCTCTCGCATGAT 7600 2603 sc_H1 HD1 EKS healthy Yes
TTTCCTCTCTGCAGTA 8673 3328 sc_H1 HD1 EKS healthy No
TTTGCGCAGAGGGATA 7157 2581 sc_H1 HD1 EKS healthy Yes
TTTGCGCCAAGTCATC 5804 1327 sc_H1 HD1 EKS healthy Yes
TTTGCGCCAGCGTTCG 5600 1439 sc_H1 HD1 EKS healthy Yes
TTTGCGCGTACGACCC 6248 2134 sc_H1 HD1 EKS healthy Yes
TTTGCGCGTCCATGAT 8660 2258 sc_H1 HD1 EKS healthy No
TTTGCGCGTTGGTGGA 6111 1944 sc_H1 HD1 EKS healthy Yes
TTTGCGCTCACAGTAC 8665 2266 sc_H1 HD1 EKS healthy Yes
TTTGCGCTCATCTGCC 8629 2094 sc_H1 HD1 EKS healthy Yes
TTTGCGCTCGATCCCT 7481 2390 sc_H1 HD1 EKS healthy Yes
TTTGCGCTCGGAATCT 6186 1605 sc_H1 HD1 EKS healthy Yes
TTTGGTTAGAGCTGCA 5767 1617 sc_H1 HD1 EKS healthy Yes
TTTGGTTAGCAGGCTA 6864 1617 sc_H1 HD1 EKS healthy Yes
TTTGGTTAGGCAAAGA 7330 1530 sc_H1 HD1 EKS healthy Yes
TTTGGTTCAATTCCTT 5744 1719 sc_H1 HD1 EKS healthy Yes
TTTGGTTGTCGAGTTT 9487 4261 sc_H1 HD1 EKS healthy Yes
TTTGGTTGTTAAAGAC 6126 1047 sc_H1 HD1 EKS healthy No
TTTGGTTTCCACGTTC 6426 168 sc_H1 HD1 EKS healthy No
TTTGGTTTCCACTGGG 6444 1270 sc_H1 HD1 EKS healthy Yes
TTTGTCAAGGAATTAC 5649 1318 sc_H1 HD1 EKS healthy Yes
TTTGTCAAGGGCTTCC 7845 1754 sc_H1 HD1 EKS healthy Yes
TTTGTCACAGTCCTTC 8582 1877 sc_H1 HD1 EKS healthy No
TTTGTCACATCCAACA 6721 2345 sc_H1 HD1 EKS healthy Yes
AAACCTGAGACTAGAT 16387 2335 sc_H2 HD2 HEP healthy Yes
AAACCTGCAACGCACC 15979 1728 sc_H2 HD2 HEP healthy Yes
AAACCTGCAAGCCTAT 15821 1928 sc_H2 HD2 HEP healthy Yes
AAACCTGCAATAAGCA 16096 2371 sc_H2 HD2 HEP healthy Yes
AAACCTGCACGAAATA 17831 3147 sc_H2 HD2 HEP healthy Yes
AAACCTGCACGAGGTA 16501 2130 sc_H2 HD2 HEP healthy Yes
AAACCTGTCCCTAATT 17931 3206 sc_H2 HD2 HEP healthy No
AAACCTGTCTCTGCTG 17491 2883 sc_H2 HD2 HEP healthy Yes
AAACGGGAGAGACGAA 15991 2239 sc_H2 HD2 HEP healthy Yes
AAACGGGCAGTATGCT 16574 2244 sc_H2 HD2 HEP healthy Yes
AAACGGGGTATAATGG 16020 1976 sc_H2 HD2 HEP healthy Yes
AAACGGGTCCTTGGTC 17604 3338 sc_H2 HD2 HEP healthy Yes
AAACGGGTCTGTGCAA 16796 2436 sc_H2 HD2 HEP healthy Yes
AAAGATGAGAGATGAG 17695 3020 sc_H2 HD2 HEP healthy Yes
AAAGATGAGTGCGTGA 17521 2997 sc_H2 HD2 HEP healthy Yes
AAAGATGCAGTCCTTC 16599 2531 sc_H2 HD2 HEP healthy No
AAAGATGCATCCTTGC 15871 1629 sc_H2 HD2 HEP healthy Yes
AAAGATGCATTGGGCC 15918 1833 sc_H2 HD2 HEP healthy Yes
AAAGATGGTTAAGTAG 17420 3110 sc_H2 HD2 HEP healthy Yes
AAAGCAAAGCGTGAGT 16449 2468 sc_H2 HD2 HEP healthy Yes
AAAGCAACAAGCTGAG 15045 1564 sc_H2 HD2 HEP healthy No
AAAGCAACACCGATAT 15720 1872 sc_H2 HD2 HEP healthy Yes
AAAGCAATCTCGAGTA 14204 1570 sc_H2 HD2 HEP healthy No
AAAGCAATCTGGGCCA 15208 1587 sc_H2 HD2 HEP healthy No
AAAGTAGAGCCAGGAT 17538 3279 sc_H2 HD2 HEP healthy Yes
AAAGTAGAGTGACATA 16189 2240 sc_H2 HD2 HEP healthy Yes
AAAGTAGTCACTATTC 15675 1796 sc_H2 HD2 HEP healthy Yes
AAAGTAGTCACTCCTG 17514 2985 sc_H2 HD2 HEP healthy Yes
AAATGCCAGCTAACAA 17192 3171 sc_H2 HD2 HEP healthy No
AAATGCCAGGCTATCT 17749 3050 sc_H2 HD2 HEP healthy Yes
AAATGCCAGTTACCCA 17185 2590 sc_H2 HD2 HEP healthy Yes
AAATGCCCAAGGCTCC 13696 1313 sc_H2 HD2 HEP healthy No
AAATGCCCAATCTACG 17654 3075 sc_H2 HD2 HEP healthy Yes
AAATGCCCATCGATTG 17777 3218 sc_H2 HD2 HEP healthy Yes
AACACGTAGTAGCCGA 17213 2982 sc_H2 HD2 HEP healthy Yes
AACACGTCAAGCTGAG 17805 3498 sc_H2 HD2 HEP healthy Yes
AACACGTCAATAGCGG 16364 2207 sc_H2 HD2 HEP healthy Yes
AACACGTTCTGTCTCG 16430 2301 sc_H2 HD2 HEP healthy Yes
AACCATGAGATGAGAG 14950 1662 sc_H2 HD2 HEP healthy No
AACCATGCATTGGGCC 17738 3638 sc_H2 HD2 HEP healthy Yes
AACCATGGTATATGAG 17098 3373 sc_H2 HD2 HEP healthy Yes
AACCATGGTCCAGTAT 15645 1904 sc_H2 HD2 HEP healthy Yes
AACCATGGTTGTCTTT 17047 2763 sc_H2 HD2 HEP healthy No
AACCATGTCAAACCGT 15361 1628 sc_H2 HD2 HEP healthy Yes
AACCATGTCGACCAGC 17653 2995 sc_H2 HD2 HEP healthy Yes
AACCATGTCGCATGAT 16383 2395 sc_H2 HD2 HEP healthy Yes
AACCATGTCTACCTGC 17476 2861 sc_H2 HD2 HEP healthy Yes
AACCATGTCTACTATC 17073 2600 sc_H2 HD2 HEP healthy Yes
AACCGCGAGCGTTCCG 16221 2028 sc_H2 HD2 HEP healthy Yes
AACCGCGAGTGATCGG 15763 1855 sc_H2 HD2 HEP healthy Yes
AACCGCGCACAGACAG 16914 2675 sc_H2 HD2 HEP healthy Yes
AACCGCGCACCAACCG 17522 2932 sc_H2 HD2 HEP healthy Yes
AACCGCGCATGCAATC 16545 2502 sc_H2 HD2 HEP healthy Yes
AACCGCGGTTAAGTAG 16736 3015 sc_H2 HD2 HEP healthy Yes
AACCGCGTCCTATGTT 16287 2368 sc_H2 HD2 HEP healthy Yes
AACGTTGAGAGCTGGT 17145 2617 sc_H2 HD2 HEP healthy Yes
AACGTTGAGATCCCGC 17788 3172 sc_H2 HD2 HEP healthy Yes
AACGTTGAGTTACCCA 15479 1881 sc_H2 HD2 HEP healthy Yes
AACGTTGCATTTGCCC 15899 1819 sc_H2 HD2 HEP healthy Yes
AACGTTGGTCAAACTC 16648 2729 sc_H2 HD2 HEP healthy No
AACGTTGGTCATCCCT 15745 1893 sc_H2 HD2 HEP healthy Yes
AACGTTGGTGTAATGA 15993 2158 sc_H2 HD2 HEP healthy Yes
AACGTTGGTTCTGAAC 16629 2580 sc_H2 HD2 HEP healthy Yes
AACGTTGTCTGTCAAG 14969 2132 sc_H2 HD2 HEP healthy Yes
AACTCAGAGCACAGGT 16423 2444 sc_H2 HD2 HEP healthy Yes
AACTCAGCACGCCAGT 16111 2348 sc_H2 HD2 HEP healthy Yes
AACTCAGCAGTGGAGT 17394 2796 sc_H2 HD2 HEP healthy Yes
AACTCAGGTAAACGCG 17356 2960 sc_H2 HD2 HEP healthy No
AACTCAGGTGCAGGTA 17753 3827 sc_H2 HD2 HEP healthy Yes
AACTCAGGTGCAGTAG 17710 3360 sc_H2 HD2 HEP healthy Yes
AACTCAGGTGTTAAGA 14924 1731 sc_H2 HD2 HEP healthy No
AACTCAGTCCGTTGTC 17434 3413 sc_H2 HD2 HEP healthy Yes
AACTCAGTCGCAAGCC 16574 2489 sc_H2 HD2 HEP healthy Yes
AACTCCCAGCAATATG 17127 2672 sc_H2 HD2 HEP healthy Yes
AACTCCCCAGAAGCAC 15679 1764 sc_H2 HD2 HEP healthy Yes
AACTCCCGTCCTCTTG 16630 2649 sc_H2 HD2 HEP healthy Yes
AACTCCCGTGAGTATA 16671 3025 sc_H2 HD2 HEP healthy Yes
AACTCCCGTTCCGGCA 14940 1786 sc_H2 HD2 HEP healthy No
AACTCTTAGAGACTTA 14638 1700 sc_H2 HD2 HEP healthy No
AACTCTTAGATACACA 18047 3319 sc_H2 HD2 HEP healthy Yes
AACTCTTAGCAGACTG 17504 3211 sc_H2 HD2 HEP healthy Yes
AACTCTTAGTGTGAAT 15807 2024 sc_H2 HD2 HEP healthy Yes
AACTCTTCACAAGACG 17120 2860 sc_H2 HD2 HEP healthy Yes
AACTCTTGTAAGGGAA 16283 2451 sc_H2 HD2 HEP healthy Yes
AACTCTTGTGAAATCA 16298 2362 sc_H2 HD2 HEP healthy Yes
AACTCTTGTTGTTTGG 17554 3374 sc_H2 HD2 HEP healthy Yes
AACTCTTTCGATGAGG 17093 2663 sc_H2 HD2 HEP healthy Yes
AACTGGTAGAAGGGTA 15988 1776 sc_H2 HD2 HEP healthy Yes
AACTGGTAGGATTCGG 15881 1762 sc_H2 HD2 HEP healthy Yes
AACTGGTAGTGATCGG 17575 3232 sc_H2 HD2 HEP healthy No
AACTGGTCAAATTGCC 17451 2734 sc_H2 HD2 HEP healthy Yes
AACTGGTGTACATGTC 17463 3310 sc_H2 HD2 HEP healthy Yes
AACTGGTGTCAGAAGC 17694 3514 sc_H2 HD2 HEP healthy Yes
AACTGGTGTTAAAGAC 16199 1987 sc_H2 HD2 HEP healthy No
AACTGGTTCACTCTTA 14633 1608 sc_H2 HD2 HEP healthy No
AACTGGTTCGTAGGAG 17346 2734 sc_H2 HD2 HEP healthy Yes
AACTGGTTCTCCAACC 16380 2391 sc_H2 HD2 HEP healthy Yes
AACTGGTTCTGGGCCA 16544 2476 sc_H2 HD2 HEP healthy Yes
AACTGGTTCTTCATGT 17484 3139 sc_H2 HD2 HEP healthy Yes
AACTTTCAGCAAATCA 15884 1761 sc_H2 HD2 HEP healthy Yes
AACTTTCAGCGATATA 17711 3339 sc_H2 HD2 HEP healthy Yes
AACTTTCAGGCTCAGA 17468 3061 sc_H2 HD2 HEP healthy Yes
AACTTTCAGGTGATTA 16198 2205 sc_H2 HD2 HEP healthy Yes
AACTTTCCAACCGCCA 13677 1361 sc_H2 HD2 HEP healthy No
AACTTTCCATGATCCA 17078 2562 sc_H2 HD2 HEP healthy Yes
AACTTTCGTACAGACG 17560 3439 sc_H2 HD2 HEP healthy Yes
AACTTTCGTAGCGTAG 17550 3182 sc_H2 HD2 HEP healthy Yes
AACTTTCGTGGGTATG 17544 2785 sc_H2 HD2 HEP healthy Yes
AAGACCTCACTTCTGC 17970 3528 sc_H2 HD2 HEP healthy Yes
AAGACCTCAGCCACCA 17388 2729 sc_H2 HD2 HEP healthy Yes
AAGACCTGTACCGTTA 17600 3007 sc_H2 HD2 HEP healthy Yes
AAGACCTGTCTTGATG 15978 1747 sc_H2 HD2 HEP healthy Yes
AAGACCTGTTCGCGAC 16223 2279 sc_H2 HD2 HEP healthy Yes
AAGCCGCCATCGGACC 16336 2364 sc_H2 HD2 HEP healthy Yes
AAGCCGCCATTACGAC 14533 1752 sc_H2 HD2 HEP healthy No
AAGCCGCGTACCCAAT 15367 1732 sc_H2 HD2 HEP healthy No
AAGCCGCGTAGAAGGA 16218 2091 sc_H2 HD2 HEP healthy Yes
AAGCCGCGTATCTGCA 17412 2720 sc_H2 HD2 HEP healthy Yes
AAGCCGCTCACTCTTA 16325 2491 sc_H2 HD2 HEP healthy Yes
AAGGAGCAGATACACA 17797 3373 sc_H2 HD2 HEP healthy Yes
AAGGAGCCACCGAAAG 16310 2385 sc_H2 HD2 HEP healthy Yes
AAGGAGCGTTTGGCGC 16185 1958 sc_H2 HD2 HEP healthy No
AAGGAGCTCAACTCTT 17402 2701 sc_H2 HD2 HEP healthy Yes
AAGGAGCTCGAACTGT 17173 2693 sc_H2 HD2 HEP healthy Yes
AAGGCAGAGCCGGTAA 17694 3000 sc_H2 HD2 HEP healthy Yes
AAGGCAGAGCGTAGTG 15331 1730 sc_H2 HD2 HEP healthy No
AAGGCAGAGGTGCACA 17561 3040 sc_H2 HD2 HEP healthy Yes
AAGGCAGCACCGCTAG 17670 2925 sc_H2 HD2 HEP healthy Yes
AAGGCAGCAGTTCCCT 17838 3439 sc_H2 HD2 HEP healthy Yes
AAGGCAGCATGACATC 17399 2938 sc_H2 HD2 HEP healthy Yes
AAGGCAGGTAAGTGTA 17517 3096 sc_H2 HD2 HEP healthy Yes
AAGGCAGTCACATAGC 16517 2377 sc_H2 HD2 HEP healthy No
AAGGCAGTCGAATGCT 17780 3242 sc_H2 HD2 HEP healthy Yes
AAGGTTCGTCAAGCGA 16569 2626 sc_H2 HD2 HEP healthy Yes
AAGTCTGAGGTAGCCA 15492 1685 sc_H2 HD2 HEP healthy Yes
AATCCAGAGCACAGGT 15249 1776 sc_H2 HD2 HEP healthy No
AATCCAGAGTGATCGG 16306 2565 sc_H2 HD2 HEP healthy Yes
AATCCAGGTGTGTGCC 17845 3502 sc_H2 HD2 HEP healthy Yes
AATCCAGTCAAACCAC 17174 2742 sc_H2 HD2 HEP healthy Yes
AATCCAGTCACGCATA 16439 2296 sc_H2 HD2 HEP healthy No
AATCCAGTCGATGAGG 16005 1872 sc_H2 HD2 HEP healthy Yes
AATCCAGTCGTACCGG 17570 2935 sc_H2 HD2 HEP healthy Yes
AATCGGTCAGATCCAT 15695 1669 sc_H2 HD2 HEP healthy Yes
AATCGGTGTCATCCCT 17627 3361 sc_H2 HD2 HEP healthy Yes
AATCGGTGTTCAGACT 16372 1972 sc_H2 HD2 HEP healthy No
AATCGGTTCGCGATCG 16671 2411 sc_H2 HD2 HEP healthy Yes
AATCGGTTCTCGTTTA 17539 2921 sc_H2 HD2 HEP healthy Yes
ACACCAACAGAGTGTG 17261 2662 sc_H2 HD2 HEP healthy Yes
ACACCAACATCATCCC 17229 2632 sc_H2 HD2 HEP healthy Yes
ACACCAACATGTCGAT 17420 2997 sc_H2 HD2 HEP healthy Yes
ACACCAAGTACCTACA 16954 2358 sc_H2 HD2 HEP healthy Yes
ACACCAAGTAGTAGTA 15987 2205 sc_H2 HD2 HEP healthy Yes
ACACCAATCGTCTGAA 15079 1721 sc_H2 HD2 HEP healthy No
ACACCAATCTTGAGAC 16248 2113 sc_H2 HD2 HEP healthy Yes
ACACCCTAGCGGATCA 16148 2299 sc_H2 HD2 HEP healthy Yes
ACACCCTCAACAACCT 17586 3226 sc_H2 HD2 HEP healthy Yes
ACACCCTCAGCGATCC 17428 2776 sc_H2 HD2 HEP healthy Yes
ACACCCTTCCATGCTC 16410 2442 sc_H2 HD2 HEP healthy Yes
ACACCGGCACCCAGTG 16654 2594 sc_H2 HD2 HEP healthy Yes
ACACCGGCAGGATCGA 17849 3465 sc_H2 HD2 HEP healthy Yes
ACACCGGCATTGGCGC 16557 2481 sc_H2 HD2 HEP healthy No
ACACCGGGTCGCTTCT 16767 2597 sc_H2 HD2 HEP healthy Yes
ACACTGACAGTGAGTG 15466 1566 sc_H2 HD2 HEP healthy No
ACACTGAGTCATCCCT 17812 3281 sc_H2 HD2 HEP healthy Yes
ACACTGAGTCTACCTC 16252 2073 sc_H2 HD2 HEP healthy Yes
ACAGCCGAGATGGGTC 17589 3091 sc_H2 HD2 HEP healthy Yes
ACAGCCGCAAGTCTAC 17039 2505 sc_H2 HD2 HEP healthy Yes
ACAGCCGGTATGGTTC 17724 3276 sc_H2 HD2 HEP healthy Yes
ACAGCCGGTTAAGGGC 14553 1570 sc_H2 HD2 HEP healthy No
ACAGCTAAGTTGAGAT 15965 2902 sc_H2 HD2 HEP healthy Yes
ACAGCTACATGCGCAC 17790 3645 sc_H2 HD2 HEP healthy Yes
ACAGCTATCCTAGGGC 17572 3415 sc_H2 HD2 HEP healthy Yes
ACATACGAGAAAGTGG 15254 1654 sc_H2 HD2 HEP healthy No
ACATACGAGGGAGTAA 17494 3191 sc_H2 HD2 HEP healthy Yes
ACATACGAGGTGCACA 14763 1662 sc_H2 HD2 HEP healthy No
ACATACGAGTATGACA 16226 2424 sc_H2 HD2 HEP healthy Yes
ACATACGAGTGAAGTT 15928 1887 sc_H2 HD2 HEP healthy Yes
ACATACGCACCTCGTT 17095 2461 sc_H2 HD2 HEP healthy Yes
ACATACGCACTCGACG 17854 3546 sc_H2 HD2 HEP healthy Yes
ACATACGCATCCTTGC 16051 1797 sc_H2 HD2 HEP healthy Yes
ACATACGGTACCGGCT 17061 3186 sc_H2 HD2 HEP healthy Yes
ACATACGGTGAAAGAG 17597 3018 sc_H2 HD2 HEP healthy Yes
ACATACGGTGTAATGA 16405 2391 sc_H2 HD2 HEP healthy Yes
ACATACGTCATCACCC 16214 1939 sc_H2 HD2 HEP healthy Yes
ACATACGTCATGCTCC 17613 3126 sc_H2 HD2 HEP healthy Yes
ACATACGTCCCTTGCA 15790 1675 sc_H2 HD2 HEP healthy Yes
ACATACGTCCGAGCCA 17196 3436 sc_H2 HD2 HEP healthy Yes
ACATCAGAGGTCGGAT 17145 2623 sc_H2 HD2 HEP healthy Yes
ACATCAGCACATGACT 17672 3177 sc_H2 HD2 HEP healthy Yes
ACATCAGCAGTTCATG 17819 3154 sc_H2 HD2 HEP healthy Yes
ACATCAGGTCTCAACA 16647 2661 sc_H2 HD2 HEP healthy Yes
ACATCAGGTTACCGAT 15277 1657 sc_H2 HD2 HEP healthy No
ACATCAGTCATCGGAT 16493 2572 sc_H2 HD2 HEP healthy Yes
ACATGGTGTATGCTTG 17629 2975 sc_H2 HD2 HEP healthy Yes
ACATGGTTCGATGAGG 17471 2974 sc_H2 HD2 HEP healthy Yes
ACATGGTTCTCGGACG 17847 3559 sc_H2 HD2 HEP healthy Yes
ACATGGTTCTCTTATG 16494 2749 sc_H2 HD2 HEP healthy Yes
ACCAGTAAGGAATCGC 16819 2773 sc_H2 HD2 HEP healthy Yes
ACCAGTAAGTCAAGCG 17354 2645 sc_H2 HD2 HEP healthy Yes
ACCAGTACAATAGCGG 16240 1944 sc_H2 HD2 HEP healthy Yes
ACCAGTACACTCAGGC 16337 2391 sc_H2 HD2 HEP healthy Yes
ACCAGTAGTAAGCACG 16021 1729 sc_H2 HD2 HEP healthy No
ACCAGTAGTCACTGGC 17559 2985 sc_H2 HD2 HEP healthy Yes
ACCAGTAGTTGTCTTT 16346 2229 sc_H2 HD2 HEP healthy Yes
ACCAGTATCACTCCTG 15366 2041 sc_H2 HD2 HEP healthy Yes
ACCAGTATCGGCCGAT 17572 3250 sc_H2 HD2 HEP healthy Yes
ACCCACTAGACCCACC 17866 3761 sc_H2 HD2 HEP healthy Yes
ACCCACTAGATCGGGT 16161 2227 sc_H2 HD2 HEP healthy Yes
ACCCACTAGCTAACTC 14912 1744 sc_H2 HD2 HEP healthy Yes
ACCCACTAGGCAATTA 16478 2541 sc_H2 HD2 HEP healthy Yes
ACCCACTCACATCCGG 15322 1500 sc_H2 HD2 HEP healthy No
ACCCACTCAGTATCTG 16267 1982 sc_H2 HD2 HEP healthy Yes
ACCCACTCAGTTAACC 16520 2526 sc_H2 HD2 HEP healthy Yes
ACCCACTGTTGTCTTT 13880 1295 sc_H2 HD2 HEP healthy No
ACCCACTTCATCTGTT 17459 2873 sc_H2 HD2 HEP healthy Yes
ACCCACTTCGAATCCA 16614 2507 sc_H2 HD2 HEP healthy Yes
ACCGTAACATGCTAGT 15316 1674 sc_H2 HD2 HEP healthy No
ACCGTAAGTACTCTCC 17350 2934 sc_H2 HD2 HEP healthy Yes
ACCGTAAGTATGGTTC 17812 3271 sc_H2 HD2 HEP healthy Yes
ACCGTAAGTTTAAGCC 17301 2879 sc_H2 HD2 HEP healthy No
ACCTTTAAGCGTTGCC 17661 2985 sc_H2 HD2 HEP healthy Yes
ACCTTTAAGTATCGAA 16327 2138 sc_H2 HD2 HEP healthy Yes
ACCTTTACATTACCTT 14589 1580 sc_H2 HD2 HEP healthy No
ACCTTTAGTAAGGATT 16141 2006 sc_H2 HD2 HEP healthy Yes
ACCTTTAGTCGACTGC 15124 1776 sc_H2 HD2 HEP healthy No
ACCTTTATCCTTAATC 17713 2902 sc_H2 HD2 HEP healthy Yes
ACCTTTATCGACAGCC 17132 2606 sc_H2 HD2 HEP healthy Yes
ACCTTTATCGGTGTCG 17534 3033 sc_H2 HD2 HEP healthy Yes
ACGAGCCAGACTGTAA 17483 2955 sc_H2 HD2 HEP healthy Yes
ACGAGCCAGATGCGAC 16444 2581 sc_H2 HD2 HEP healthy Yes
ACGAGCCCAGACGCCT 17126 2760 sc_H2 HD2 HEP healthy Yes
ACGAGCCCAGCTCGAC 17614 3076 sc_H2 HD2 HEP healthy Yes
ACGAGCCGTAGCCTAT 17608 3049 sc_H2 HD2 HEP healthy Yes
ACGAGCCGTCTCTCTG 15921 2306 sc_H2 HD2 HEP healthy Yes
ACGAGCCGTGTAATGA 16527 2992 sc_H2 HD2 HEP healthy Yes
ACGAGCCGTTAAGGGC 16582 2356 sc_H2 HD2 HEP healthy Yes
ACGAGCCTCACCACCT 15752 2226 sc_H2 HD2 HEP healthy Yes
ACGAGCCTCCAATGGT 16591 2485 sc_H2 HD2 HEP healthy Yes
ACGAGGATCCGCATCT 13763 1254 sc_H2 HD2 HEP healthy No
ACGATACAGACACTAA1 16529 2457 sc_H2 HD2 HEP healthy Yes
ACGATACCACAGGTTT 17214 2927 sc_H2 HD2 HEP healthy Yes
ACGATACCAGTACACT 17672 3480 sc_H2 HD2 HEP healthy Yes
ACGATGTAGAGGGATA 17772 3689 sc_H2 HD2 HEP healthy Yes
ACGATGTCATCGGACC 17315 2778 sc_H2 HD2 HEP healthy Yes
ACGATGTCATGAACCT 16060 2232 sc_H2 HD2 HEP healthy Yes
ACGATGTGTACACCGC 17381 2729 sc_H2 HD2 HEP healthy Yes
ACGATGTGTTAGGGTG 17246 2739 sc_H2 HD2 HEP healthy Yes
ACGATGTTCAAGGCTT 15783 1848 sc_H2 HD2 HEP healthy No
ACGATGTTCGGGAGTA 16530 2394 sc_H2 HD2 HEP healthy Yes
ACGCAGCAGATGCGAC 17516 3029 sc_H2 HD2 HEP healthy Yes
ACGCAGCAGCGTGAGT 15683 1811 sc_H2 HD2 HEP healthy No
ACGCAGCAGGTGATTA 13638 1319 sc_H2 HD2 HEP healthy No
ACGCAGCCACAACGTT 17269 2761 sc_H2 HD2 HEP healthy Yes
ACGCAGCCAGCTGTAT 16963 2808 sc_H2 HD2 HEP healthy Yes
ACGCAGCGTAAGCACG 16497 2544 sc_H2 HD2 HEP healthy Yes
ACGCAGCGTACGCACC 17888 3307 sc_H2 HD2 HEP healthy Yes
ACGCAGCGTCCATCCT 16007 2665 sc_H2 HD2 HEP healthy Yes
ACGCAGCGTCTGCCAG 17518 3064 sc_H2 HD2 HEP healthy Yes
ACGCAGCGTGCAGGTA 15926 1555 sc_H2 HD2 HEP healthy Yes
ACGCAGCGTGCTAGCC 17712 3554 sc_H2 HD2 HEP healthy Yes
ACGCAGCGTTCCACGG 15882 1871 sc_H2 HD2 HEP healthy Yes
ACGCAGCTCTTCAACT 16622 2588 sc_H2 HD2 HEP healthy Yes
ACGCCAGAGAAGGCCT 16207 2398 sc_H2 HD2 HEP healthy Yes
ACGCCAGAGGATTCGG 16448 2178 sc_H2 HD2 HEP healthy Yes
ACGCCAGGTCGCGGTT 15522 1767 sc_H2 HD2 HEP healthy No
ACGCCAGTCCGAAGAG 15827 2127 sc_H2 HD2 HEP healthy Yes
ACGCCAGTCCGTTGCT 15781 1936 sc_H2 HD2 HEP healthy No
ACGCCAGTCTAGAGTC 17831 3509 sc_H2 HD2 HEP healthy Yes
ACGCCAGTCTTGTCAT 17536 3186 sc_H2 HD2 HEP healthy No
ACGCCGAGTAGCTCCG 17715 3153 sc_H2 HD2 HEP healthy Yes
ACGGAGACAATGGAAT 16370 2425 sc_H2 HD2 HEP healthy Yes
ACGGAGACACCAACCG 17657 3096 sc_H2 HD2 HEP healthy Yes
ACGGAGACAGCATGAG 16394 2292 sc_H2 HD2 HEP healthy Yes
ACGGAGATCACCAGGC 17500 3456 sc_H2 HD2 HEP healthy Yes
ACGGCCAAGATCGATA 16506 2588 sc_H2 HD2 HEP healthy Yes
ACGGCCAAGCCAGTTT 15436 1681 sc_H2 HD2 HEP healthy No
ACGGCCAGTAGCGATG 15024 1561 sc_H2 HD2 HEP healthy No
ACGGCCAGTGCACTTA 17509 3021 sc_H2 HD2 HEP healthy Yes
ACGGCCATCTCTAAGG 17027 2849 sc_H2 HD2 HEP healthy Yes
ACGGGCTAGGGTGTTG 17956 3385 sc_H2 HD2 HEP healthy No
ACGGGCTAGGTGGGTT 15958 2088 sc_H2 HD2 HEP healthy Yes
ACGGGCTAGTGTCCCG 17834 3470 sc_H2 HD2 HEP healthy Yes
ACGGGCTCAAGGTGTG 17403 2936 sc_H2 HD2 HEP healthy Yes
ACGGGCTCACGTCTCT 15588 1991 sc_H2 HD2 HEP healthy Yes
ACGGGCTCAGACGCTC 15559 1654 sc_H2 HD2 HEP healthy No
ACGGGCTCAGGGATTG 16576 2981 sc_H2 HD2 HEP healthy Yes
ACGGGCTCATGTCGAT 17437 3097 sc_H2 HD2 HEP healthy Yes
ACGGGTCAGGCTCATT 17693 3506 sc_H2 HD2 HEP healthy Yes
ACGGGTCCAACTGCGC 17677 3049 sc_H2 HD2 HEP healthy Yes
ACGGGTCCACCGAAAG 16289 1900 sc_H2 HD2 HEP healthy Yes
ACGGGTCCAGGATTGG 17388 2985 sc_H2 HD2 HEP healthy Yes
ACGGGTCCAGTAGAGC 15395 1805 sc_H2 HD2 HEP healthy Yes
ACGGGTCTCGAATCCA 16440 2618 sc_H2 HD2 HEP healthy Yes
ACGTCAAAGACTACAA 17351 3199 sc_H2 HD2 HEP healthy Yes
ACGTCAACAATGGTCT 17436 3501 sc_H2 HD2 HEP healthy No
ACGTCAACACGACTCG 15379 1786 sc_H2 HD2 HEP healthy No
ACGTCAACACGTTGGC 17316 3032 sc_H2 HD2 HEP healthy Yes
ACGTCAACATCCTTGC 15903 1954 sc_H2 HD2 HEP healthy Yes
ACGTCAACATTAACCG 16008 2913 sc_H2 HD2 HEP healthy Yes
ACGTCAATCAGCACAT 16321 2538 sc_H2 HD2 HEP healthy Yes
ACGTCAATCCACTGGG 17848 3314 sc_H2 HD2 HEP healthy Yes
ACGTCAATCCCGACTT 17722 3253 sc_H2 HD2 HEP healthy Yes
ACTATCTAGGGCTTCC 18043 3161 sc_H2 HD2 HEP healthy Yes
ACTATCTAGGTCATCT 17140 3210 sc_H2 HD2 HEP healthy No
ACTATCTCATTGCGGC 16622 2618 sc_H2 HD2 HEP healthy Yes
ACTATCTGTACGCACC 15875 2102 sc_H2 HD2 HEP healthy Yes
ACTATCTTCACTATTC 17320 3113 sc_H2 HD2 HEP healthy Yes
ACTATCTTCCAAGTAC 16575 2496 sc_H2 HD2 HEP healthy No
ACTATCTTCGCCCTTA 14583 1653 sc_H2 HD2 HEP healthy No
ACTGAACAGGACAGAA 16240 2117 sc_H2 HD2 HEP healthy Yes
ACTGAACCACATGTGT 17729 3585 sc_H2 HD2 HEP healthy Yes
ACTGAACCACGGCGTT 15970 2152 sc_H2 HD2 HEP healthy Yes
ACTGAACCATGAGCGA 16785 2669 sc_H2 HD2 HEP healthy Yes
ACTGAACGTTAAAGAC 17192 2724 sc_H2 HD2 HEP healthy Yes
ACTGAACGTTGCGTTA 16472 2432 sc_H2 HD2 HEP healthy Yes
ACTGAACTCGAGAACG 16993 2557 sc_H2 HD2 HEP healthy Yes
ACTGAGTAGAGCAATT 13652 1278 sc_H2 HD2 HEP healthy No
ACTGAGTAGATCCGAG 16250 2341 sc_H2 HD2 HEP healthy Yes
ACTGAGTGTAAACACA 16314 2246 sc_H2 HD2 HEP healthy Yes
ACTGAGTGTAAGTTCC 17859 3118 sc_H2 HD2 HEP healthy Yes
ACTGAGTGTCGTCTTC 17653 3186 sc_H2 HD2 HEP healthy Yes
ACTGAGTGTTCAGGCC 13512 1331 sc_H2 HD2 HEP healthy No
ACTGAGTTCTACCAGA 15716 2630 sc_H2 HD2 HEP healthy Yes
ACTGAGTTCTTCAACT 17320 2971 sc_H2 HD2 HEP healthy Yes
ACTGATGAGACCTTTG 16149 1852 sc_H2 HD2 HEP healthy Yes
ACTGATGAGAGAGCTC 17156 2667 sc_H2 HD2 HEP healthy Yes
ACTGATGAGCCCTAAT 16328 2384 sc_H2 HD2 HEP healthy Yes
ACTGATGCAATGAAAC 17085 2865 sc_H2 HD2 HEP healthy Yes
ACTGATGGTAAACACA 17444 2804 sc_H2 HD2 HEP healthy Yes
ACTGATGTCGAACTGT 17559 3497 sc_H2 HD2 HEP healthy Yes
ACTGCTCAGAGCTTCT 16549 2579 sc_H2 HD2 HEP healthy Yes
ACTGCTCCACACCGCA 17826 3744 sc_H2 HD2 HEP healthy Yes
ACTGCTCCAGGATTGG 16224 2429 sc_H2 HD2 HEP healthy Yes
ACTGCTCTCGATCCCT 16077 1959 sc_H2 HD2 HEP healthy Yes
ACTGCTCTCTAGCACA 16605 2499 sc_H2 HD2 HEP healthy Yes
ACTGTCCAGCCCAGCT 16360 2536 sc_H2 HD2 HEP healthy Yes
ACTGTCCAGTGAATTG 17583 2794 sc_H2 HD2 HEP healthy No
ACTGTCCCAGATGAGC 16473 2597 sc_H2 HD2 HEP healthy Yes
ACTGTCCCAGCTGTAT 16570 2852 sc_H2 HD2 HEP healthy Yes
ACTGTCCCATGGTTGT 15943 1844 sc_H2 HD2 HEP healthy Yes
ACTTACTAGCGATGAC 16365 2478 sc_H2 HD2 HEP healthy Yes
ACTTACTAGGGTGTGT 17242 2810 sc_H2 HD2 HEP healthy Yes
ACTTACTAGTCAATAG 14104 1485 sc_H2 HD2 HEP healthy No
ACTTACTCACGCCAGT 17572 3052 sc_H2 HD2 HEP healthy Yes
ACTTGTTAGCCCAACC 16332 2225 sc_H2 HD2 HEP healthy Yes
ACTTGTTAGCTGCCCA 17643 3930 sc_H2 HD2 HEP healthy Yes
ACTTGTTCACCGCTAG 14953 1750 sc_H2 HD2 HEP healthy No
ACTTGTTGTCGTTGTA 15925 2691 sc_H2 HD2 HEP healthy No
ACTTTCAAGGGTGTTG 16040 2011 sc_H2 HD2 HEP healthy Yes
ACTTTCACAAGCCCAC 17426 2858 sc_H2 HD2 HEP healthy Yes
ACTTTCACATACTACG 16259 2198 sc_H2 HD2 HEP healthy Yes
ACTTTCAGTCCGACGT 17756 3568 sc_H2 HD2 HEP healthy Yes
ACTTTCAGTCTAAACC 17719 3525 sc_H2 HD2 HEP healthy Yes
ACTTTCAGTGCCTGCA 18018 3654 sc_H2 HD2 HEP healthy Yes
ACTTTCATCCAGTAGT 16024 2102 sc_H2 HD2 HEP healthy Yes
ACTTTCATCTACCAGA 17500 2971 sc_H2 HD2 HEP healthy Yes
AGAATAGAGAGCTGCA 17147 2820 sc_H2 HD2 HEP healthy Yes
AGAATAGAGCGTCAAG 15621 1760 sc_H2 HD2 HEP healthy Yes
AGAATAGCACTCGACG 17276 2738 sc_H2 HD2 HEP healthy Yes
AGAATAGCAGGTTTCA 17535 3433 sc_H2 HD2 HEP healthy Yes
AGAATAGCATACAGCT 17888 3337 sc_H2 HD2 HEP healthy No
AGAATAGTCAACACCA 16065 2351 sc_H2 HD2 HEP healthy Yes
AGAATAGTCATCGGAT 14740 1773 sc_H2 HD2 HEP healthy No
AGAATAGTCGAGCCCA 17498 2845 sc_H2 HD2 HEP healthy Yes
AGAATAGTCGCCAAAT 18129 3650 sc_H2 HD2 HEP healthy Yes
AGAATAGTCTCGGACG 17608 3202 sc_H2 HD2 HEP healthy Yes
AGACGTTAGACCGGAT 17734 3333 sc_H2 HD2 HEP healthy Yes
AGACGTTAGAGATGAG 17580 2786 sc_H2 HD2 HEP healthy Yes
AGACGTTCAATAGCGG 13607 1328 sc_H2 HD2 HEP healthy No
AGACGTTCAATCGAAA 17927 3712 sc_H2 HD2 HEP healthy No
AGACGTTCACAGACAG 17376 2618 sc_H2 HD2 HEP healthy Yes
AGACGTTGTCAACTGT 15303 1731 sc_H2 HD2 HEP healthy No
AGACGTTGTTTAAGCC 16076 1965 sc_H2 HD2 HEP healthy Yes
AGACGTTTCATAAAGG 17585 3342 sc_H2 HD2 HEP healthy Yes
AGAGCGAAGGAATCGC 15992 1858 sc_H2 HD2 HEP healthy Yes
AGAGCGAAGTTAACGA 16538 2641 sc_H2 HD2 HEP healthy Yes
AGAGCGACAGATTGCT 17291 2724 sc_H2 HD2 HEP healthy Yes
AGAGCGACATTGGGCC 16442 2254 sc_H2 HD2 HEP healthy Yes
AGAGCGAGTATGAATG 15758 1714 sc_H2 HD2 HEP healthy Yes
AGAGCGATCGCCAGCA 15762 1825 sc_H2 HD2 HEP healthy No
AGAGCGATCTCCTATA 16680 2632 sc_H2 HD2 HEP healthy Yes
AGAGCGATCTTGGGTA 16056 2087 sc_H2 HD2 HEP healthy Yes
AGAGCTTCAGCCTTTC 17556 2776 sc_H2 HD2 HEP healthy Yes
AGAGCTTGTAAGAGGA 17134 2681 sc_H2 HD2 HEP healthy Yes
AGAGCTTGTAGCCTCG 15253 1698 sc_H2 HD2 HEP healthy Yes
AGAGCTTGTAGTGAAT 17270 2705 sc_H2 HD2 HEP healthy Yes
AGAGCTTGTGGCGAAT 15915 2037 sc_H2 HD2 HEP healthy Yes
AGAGCTTTCATGGTCA 17430 2697 sc_H2 HD2 HEP healthy Yes
AGAGTGGAGAGTTGGC 16196 2292 sc_H2 HD2 HEP healthy Yes
AGAGTGGAGGAGTACC 17395 2661 sc_H2 HD2 HEP healthy Yes
AGAGTGGCACGGCTAC 17784 3375 sc_H2 HD2 HEP healthy Yes
AGAGTGGCACGTCAGC 17648 3235 sc_H2 HD2 HEP healthy Yes
AGAGTGGCATGTAAGA 17752 3298 sc_H2 HD2 HEP healthy Yes
AGAGTGGGTAGCACGA 17251 2796 sc_H2 HD2 HEP healthy Yes
AGAGTGGGTAGCTTGT 17495 3173 sc_H2 HD2 HEP healthy Yes
AGAGTGGGTCGGATCC 17813 3558 sc_H2 HD2 HEP healthy Yes
AGAGTGGGTTTGGGCC 17546 2873 sc_H2 HD2 HEP healthy Yes
AGAGTGGTCAAGATCC 17780 3111 sc_H2 HD2 HEP healthy Yes
AGATCTGCACCAGGTC 17873 2972 sc_H2 HD2 HEP healthy No
AGATCTGGTCCGCTGA 17748 3303 sc_H2 HD2 HEP healthy Yes
AGATCTGGTCGTGGCT 16303 2382 sc_H2 HD2 HEP healthy Yes
AGATCTGGTCGTTGTA 17396 2620 sc_H2 HD2 HEP healthy Yes
AGATCTGGTCTCACCT 15499 1667 sc_H2 HD2 HEP healthy No
AGATCTGGTGATAAAC 16865 2490 sc_H2 HD2 HEP healthy No
AGATCTGTCGCCCTTA 18347 5932 sc_H2 HD2 HEP healthy No
AGATCTGTCGCCGTGA 17365 2870 sc_H2 HD2 HEP healthy Yes
AGATCTGTCTGTCCGT 16210 2203 sc_H2 HD2 HEP healthy Yes
AGATTGCAGACTAGGC 16298 2314 sc_H2 HD2 HEP healthy Yes
AGATTGCCAGGTCTCG 17608 3015 sc_H2 HD2 HEP healthy Yes
AGATTGCCATAGGATA 17697 3324 sc_H2 HD2 HEP healthy No
AGATTGCTCGGAAATA 17267 2573 sc_H2 HD2 HEP healthy Yes
AGCAGCCAGGCCCTCA 16911 2942 sc_H2 HD2 HEP healthy Yes
AGCAGCCAGGCGTACA 17686 3074 sc_H2 HD2 HEP healthy Yes
AGCAGCCCAATGGACG 17542 2960 sc_H2 HD2 HEP healthy Yes
AGCAGCCGTAAATGTG 17556 3056 sc_H2 HD2 HEP healthy Yes
AGCAGCCGTAAGGGCT 17512 3546 sc_H2 HD2 HEP healthy Yes
AGCAGCCGTACAGTGG 17804 3104 sc_H2 HD2 HEP healthy Yes
AGCAGCCGTCCGTTAA 17817 3108 sc_H2 HD2 HEP healthy Yes
AGCAGCCTCCACGCAG 16822 2767 sc_H2 HD2 HEP healthy Yes
AGCATACAGGGATCTG 15610 1936 sc_H2 HD2 HEP healthy Yes
AGCATACCAGTCAGAG 15735 1734 sc_H2 HD2 HEP healthy Yes
AGCATACCAGTGAGTG 17265 2610 sc_H2 HD2 HEP healthy Yes
AGCATACGTCTGCGGT 16946 2446 sc_H2 HD2 HEP healthy Yes
AGCATACTCTACTATC 16826 2790 sc_H2 HD2 HEP healthy Yes
AGCCTAAAGACTGTAA 16207 2279 sc_H2 HD2 HEP healthy Yes
AGCCTAAAGGAATCGC 17456 3075 sc_H2 HD2 HEP healthy Yes
AGCCTAACACGCCAGT 17500 2922 sc_H2 HD2 HEP healthy Yes
AGCCTAACAGGGTATG 17369 2974 sc_H2 HD2 HEP healthy Yes
AGCCTAACATTGGTAC 16331 2640 sc_H2 HD2 HEP healthy Yes
AGCCTAAGTAAGTTCC 16887 2545 sc_H2 HD2 HEP healthy Yes
AGCCTAAGTACAGACG 15890 2174 sc_H2 HD2 HEP healthy Yes
AGCCTAAGTTCACCTC 16728 2876 sc_H2 HD2 HEP healthy Yes
AGCCTAATCCTCCTAG 16286 2077 sc_H2 HD2 HEP healthy Yes
AGCGGTCCACATTCGA 16011 2531 sc_H2 HD2 HEP healthy Yes
AGCGGTCCACTGAAGG 15242 1545 sc_H2 HD2 HEP healthy No
AGCGGTCCATGTTCCC 17690 3106 sc_H2 HD2 HEP healthy Yes
AGCGGTCCATTGGGCC 17660 3666 sc_H2 HD2 HEP healthy Yes
AGCGGTCGTACCGCTG 17290 3228 sc_H2 HD2 HEP healthy Yes
AGCGGTCGTAGCGTAG 17759 3219 sc_H2 HD2 HEP healthy Yes
AGCGGTCGTTCGTTGA 17513 2808 sc_H2 HD2 HEP healthy Yes
AGCGGTCGTTGTCGCG 16028 1997 sc_H2 HD2 HEP healthy Yes
AGCGGTCTCATGTAGC 16335 2341 sc_H2 HD2 HEP healthy Yes
AGCGGTCTCTTCGGTC 17374 2954 sc_H2 HD2 HEP healthy Yes
AGCGTATCAATCGGTT 17923 3970 sc_H2 HD2 HEP healthy Yes
AGCGTATGTATCGCAT 15514 1843 sc_H2 HD2 HEP healthy Yes
AGCGTATGTCAAAGCG 13663 1279 sc_H2 HD2 HEP healthy No
AGCGTATGTCCTCCAT 17140 3125 sc_H2 HD2 HEP healthy Yes
AGCGTATGTTGAACTC 16489 2347 sc_H2 HD2 HEP healthy Yes
AGCGTATTCTTGGGTA 17437 2703 sc_H2 HD2 HEP healthy Yes
AGCGTCGAGTGTTGAA 16177 2073 sc_H2 HD2 HEP healthy Yes
AGCTCCTAGTCTCAAC 16597 2695 sc_H2 HD2 HEP healthy No
AGCTCCTGTATAGGGC 14302 1576 sc_H2 HD2 HEP healthy No
AGCTCCTGTCGGCATC 17589 3188 sc_H2 HD2 HEP healthy Yes
AGCTCCTTCAGAGACG 17351 3042 sc_H2 HD2 HEP healthy Yes
AGCTCCTTCGGTCCGA 16212 2393 sc_H2 HD2 HEP healthy Yes
AGCTCTCCACATTCGA 16228 2373 sc_H2 HD2 HEP healthy Yes
AGCTCTCCACCGAAAG 15703 1619 sc_H2 HD2 HEP healthy No
AGCTCTCCAGTCGATT 17596 2973 sc_H2 HD2 HEP healthy Yes
AGCTCTCGTACATCCA 17394 3317 sc_H2 HD2 HEP healthy Yes
AGCTCTCGTCGTTGTA 17277 2723 sc_H2 HD2 HEP healthy Yes
AGCTCTCGTCTTTCAT 17308 3341 sc_H2 HD2 HEP healthy Yes
AGCTCTCTCAGGATCT 17444 3211 sc_H2 HD2 HEP healthy No
AGCTCTCTCATCATTC 15738 1931 sc_H2 HD2 HEP healthy Yes
AGCTCTCTCCTATGTT 16594 2468 sc_H2 HD2 HEP healthy Yes
AGCTTGAAGCAAATCA 16411 2435 sc_H2 HD2 HEP healthy No
AGCTTGACAGCGAACA 17352 3266 sc_H2 HD2 HEP healthy Yes
AGCTTGACATGGTCAT 17718 3904 sc_H2 HD2 HEP healthy Yes
AGCTTGAGTACGCACC 14727 1708 sc_H2 HD2 HEP healthy No
AGCTTGAGTAGCGTCC 16660 2633 sc_H2 HD2 HEP healthy Yes
AGCTTGAGTGTTCTTT 17622 3244 sc_H2 HD2 HEP healthy Yes
AGCTTGAGTTATGCGT 16276 2107 sc_H2 HD2 HEP healthy Yes
AGCTTGAGTTCTGAAC 17629 3089 sc_H2 HD2 HEP healthy Yes
AGCTTGATCAAACCGT 17406 2995 sc_H2 HD2 HEP healthy Yes
AGCTTGATCAGCACAT 17795 3570 sc_H2 HD2 HEP healthy Yes
AGCTTGATCGCCAAAT 17107 3011 sc_H2 HD2 HEP healthy Yes
AGCTTGATCTAACTGG 15825 1912 sc_H2 HD2 HEP healthy Yes
AGGCCACAGAGTGAGA 17481 2715 sc_H2 HD2 HEP healthy Yes
AGGCCACCAATGGACG 17623 3365 sc_H2 HD2 HEP healthy Yes
AGGCCACGTAACGTTC 17803 3783 sc_H2 HD2 HEP healthy Yes
AGGCCACGTAAGTAGT 17756 3348 sc_H2 HD2 HEP healthy Yes
AGGCCACGTCCGTCAG 17709 3238 sc_H2 HD2 HEP healthy Yes
AGGCCACGTGAAAGAG 15227 1604 sc_H2 HD2 HEP healthy No
AGGCCACGTGTTGGGA 17649 2794 sc_H2 HD2 HEP healthy Yes
AGGCCACTCATTATCC 17624 3078 sc_H2 HD2 HEP healthy Yes
AGGCCACTCTCGAGTA 17463 3080 sc_H2 HD2 HEP healthy Yes
AGGCCGTAGAGGTAGA 14931 1766 sc_H2 HD2 HEP healthy No
AGGCCGTAGCGATGAC 17526 2854 sc_H2 HD2 HEP healthy Yes
AGGCCGTAGTGGGTTG 17926 3873 sc_H2 HD2 HEP healthy Yes
AGGCCGTCATCTATGG 17557 2897 sc_H2 HD2 HEP healthy Yes
AGGCCGTCATTGGGCC 16527 2550 sc_H2 HD2 HEP healthy Yes
AGGCCGTGTGCAGACA 15765 1610 sc_H2 HD2 HEP healthy No
AGGCCGTTCTGACCTC 16377 2285 sc_H2 HD2 HEP healthy Yes
AGGGAGTAGAATGTGT 16825 2417 sc_H2 HD2 HEP healthy Yes
AGGGAGTAGAATTGTG 15710 1364 sc_H2 HD2 HEP healthy No
AGGGAGTAGTGTTGAA 16311 2858 sc_H2 HD2 HEP healthy Yes
AGGGAGTAGTGTTTGC 17726 3271 sc_H2 HD2 HEP healthy Yes
AGGGAGTCACCGAAAG 16351 2478 sc_H2 HD2 HEP healthy Yes
AGGGAGTTCCGCATAA 16108 2157 sc_H2 HD2 HEP healthy Yes
AGGGAGTTCTGCTGTC 16242 2224 sc_H2 HD2 HEP healthy Yes
AGGGATGCAGGGTATG 14530 1695 sc_H2 HD2 HEP healthy No
AGGGATGGTTCAGTAC 17134 2610 sc_H2 HD2 HEP healthy Yes
AGGGATGTCAGCACAT 16471 4067 sc_H2 HD2 HEP healthy Yes
AGGGATGTCTTGGGTA 16190 1951 sc_H2 HD2 HEP healthy Yes
AGGGTGAAGGCATTGG 17756 3107 sc_H2 HD2 HEP healthy No
AGGGTGAAGGTGGGTT 17328 2720 sc_H2 HD2 HEP healthy Yes
AGGGTGACATCCCATC 17743 3231 sc_H2 HD2 HEP healthy Yes
AGGGTGACATTTCAGG 16809 2957 sc_H2 HD2 HEP healthy Yes
AGGGTGATCACATAGC 16136 1764 sc_H2 HD2 HEP healthy Yes
AGGTCATAGAGGTTAT 16578 2663 sc_H2 HD2 HEP healthy Yes
AGGTCATAGATAGTCA 16559 2279 sc_H2 HD2 HEP healthy Yes
AGGTCATCACCCAGTG 17323 2879 sc_H2 HD2 HEP healthy Yes
AGGTCATGTACCGGCT 17688 3262 sc_H2 HD2 HEP healthy Yes
AGGTCATGTTTGGCGC 17381 2755 sc_H2 HD2 HEP healthy Yes
AGGTCATTCACTCCTG 17009 2777 sc_H2 HD2 HEP healthy Yes
AGGTCCGAGCGATTCT 16294 2291 sc_H2 HD2 HEP healthy Yes
AGGTCCGAGGATGGTC 16083 2036 sc_H2 HD2 HEP healthy Yes
AGGTCCGAGTCAAGCG 16368 2783 sc_H2 HD2 HEP healthy Yes
AGGTCCGCACCGATAT 17461 2741 sc_H2 HD2 HEP healthy Yes
AGGTCCGGTCTCTTTA 17305 3145 sc_H2 HD2 HEP healthy Yes
AGGTCCGGTCTGCGGT 16470 2631 sc_H2 HD2 HEP healthy Yes
AGGTCCGGTCTGGAGA 17626 3533 sc_H2 HD2 HEP healthy Yes
AGGTCCGGTTAAGAAC 17516 2946 sc_H2 HD2 HEP healthy Yes
AGGTCCGTCATTATCC 16422 2568 sc_H2 HD2 HEP healthy Yes
AGGTCCGTCCCAACGG 16619 2580 sc_H2 HD2 HEP healthy Yes
AGGTCCGTCTCGTTTA 17521 2934 sc_H2 HD2 HEP healthy No
AGTAGTCAGAAGATTC 17421 2994 sc_H2 HD2 HEP healthy Yes
AGTAGTCAGGGAACGG 13760 1299 sc_H2 HD2 HEP healthy No
AGTAGTCAGTGAACAT 16479 2373 sc_H2 HD2 HEP healthy Yes
AGTAGTCCAAGTAATG 17498 3221 sc_H2 HD2 HEP healthy No
AGTAGTCCAATCACAC 17765 3410 sc_H2 HD2 HEP healthy Yes
AGTAGTCCACACCGAC 16452 2507 sc_H2 HD2 HEP healthy Yes
AGTAGTCCAGTCACTA 13697 1363 sc_H2 HD2 HEP healthy No
AGTAGTCGTAAACACA 16221 2361 sc_H2 HD2 HEP healthy Yes
AGTAGTCGTACCCAAT 17737 3244 sc_H2 HD2 HEP healthy Yes
AGTAGTCGTATAGGTA 15904 1922 sc_H2 HD2 HEP healthy Yes
AGTAGTCGTATCAGTC 16345 2478 sc_H2 HD2 HEP healthy Yes
AGTAGTCGTCGAATCT 14651 1643 sc_H2 HD2 HEP healthy No
AGTAGTCGTTAGGGTG 17348 2682 sc_H2 HD2 HEP healthy Yes
AGTAGTCTCTGCCCTA 15357 1952 sc_H2 HD2 HEP healthy No
AGTCTTTAGTGTACTC 17690 3128 sc_H2 HD2 HEP healthy Yes
AGTCTTTAGTTATCGC 17673 3314 sc_H2 HD2 HEP healthy Yes
AGTCTTTCAGTTTACG 17519 3282 sc_H2 HD2 HEP healthy Yes
AGTCTTTCATGTCCTC 16539 2490 sc_H2 HD2 HEP healthy Yes
AGTCTTTGTAAATGTG 16641 2502 sc_H2 HD2 HEP healthy Yes
AGTCTTTGTGGTCCGT 14691 1726 sc_H2 HD2 HEP healthy No
AGTCTTTGTTAAGTAG 17678 2950 sc_H2 HD2 HEP healthy Yes
AGTCTTTTCCAGATCA 16337 2592 sc_H2 HD2 HEP healthy Yes
AGTCTTTTCTATCCCG 16024 2230 sc_H2 HD2 HEP healthy Yes
AGTGAGGAGTGACTCT 17692 3056 sc_H2 HD2 HEP healthy No
AGTGAGGGTACACCGC 17434 2962 sc_H2 HD2 HEP healthy Yes
AGTGAGGTCAGAGCTT 13879 1420 sc_H2 HD2 HEP healthy No
AGTGGGAAGGCCCGTT 15354 1925 sc_H2 HD2 HEP healthy Yes
AGTGGGAGTACTCAAC 17380 2972 sc_H2 HD2 HEP healthy Yes
AGTGGGAGTGCAACTT 16033 1933 sc_H2 HD2 HEP healthy Yes
AGTGGGAGTGCTTCTC 16375 2208 sc_H2 HD2 HEP healthy Yes
AGTGTCAGTAAACCTC 15040 1745 sc_H2 HD2 HEP healthy Yes
AGTGTCAGTAGGAGTC 14878 1627 sc_H2 HD2 HEP healthy No
AGTGTCAGTTATCGGT 17668 3243 sc_H2 HD2 HEP healthy Yes
AGTGTCATCAGTACGT 16433 2110 sc_H2 HD2 HEP healthy Yes
AGTGTCATCCTTAATC 13766 1532 sc_H2 HD2 HEP healthy No
AGTGTCATCTGCCCTA 15937 3375 sc_H2 HD2 HEP healthy Yes
AGTTGGTAGCGAGAAA 17611 3671 sc_H2 HD2 HEP healthy Yes
AGTTGGTAGGCCCTCA 17647 3079 sc_H2 HD2 HEP healthy Yes
AGTTGGTAGTAGCCGA 17404 2706 sc_H2 HD2 HEP healthy Yes
AGTTGGTAGTGTGAAT 17335 2890 sc_H2 HD2 HEP healthy Yes
AGTTGGTAGTTAAGTG 14225 1696 sc_H2 HD2 HEP healthy No
AGTTGGTCAAGCCATT 15922 2005 sc_H2 HD2 HEP healthy Yes
AGTTGGTCACTTAAGC 15046 1589 sc_H2 HD2 HEP healthy No
AGTTGGTGTCTTCAAG 13996 1157 sc_H2 HD2 HEP healthy No
ATAACGCAGACCTTTG 16602 2889 sc_H2 HD2 HEP healthy Yes
ATAACGCCAAAGAATC 17623 3371 sc_H2 HD2 HEP healthy Yes
ATAACGCCATCCGCGA 17577 3077 sc_H2 HD2 HEP healthy Yes
ATAACGCCATTCCTGC 17800 3366 sc_H2 HD2 HEP healthy Yes
ATAACGCGTCGAGTTT 17323 2667 sc_H2 HD2 HEP healthy Yes
ATAACGCGTTGGGACA 17366 2963 sc_H2 HD2 HEP healthy Yes
ATAACGCTCCATGCTC 15753 1530 sc_H2 HD2 HEP healthy No
ATAAGAGAGGTGCAAC 17274 2778 sc_H2 HD2 HEP healthy No
ATAAGAGCAAATCCGT 17392 3023 sc_H2 HD2 HEP healthy Yes
ATAAGAGCAAGGACAC 16520 2453 sc_H2 HD2 HEP healthy Yes
ATAAGAGCAGTTCCCT 17562 2656 sc_H2 HD2 HEP healthy Yes
ATAAGAGCATGCCACG 14962 1745 sc_H2 HD2 HEP healthy No
ATAAGAGGTAAGTAGT 17338 2873 sc_H2 HD2 HEP healthy Yes
ATAAGAGGTTTCCACC 16455 2449 sc_H2 HD2 HEP healthy No
ATAAGAGTCACTCTTA 17665 3334 sc_H2 HD2 HEP healthy Yes
ATAGACCAGCTTCGCG 16431 2372 sc_H2 HD2 HEP healthy Yes
ATAGACCAGTGTACTC 16604 2482 sc_H2 HD2 HEP healthy Yes
ATAGACCGTCATATCG 16345 2497 sc_H2 HD2 HEP healthy Yes
ATAGACCTCATCGGAT 17432 3035 sc_H2 HD2 HEP healthy Yes
ATAGACCTCTTAACCT 17346 2942 sc_H2 HD2 HEP healthy Yes
ATCACGAAGCTGCCCA 16357 2534 sc_H2 HD2 HEP healthy Yes
ATCACGAAGTCTCAAC 15873 1954 sc_H2 HD2 HEP healthy Yes
ATCACGAAGTTAGGTA 16948 2587 sc_H2 HD2 HEP healthy Yes
ATCACGAAGTTCGCGC 15556 1877 sc_H2 HD2 HEP healthy Yes
ATCACGACAATCACAC 15495 1784 sc_H2 HD2 HEP healthy Yes
ATCACGACACAACGCC 17815 3229 sc_H2 HD2 HEP healthy Yes
ATCACGAGTACATGTC 17463 3468 sc_H2 HD2 HEP healthy Yes
ATCACGATCCAGAAGG 17751 3474 sc_H2 HD2 HEP healthy No
ATCACGATCGAGCCCA 16087 2039 sc_H2 HD2 HEP healthy Yes
ATCACGATCTTGTCAT 16322 2310 sc_H2 HD2 HEP healthy Yes
ATCATCTAGAAGGTGA 15830 3458 sc_H2 HD2 HEP healthy Yes
ATCATCTAGATATACG 17622 3441 sc_H2 HD2 HEP healthy Yes
ATCATCTAGTAGCGGT 16664 2442 sc_H2 HD2 HEP healthy Yes
ATCATCTCACCTTGTC 17410 3237 sc_H2 HD2 HEP healthy Yes
ATCATCTCAGCTGCTG 16859 3189 sc_H2 HD2 HEP healthy Yes
ATCATCTTCAACGGCC 16536 2330 sc_H2 HD2 HEP healthy Yes
ATCATGGAGAGGTTAT 17345 2770 sc_H2 HD2 HEP healthy Yes
ATCATGGAGATAGGAG 16395 2531 sc_H2 HD2 HEP healthy No
ATCATGGGTAGCGTGA 17260 2584 sc_H2 HD2 HEP healthy Yes
ATCATGGTCGGCGGTT 17356 2718 sc_H2 HD2 HEP healthy Yes
ATCCACCAGCTAGCCC 13589 1297 sc_H2 HD2 HEP healthy No
ATCCACCAGGTTCCTA 17261 3172 sc_H2 HD2 HEP healthy No
ATCCACCCAATGCCAT 15422 1722 sc_H2 HD2 HEP healthy Yes
ATCCACCCACAGACAG 17344 2738 sc_H2 HD2 HEP healthy Yes
ATCCACCCATGCTGGC 15936 1970 sc_H2 HD2 HEP healthy Yes
ATCCACCTCACATAGC 17083 2644 sc_H2 HD2 HEP healthy Yes
ATCCACCTCTCTAAGG 17653 3331 sc_H2 HD2 HEP healthy Yes
ATCCACCTCTTCAACT 16336 2564 sc_H2 HD2 HEP healthy Yes
ATCCGAACAAACCTAC 17747 3166 sc_H2 HD2 HEP healthy Yes
ATCCGAACACAGACAG 15770 1540 sc_H2 HD2 HEP healthy No
ATCCGAACACATCTTT 16611 2590 sc_H2 HD2 HEP healthy Yes
ATCCGAAGTCGACTAT 16560 2544 sc_H2 HD2 HEP healthy Yes
ATCCGAAGTTGACGTT 16512 2409 sc_H2 HD2 HEP healthy Yes
ATCCGAATCGTCTGAA 17512 3005 sc_H2 HD2 HEP healthy Yes
ATCCGAATCTCCCTGA 16055 1988 sc_H2 HD2 HEP healthy Yes
ATCGAGTAGAACTCGG 16287 2234 sc_H2 HD2 HEP healthy Yes
ATCGAGTAGATGTTAG 17782 3148 sc_H2 HD2 HEP healthy Yes
ATCGAGTAGGTGATAT 17525 3308 sc_H2 HD2 HEP healthy Yes
ATCGAGTCAGGTGGAT 17736 3104 sc_H2 HD2 HEP healthy Yes
ATCGAGTGTAGCTCCG 16457 2382 sc_H2 HD2 HEP healthy Yes
ATCGAGTTCTTGAGGT 17442 3052 sc_H2 HD2 HEP healthy Yes
ATCTACTCAAGTCTGT 16191 2050 sc_H2 HD2 HEP healthy Yes
ATCTACTCATCCAACA 17747 3382 sc_H2 HD2 HEP healthy Yes
ATCTACTGTCTAAAGA 16537 2878 sc_H2 HD2 HEP healthy Yes
ATCTACTTCCCATTTA 17477 2942 sc_H2 HD2 HEP healthy Yes
ATCTGCCAGAGCTGGT 17504 3087 sc_H2 HD2 HEP healthy Yes
ATCTGCCCACCATGTA 17470 3219 sc_H2 HD2 HEP healthy Yes
ATCTGCCCACGGCTAC 17457 2998 sc_H2 HD2 HEP healthy Yes
ATCTGCCGTAGGGTAC 17638 3187 sc_H2 HD2 HEP healthy Yes
ATCTGCCGTCGATTGT 17532 2913 sc_H2 HD2 HEP healthy Yes
ATCTGCCGTTTGTGTG 16408 2365 sc_H2 HD2 HEP healthy Yes
ATCTGCCTCAGCTGGC 17721 3531 sc_H2 HD2 HEP healthy Yes
ATCTGCCTCTGTTGAG 17739 2989 sc_H2 HD2 HEP healthy Yes
ATGAGGGAGACAAAGG 13914 1150 sc_H2 HD2 HEP healthy No
ATGAGGGGTAAGAGAG 15704 2020 sc_H2 HD2 HEP healthy Yes
ATGAGGGGTCAGTGGA 14551 1516 sc_H2 HD2 HEP healthy No
ATGAGGGGTTTGACTG 17474 2756 sc_H2 HD2 HEP healthy Yes
ATGAGGGTCATTTGGG 17786 3350 sc_H2 HD2 HEP healthy No
ATGCGATAGACTGTAA 16764 2299 sc_H2 HD2 HEP healthy Yes
ATGCGATCAAGGTTCT 17500 2796 sc_H2 HD2 HEP healthy Yes
ATGCGATCACGTTGGC 16380 2428 sc_H2 HD2 HEP healthy Yes
ATGCGATCAGGTTTCA 16239 2322 sc_H2 HD2 HEP healthy Yes
ATGCGATCAGTGACAG 16014 2130 sc_H2 HD2 HEP healthy Yes
ATGGGAGCACATGGGA 17768 2900 sc_H2 HD2 HEP healthy Yes
ATGGGAGCACCATCCT 16543 2534 sc_H2 HD2 HEP healthy Yes
ATGGGAGCACCTCGTT 17846 3707 sc_H2 HD2 HEP healthy No
ATGGGAGGTACTTCTT 18339 5084 sc_H2 HD2 HEP healthy Yes
ATGGGAGGTCTCGTTC 14909 1539 sc_H2 HD2 HEP healthy No
ATGTGTGAGCCCAACC 17445 2768 sc_H2 HD2 HEP healthy Yes
ATGTGTGAGGATGGTC 15896 2033 sc_H2 HD2 HEP healthy Yes
ATGTGTGCAGTCGTGC 14807 1651 sc_H2 HD2 HEP healthy No
ATGTGTGGTCATCGGC 17667 3288 sc_H2 HD2 HEP healthy Yes
ATGTGTGGTGGCTCCA 15438 1761 sc_H2 HD2 HEP healthy Yes
ATGTGTGTCCTGCAGG 16644 2528 sc_H2 HD2 HEP healthy Yes
ATGTGTGTCGTCTGAA 16328 2370 sc_H2 HD2 HEP healthy Yes
ATGTGTGTCTAACTTC 17317 2777 sc_H2 HD2 HEP healthy Yes
ATTACTCAGAGGTTAT 17406 2938 sc_H2 HD2 HEP healthy Yes
ATTACTCAGAGGTTGC 16201 2245 sc_H2 HD2 HEP healthy Yes
ATTACTCAGATTACCC 16579 2384 sc_H2 HD2 HEP healthy Yes
ATTACTCAGTGGACGT 17389 2965 sc_H2 HD2 HEP healthy Yes
ATTACTCAGTGTACCT 15708 1662 sc_H2 HD2 HEP healthy No
ATTACTCCAGCATGAG 17857 3388 sc_H2 HD2 HEP healthy Yes
ATTACTCCATCCAACA 17456 3429 sc_H2 HD2 HEP healthy Yes
ATTACTCGTCATGCAT 16048 2168 sc_H2 HD2 HEP healthy Yes
ATTATCCAGATAGTCA 16233 2232 sc_H2 HD2 HEP healthy Yes
ATTATCCAGATCGATA 16233 2416 sc_H2 HD2 HEP healthy Yes
ATTATCCGTAACGACG 17524 3028 sc_H2 HD2 HEP healthy Yes
ATTATCCGTACGCTGC 16429 2479 sc_H2 HD2 HEP healthy Yes
ATTATCCGTCTTCAAG 17260 2876 sc_H2 HD2 HEP healthy Yes
ATTATCCGTTGATTGC 16714 2564 sc_H2 HD2 HEP healthy Yes
ATTATCCTCTGCGGCA 16123 1928 sc_H2 HD2 HEP healthy No
ATTCTACAGCCAACAG 17713 3109 sc_H2 HD2 HEP healthy Yes
ATTCTACAGTTTGCGT 16296 2381 sc_H2 HD2 HEP healthy Yes
ATTCTACGTAGCACGA 16563 2516 sc_H2 HD2 HEP healthy Yes
ATTCTACGTCCGAAGA 17667 3697 sc_H2 HD2 HEP healthy Yes
ATTCTACTCAACACTG 15078 1680 sc_H2 HD2 HEP healthy Yes
ATTGGACAGGTAAACT 17771 3067 sc_H2 HD2 HEP healthy Yes
ATTGGACCACTGCCAG 14302 1476 sc_H2 HD2 HEP healthy No
ATTGGACCATCATCCC 17512 3473 sc_H2 HD2 HEP healthy Yes
ATTGGACCATCCTAGA 15616 1682 sc_H2 HD2 HEP healthy No
ATTGGACGTACTCAAC 16312 2466 sc_H2 HD2 HEP healthy Yes
ATTGGACGTCCGAGTC 17175 2612 sc_H2 HD2 HEP healthy Yes
ATTGGACGTCTCCATC 14188 1586 sc_H2 HD2 HEP healthy No
ATTGGACTCATAACCG 17498 3175 sc_H2 HD2 HEP healthy Yes
ATTGGACTCTCTAGGA 17527 2946 sc_H2 HD2 HEP healthy Yes
ATTGGACTCTGCAGTA 16533 2472 sc_H2 HD2 HEP healthy Yes
ATTGGACTCTGCGGCA 17488 2816 sc_H2 HD2 HEP healthy Yes
ATTGGACTCTTGTACT 17332 2710 sc_H2 HD2 HEP healthy Yes
ATTGGTGAGAAACGCC 17201 2782 sc_H2 HD2 HEP healthy Yes
ATTGGTGAGCCGATTT 16314 2181 sc_H2 HD2 HEP healthy Yes
ATTGGTGCAAAGGTGC 16344 2347 sc_H2 HD2 HEP healthy Yes
ATTGGTGCATGTTCCC 17180 2556 sc_H2 HD2 HEP healthy Yes
ATTGGTGTCGTCTGCT 17353 2860 sc_H2 HD2 HEP healthy Yes
ATTTCTGAGATCTGAA 17377 2658 sc_H2 HD2 HEP healthy Yes
ATTTCTGAGCCGGTAA 17700 4682 sc_H2 HD2 HEP healthy Yes
ATTTCTGGTCTAGAGG 16046 1743 sc_H2 HD2 HEP healthy Yes
ATTTCTGGTTGGGACA 16713 2473 sc_H2 HD2 HEP healthy Yes
ATTTCTGGTTGTCGCG 16936 2680 sc_H2 HD2 HEP healthy No
ATTTCTGTCCAAATGC 17185 2833 sc_H2 HD2 HEP healthy Yes
ATTTCTGTCCCGGATG 17613 3240 sc_H2 HD2 HEP healthy Yes
ATTTCTGTCTAACCGA 16312 2162 sc_H2 HD2 HEP healthy Yes
CAACCAAAGAGCTGGT 17480 4856 sc_H2 HD2 HEP healthy No
CAACCAAAGGCATGTG 16760 2696 sc_H2 HD2 HEP healthy Yes
CAACCAACACCATGTA 15393 1657 sc_H2 HD2 HEP healthy No
CAACCAACACTCGACG 16640 2899 sc_H2 HD2 HEP healthy Yes
CAACCAACACTCTGTC 16321 1991 sc_H2 HD2 HEP healthy Yes
CAACCAAGTCCGAGTC 17507 3207 sc_H2 HD2 HEP healthy Yes
CAACCAAGTTTACTCT 16540 2870 sc_H2 HD2 HEP healthy Yes
CAACCTCAGTCAAGCG 17765 3228 sc_H2 HD2 HEP healthy Yes
CAACCTCCACAACGTT 17637 3025 sc_H2 HD2 HEP healthy Yes
CAACCTCCATCACCCT 16586 2559 sc_H2 HD2 HEP healthy No
CAACCTCCATGGAATA 16185 2412 sc_H2 HD2 HEP healthy Yes
CAACCTCGTGGGTATG 15797 2490 sc_H2 HD2 HEP healthy Yes
CAACCTCTCGTCGTTC 16362 2249 sc_H2 HD2 HEP healthy Yes
CAACTAGAGCTGTTCA 16525 2321 sc_H2 HD2 HEP healthy Yes
CAACTAGCAGGCAGTA 17547 3343 sc_H2 HD2 HEP healthy Yes
CAACTAGCATGTTCCC 17356 3431 sc_H2 HD2 HEP healthy Yes
CAACTAGGTCGAATCT 16313 2555 sc_H2 HD2 HEP healthy No
CAACTAGTCACCACCT 16032 1938 sc_H2 HD2 HEP healthy Yes
CAACTAGTCCAAATGC 17239 3225 sc_H2 HD2 HEP healthy Yes
CAACTAGTCTGATTCT 15967 2192 sc_H2 HD2 HEP healthy Yes
CAAGAAAAGCGGCTTC 17635 3162 sc_H2 HD2 HEP healthy Yes
CAAGAAAAGTGGGTTG 15608 1868 sc_H2 HD2 HEP healthy Yes
CAAGAAACAAGTAGTA 17702 3268 sc_H2 HD2 HEP healthy Yes
CAAGAAACACGACGAA 17860 3553 sc_H2 HD2 HEP healthy Yes
CAAGAAACACTGTCGG 16149 1917 sc_H2 HD2 HEP healthy Yes
CAAGAAAGTACCTACA 16640 2660 sc_H2 HD2 HEP healthy Yes
CAAGAAAGTCAGAATA 17752 3396 sc_H2 HD2 HEP healthy Yes
CAAGAAAGTGTCAATC 16916 2540 sc_H2 HD2 HEP healthy Yes
CAAGAAAGTTCGTTGA 16409 2398 sc_H2 HD2 HEP healthy Yes
CAAGAAATCACCACCT 16294 2372 sc_H2 HD2 HEP healthy No
CAAGAAATCTCCCTGA 17398 2847 sc_H2 HD2 HEP healthy Yes
CAAGATCAGACCTTTG 16430 2407 sc_H2 HD2 HEP healthy Yes
CAAGATCAGGGATCTG 16715 3065 sc_H2 HD2 HEP healthy Yes
CAAGATCCAAGCGTAG 17283 2541 sc_H2 HD2 HEP healthy Yes
CAAGATCGTCGACTAT 16620 2362 sc_H2 HD2 HEP healthy Yes
CAAGATCGTTCCACAA 17751 3063 sc_H2 HD2 HEP healthy Yes
CAAGATCTCTTAACCT 17671 3106 sc_H2 HD2 HEP healthy Yes
CAAGGCCAGACTGGGT 17265 2983 sc_H2 HD2 HEP healthy Yes
CAAGGCCAGGCAGTCA 15754 2191 sc_H2 HD2 HEP healthy Yes
CAAGGCCGTGTAACGG 17453 3051 sc_H2 HD2 HEP healthy Yes
CAAGGCCTCGAATCCA 15423 1702 sc_H2 HD2 HEP healthy No
CAAGGCCTCGCCCTTA 17457 2701 sc_H2 HD2 HEP healthy Yes
CAAGGCCTCTTGCCGT 14508 1703 sc_H2 HD2 HEP healthy No
CAAGTTGCAAACCTAC 19298 5326 sc_H2 HD2 HEP healthy No
CAAGTTGCAAGGACTG1 15866 1745 sc_H2 HD2 HEP healthy Yes
CAAGTTGGTGCAGTAG 17436 3159 sc_H2 HD2 HEP healthy Yes
CAAGTTGGTGTAAGTA 17934 3337 sc_H2 HD2 HEP healthy Yes
CAAGTTGGTTGAGGTG 14797 1526 sc_H2 HD2 HEP healthy No
CAAGTTGTCGGCGCAT 17791 3146 sc_H2 HD2 HEP healthy Yes
CAAGTTGTCGGTGTCG 17820 2977 sc_H2 HD2 HEP healthy Yes
CACAAACCAAGCCGCT 13587 1317 sc_H2 HD2 HEP healthy No
CACAAACCAAGTCTGT 17839 3304 sc_H2 HD2 HEP healthy Yes
CACAAACCAGCGTCCA 16004 1840 sc_H2 HD2 HEP healthy Yes
CACAAACGTAATCACC 17667 3108 sc_H2 HD2 HEP healthy No
CACAAACGTAATCGTC 17499 3048 sc_H2 HD2 HEP healthy No
CACAAACGTTCGGCAC 16342 2537 sc_H2 HD2 HEP healthy Yes
CACAAACTCCGTCAAA 17750 3018 sc_H2 HD2 HEP healthy Yes
CACAAACTCGCACTCT 16380 2440 sc_H2 HD2 HEP healthy Yes
CACAAACTCGGCGGTT 16540 2557 sc_H2 HD2 HEP healthy Yes
CACACAAAGACTAGAT 15656 1943 sc_H2 HD2 HEP healthy Yes
CACACAACACCTATCC 16189 2668 sc_H2 HD2 HEP healthy Yes
CACACCTCAAAGCGGT 17733 3527 sc_H2 HD2 HEP healthy No
CACACCTCACCTGGTG 17551 3037 sc_H2 HD2 HEP healthy Yes
CACACCTCACTCTGTC 16150 2513 sc_H2 HD2 HEP healthy Yes
CACACCTCACTTAAGC 17543 3222 sc_H2 HD2 HEP healthy Yes
CACACCTGTTCACGGC 17597 2979 sc_H2 HD2 HEP healthy Yes
CACACCTTCAGTTAGC 16695 2488 sc_H2 HD2 HEP healthy Yes
CACACTCAGACCGGAT 17535 2856 sc_H2 HD2 HEP healthy Yes
CACACTCAGGAGCGAG 17831 3223 sc_H2 HD2 HEP healthy Yes
CACACTCAGTCCAGGA 17133 2942 sc_H2 HD2 HEP healthy Yes
CACACTCCAAGCCGCT 16351 1895 sc_H2 HD2 HEP healthy Yes
CACACTCCAGAGTGTG 15828 1727 sc_H2 HD2 HEP healthy Yes
CACACTCGTCGCCATG 17180 2590 sc_H2 HD2 HEP healthy Yes
CACACTCTCTAACTTC 15781 1977 sc_H2 HD2 HEP healthy No
CACACTCTCTACTCAT 17303 2676 sc_H2 HD2 HEP healthy Yes
CACAGGCCAAACTGTC 14536 1787 sc_H2 HD2 HEP healthy No
CACAGGCCAAATTGCC 17812 3319 sc_H2 HD2 HEP healthy Yes
CACAGGCCAATCGGTT 17448 2689 sc_H2 HD2 HEP healthy Yes
CACAGGCGTAGGCTGA 16768 2428 sc_H2 HD2 HEP healthy Yes
CACAGGCGTGACTCAT 17577 3129 sc_H2 HD2 HEP healthy Yes
CACAGGCGTTGAGTTC 17731 3086 sc_H2 HD2 HEP healthy Yes
CACAGGCTCCCGGATG 15497 1794 sc_H2 HD2 HEP healthy Yes
CACAGTAAGGCTCTTA 17549 3052 sc_H2 HD2 HEP healthy Yes
CACAGTACACAACGTT 17409 2633 sc_H2 HD2 HEP healthy Yes
CACAGTACATGCTAGT 16294 2307 sc_H2 HD2 HEP healthy Yes
CACAGTAGTAACGTTC 16376 2946 sc_H2 HD2 HEP healthy Yes
CACAGTAGTAAGAGGA 16229 2151 sc_H2 HD2 HEP healthy Yes
CACAGTAGTCGCCATG 13739 1249 sc_H2 HD2 HEP healthy No
CACAGTAGTCTCTTTA 14201 1491 sc_H2 HD2 HEP healthy No
CACAGTATCGTAGGTT 16368 2319 sc_H2 HD2 HEP healthy Yes
CACAGTATCTATGTGG 17588 3013 sc_H2 HD2 HEP healthy Yes
CACATAGGTCAAAGAT 15122 1847 sc_H2 HD2 HEP healthy Yes
CACATAGGTCCATGAT 17276 2921 sc_H2 HD2 HEP healthy Yes
CACATAGGTCTAGCGC 17979 3307 sc_H2 HD2 HEP healthy Yes
CACATAGTCCTTGGTC 15650 1772 sc_H2 HD2 HEP healthy Yes
CACATTTAGATGTGTA 16050 1923 sc_H2 HD2 HEP healthy Yes
CACATTTTCCGTAGGC 17296 2937 sc_H2 HD2 HEP healthy Yes
CACCACTGTCAATGTC 17693 3256 sc_H2 HD2 HEP healthy Yes
CACCAGGAGATTACCC 17231 2569 sc_H2 HD2 HEP healthy Yes
CACCAGGAGGATGGTC 17364 2786 sc_H2 HD2 HEP healthy No
CACCAGGAGTGCCATT 17759 3405 sc_H2 HD2 HEP healthy No
CACCAGGCAACGCACC 17503 2811 sc_H2 HD2 HEP healthy Yes
CACCAGGCAGGCTGAA 16463 2369 sc_H2 HD2 HEP healthy Yes
CACCAGGGTCATCCCT 17558 3116 sc_H2 HD2 HEP healthy Yes
CACCAGGGTGACCAAG 17693 3804 sc_H2 HD2 HEP healthy Yes
CACCAGGGTTGTGGCC 17710 2882 sc_H2 HD2 HEP healthy Yes
CACCAGGTCAAAGACA 16116 2060 sc_H2 HD2 HEP healthy No
CACCAGGTCCCAAGAT 16294 2388 sc_H2 HD2 HEP healthy Yes
CACCTTGGTAGATTAG 17088 2557 sc_H2 HD2 HEP healthy Yes
CACCTTGTCACTTACT 17355 3387 sc_H2 HD2 HEP healthy Yes
CACTCCAAGATCGATA 17327 2961 sc_H2 HD2 HEP healthy Yes
CACTCCAAGCCTCGTG 16197 2171 sc_H2 HD2 HEP healthy Yes
CACTCCAAGTGAAGAG 16477 2373 sc_H2 HD2 HEP healthy Yes
CACTCCACAAACCTAC 16058 2176 sc_H2 HD2 HEP healthy Yes
CACTCCACAGTAAGAT 16385 2727 sc_H2 HD2 HEP healthy No
CACTCCAGTACGCTGC 17285 2716 sc_H2 HD2 HEP healthy Yes
CACTCCAGTCTCAACA 17655 3051 sc_H2 HD2 HEP healthy Yes
CACTCCAGTGGCCCTA 13447 1347 sc_H2 HD2 HEP healthy No
CACTCCAGTTCTGTTT 17638 3435 sc_H2 HD2 HEP healthy Yes
CAGAATCAGCCCAATT 16462 2229 sc_H2 HD2 HEP healthy Yes
CAGAATCAGCGGCTTC 17501 2742 sc_H2 HD2 HEP healthy Yes
CAGAATCAGTGGAGTC 17506 3034 sc_H2 HD2 HEP healthy Yes
CAGAATCCACGGTAAG 17519 3214 sc_H2 HD2 HEP healthy Yes
CAGAATCGTATTCTCT 17531 2955 sc_H2 HD2 HEP healthy Yes
CAGAATCGTCTGCGGT 17363 2638 sc_H2 HD2 HEP healthy Yes
CAGAATCGTGCCTTGG 17644 2802 sc_H2 HD2 HEP healthy Yes
CAGAATCGTTCTCATT 17601 3060 sc_H2 HD2 HEP healthy Yes
CAGAATCTCCGGGTGT 17185 3274 sc_H2 HD2 HEP healthy Yes
CAGAGAGAGGGTTTCT 13609 1320 sc_H2 HD2 HEP healthy No
CAGAGAGAGTCGAGTG 17709 3437 sc_H2 HD2 HEP healthy Yes
CAGAGAGCAAGCCATT 17939 3619 sc_H2 HD2 HEP healthy Yes
CAGAGAGCATGCCTTC 17908 3248 sc_H2 HD2 HEP healthy Yes
CAGAGAGTCTGCGTAA 17420 3165 sc_H2 HD2 HEP healthy Yes
CAGATCAAGAGGTACC 16498 2331 sc_H2 HD2 HEP healthy Yes
CAGATCACACACCGAC 17452 2561 sc_H2 HD2 HEP healthy Yes
CAGATCAGTCGGCACT 14701 1607 sc_H2 HD2 HEP healthy No
CAGATCAGTTAAGGGC 16509 2443 sc_H2 HD2 HEP healthy Yes
CAGCAGCAGTACGACG 17521 2720 sc_H2 HD2 HEP healthy Yes
CAGCAGCGTGTCAATC 17138 2766 sc_H2 HD2 HEP healthy Yes
CAGCAGCGTTGTCGCG 17699 3386 sc_H2 HD2 HEP healthy Yes
CAGCATAAGGAGTTTA 17394 2765 sc_H2 HD2 HEP healthy No
CAGCATAAGTGAAGTT 16490 2808 sc_H2 HD2 HEP healthy Yes
CAGCATACACAGGAGT 16362 2496 sc_H2 HD2 HEP healthy Yes
CAGCATACAGGCTCAC 16028 1715 sc_H2 HD2 HEP healthy Yes
CAGCATAGTAGCTAAA 16349 2197 sc_H2 HD2 HEP healthy Yes
CAGCATAGTGACCAAG 16358 1867 sc_H2 HD2 HEP healthy Yes
CAGCATATCTCTGCTG 17416 2953 sc_H2 HD2 HEP healthy Yes
CAGCCGACATATGGTC 15857 1712 sc_H2 HD2 HEP healthy Yes
CAGCCGAGTACAAGTA 15955 1846 sc_H2 HD2 HEP healthy Yes
CAGCCGAGTTAAGTAG 17648 2760 sc_H2 HD2 HEP healthy No
CAGCCGATCAGCTCGG 17532 3504 sc_H2 HD2 HEP healthy Yes
CAGCCGATCTCGCATC 17552 3017 sc_H2 HD2 HEP healthy Yes
CAGCGACAGACTGGGT 16479 2594 sc_H2 HD2 HEP healthy Yes
CAGCGACAGCCAGGAT 15599 1894 sc_H2 HD2 HEP healthy Yes
CAGCGACAGCGTTGCC 14955 1679 sc_H2 HD2 HEP healthy No
CAGCGACCAGGAACGT 14857 1715 sc_H2 HD2 HEP healthy No
CAGCGACCATGGTCAT 16348 2488 sc_H2 HD2 HEP healthy Yes
CAGCGACGTGAGTATA 17569 3316 sc_H2 HD2 HEP healthy Yes
CAGCGACTCCTCATTA 17477 2954 sc_H2 HD2 HEP healthy Yes
CAGCGACTCGTAGATC 17089 2597 sc_H2 HD2 HEP healthy Yes
CAGCTAAAGACCTTTG 16389 2600 sc_H2 HD2 HEP healthy Yes
CAGCTAAAGATGTAAC 16824 2807 sc_H2 HD2 HEP healthy Yes
CAGCTAATCACTATTC 16428 2161 sc_H2 HD2 HEP healthy Yes
CAGCTAATCGGATGGA 17128 3176 sc_H2 HD2 HEP healthy Yes
CAGCTGGAGCGGATCA 16345 2686 sc_H2 HD2 HEP healthy Yes
CAGCTGGAGGAATTAC 17406 2676 sc_H2 HD2 HEP healthy Yes
CAGCTGGAGTCAAGGC 17179 2620 sc_H2 HD2 HEP healthy Yes
CAGCTGGCAGCTGCTG 17623 3012 sc_H2 HD2 HEP healthy Yes
CAGCTGGGTATAGGTA 16341 2070 sc_H2 HD2 HEP healthy Yes
CAGCTGGGTGCACGAA 17426 3035 sc_H2 HD2 HEP healthy Yes
CAGCTGGTCCACGTGG 16324 2206 sc_H2 HD2 HEP healthy Yes
CAGGTGCAGCTCTCGG 17040 2635 sc_H2 HD2 HEP healthy Yes
CAGGTGCAGTTGTCGT 15704 2470 sc_H2 HD2 HEP healthy Yes
CAGGTGCCAGGTCCAC 16387 2305 sc_H2 HD2 HEP healthy Yes
CAGGTGCCAGTGGGAT 17766 3030 sc_H2 HD2 HEP healthy Yes
CAGGTGCCATATACGC 17497 3101 sc_H2 HD2 HEP healthy Yes
CAGGTGCCATTCCTGC 17674 3705 sc_H2 HD2 HEP healthy Yes
CAGGTGCGTATTCTCT 17961 3926 sc_H2 HD2 HEP healthy Yes
CAGGTGCGTTATCCGA 16150 1573 sc_H2 HD2 HEP healthy Yes
CAGGTGCTCCTGTACC 17575 3160 sc_H2 HD2 HEP healthy Yes
CAGTAACAGACCGGAT 17504 3209 sc_H2 HD2 HEP healthy Yes
CAGTAACCACAGACAG 16371 2180 sc_H2 HD2 HEP healthy Yes
CAGTAACCACCACGTG 15913 1699 sc_H2 HD2 HEP healthy Yes
CAGTAACGTACGAAAT 16168 2248 sc_H2 HD2 HEP healthy Yes
CAGTAACTCACCACCT 15596 1704 sc_H2 HD2 HEP healthy No
CAGTCCTAGACCGGAT 17722 3513 sc_H2 HD2 HEP healthy Yes
CAGTCCTAGTCAATAG 17453 2987 sc_H2 HD2 HEP healthy Yes
CAGTCCTAGTGAAGTT 17490 2882 sc_H2 HD2 HEP healthy No
CAGTCCTCACCTGGTG 15496 1873 sc_H2 HD2 HEP healthy Yes
CAGTCCTGTCTGGAGA 17566 3108 sc_H2 HD2 HEP healthy Yes
CAGTCCTGTGATAAAC 17664 3032 sc_H2 HD2 HEP healthy Yes
CAGTCCTGTGCACTTA 17649 3265 sc_H2 HD2 HEP healthy Yes
CAGTCCTTCATCTGTT 17308 2964 sc_H2 HD2 HEP healthy No
CAGTCCTTCTTCAACT 17407 2876 sc_H2 HD2 HEP healthy No
CATATGGAGGCCGAAT 16195 2236 sc_H2 HD2 HEP healthy Yes
CATATGGAGGCTATCT 17533 3342 sc_H2 HD2 HEP healthy Yes
CATATGGCAACACCTA 16465 2736 sc_H2 HD2 HEP healthy Yes
CATATGGCACCCTATC 16207 2225 sc_H2 HD2 HEP healthy Yes
CATATGGCATACTACG 17653 3230 sc_H2 HD2 HEP healthy Yes
CATATGGGTAAGGGCT 17421 2807 sc_H2 HD2 HEP healthy Yes
CATATGGGTACGACCC 17636 2957 sc_H2 HD2 HEP healthy Yes
CATATGGGTATGCTTG 17503 3337 sc_H2 HD2 HEP healthy No
CATATGGTCACATACG 16716 3032 sc_H2 HD2 HEP healthy Yes
CATATGGTCAGCGACC 17419 3202 sc_H2 HD2 HEP healthy Yes
CATATGGTCGGAGGTA 17732 2994 sc_H2 HD2 HEP healthy Yes
CATATGGTCTACTTAC 17692 3345 sc_H2 HD2 HEP healthy Yes
CATATTCAGAGATGAG 16164 1677 sc_H2 HD2 HEP healthy Yes
CATATTCAGTTCGATC 16152 1949 sc_H2 HD2 HEP healthy Yes
CATATTCCACACCGAC 16062 1692 sc_H2 HD2 HEP healthy Yes
CATATTCCACAGGTTT 17802 3788 sc_H2 HD2 HEP healthy No
CATATTCGTAAGTGGC 16005 2191 sc_H2 HD2 HEP healthy Yes
CATATTCTCACGACTA 17452 3136 sc_H2 HD2 HEP healthy Yes
CATATTCTCGACGGAA 16435 2424 sc_H2 HD2 HEP healthy Yes
CATCAAGCAGCTGTGC 17552 3638 sc_H2 HD2 HEP healthy Yes
CATCAAGGTTTGCATG 17626 3366 sc_H2 HD2 HEP healthy Yes
CATCAAGTCACTTACT 17358 2944 sc_H2 HD2 HEP healthy Yes
CATCAAGTCTAACTCT 15447 1561 sc_H2 HD2 HEP healthy No
CATCAGAGTGGCGAAT 17592 2959 sc_H2 HD2 HEP healthy Yes
CATCAGATCGCAAGCC 17482 2860 sc_H2 HD2 HEP healthy Yes
CATCCACAGTGTACCT 16342 3886 sc_H2 HD2 HEP healthy Yes
CATCCACGTTAAAGTG 17710 3318 sc_H2 HD2 HEP healthy Yes
CATCGAAAGGACAGCT 17991 3365 sc_H2 HD2 HEP healthy No
CATCGAAAGGATGGTC 16296 2212 sc_H2 HD2 HEP healthy Yes
CATCGAACATGCCCGA 17880 3421 sc_H2 HD2 HEP healthy No
CATCGAAGTCAGAAGC 17701 3477 sc_H2 HD2 HEP healthy Yes
CATCGAAGTCTGCAAT 16197 2137 sc_H2 HD2 HEP healthy Yes
CATCGAATCAACCAAC 17931 3458 sc_H2 HD2 HEP healthy Yes
CATCGAATCATGCAAC 17694 3263 sc_H2 HD2 HEP healthy Yes
CATCGGGAGATATGGT 17849 3365 sc_H2 HD2 HEP healthy Yes
CATCGGGAGTAATCCC 16587 2444 sc_H2 HD2 HEP healthy Yes
CATCGGGGTAGAGTGC1 14412 1702 sc_H2 HD2 HEP healthy No
CATCGGGGTTTCGCTC 14902 1550 sc_H2 HD2 HEP healthy No
CATCGGGGTTTGACTG 16125 2079 sc_H2 HD2 HEP healthy Yes
CATGACAAGGAATGGA 17596 3569 sc_H2 HD2 HEP healthy Yes
CATGACAAGGTTCCTA 16092 2111 sc_H2 HD2 HEP healthy Yes
CATGACAAGTGTCCAT 17805 3310 sc_H2 HD2 HEP healthy Yes
CATGACACACCCATTC 17328 2871 sc_H2 HD2 HEP healthy Yes
CATGACACACTGTCGG 17606 3112 sc_H2 HD2 HEP healthy Yes
CATGACAGTCCGTTAA 16608 2539 sc_H2 HD2 HEP healthy Yes
CATGACAGTGTGACGA 16303 2509 sc_H2 HD2 HEP healthy Yes
CATGACATCAGTTCGA 17422 2812 sc_H2 HD2 HEP healthy Yes
CATGACATCGTTACGA 17591 2669 sc_H2 HD2 HEP healthy No
CATGCCTAGACCTAGG 16883 2467 sc_H2 HD2 HEP healthy Yes
CATGCCTAGCTGCAAG 17631 3709 sc_H2 HD2 HEP healthy Yes
CATGCCTCAATCCAAC 15438 1752 sc_H2 HD2 HEP healthy Yes
CATGCCTCACAGGCCT 16419 2370 sc_H2 HD2 HEP healthy Yes
CATGCCTGTAAGGGAA 17494 3002 sc_H2 HD2 HEP healthy Yes
CATGCCTGTCAGTGGA 17302 2981 sc_H2 HD2 HEP healthy No
CATGCCTGTTAAGAAC 17624 3277 sc_H2 HD2 HEP healthy Yes
CATGCCTTCCATGAAC 17817 3504 sc_H2 HD2 HEP healthy Yes
CATGGCGAGATAGGAG 15108 1829 sc_H2 HD2 HEP healthy No
CATGGCGAGTCACGCC 17680 3356 sc_H2 HD2 HEP healthy Yes
CATGGCGGTAACGTTC 17287 2831 sc_H2 HD2 HEP healthy Yes
CATGGCGGTCTACCTC 17698 3179 sc_H2 HD2 HEP healthy Yes
CATGGCGGTGGTTTCA 17906 3392 sc_H2 HD2 HEP healthy Yes
CATGGCGGTTTACTCT 17404 3153 sc_H2 HD2 HEP healthy Yes
CATGGCGTCCTAAGTG 17515 2998 sc_H2 HD2 HEP healthy Yes
CATTATCAGCGAAGGG 17146 2891 sc_H2 HD2 HEP healthy Yes
CATTATCAGGTCATCT 16311 2629 sc_H2 HD2 HEP healthy Yes
CATTATCAGTTTCCTT 17472 2887 sc_H2 HD2 HEP healthy Yes
CATTATCCACTTCTGC 17491 2927 sc_H2 HD2 HEP healthy Yes
CATTATCCAGGCAGTA 17651 2857 sc_H2 HD2 HEP healthy No
CATTATCGTCGCGTGT 16164 2034 sc_H2 HD2 HEP healthy Yes
CATTATCGTGGGTATG 15606 1587 sc_H2 HD2 HEP healthy Yes
CATTATCTCGGTGTTA 16008 3300 sc_H2 HD2 HEP healthy Yes
CATTATCTCGTGGTCG 17736 3317 sc_H2 HD2 HEP healthy Yes
CATTATCTCTTAACCT 16248 2326 sc_H2 HD2 HEP healthy Yes
CATTCGCAGAAACGCC 14458 1609 sc_H2 HD2 HEP healthy No
CATTCGCCACTCGACG 16185 2471 sc_H2 HD2 HEP healthy Yes
CATTCGCCACTGTCGG 16593 2486 sc_H2 HD2 HEP healthy Yes
CATTCGCCATCACGTA 17180 2627 sc_H2 HD2 HEP healthy Yes
CATTCGCGTAACGTTC 17907 3255 sc_H2 HD2 HEP healthy Yes
CCAATCCAGACCTTTG 17555 3136 sc_H2 HD2 HEP healthy Yes
CCAATCCAGATCGATA 17291 4499 sc_H2 HD2 HEP healthy Yes
CCAATCCCAGTGGGAT 17477 3378 sc_H2 HD2 HEP healthy Yes
CCAATCCCATGCGCAC 17407 2850 sc_H2 HD2 HEP healthy Yes
CCAATCCGTACGCTGC 16219 2178 sc_H2 HD2 HEP healthy Yes
CCAATCCGTAGCACGA 17969 3357 sc_H2 HD2 HEP healthy Yes
CCACCTACAAGTTAAG 17377 3246 sc_H2 HD2 HEP healthy Yes
CCACGGAAGTGCGTGA 15109 1813 sc_H2 HD2 HEP healthy No
CCACGGACAATCCGAT 17489 2970 sc_H2 HD2 HEP healthy Yes
CCACGGACACATTCGA 17370 2977 sc_H2 HD2 HEP healthy Yes
CCACGGACATGGTAGG 14423 1666 sc_H2 HD2 HEP healthy No
CCACGGAGTAAGTGGC 13778 1262 sc_H2 HD2 HEP healthy No
CCACGGATCCTGCCAT 17712 3609 sc_H2 HD2 HEP healthy Yes
CCACGGATCTTGAGAC 17578 2726 sc_H2 HD2 HEP healthy Yes
CCACTACAGCTAGGCA 17433 3199 sc_H2 HD2 HEP healthy Yes
CCACTACAGCTCTCGG 16440 2280 sc_H2 HD2 HEP healthy Yes
CCACTACCACACAGAG 13889 1232 sc_H2 HD2 HEP healthy No
CCACTACCAGGGTTAG 16498 2442 sc_H2 HD2 HEP healthy Yes
CCACTACGTCATATGC 16172 2234 sc_H2 HD2 HEP healthy Yes
CCACTACTCGCGCCAA 16556 2539 sc_H2 HD2 HEP healthy Yes
CCAGCGAAGAAGGGTA 17852 2994 sc_H2 HD2 HEP healthy Yes
CCAGCGAAGATCTGAA 17663 3123 sc_H2 HD2 HEP healthy Yes
CCAGCGAAGCGACGTA 15138 1527 sc_H2 HD2 HEP healthy No
CCAGCGAAGCTATGCT 17381 2992 sc_H2 HD2 HEP healthy Yes
CCAGCGACACGTCAGC 15516 1795 sc_H2 HD2 HEP healthy No
CCAGCGATCACGCGGT 17087 2551 sc_H2 HD2 HEP healthy Yes
CCATGTCAGCAGATCG 14729 1680 sc_H2 HD2 HEP healthy No
CCATGTCAGGAGTAGA 14844 1652 sc_H2 HD2 HEP healthy No
CCATGTCCATTTGCTT 16548 2367 sc_H2 HD2 HEP healthy Yes
CCATGTCTCAACTCTT 17437 3240 sc_H2 HD2 HEP healthy Yes
CCATGTCTCAGGATCT 17862 3246 sc_H2 HD2 HEP healthy Yes
CCATGTCTCCGTCAAA 15875 2057 sc_H2 HD2 HEP healthy No
CCATTCGAGTCGTACT 17612 3009 sc_H2 HD2 HEP healthy Yes
CCATTCGAGTGTTTGC 16563 2325 sc_H2 HD2 HEP healthy Yes
CCATTCGCACGAAACG 17553 2858 sc_H2 HD2 HEP healthy Yes
CCATTCGGTAAATGAC 17443 3324 sc_H2 HD2 HEP healthy Yes
CCATTCGGTCAAAGCG 17119 2675 sc_H2 HD2 HEP healthy Yes
CCATTCGGTTGCTCCT 17411 2834 sc_H2 HD2 HEP healthy Yes
CCCAATCAGCGGCTTC 17794 3309 sc_H2 HD2 HEP healthy No
CCCAATCAGGCGCTCT 17726 3646 sc_H2 HD2 HEP healthy Yes
CCCAATCCAAACCTAC 17642 2974 sc_H2 HD2 HEP healthy Yes
CCCAATCGTAGAGCTG 17136 3062 sc_H2 HD2 HEP healthy Yes
CCCAATCGTAGCTTGT 17512 2818 sc_H2 HD2 HEP healthy Yes
CCCAATCGTTAAAGTG 17522 3092 sc_H2 HD2 HEP healthy Yes
CCCAATCTCCAAGCCG 16180 1937 sc_H2 HD2 HEP healthy Yes
CCCAATCTCCTTTCTC 16405 2298 sc_H2 HD2 HEP healthy Yes
CCCAATCTCTTGAGGT 15170 1762 sc_H2 HD2 HEP healthy Yes
CCCAGTTCAATACGCT 16180 1779 sc_H2 HD2 HEP healthy No
CCCAGTTGTCGGCTCA 16670 2692 sc_H2 HD2 HEP healthy Yes
CCCAGTTGTTACGCGC 16092 1798 sc_H2 HD2 HEP healthy Yes
CCCAGTTTCACAGGCC 17575 3288 sc_H2 HD2 HEP healthy Yes
CCCAGTTTCTGGCGTG 15542 1718 sc_H2 HD2 HEP healthy Yes
CCCATACAGACTACAA 16165 1882 sc_H2 HD2 HEP healthy Yes
CCCATACCAAGTCTAC 16327 2420 sc_H2 HD2 HEP healthy Yes
CCCATACCAGATGGCA 16210 2455 sc_H2 HD2 HEP healthy Yes
CCCATACCATACTACG 16385 2400 sc_H2 HD2 HEP healthy Yes
CCCATACCATGCCTAA 17358 2802 sc_H2 HD2 HEP healthy Yes
CCCATACGTGAACCTT 17353 3101 sc_H2 HD2 HEP healthy Yes
CCCATACGTGGCTCCA 17004 2830 sc_H2 HD2 HEP healthy No
CCCATACTCCACTGGG 17606 2982 sc_H2 HD2 HEP healthy Yes
CCCTCCTCACACAGAG 16353 2485 sc_H2 HD2 HEP healthy Yes
CCCTCCTGTCTAGGTT 16763 2760 sc_H2 HD2 HEP healthy Yes
CCCTCCTGTGCGAAAC 18559 5708 sc_H2 HD2 HEP healthy No
CCCTCCTTCTGATACG 17414 3288 sc_H2 HD2 HEP healthy Yes
CCGGGATAGCTCTCGG 15036 1647 sc_H2 HD2 HEP healthy No
CCGGGATAGGACCACA 17650 3323 sc_H2 HD2 HEP healthy Yes
CCGGGATAGTTAACGA 17545 2864 sc_H2 HD2 HEP healthy Yes
CCGGGATGTAAGAGAG 17140 3271 sc_H2 HD2 HEP healthy Yes
CCGGGATGTATATGAG 15913 2114 sc_H2 HD2 HEP healthy Yes
CCGGTAGAGCGCCTCA 16638 2421 sc_H2 HD2 HEP healthy No
CCGGTAGCAGGTGCCT 17310 2661 sc_H2 HD2 HEP healthy Yes
CCGGTAGCATTGGCGC 17499 2974 sc_H2 HD2 HEP healthy Yes
CCGGTAGGTACAGACG 17577 3419 sc_H2 HD2 HEP healthy No
CCGGTAGGTGATAAAC 18081 3464 sc_H2 HD2 HEP healthy Yes
CCGGTAGGTGCGAAAC 16552 2175 sc_H2 HD2 HEP healthy Yes
CCGGTAGTCTACTCAT 15571 1658 sc_H2 HD2 HEP healthy Yes
CCGTACTCACGAAACG 15920 1817 sc_H2 HD2 HEP healthy Yes
CCGTACTGTTTCGCTC 16294 2297 sc_H2 HD2 HEP healthy Yes
CCGTACTGTTTGGCGC 16145 2108 sc_H2 HD2 HEP healthy Yes
CCGTACTTCAAGCCTA 15731 1859 sc_H2 HD2 HEP healthy Yes
CCGTGGAAGCGGATCA 17647 2792 sc_H2 HD2 HEP healthy Yes
CCGTGGAAGTACGCCC 17550 3327 sc_H2 HD2 HEP healthy Yes
CCGTGGACAATACGCT 17876 3481 sc_H2 HD2 HEP healthy Yes
CCGTGGACAGACTCGC 17636 3112 sc_H2 HD2 HEP healthy Yes
CCGTGGAGTTCGTTGA 17562 2832 sc_H2 HD2 HEP healthy Yes
CCGTGGATCACCATAG 17601 3380 sc_H2 HD2 HEP healthy Yes
CCGTGGATCAGGTAAA 16429 2305 sc_H2 HD2 HEP healthy Yes
CCGTTCAAGCAGCCTC 17581 3772 sc_H2 HD2 HEP healthy Yes
CCGTTCACAAGAAGAG 17324 3394 sc_H2 HD2 HEP healthy Yes
CCGTTCACAAGCGTAG 17456 2982 sc_H2 HD2 HEP healthy Yes
CCGTTCAGTCGAGTTT 14926 1724 sc_H2 HD2 HEP healthy No
CCGTTCATCCGCTGTT 16250 2205 sc_H2 HD2 HEP healthy Yes
CCGTTCATCCGTAGTA 17781 3421 sc_H2 HD2 HEP healthy Yes
CCTAAAGAGCTAAACA 16430 2160 sc_H2 HD2 HEP healthy Yes
CCTAAAGCAGCCACCA 16576 2762 sc_H2 HD2 HEP healthy Yes
CCTAAAGCAGGGATTG 17527 3125 sc_H2 HD2 HEP healthy No
CCTAAAGGTAGCTAAA 16436 2313 sc_H2 HD2 HEP healthy Yes
CCTAAAGGTTCCACTC 17667 3678 sc_H2 HD2 HEP healthy Yes
CCTACACGTCGACTAT 17415 2676 sc_H2 HD2 HEP healthy Yes
CCTACACTCATCATTC 16633 3033 sc_H2 HD2 HEP healthy Yes
CCTACACTCTACCTGC 17278 2764 sc_H2 HD2 HEP healthy Yes
CCTACCAAGTACACCT 17603 3380 sc_H2 HD2 HEP healthy Yes
CCTACCAGTCTGATTG 16234 2217 sc_H2 HD2 HEP healthy Yes
CCTACCATCCCAAGTA 16421 2932 sc_H2 HD2 HEP healthy Yes
CCTACCATCCCATTAT 17007 2579 sc_H2 HD2 HEP healthy Yes
CCTACCATCGCGTTTC 16333 2380 sc_H2 HD2 HEP healthy Yes
CCTACCATCTACTATC 17446 2632 sc_H2 HD2 HEP healthy No
CCTAGCTAGGATGGAA 17439 2993 sc_H2 HD2 HEP healthy Yes
CCTAGCTCAAGCGATG 16337 2557 sc_H2 HD2 HEP healthy Yes
CCTAGCTGTACCGGCT 15266 1748 sc_H2 HD2 HEP healthy No
CCTAGCTGTCCGTTAA 14297 1673 sc_H2 HD2 HEP healthy No
CCTAGCTTCCGTTGTC 16146 1934 sc_H2 HD2 HEP healthy Yes
CCTAGCTTCTATCCCG 16316 2585 sc_H2 HD2 HEP healthy Yes
CCTAGCTTCTCGGACG 17094 3044 sc_H2 HD2 HEP healthy Yes
CCTATTAAGCCGGTAA 14674 1671 sc_H2 HD2 HEP healthy No
CCTATTACACATCTTT 14379 1396 sc_H2 HD2 HEP healthy Yes
CCTATTACACTGAAGG 15218 1703 sc_H2 HD2 HEP healthy Yes
CCTATTACATTCCTGC 15223 1801 sc_H2 HD2 HEP healthy Yes
CCTATTAGTGACTCAT 17086 2661 sc_H2 HD2 HEP healthy Yes
CCTATTAGTTTACTCT 16307 2369 sc_H2 HD2 HEP healthy Yes
CCTATTATCAGGTAAA 16622 2528 sc_H2 HD2 HEP healthy Yes
CCTATTATCTGAGTGT 17370 2650 sc_H2 HD2 HEP healthy Yes
CCTCAGTAGAGCCCAA 17486 2888 sc_H2 HD2 HEP healthy Yes
CCTCAGTAGATATGCA 15886 1610 sc_H2 HD2 HEP healthy Yes
CCTCAGTAGCCAGGAT 16252 2385 sc_H2 HD2 HEP healthy Yes
CCTCAGTGTGTCGCTG 17782 3076 sc_H2 HD2 HEP healthy No
CCTCTGAAGTGTACCT 16253 2351 sc_H2 HD2 HEP healthy No
CCTCTGAGTACTCGCG 16216 2199 sc_H2 HD2 HEP healthy Yes
CCTCTGATCCTAGTGA 17205 2617 sc_H2 HD2 HEP healthy Yes
CCTCTGATCCTTCAAT 17509 2962 sc_H2 HD2 HEP healthy Yes
CCTCTGATCTTCGGTC 17430 2910 sc_H2 HD2 HEP healthy Yes
CCTTACGAGCGTAATA 16222 1682 sc_H2 HD2 HEP healthy Yes
CCTTACGCAATGTTGC 14993 1547 sc_H2 HD2 HEP healthy No
CCTTACGCACAGACAG 17610 3363 sc_H2 HD2 HEP healthy Yes
CCTTACGCAGGCTGAA 16440 2317 sc_H2 HD2 HEP healthy Yes
CCTTACGGTTTACTCT 17745 3863 sc_H2 HD2 HEP healthy Yes
CCTTACGTCAACACTG 15910 2086 sc_H2 HD2 HEP healthy Yes
CCTTACGTCGCGTTTC 16055 1726 sc_H2 HD2 HEP healthy Yes
CCTTACGTCGTCCGTT 16070 1892 sc_H2 HD2 HEP healthy Yes
CCTTCCCAGGACCACA 17539 3243 sc_H2 HD2 HEP healthy No
CCTTCCCCACTTGGAT 16723 2705 sc_H2 HD2 HEP healthy No
CCTTCCCCATCACGAT 16417 2381 sc_H2 HD2 HEP healthy Yes
CCTTCCCGTCCATCCT 16579 2744 sc_H2 HD2 HEP healthy Yes
CCTTCCCGTCTGATCA 16621 2753 sc_H2 HD2 HEP healthy Yes
CCTTCGACAAGAGGCT 17753 3510 sc_H2 HD2 HEP healthy Yes
CCTTCGACAGAGCCAA 17795 3246 sc_H2 HD2 HEP healthy Yes
CCTTCGACATGCATGT 17521 3193 sc_H2 HD2 HEP healthy Yes
CCTTCGACATTGCGGC 16472 2458 sc_H2 HD2 HEP healthy Yes
CCTTCGAGTCAAGCGA 17689 3173 sc_H2 HD2 HEP healthy Yes
CCTTCGATCAGAGACG 17761 3232 sc_H2 HD2 HEP healthy No
CCTTCGATCATTTGGG 17314 3108 sc_H2 HD2 HEP healthy Yes
CCTTCGATCCTATGTT 16582 2959 sc_H2 HD2 HEP healthy Yes
CCTTTCTAGCATGGCA 17579 2942 sc_H2 HD2 HEP healthy Yes
CCTTTCTAGGCAAAGA 16015 1795 sc_H2 HD2 HEP healthy Yes
CCTTTCTCACTGTCGG 15907 1844 sc_H2 HD2 HEP healthy Yes
CCTTTCTCAGCGTTCG 17495 2827 sc_H2 HD2 HEP healthy Yes
CCTTTCTGTGAAGGCT 16348 2295 sc_H2 HD2 HEP healthy Yes
CCTTTCTTCAACGGGA 18449 5830 sc_H2 HD2 HEP healthy No
CCTTTCTTCGGCGGTT 16239 2130 sc_H2 HD2 HEP healthy No
CGAACATAGCTGTCTA 15327 1754 sc_H2 HD2 HEP healthy No
CGAACATAGGAGTACC 17740 3229 sc_H2 HD2 HEP healthy Yes
CGAACATAGGCCATAG 16425 2230 sc_H2 HD2 HEP healthy Yes
CGAACATCAATCTACG 17608 3003 sc_H2 HD2 HEP healthy Yes
CGAACATGTATTAGCC 16306 2119 sc_H2 HD2 HEP healthy Yes
CGAACATGTGTGACCC 17501 3333 sc_H2 HD2 HEP healthy Yes
CGAACATTCTGCTTGC 17159 2658 sc_H2 HD2 HEP healthy Yes
CGAATGTAGATCGATA 17472 2730 sc_H2 HD2 HEP healthy Yes
CGAATGTCAGACAAGC 16643 2624 sc_H2 HD2 HEP healthy Yes
CGAATGTCAGTTCCCT 17458 3058 sc_H2 HD2 HEP healthy Yes
CGAATGTCATAGAAAC 16292 2215 sc_H2 HD2 HEP healthy Yes
CGAATGTGTACCGTTA 17556 2815 sc_H2 HD2 HEP healthy Yes
CGAATGTTCATTCACT 17525 2982 sc_H2 HD2 HEP healthy Yes
CGACCTTGTGCACTTA 16946 2642 sc_H2 HD2 HEP healthy No
CGACCTTTCTAACTTC 17364 3242 sc_H2 HD2 HEP healthy Yes
CGACTTCAGCAGACTG 16612 2535 sc_H2 HD2 HEP healthy Yes
CGACTTCAGCTTCGCG 17321 3148 sc_H2 HD2 HEP healthy Yes
CGACTTCAGGCGTACA 15448 1613 sc_H2 HD2 HEP healthy No
CGACTTCCAACTGCGC 17691 3983 sc_H2 HD2 HEP healthy Yes
CGACTTCGTGAGGGTT 16175 2242 sc_H2 HD2 HEP healthy Yes
CGACTTCGTGCGGTAA 17470 2722 sc_H2 HD2 HEP healthy Yes
CGACTTCGTTACCGAT 17601 3029 sc_H2 HD2 HEP healthy Yes
CGACTTCTCAGAGGTG 17849 3040 sc_H2 HD2 HEP healthy Yes
CGACTTCTCGGTCTAA 16126 2390 sc_H2 HD2 HEP healthy Yes
CGAGAAGAGATACACA 17618 3457 sc_H2 HD2 HEP healthy No
CGAGAAGAGCGACGTA 15391 1617 sc_H2 HD2 HEP healthy No
CGAGAAGAGTGTTAGA 18136 3220 sc_H2 HD2 HEP healthy Yes
CGAGAAGCAAATACAG 14705 1757 sc_H2 HD2 HEP healthy No
CGAGAAGCAGAGCCAA 15819 2222 sc_H2 HD2 HEP healthy Yes
CGAGAAGCATGCCTTC 17896 3245 sc_H2 HD2 HEP healthy Yes
CGAGAAGTCATTATCC 16456 2490 sc_H2 HD2 HEP healthy Yes
CGAGCACAGCGATCCC 14788 2332 sc_H2 HD2 HEP healthy Yes
CGAGCACAGTGTTAGA 16390 2364 sc_H2 HD2 HEP healthy Yes
CGAGCACCAGGTCCAC 17447 2930 sc_H2 HD2 HEP healthy Yes
CGAGCACGTTTGGGCC 17737 3466 sc_H2 HD2 HEP healthy Yes
CGAGCACTCAGCTTAG 14894 1841 sc_H2 HD2 HEP healthy Yes
CGAGCACTCGAATGCT 16444 2409 sc_H2 HD2 HEP healthy Yes
CGAGCACTCTAACGGT 17355 3197 sc_H2 HD2 HEP healthy No
CGAGCACTCTATCGCC 17536 3223 sc_H2 HD2 HEP healthy Yes
CGAGCACTCTTTAGGG 15797 1787 sc_H2 HD2 HEP healthy Yes
CGAGCCAAGGATGTAT 14622 1713 sc_H2 HD2 HEP healthy No
CGAGCCACATAAAGGT 17892 3122 sc_H2 HD2 HEP healthy Yes
CGAGCCAGTCCGAATT 17285 2577 sc_H2 HD2 HEP healthy Yes
CGAGCCAGTCTCTCTG 15692 1812 sc_H2 HD2 HEP healthy Yes
CGAGCCATCTCCTATA 17650 3502 sc_H2 HD2 HEP healthy Yes
CGATCGGAGCACAGGT 17125 2561 sc_H2 HD2 HEP healthy Yes
CGATCGGAGCCGATTT 17507 2878 sc_H2 HD2 HEP healthy Yes
CGATCGGAGGCTAGCA 15552 1746 sc_H2 HD2 HEP healthy Yes
CGATCGGAGTAGATGT 17118 2448 sc_H2 HD2 HEP healthy No
CGATCGGAGTGGCACA 16919 2681 sc_H2 HD2 HEP healthy Yes
CGATCGGCAAGAGGCT 15654 1566 sc_H2 HD2 HEP healthy No
CGATCGGCACCGAAAG 16721 2687 sc_H2 HD2 HEP healthy Yes
CGATCGGGTATTCTCT1 15977 2136 sc_H2 HD2 HEP healthy Yes
CGATCGGGTCCGACGT 16300 2172 sc_H2 HD2 HEP healthy Yes
CGATCGGGTGACGGTA 16832 3062 sc_H2 HD2 HEP healthy No
CGATCGGTCAAAGTAG 16852 2599 sc_H2 HD2 HEP healthy Yes
CGATCGGTCCTTGACC 17488 2778 sc_H2 HD2 HEP healthy Yes
CGATGGCCACATTCGA 17608 3412 sc_H2 HD2 HEP healthy Yes
CGATGGCCACCCATGG 16900 3321 sc_H2 HD2 HEP healthy Yes
CGATGGCGTGCACTTA 17402 2703 sc_H2 HD2 HEP healthy Yes
CGATGGCTCCTTGACC 17641 3045 sc_H2 HD2 HEP healthy Yes
CGATGTAAGGTACTCT 15087 1702 sc_H2 HD2 HEP healthy No
CGATGTACACGGACAA 16582 2398 sc_H2 HD2 HEP healthy Yes
CGATGTACATAAGACA 17422 2799 sc_H2 HD2 HEP healthy Yes
CGATGTAGTAAATGAC 17229 2537 sc_H2 HD2 HEP healthy Yes
CGATTGACAATCTACG 17735 3471 sc_H2 HD2 HEP healthy Yes
CGATTGACACCTCGTT 17537 3070 sc_H2 HD2 HEP healthy Yes
CGATTGACACTTAAGC 17809 3097 sc_H2 HD2 HEP healthy Yes
CGATTGAGTAAATGAC 13668 1525 sc_H2 HD2 HEP healthy No
CGATTGAGTAGCAAAT 15492 1476 sc_H2 HD2 HEP healthy No
CGATTGAGTTGTCTTT 15027 1818 sc_H2 HD2 HEP healthy Yes
CGATTGAGTTTCCACC 17593 3228 sc_H2 HD2 HEP healthy Yes
CGCCAAGAGAACTCGG 16329 2121 sc_H2 HD2 HEP healthy Yes
CGCCAAGAGGAGTAGA 17361 3322 sc_H2 HD2 HEP healthy Yes
CGCCAAGCACAACGTT 15002 1560 sc_H2 HD2 HEP healthy No
CGCCAAGCAGGAATGC 17187 2593 sc_H2 HD2 HEP healthy No
CGCGGTAAGCAGACTG 17732 3146 sc_H2 HD2 HEP healthy Yes
CGCGGTACATTGGTAC 15800 1824 sc_H2 HD2 HEP healthy Yes
CGCGGTATCAGTTTGG 16190 2361 sc_H2 HD2 HEP healthy Yes
CGCGGTATCGCGCCAA 16633 2653 sc_H2 HD2 HEP healthy Yes
CGCGTTTAGCAGACTG 15322 1785 sc_H2 HD2 HEP healthy No
CGCGTTTAGGCTAGGT 17395 2784 sc_H2 HD2 HEP healthy Yes
CGCGTTTCACCCTATC 17345 3312 sc_H2 HD2 HEP healthy Yes
CGCGTTTGTATATGGA 17597 3234 sc_H2 HD2 HEP healthy Yes
CGCGTTTGTCCATGAT 17161 2819 sc_H2 HD2 HEP healthy Yes
CGCGTTTGTGCAGGTA 16429 2353 sc_H2 HD2 HEP healthy Yes
CGCGTTTGTTGGACCC 16030 2091 sc_H2 HD2 HEP healthy Yes
CGCTATCCACAAGCCC 17106 2858 sc_H2 HD2 HEP healthy Yes
CGCTATCCAGGTGGAT 17297 2689 sc_H2 HD2 HEP healthy Yes
CGCTATCGTAATCGTC 14051 1583 sc_H2 HD2 HEP healthy No
CGCTATCGTGTAATGA 17208 2743 sc_H2 HD2 HEP healthy Yes
CGCTGGAAGGGTCTCC 17873 3163 sc_H2 HD2 HEP healthy Yes
CGCTGGACATACTACG 15871 2223 sc_H2 HD2 HEP healthy Yes
CGCTGGACATTAACCG 16605 2741 sc_H2 HD2 HEP healthy Yes
CGCTGGAGTCCCGACA 16996 2460 sc_H2 HD2 HEP healthy Yes
CGCTGGAGTTGCCTCT 16211 2386 sc_H2 HD2 HEP healthy Yes
CGCTGGATCACTCCTG 17713 3401 sc_H2 HD2 HEP healthy Yes
CGCTGGATCAGGATCT 17561 2923 sc_H2 HD2 HEP healthy Yes
CGCTGGATCAGTACGT 16797 2515 sc_H2 HD2 HEP healthy Yes
CGCTGGATCGCGATCG 16319 2542 sc_H2 HD2 HEP healthy Yes
CGCTGGATCGTACCGG 15994 1942 sc_H2 HD2 HEP healthy Yes
CGCTTCAAGGCAGTCA 17479 2963 sc_H2 HD2 HEP healthy Yes
CGCTTCAAGGTCATCT 16198 2301 sc_H2 HD2 HEP healthy Yes
CGCTTCACAAGGTGTG 16506 2362 sc_H2 HD2 HEP healthy Yes
CGCTTCAGTATAGGGC 17457 3010 sc_H2 HD2 HEP healthy Yes
CGCTTCAGTCAATGTC 17349 2749 sc_H2 HD2 HEP healthy No
CGCTTCAGTCATATGC 17852 3296 sc_H2 HD2 HEP healthy Yes
CGCTTCAGTCGGGTCT 17442 2730 sc_H2 HD2 HEP healthy Yes
CGCTTCAGTGAAATCA 15735 1981 sc_H2 HD2 HEP healthy Yes
CGCTTCAGTGACGCCT 16642 2453 sc_H2 HD2 HEP healthy Yes
CGGACACAGAGCAATT 17618 3295 sc_H2 HD2 HEP healthy Yes
CGGACACCACGCATCG 18013 3274 sc_H2 HD2 HEP healthy Yes
CGGACACTCAGCATGT 17863 3387 sc_H2 HD2 HEP healthy Yes
CGGACACTCTGCCCTA 16476 2313 sc_H2 HD2 HEP healthy No
CGGACGTAGCTGGAAC 17254 3025 sc_H2 HD2 HEP healthy No
CGGACGTAGTCGCCGT 17143 2814 sc_H2 HD2 HEP healthy Yes
CGGACGTAGTTCGATC 17917 3221 sc_H2 HD2 HEP healthy Yes
CGGACGTTCACGACTA 17036 2779 sc_H2 HD2 HEP healthy Yes
CGGACTGAGACTTGAA 16011 1842 sc_H2 HD2 HEP healthy Yes
CGGACTGAGCATGGCA 15836 1794 sc_H2 HD2 HEP healthy Yes
CGGACTGCAGCCTGTG 14906 1536 sc_H2 HD2 HEP healthy No
CGGACTGCAGGTGGAT 17571 2937 sc_H2 HD2 HEP healthy Yes
CGGACTGGTCCGTGAC 17649 3318 sc_H2 HD2 HEP healthy Yes
CGGACTGGTTCGGCAC 15451 1462 sc_H2 HD2 HEP healthy No
CGGACTGTCCGCGCAA 15909 1868 sc_H2 HD2 HEP healthy Yes
CGGACTGTCCTACAGA 16563 2567 sc_H2 HD2 HEP healthy Yes
CGGACTGTCGTCACGG 15753 1972 sc_H2 HD2 HEP healthy Yes
CGGACTGTCTGCAAGT 16727 2513 sc_H2 HD2 HEP healthy Yes
CGGACTGTCTTATCTG 15578 1644 sc_H2 HD2 HEP healthy Yes
CGGAGCTGTAACGTTC 16566 2581 sc_H2 HD2 HEP healthy Yes
CGGAGCTGTACAGTGG 15480 1620 sc_H2 HD2 HEP healthy No
CGGAGCTGTCCGTGAC 17838 3519 sc_H2 HD2 HEP healthy Yes
CGGAGCTGTGTCAATC 17165 2577 sc_H2 HD2 HEP healthy Yes
CGGAGTCAGAGGGCTT 16359 2492 sc_H2 HD2 HEP healthy Yes
CGGAGTCCATTATCTC 17367 2804 sc_H2 HD2 HEP healthy Yes
CGGAGTCGTACAGTGG 17260 3056 sc_H2 HD2 HEP healthy Yes
CGGAGTCGTCCGAAGA 16116 2079 sc_H2 HD2 HEP healthy Yes
CGGAGTCGTCGCATCG 16471 2272 sc_H2 HD2 HEP healthy Yes
CGGAGTCGTGCGCTTG 16359 2384 sc_H2 HD2 HEP healthy Yes
CGGAGTCGTGTGACCC 17519 2747 sc_H2 HD2 HEP healthy Yes
CGGAGTCTCAGGCGAA 17621 3254 sc_H2 HD2 HEP healthy Yes
CGGAGTCTCTCCAGGG 17388 2656 sc_H2 HD2 HEP healthy Yes
CGGAGTCTCTGTCCGT 17250 2879 sc_H2 HD2 HEP healthy Yes
CGGCTAGAGACATAAC 16080 1827 sc_H2 HD2 HEP healthy Yes
CGGCTAGAGCGCCTCA 13930 1275 sc_H2 HD2 HEP healthy No
CGGCTAGAGGATCGCA 18075 3702 sc_H2 HD2 HEP healthy Yes
CGGCTAGCACGGACAA 17428 2898 sc_H2 HD2 HEP healthy Yes
CGGCTAGTCTAGAGTC 16485 2838 sc_H2 HD2 HEP healthy Yes
CGGCTAGTCTCCAACC 17545 2848 sc_H2 HD2 HEP healthy Yes
CGGGTCAAGTCATGCT 17630 3210 sc_H2 HD2 HEP healthy Yes
CGGGTCACAATCAGAA 17512 2928 sc_H2 HD2 HEP healthy Yes
CGGGTCAGTCTCTCTG 17469 2752 sc_H2 HD2 HEP healthy Yes
CGGGTCAGTGCGAAAC 17299 2469 sc_H2 HD2 HEP healthy No
CGGGTCATCACAGTAC 14665 1746 sc_H2 HD2 HEP healthy No
CGGTTAAGTGATAAAC 17671 3071 sc_H2 HD2 HEP healthy Yes
CGGTTAATCCCTAACC 15997 1851 sc_H2 HD2 HEP healthy Yes
CGGTTAATCCCTCTTT 17513 3007 sc_H2 HD2 HEP healthy Yes
CGTAGCGCACAACGCC 17634 3069 sc_H2 HD2 HEP healthy Yes
CGTAGCGCAGGTCGTC 17657 3317 sc_H2 HD2 HEP healthy No
CGTAGCGGTCCGAACC 14472 1785 sc_H2 HD2 HEP healthy No
CGTAGCGGTGCCTGTG 15873 2042 sc_H2 HD2 HEP healthy Yes
CGTAGCGGTGTGACGA 17316 2577 sc_H2 HD2 HEP healthy Yes
CGTAGCGTCACTCTTA 16163 1860 sc_H2 HD2 HEP healthy Yes
CGTAGCGTCGAACGGA 15371 1460 sc_H2 HD2 HEP healthy No
CGTAGGCAGCGTTGCC 17605 2977 sc_H2 HD2 HEP healthy Yes
CGTAGGCCACTTCTGC 16765 2508 sc_H2 HD2 HEP healthy Yes
CGTAGGCTCAGGTAAA 14959 1609 sc_H2 HD2 HEP healthy No
CGTCACTAGGCAATTA 14116 1601 sc_H2 HD2 HEP healthy No
CGTCACTCACCAACCG 16491 2497 sc_H2 HD2 HEP healthy Yes
CGTCACTCAGGTGCCT 15400 1943 sc_H2 HD2 HEP healthy Yes
CGTCACTGTATAATGG 16248 2325 sc_H2 HD2 HEP healthy Yes
CGTCACTGTCGAACAG 17260 2498 sc_H2 HD2 HEP healthy Yes
CGTCACTGTGATAAAC 17318 2883 sc_H2 HD2 HEP healthy Yes
CGTCACTGTTGTTTGG 17170 2763 sc_H2 HD2 HEP healthy Yes
CGTCACTTCCAGATCA 17674 3061 sc_H2 HD2 HEP healthy Yes
CGTCACTTCTCCTATA 17514 2998 sc_H2 HD2 HEP healthy Yes
CGTCAGGAGAGTCTGG 17649 3092 sc_H2 HD2 HEP healthy Yes
CGTCAGGAGCCTTGAT 17316 2835 sc_H2 HD2 HEP healthy Yes
CGTCAGGAGTGTCTCA 17880 3272 sc_H2 HD2 HEP healthy Yes
CGTCAGGAGTTGCAGG 17491 3015 sc_H2 HD2 HEP healthy Yes
CGTCAGGCATCACCCT 16145 2182 sc_H2 HD2 HEP healthy Yes
CGTCAGGTCAAACCAC 15494 2061 sc_H2 HD2 HEP healthy Yes
CGTCAGGTCGTGGTCG 14795 1731 sc_H2 HD2 HEP healthy No
CGTCAGGTCTCATTCA 16366 2179 sc_H2 HD2 HEP healthy Yes
CGTCCATAGATATGGT 15893 1887 sc_H2 HD2 HEP healthy Yes
CGTCCATCACTTAAGC 15736 1786 sc_H2 HD2 HEP healthy Yes
CGTCCATTCCGAACGC 15525 1868 sc_H2 HD2 HEP healthy Yes
CGTCCATTCGCCGTGA 16344 2555 sc_H2 HD2 HEP healthy Yes
CGTCTACAGAAACCGC 15604 1758 sc_H2 HD2 HEP healthy No
CGTCTACCAGGCTCAC 16283 2373 sc_H2 HD2 HEP healthy Yes
CGTCTACGTACGAAAT 17819 3580 sc_H2 HD2 HEP healthy Yes
CGTCTACGTCTCGTTC 17527 2849 sc_H2 HD2 HEP healthy Yes
CGTGAGCAGAGTAAGG 16341 2433 sc_H2 HD2 HEP healthy Yes
CGTGAGCCAGGCTGAA 17227 2660 sc_H2 HD2 HEP healthy Yes
CGTGAGCGTATTAGCC 17651 3121 sc_H2 HD2 HEP healthy Yes
CGTGAGCGTGATAAAC 15841 1896 sc_H2 HD2 HEP healthy Yes
CGTGAGCGTGGTTTCA 17633 3149 sc_H2 HD2 HEP healthy Yes
CGTGAGCTCAGCACAT 18033 3343 sc_H2 HD2 HEP healthy Yes
CGTGTAAAGAATTGTG 16306 2215 sc_H2 HD2 HEP healthy No
CGTGTAAAGAGATGAG 16469 2499 sc_H2 HD2 HEP healthy No
CGTGTAAAGCCCTAAT 17549 3305 sc_H2 HD2 HEP healthy Yes
CGTGTAACACGTCTCT 15568 1561 sc_H2 HD2 HEP healthy Yes
CGTGTAACAGGACCCT 15697 1922 sc_H2 HD2 HEP healthy Yes
CGTGTAACATCGGAAG 17537 3029 sc_H2 HD2 HEP healthy No
CGTGTAACATTGAGCT 16292 2006 sc_H2 HD2 HEP healthy Yes
CGTGTAAGTAGCCTAT 16336 2037 sc_H2 HD2 HEP healthy Yes
CGTGTAAGTCTGATTG 17597 3203 sc_H2 HD2 HEP healthy Yes
CGTGTAAGTGCTTCTC 14954 1720 sc_H2 HD2 HEP healthy No
CGTGTAAGTGTTGGGA 16135 2081 sc_H2 HD2 HEP healthy Yes
CGTGTAATCAAGGCTT 16101 1944 sc_H2 HD2 HEP healthy Yes
CGTGTAATCATGTGGT 16649 2348 sc_H2 HD2 HEP healthy Yes
CGTGTCTAGCTGATAA 16498 2302 sc_H2 HD2 HEP healthy Yes
CGTGTCTCAGCTGGCT 17318 2507 sc_H2 HD2 HEP healthy Yes
CGTGTCTGTTCCGTCT 15847 2118 sc_H2 HD2 HEP healthy Yes
CGTGTCTGTTCGTGAT 17643 3484 sc_H2 HD2 HEP healthy Yes
CGTGTCTTCCACGTGG 15509 1834 sc_H2 HD2 HEP healthy No
CGTGTCTTCCTTGACC 17285 2664 sc_H2 HD2 HEP healthy Yes
CGTGTCTTCGGTCTAA 16419 2200 sc_H2 HD2 HEP healthy Yes
CGTGTCTTCTAACGGT 16355 2575 sc_H2 HD2 HEP healthy Yes
CGTGTCTTCTGGCGAC 17646 2958 sc_H2 HD2 HEP healthy Yes
CGTTAGACACGGCCAT 16335 2186 sc_H2 HD2 HEP healthy Yes
CGTTAGACACGTCAGC 17763 3352 sc_H2 HD2 HEP healthy Yes
CGTTAGAGTCACCTAA 17400 2939 sc_H2 HD2 HEP healthy Yes
CGTTAGATCGTAGGTT 17419 3060 sc_H2 HD2 HEP healthy Yes
CGTTAGATCTTCGAGA 17339 2989 sc_H2 HD2 HEP healthy Yes
CGTTCTGCAGCCACCA 17869 3249 sc_H2 HD2 HEP healthy Yes
CGTTCTGGTAAATGTG 17458 2918 sc_H2 HD2 HEP healthy Yes
CGTTCTGGTTATTCTC 16131 2213 sc_H2 HD2 HEP healthy Yes
CGTTCTGTCAAACCGT 17798 3652 sc_H2 HD2 HEP healthy Yes
CGTTCTGTCAGTCCCT 17652 3245 sc_H2 HD2 HEP healthy Yes
CGTTGGGCAAAGGTGC 17669 3172 sc_H2 HD2 HEP healthy Yes
CGTTGGGCACAAGTAA 15330 1499 sc_H2 HD2 HEP healthy No
CGTTGGGCACCAGCAC 17626 3204 sc_H2 HD2 HEP healthy Yes
CGTTGGGGTCTGCGGT 17456 2667 sc_H2 HD2 HEP healthy Yes
CGTTGGGGTGTCGCTG 17518 3266 sc_H2 HD2 HEP healthy Yes
CGTTGGGGTGTCTGAT 17302 2727 sc_H2 HD2 HEP healthy Yes
CGTTGGGTCAGCATGT 17403 2870 sc_H2 HD2 HEP healthy Yes
CGTTGGGTCGCGTAGC 16108 2186 sc_H2 HD2 HEP healthy Yes
CTAACTTAGCGTTCCG 15982 2009 sc_H2 HD2 HEP healthy Yes
CTAACTTAGGCTAGCA 17381 3187 sc_H2 HD2 HEP healthy Yes
CTAACTTAGTCTTGCA 16494 2517 sc_H2 HD2 HEP healthy Yes
CTAACTTCAAAGGTGC 17443 3113 sc_H2 HD2 HEP healthy Yes
CTAACTTCACGCTTTC 17477 3186 sc_H2 HD2 HEP healthy Yes
CTAACTTCATGCCCGA 16548 2711 sc_H2 HD2 HEP healthy Yes
CTAACTTGTACTTCTT 17066 2852 sc_H2 HD2 HEP healthy Yes
CTAACTTGTCTCGTTC 17362 3088 sc_H2 HD2 HEP healthy Yes
CTAACTTTCACGACTA 15894 1658 sc_H2 HD2 HEP healthy Yes
CTAACTTTCATAGCAC 16293 2106 sc_H2 HD2 HEP healthy Yes
CTAACTTTCCGGCACA 16291 2475 sc_H2 HD2 HEP healthy Yes
CTAACTTTCTGATACG 16155 2299 sc_H2 HD2 HEP healthy Yes
CTAAGACCAAGAAAGG 18118 5112 sc_H2 HD2 HEP healthy Yes
CTAAGACCAGTTCATG 17716 3138 sc_H2 HD2 HEP healthy Yes
CTAAGACGTAACGACG 16301 2135 sc_H2 HD2 HEP healthy Yes
CTAAGACGTCACAAGG 17698 3122 sc_H2 HD2 HEP healthy Yes
CTAAGACGTGCACTTA 17441 2831 sc_H2 HD2 HEP healthy Yes
CTAAGACTCAACGCTA 16406 1801 sc_H2 HD2 HEP healthy Yes
CTAATGGAGAAGGCCT 16269 3632 sc_H2 HD2 HEP healthy Yes
CTAATGGAGGAGTAGA 17555 3081 sc_H2 HD2 HEP healthy Yes
CTAATGGGTGTTCGAT 16148 2338 sc_H2 HD2 HEP healthy Yes
CTAATGGTCAACCATG 17605 3034 sc_H2 HD2 HEP healthy Yes
CTAATGGTCGCATGAT 15085 1636 sc_H2 HD2 HEP healthy No
CTAATGGTCTGATTCT 17750 3100 sc_H2 HD2 HEP healthy No
CTACACCAGATCGGGT 16613 2396 sc_H2 HD2 HEP healthy Yes
CTACACCCAAACTGTC 17182 3043 sc_H2 HD2 HEP healthy Yes
CTACACCCAGGATTGG 17574 2854 sc_H2 HD2 HEP healthy Yes
CTACACCCATTTGCCC 17458 3223 sc_H2 HD2 HEP healthy Yes
CTACACCGTCTGCAAT 15983 1947 sc_H2 HD2 HEP healthy Yes
CTACACCGTGTCCTCT 17769 3492 sc_H2 HD2 HEP healthy No
CTACATTAGACGCACA 16529 2626 sc_H2 HD2 HEP healthy Yes
CTACATTCAAGAGTCG 15812 2072 sc_H2 HD2 HEP healthy Yes
CTACATTCAATCTACG 17462 3026 sc_H2 HD2 HEP healthy Yes
CTACATTGTGTTCTTT 17570 3263 sc_H2 HD2 HEP healthy Yes
CTACATTGTTAAGACA 17683 3202 sc_H2 HD2 HEP healthy No
CTACATTGTTAAGATG 17024 2498 sc_H2 HD2 HEP healthy Yes
CTACATTTCCAGAGGA 17554 3056 sc_H2 HD2 HEP healthy Yes
CTACATTTCGTAGGTT 17554 3211 sc_H2 HD2 HEP healthy Yes
CTACCCAAGACTGTAA 17562 3275 sc_H2 HD2 HEP healthy Yes
CTACCCAAGAGTAATC 17482 3130 sc_H2 HD2 HEP healthy Yes
CTACCCAAGCGCCTCA 17573 3069 sc_H2 HD2 HEP healthy Yes
CTACCCACAATGGAGC 17212 3211 sc_H2 HD2 HEP healthy Yes
CTACCCACACTTCTGC 17045 2757 sc_H2 HD2 HEP healthy Yes
CTACCCAGTACAGTGG 17506 2941 sc_H2 HD2 HEP healthy Yes
CTACCCAGTCATACTG 14800 1510 sc_H2 HD2 HEP healthy No
CTACCCAGTCCGTGAC 17519 3228 sc_H2 HD2 HEP healthy Yes
CTACCCAGTGGGTCAA 15470 1862 sc_H2 HD2 HEP healthy Yes
CTACCCATCAGCGATT 15492 1846 sc_H2 HD2 HEP healthy No
CTACCCATCCCATTAT 16563 2231 sc_H2 HD2 HEP healthy Yes
CTACCCATCGCCGTGA 16233 2446 sc_H2 HD2 HEP healthy Yes
CTACCCATCGTACGGC 17016 2642 sc_H2 HD2 HEP healthy Yes
CTACCCATCGTCGTTC 17656 3132 sc_H2 HD2 HEP healthy Yes
CTACGTCAGGACATTA 17477 3194 sc_H2 HD2 HEP healthy Yes
CTACGTCCACGAAAGC 17772 3962 sc_H2 HD2 HEP healthy Yes
CTACGTCGTCCATCCT 17442 2721 sc_H2 HD2 HEP healthy Yes
CTACGTCGTGAAGGCT 16056 1910 sc_H2 HD2 HEP healthy Yes
CTACGTCTCACATACG 17172 2706 sc_H2 HD2 HEP healthy Yes
CTAGAGTAGGGTTCCC 16345 2451 sc_H2 HD2 HEP healthy Yes
CTAGAGTAGTCCGGTC 16425 2645 sc_H2 HD2 HEP healthy Yes
CTAGAGTAGTGGGATC 14720 1490 sc_H2 HD2 HEP healthy No
CTAGAGTCAATCGAAA 16244 2833 sc_H2 HD2 HEP healthy Yes
CTAGAGTCAGCTGTAT 17601 2967 sc_H2 HD2 HEP healthy Yes
CTAGAGTCATCCCACT 14625 1622 sc_H2 HD2 HEP healthy No
CTAGAGTGTCATACTG 16366 2375 sc_H2 HD2 HEP healthy Yes
CTAGAGTTCTTGCAAG 16097 2090 sc_H2 HD2 HEP healthy Yes
CTAGCCTAGGAGTTGC 16830 2355 sc_H2 HD2 HEP healthy Yes
CTAGCCTGTACCATCA 16304 2565 sc_H2 HD2 HEP healthy Yes
CTAGCCTGTGGCTCCA 17581 3580 sc_H2 HD2 HEP healthy Yes
CTAGCCTTCAATAAGG 16166 2229 sc_H2 HD2 HEP healthy Yes
CTAGTGACAAGCCATT 15361 1774 sc_H2 HD2 HEP healthy Yes
CTAGTGACAAGCCTAT 17303 3621 sc_H2 HD2 HEP healthy Yes
CTAGTGACATACGCTA 15878 1837 sc_H2 HD2 HEP healthy Yes
CTAGTGAGTACAGACG 17345 2772 sc_H2 HD2 HEP healthy No
CTAGTGAGTAGCGTCC 17856 3479 sc_H2 HD2 HEP healthy Yes
CTAGTGAGTCTAAAGA 17707 3091 sc_H2 HD2 HEP healthy Yes
CTAGTGAGTGCGAAAC 17672 3498 sc_H2 HD2 HEP healthy Yes
CTAGTGAGTGTAATGA 17613 2905 sc_H2 HD2 HEP healthy Yes
CTCACACAGGGTCGAT 17449 2661 sc_H2 HD2 HEP healthy Yes
CTCACACCAGGTGGAT 14705 1646 sc_H2 HD2 HEP healthy No
CTCACACGTATCTGCA 17730 3430 sc_H2 HD2 HEP healthy No
CTCACACGTCTCCACT 15944 2161 sc_H2 HD2 HEP healthy Yes
CTCAGAAAGAGGTTGC 17640 3415 sc_H2 HD2 HEP healthy Yes
CTCAGAAAGCAGCCTC 17582 2893 sc_H2 HD2 HEP healthy Yes
CTCAGAACAAGGACTG 14863 1746 sc_H2 HD2 HEP healthy Yes
CTCAGAACACATCCAA 17085 2707 sc_H2 HD2 HEP healthy Yes
CTCAGAAGTTTGTTTC 17515 2966 sc_H2 HD2 HEP healthy Yes
CTCAGAATCAATCTCT 14679 1442 sc_H2 HD2 HEP healthy No
CTCATTAAGAAACCGC 17629 3360 sc_H2 HD2 HEP healthy Yes
CTCATTAAGGGCACTA 17787 3327 sc_H2 HD2 HEP healthy Yes
CTCATTAAGGGTTCCC 16215 2295 sc_H2 HD2 HEP healthy Yes
CTCATTAAGTACGCGA 16866 2678 sc_H2 HD2 HEP healthy Yes
CTCATTACAATAGCGG 17462 2738 sc_H2 HD2 HEP healthy Yes
CTCATTACAGGATCGA 17481 2817 sc_H2 HD2 HEP healthy Yes
CTCATTAGTTAGTGGG 17532 2921 sc_H2 HD2 HEP healthy Yes
CTCATTAGTTTGTTTC 17533 3319 sc_H2 HD2 HEP healthy Yes
CTCATTATCATCGGAT 17498 3012 sc_H2 HD2 HEP healthy Yes
CTCATTATCCTAGAAC 17318 2692 sc_H2 HD2 HEP healthy Yes
CTCCTAGAGAGAACAG 16195 1875 sc_H2 HD2 HEP healthy No
CTCCTAGAGCGTGAGT 14853 1615 sc_H2 HD2 HEP healthy No
CTCCTAGAGTCATCCA 17416 2755 sc_H2 HD2 HEP healthy Yes
CTCCTAGCAAACCCAT 15839 1953 sc_H2 HD2 HEP healthy Yes
CTCCTAGCAATAACGA 17230 2656 sc_H2 HD2 HEP healthy Yes
CTCCTAGCAGCGTAAG 16469 2191 sc_H2 HD2 HEP healthy Yes
CTCCTAGCAGGGTACA 17477 3319 sc_H2 HD2 HEP healthy Yes
CTCCTAGCAGGTCGTC 16560 2387 sc_H2 HD2 HEP healthy Yes
CTCCTAGGTCTCCCTA 17580 3042 sc_H2 HD2 HEP healthy Yes
CTCCTAGTCCTCCTAG 16716 2561 sc_H2 HD2 HEP healthy Yes
CTCCTAGTCGCGTTTC 17234 2533 sc_H2 HD2 HEP healthy Yes
CTCCTAGTCTGAAAGA 17090 2457 sc_H2 HD2 HEP healthy No
CTCGAAAAGGGTTCCC 17525 2959 sc_H2 HD2 HEP healthy No
CTCGAAACACATGTGT 17935 3492 sc_H2 HD2 HEP healthy Yes
CTCGAAACAGATTGCT 15892 1882 sc_H2 HD2 HEP healthy Yes
CTCGAAACATCCAACA 15274 1550 sc_H2 HD2 HEP healthy No
CTCGAAATCAAACCGT 16652 1714 sc_H2 HD2 HEP healthy Yes
CTCGAGGAGCACACAG 16766 2809 sc_H2 HD2 HEP healthy Yes
CTCGAGGAGGCAAAGA 17084 2415 sc_H2 HD2 HEP healthy Yes
CTCGAGGAGGTGATTA 17406 2982 sc_H2 HD2 HEP healthy Yes
CTCGAGGCATTGGCGC 17105 3220 sc_H2 HD2 HEP healthy No
CTCGAGGTCAACACAC 17069 2757 sc_H2 HD2 HEP healthy Yes
CTCGAGGTCATGTCTT 15087 1872 sc_H2 HD2 HEP healthy Yes
CTCGGAGGTCATCCCT 17637 3489 sc_H2 HD2 HEP healthy Yes
CTCGGAGTCTACTTAC 16277 2224 sc_H2 HD2 HEP healthy Yes
CTCGGAGTCTTCCTTC 17743 3131 sc_H2 HD2 HEP healthy Yes
CTCGGGAAGCACACAG 17620 3415 sc_H2 HD2 HEP healthy Yes
CTCGGGAAGGAATGGA 17523 2805 sc_H2 HD2 HEP healthy Yes
CTCGGGAAGGATCGCA 17465 2829 sc_H2 HD2 HEP healthy Yes
CTCGGGAAGTAAGTAC 17893 3295 sc_H2 HD2 HEP healthy Yes
CTCGGGAAGTTAGGTA 17392 2712 sc_H2 HD2 HEP healthy Yes
CTCGGGACAGCCACCA 16189 2193 sc_H2 HD2 HEP healthy Yes
CTCGGGACAGCTTAAC 17472 3057 sc_H2 HD2 HEP healthy Yes
CTCGGGACAGGGATTG 17597 2872 sc_H2 HD2 HEP healthy Yes
CTCGGGACATACGCCG 14705 1717 sc_H2 HD2 HEP healthy No
CTCGGGACATTAGCCA 15751 1910 sc_H2 HD2 HEP healthy Yes
CTCGGGAGTAGAAAGG 17812 3689 sc_H2 HD2 HEP healthy Yes
CTCGGGAGTAGGAGTC 17747 3267 sc_H2 HD2 HEP healthy Yes
CTCGGGAGTCAATGTC 16165 2180 sc_H2 HD2 HEP healthy Yes
CTCGGGAGTCCATGAT 16177 2192 sc_H2 HD2 HEP healthy Yes
CTCGGGAGTCCGAGTC 16287 2248 sc_H2 HD2 HEP healthy Yes
CTCGGGAGTGGACGAT 14788 1553 sc_H2 HD2 HEP healthy No
CTCGGGAGTTACGTCA 17824 3044 sc_H2 HD2 HEP healthy No
CTCGGGATCATCATTC 16644 2557 sc_H2 HD2 HEP healthy Yes
CTCGGGATCCACGCAG 16357 2085 sc_H2 HD2 HEP healthy Yes
CTCGGGATCTGTCCGT 16190 2221 sc_H2 HD2 HEP healthy Yes
CTCGTACAGCTCCTCT 17692 3414 sc_H2 HD2 HEP healthy Yes
CTCGTACAGGCTATCT 17568 2962 sc_H2 HD2 HEP healthy Yes
CTCGTACCAAGTTGTC 17448 2734 sc_H2 HD2 HEP healthy Yes
CTCGTACGTCCGTCAG 15844 2016 sc_H2 HD2 HEP healthy Yes
CTCGTCAAGAAGGTTT 17226 2866 sc_H2 HD2 HEP healthy Yes
CTCGTCAAGGCTCAGA 14976 1602 sc_H2 HD2 HEP healthy No
CTCGTCAAGTCAAGGC 17800 3305 sc_H2 HD2 HEP healthy Yes
CTCGTCAGTAAAGGAG 15435 1754 sc_H2 HD2 HEP healthy Yes
CTCGTCATCAACACGT 16373 2272 sc_H2 HD2 HEP healthy Yes
CTCGTCATCTCGATGA 16463 2685 sc_H2 HD2 HEP healthy Yes
CTCTAATAGAGCTGCA 16223 2182 sc_H2 HD2 HEP healthy Yes
CTCTAATAGAGTCGGT 17401 2980 sc_H2 HD2 HEP healthy Yes
CTCTAATCACAAGTAA 16809 2730 sc_H2 HD2 HEP healthy Yes
CTCTAATGTCTCTTAT 16501 2286 sc_H2 HD2 HEP healthy No
CTCTAATGTGACTCAT 14188 1160 sc_H2 HD2 HEP healthy No
CTCTAATTCATGTCTT 17201 2622 sc_H2 HD2 HEP healthy Yes
CTCTAATTCCCGACTT 16242 1895 sc_H2 HD2 HEP healthy Yes
CTCTAATTCGAGGTAG 17562 2988 sc_H2 HD2 HEP healthy Yes
CTCTACGCATCCCACT 15614 1540 sc_H2 HD2 HEP healthy No
CTCTACGGTCACAAGG 17714 3492 sc_H2 HD2 HEP healthy Yes
CTCTGGTAGGGCTTCC 17598 2994 sc_H2 HD2 HEP healthy Yes
CTCTGGTCAAACTGCT 16362 2141 sc_H2 HD2 HEP healthy Yes
CTCTGGTCAGAAGCAC 17656 3096 sc_H2 HD2 HEP healthy Yes
CTCTGGTCAGGTGGAT 16106 2038 sc_H2 HD2 HEP healthy Yes
CTCTGGTCAGTAACGG 16564 2430 sc_H2 HD2 HEP healthy Yes
CTCTGGTCATATACCG 16382 2482 sc_H2 HD2 HEP healthy Yes
CTCTGGTGTATCGCAT 17553 3247 sc_H2 HD2 HEP healthy Yes
CTCTGGTGTGTTAAGA 16287 2051 sc_H2 HD2 HEP healthy Yes
CTCTGGTTCCAGTATG 17804 3320 sc_H2 HD2 HEP healthy Yes
CTCTGGTTCGTACGGC 15829 2673 sc_H2 HD2 HEP healthy Yes
CTGAAACAGAAGGTGA 17688 3533 sc_H2 HD2 HEP healthy Yes
CTGAAACAGCGTTTAC 17631 3523 sc_H2 HD2 HEP healthy Yes
CTGAAACCATGCGCAC 17456 3033 sc_H2 HD2 HEP healthy Yes
CTGAAACGTAAAGTCA 17161 2916 sc_H2 HD2 HEP healthy Yes
CTGAAACGTACACCGC 16725 2341 sc_H2 HD2 HEP healthy Yes
CTGAAACGTGTTTGGT 16559 2359 sc_H2 HD2 HEP healthy Yes
CTGAAACGTTCAGTAC 14810 1885 sc_H2 HD2 HEP healthy Yes
CTGAAGTAGCTGCAAG 15963 2291 sc_H2 HD2 HEP healthy Yes
CTGAAGTAGGATGGAA 17436 2934 sc_H2 HD2 HEP healthy Yes
CTGAAGTCACCTCGTT 17415 3065 sc_H2 HD2 HEP healthy Yes
CTGAAGTCACTAGTAC 16408 2224 sc_H2 HD2 HEP healthy Yes
CTGAAGTCATATACCG 16264 2748 sc_H2 HD2 HEP healthy Yes
CTGAAGTGTAGCTTGT 17565 2704 sc_H2 HD2 HEP healthy Yes
CTGAAGTGTCCTAGCG 15871 2262 sc_H2 HD2 HEP healthy Yes
CTGAAGTGTGGTAACG 15023 1615 sc_H2 HD2 HEP healthy No
CTGATAGAGAAGCCCA 17750 2917 sc_H2 HD2 HEP healthy No
CTGATAGAGCCGCCTA 16730 2599 sc_H2 HD2 HEP healthy Yes
CTGATAGAGTGGAGTC 15059 1783 sc_H2 HD2 HEP healthy No
CTGATAGGTAACGACG 16265 2103 sc_H2 HD2 HEP healthy Yes
CTGATAGGTGTTTGTG 17493 3140 sc_H2 HD2 HEP healthy Yes
CTGATAGTCCTTGCCA 15351 1656 sc_H2 HD2 HEP healthy No
CTGATCCAGATGTGTA 15777 2015 sc_H2 HD2 HEP healthy Yes
CTGATCCAGCGAAGGG 16045 1896 sc_H2 HD2 HEP healthy Yes
CTGATCCAGGATGGAA 15749 1958 sc_H2 HD2 HEP healthy Yes
CTGATCCAGGGATCTG 15197 1780 sc_H2 HD2 HEP healthy Yes
CTGATCCCACCCAGTG 17402 2877 sc_H2 HD2 HEP healthy Yes
CTGATCCCACGTCTCT 16183 2235 sc_H2 HD2 HEP healthy Yes
CTGATCCCAGGACGTA 17260 2699 sc_H2 HD2 HEP healthy Yes
CTGATCCCAGGGTACA 16437 2531 sc_H2 HD2 HEP healthy Yes
CTGATCCGTGGTTTCA 17613 3045 sc_H2 HD2 HEP healthy Yes
CTGATCCTCACCCGAG 17582 3155 sc_H2 HD2 HEP healthy Yes
CTGATCCTCTCGATGA 17313 2669 sc_H2 HD2 HEP healthy Yes
CTGCCTAAGACAATAC 17204 2863 sc_H2 HD2 HEP healthy Yes
CTGCCTAAGACAGACC 15311 1684 sc_H2 HD2 HEP healthy Yes
CTGCCTACAACTGCTA 17759 2941 sc_H2 HD2 HEP healthy Yes
CTGCCTATCTTTACAC 17693 3269 sc_H2 HD2 HEP healthy Yes
CTGCGGAAGATGTGGC 16605 2554 sc_H2 HD2 HEP healthy Yes
CTGCGGAAGTCGTACT 15683 1675 sc_H2 HD2 HEP healthy Yes
CTGCGGACAAGCGCTC 17716 3208 sc_H2 HD2 HEP healthy Yes
CTGCGGAGTGCCTGGT 17596 2997 sc_H2 HD2 HEP healthy Yes
CTGCGGATCGGATGTT 17684 3487 sc_H2 HD2 HEP healthy No
CTGCTGTAGACACGAC 16166 1809 sc_H2 HD2 HEP healthy Yes
CTGCTGTAGCAATCTC 17320 2483 sc_H2 HD2 HEP healthy No
CTGCTGTAGCGGCTTC 16367 2605 sc_H2 HD2 HEP healthy No
CTGCTGTAGTCAAGGC 16187 2314 sc_H2 HD2 HEP healthy Yes
CTGCTGTCAAGCCTAT1 17470 3091 sc_H2 HD2 HEP healthy Yes
CTGCTGTCAATAGAGT 16558 2417 sc_H2 HD2 HEP healthy Yes
CTGCTGTCAGCGTAAG 15070 1829 sc_H2 HD2 HEP healthy Yes
CTGCTGTGTTAAGAAC 16666 3212 sc_H2 HD2 HEP healthy Yes
CTGCTGTTCTCTGCTG 16456 2229 sc_H2 HD2 HEP healthy Yes
CTGCTGTTCTGATTCT 16028 2225 sc_H2 HD2 HEP healthy Yes
CTGGTCTAGATCTGAA 16302 2226 sc_H2 HD2 HEP healthy Yes
CTGGTCTAGGTGGGTT 17299 2630 sc_H2 HD2 HEP healthy Yes
CTGGTCTAGTGCGTGA 17441 2832 sc_H2 HD2 HEP healthy Yes
CTGGTCTAGTTCGCGC 15971 2002 sc_H2 HD2 HEP healthy Yes
CTGGTCTCACCATGTA 15754 1890 sc_H2 HD2 HEP healthy Yes
CTGGTCTCACTTAAGC 16205 1778 sc_H2 HD2 HEP healthy Yes
CTGGTCTCAGATAATG 16706 3034 sc_H2 HD2 HEP healthy Yes
CTGGTCTGTCCTGCTT 17548 3141 sc_H2 HD2 HEP healthy Yes
CTGGTCTGTGGCAAAC 16600 2626 sc_H2 HD2 HEP healthy Yes
CTGTGCTAGAAGCCCA 16154 2355 sc_H2 HD2 HEP healthy Yes
CTGTGCTAGGTGCTAG 17550 3187 sc_H2 HD2 HEP healthy Yes
CTGTGCTCACCAGGCT 17492 3120 sc_H2 HD2 HEP healthy Yes
CTGTGCTCAGCGAACA 17606 3004 sc_H2 HD2 HEP healthy Yes
CTGTGCTTCACGGTTA 14558 1685 sc_H2 HD2 HEP healthy No
CTGTTTACACGAGAGT 16037 2272 sc_H2 HD2 HEP healthy No
CTGTTTATCACTCTTA 16579 2031 sc_H2 HD2 HEP healthy Yes
CTGTTTATCATTATCC 17550 2994 sc_H2 HD2 HEP healthy Yes
CTTAACTAGCTCCTCT 17396 2806 sc_H2 HD2 HEP healthy Yes
CTTAACTGTACTCAAC 17872 3296 sc_H2 HD2 HEP healthy Yes
CTTAACTGTCAGCTAT 17164 2617 sc_H2 HD2 HEP healthy Yes
CTTAACTGTGCACTTA 17534 2916 sc_H2 HD2 HEP healthy Yes
CTTACCGCAAACCCAT 16573 3111 sc_H2 HD2 HEP healthy Yes
CTTACCGCAAGCGAGT 16284 2119 sc_H2 HD2 HEP healthy Yes
CTTACCGGTACCCAAT 17660 3438 sc_H2 HD2 HEP healthy No
CTTACCGTCCATTCTA 17647 4689 sc_H2 HD2 HEP healthy Yes
CTTAGGAAGATACACA 16727 2985 sc_H2 HD2 HEP healthy Yes
CTTAGGAAGATCTGCT 16731 2725 sc_H2 HD2 HEP healthy Yes
CTTAGGAAGCTCAACT 17275 2667 sc_H2 HD2 HEP healthy No
CTTAGGAGTCGACTAT 17676 3483 sc_H2 HD2 HEP healthy Yes
CTTAGGATCGGCTTGG 17338 2557 sc_H2 HD2 HEP healthy Yes
CTTCTCTAGAGGTTGC 14609 1663 sc_H2 HD2 HEP healthy No
CTTCTCTAGCTTATCG 17658 3420 sc_H2 HD2 HEP healthy Yes
CTTCTCTAGTTACCCA 16851 2829 sc_H2 HD2 HEP healthy Yes
CTTCTCTCATGGTTGT 17121 2715 sc_H2 HD2 HEP healthy Yes
CTTCTCTTCCACTCCA 16290 2436 sc_H2 HD2 HEP healthy Yes
CTTCTCTTCCCATTTA 15941 1868 sc_H2 HD2 HEP healthy Yes
CTTCTCTTCGCATGGC 17397 3128 sc_H2 HD2 HEP healthy Yes
CTTGGCTAGCGCCTTG 15207 1600 sc_H2 HD2 HEP healthy No
CTTGGCTGTGTTGAGG 14768 1651 sc_H2 HD2 HEP healthy No
CTTTGCGAGAGTACCG 16075 2124 sc_H2 HD2 HEP healthy Yes
CTTTGCGAGGTCATCT 16745 2342 sc_H2 HD2 HEP healthy Yes
CTTTGCGAGGTGGGTT 17324 2602 sc_H2 HD2 HEP healthy Yes
CTTTGCGAGTGCGATG 17478 3294 sc_H2 HD2 HEP healthy Yes
CTTTGCGCAGACGTAG 13813 1249 sc_H2 HD2 HEP healthy No
CTTTGCGCATAGACTC 16608 2099 sc_H2 HD2 HEP healthy Yes
CTTTGCGGTCTAACGT 16054 1751 sc_H2 HD2 HEP healthy Yes
GAAACTCAGTTCGCAT 17619 2909 sc_H2 HD2 HEP healthy Yes
GAAACTCAGTTGAGTA 17720 3749 sc_H2 HD2 HEP healthy Yes
GAAACTCCAAGTCTGT 17621 3011 sc_H2 HD2 HEP healthy Yes
GAAACTCTCAGTCCCT 17554 3112 sc_H2 HD2 HEP healthy Yes
GAAACTCTCCTGTAGA 17407 3337 sc_H2 HD2 HEP healthy Yes
GAAATGAAGAAGGCCT 14316 1817 sc_H2 HD2 HEP healthy No
GAAATGAAGCTGATAA 17622 3269 sc_H2 HD2 HEP healthy Yes
GAAATGAAGCTGTCTA 17509 3175 sc_H2 HD2 HEP healthy Yes
GAAATGACACAGCGTC 17513 2820 sc_H2 HD2 HEP healthy Yes
GAAATGACACCTTGTC 17333 2753 sc_H2 HD2 HEP healthy Yes
GAAATGACAGTGGAGT 16448 2375 sc_H2 HD2 HEP healthy Yes
GAAATGAGTTGATTGC 17528 2907 sc_H2 HD2 HEP healthy Yes
GAAATGAGTTGTGGCC 15358 1754 sc_H2 HD2 HEP healthy Yes
GAAATGATCAACACTG 17858 4476 sc_H2 HD2 HEP healthy Yes
GAAATGATCATTGCGA 16234 2128 sc_H2 HD2 HEP healthy Yes
GAAATGATCGCCAAAT 16764 2658 sc_H2 HD2 HEP healthy Yes
GAAATGATCTCCAGGG 16237 2185 sc_H2 HD2 HEP healthy Yes
GAAATGATCTCGGACG 16592 2307 sc_H2 HD2 HEP healthy Yes
GAACATCAGATCTGCT 15771 2417 sc_H2 HD2 HEP healthy Yes
GAACATCAGTGTGGCA 15685 1895 sc_H2 HD2 HEP healthy No
GAACATCCACCTCGTT 17569 3057 sc_H2 HD2 HEP healthy Yes
GAACATCCATGGTCTA 16278 2306 sc_H2 HD2 HEP healthy Yes
GAACATCGTCAAACTC 17607 2939 sc_H2 HD2 HEP healthy Yes
GAACATCGTCTGCAAT 15975 2037 sc_H2 HD2 HEP healthy Yes
GAACATCTCCGTAGGC 16946 3041 sc_H2 HD2 HEP healthy Yes
GAACCTACAGGTCTCG 13891 1246 sc_H2 HD2 HEP healthy No
GAACCTATCTCAAGTG 17762 3497 sc_H2 HD2 HEP healthy Yes
GAACGGACAAACGCGA 16107 2395 sc_H2 HD2 HEP healthy Yes
GAACGGACAATGCCAT 13729 1316 sc_H2 HD2 HEP healthy No
GAACGGACACCTGGTG 17466 3261 sc_H2 HD2 HEP healthy Yes
GAACGGACATCGGACC 17749 3192 sc_H2 HD2 HEP healthy No
GAACGGAGTGCAGACA 16081 1912 sc_H2 HD2 HEP healthy Yes
GAACGGATCAATAAGG 18007 3339 sc_H2 HD2 HEP healthy Yes
GAAGCAGAGGTTACCT 15607 1470 sc_H2 HD2 HEP healthy No
GAAGCAGAGTCGTTTG 17544 3168 sc_H2 HD2 HEP healthy Yes
GAAGCAGAGTGTACGG 17335 2533 sc_H2 HD2 HEP healthy Yes
GAAGCAGCAGCATACT 15553 1808 sc_H2 HD2 HEP healthy Yes
GAATAAGAGGGTGTTG 16327 2444 sc_H2 HD2 HEP healthy Yes
GAATAAGAGTGGTCCC 16007 2122 sc_H2 HD2 HEP healthy Yes
GAATAAGCAGTATGCT 17489 3249 sc_H2 HD2 HEP healthy Yes
GAATAAGGTCCGTGAC 17561 2969 sc_H2 HD2 HEP healthy Yes
GAATAAGTCAACGCTA 16307 2065 sc_H2 HD2 HEP healthy No
GAATAAGTCCCTAACC 16689 2796 sc_H2 HD2 HEP healthy Yes
GAATAAGTCCTCTAGC 17510 2893 sc_H2 HD2 HEP healthy Yes
GAATGAAAGATACACA 14697 1493 sc_H2 HD2 HEP healthy No
GAATGAAAGCCCAATT 16588 2404 sc_H2 HD2 HEP healthy No
GAATGAAAGCGTTGCC 16426 2357 sc_H2 HD2 HEP healthy Yes
GAATGAACACACCGAC 17508 3029 sc_H2 HD2 HEP healthy Yes
GAATGAACATACAGCT 17264 2867 sc_H2 HD2 HEP healthy Yes
GAATGAAGTGACGGTA 16378 2431 sc_H2 HD2 HEP healthy No
GAATGAAGTTGGACCC 17478 3068 sc_H2 HD2 HEP healthy Yes
GAATGAATCAACCATG 17307 2621 sc_H2 HD2 HEP healthy Yes
GAATGAATCCGCAGTG 15339 2298 sc_H2 HD2 HEP healthy Yes
GAATGAATCGGCGCAT 17560 2796 sc_H2 HD2 HEP healthy Yes
GACACGCAGGAGCGAG 16372 2414 sc_H2 HD2 HEP healthy Yes
GACACGCCAATTCCTT 17826 3513 sc_H2 HD2 HEP healthy Yes
GACACGCGTTATGCGT 17109 2680 sc_H2 HD2 HEP healthy Yes
GACACGCGTTCGTTGA 16554 2468 sc_H2 HD2 HEP healthy Yes
GACACGCGTTGAACTC 17523 3133 sc_H2 HD2 HEP healthy Yes
GACACGCTCCTTAATC 17469 2771 sc_H2 HD2 HEP healthy Yes
GACAGAGGTTCCACAA 15853 1995 sc_H2 HD2 HEP healthy Yes
GACAGAGTCCAAACAC 17148 3081 sc_H2 HD2 HEP healthy Yes
GACCAATAGAGGTTAT 17715 3260 sc_H2 HD2 HEP healthy Yes
GACCAATCACCCAGTG 16433 2430 sc_H2 HD2 HEP healthy Yes
GACCAATCAGGGCATA 17525 3222 sc_H2 HD2 HEP healthy Yes
GACCAATCATAACCTG 17223 2842 sc_H2 HD2 HEP healthy Yes
GACCAATGTGTGACCC 15651 1895 sc_H2 HD2 HEP healthy Yes
GACCTGGAGCTGCAAG 14960 1732 sc_H2 HD2 HEP healthy No
GACCTGGAGGCTCTTA 18157 5248 sc_H2 HD2 HEP healthy Yes
GACCTGGCAAGCTGTT 16414 2387 sc_H2 HD2 HEP healthy Yes
GACCTGGCAAGGACAC 17497 3063 sc_H2 HD2 HEP healthy Yes
GACCTGGCAGCCAGAA 17614 2867 sc_H2 HD2 HEP healthy Yes
GACCTGGGTTAAGAAC 17345 2968 sc_H2 HD2 HEP healthy No
GACCTGGTCTATCCTA 17641 3382 sc_H2 HD2 HEP healthy Yes
GACCTGGTCTTACCGC 16733 2774 sc_H2 HD2 HEP healthy No
GACGCGTAGAGTAATC 17603 3174 sc_H2 HD2 HEP healthy Yes
GACGCGTCACATTCGA 15650 1732 sc_H2 HD2 HEP healthy No
GACGCGTCAGCTGTGC 16432 2261 sc_H2 HD2 HEP healthy Yes
GACGCGTGTACGCACC 17857 3122 sc_H2 HD2 HEP healthy Yes
GACGCGTGTGAAATCA 16717 2326 sc_H2 HD2 HEP healthy Yes
GACGCGTGTGATGATA 17876 3235 sc_H2 HD2 HEP healthy Yes
GACGCGTGTGCGATAG 16454 2437 sc_H2 HD2 HEP healthy Yes
GACGCGTGTTAAGTAG 17504 2858 sc_H2 HD2 HEP healthy Yes
GACGCGTTCCGGGTGT 17613 3149 sc_H2 HD2 HEP healthy Yes
GACGGCTAGTCTCAAC 16349 2496 sc_H2 HD2 HEP healthy Yes
GACGGCTCAGTGGGAT 16495 3087 sc_H2 HD2 HEP healthy Yes
GACGGCTCATATACCG 16276 2294 sc_H2 HD2 HEP healthy Yes
GACGGCTCATGTAGTC 17851 3117 sc_H2 HD2 HEP healthy Yes
GACGGCTGTCCAAGTT 16276 2473 sc_H2 HD2 HEP healthy Yes
GACGGCTTCGTTGCCT 14304 1843 sc_H2 HD2 HEP healthy No
GACGTGCAGTACGCGA 15536 1795 sc_H2 HD2 HEP healthy No
GACGTGCAGTTATCGC 14571 1698 sc_H2 HD2 HEP healthy No
GACGTGCCACACGCTG 17566 2859 sc_H2 HD2 HEP healthy Yes
GACGTGCTCCAGGGCT 16443 2156 sc_H2 HD2 HEP healthy Yes
GACGTGCTCTCTGAGA 17654 3492 sc_H2 HD2 HEP healthy Yes
GACGTTAAGCCTATGT 17313 2857 sc_H2 HD2 HEP healthy Yes
GACGTTAAGCGATCCC 16170 2354 sc_H2 HD2 HEP healthy Yes
GACGTTACAGCGTCCA 16584 2602 sc_H2 HD2 HEP healthy Yes
GACGTTAGTATGCTTG 16187 1841 sc_H2 HD2 HEP healthy Yes
GACGTTATCACCGTAA 15549 1659 sc_H2 HD2 HEP healthy Yes
GACGTTATCAGTGCAT 16567 2422 sc_H2 HD2 HEP healthy Yes
GACGTTATCGGCGCAT 17996 3130 sc_H2 HD2 HEP healthy No
GACGTTATCTTGTACT 15986 1772 sc_H2 HD2 HEP healthy Yes
GACTAACAGAAGATTC 16681 2833 sc_H2 HD2 HEP healthy No
GACTAACTCCTATGTT 17585 3152 sc_H2 HD2 HEP healthy Yes
GACTACAAGCTCAACT 17488 3152 sc_H2 HD2 HEP healthy Yes
GACTACAAGGACAGCT 17554 3317 sc_H2 HD2 HEP healthy Yes
GACTACACACGGCCAT 16639 2289 sc_H2 HD2 HEP healthy Yes
GACTACACAGGTCCAC 16699 2483 sc_H2 HD2 HEP healthy Yes
GACTACACATCCCACT 17922 3640 sc_H2 HD2 HEP healthy No
GACTACAGTAAACCTC 17552 3047 sc_H2 HD2 HEP healthy Yes
GACTACAGTGCTGTAT 13671 1334 sc_H2 HD2 HEP healthy No
GACTACAGTTATGCGT 17482 2925 sc_H2 HD2 HEP healthy Yes
GACTACATCAACGGGA 16725 2389 sc_H2 HD2 HEP healthy Yes
GACTGCGAGACACGAC 17014 2844 sc_H2 HD2 HEP healthy Yes
GACTGCGCACGGTGTC 17508 2951 sc_H2 HD2 HEP healthy Yes
GACTGCGGTAACGTTC 16622 2559 sc_H2 HD2 HEP healthy No
GACTGCGTCGCGGATC 16686 2430 sc_H2 HD2 HEP healthy Yes
GACTGCGTCTTCAACT 15620 1760 sc_H2 HD2 HEP healthy Yes
GAGCAGAAGAAGATTC 17437 3037 sc_H2 HD2 HEP healthy Yes
GAGCAGACACCCTATC 17510 3045 sc_H2 HD2 HEP healthy Yes
GAGCAGACACTGAAGG 17687 2952 sc_H2 HD2 HEP healthy Yes
GAGCAGAGTACATGTC 15544 1633 sc_H2 HD2 HEP healthy No
GAGCAGATCATCTGTT 17324 3188 sc_H2 HD2 HEP healthy Yes
GAGCAGATCCTAGAAC 17883 3480 sc_H2 HD2 HEP healthy Yes
GAGCAGATCCTTGCCA1 16036 2386 sc_H2 HD2 HEP healthy Yes
GAGCAGATCGGACAAG 16000 2243 sc_H2 HD2 HEP healthy Yes
GAGGTGAAGCTCTCGG 16165 2436 sc_H2 HD2 HEP healthy Yes
GAGGTGAGTAGCTTGT 17474 3004 sc_H2 HD2 HEP healthy Yes
GAGGTGAGTGTCTGAT 16247 2204 sc_H2 HD2 HEP healthy Yes
GAGGTGAGTTCAGGCC 14596 1649 sc_H2 HD2 HEP healthy No
GAGGTGAGTTGCGCAC 17578 3105 sc_H2 HD2 HEP healthy Yes
GAGGTGATCACTCTTA 17333 2709 sc_H2 HD2 HEP healthy Yes
GAGGTGATCCAGTATG 17521 2992 sc_H2 HD2 HEP healthy No
GAGGTGATCCTAGTGA 16615 2640 sc_H2 HD2 HEP healthy Yes
GAGTCCGAGAAACCGC 14955 1627 sc_H2 HD2 HEP healthy No
GAGTCCGAGAGCTTCT 17378 3235 sc_H2 HD2 HEP healthy Yes
GAGTCCGCAATGGTCT 16073 2189 sc_H2 HD2 HEP healthy Yes
GAGTCCGGTACGCTGC 17491 2767 sc_H2 HD2 HEP healthy Yes
GAGTCCGGTCACCCAG 17159 3178 sc_H2 HD2 HEP healthy Yes
GAGTCCGTCCTATGTT 13766 1403 sc_H2 HD2 HEP healthy No
GAGTCCGTCGATGAGG 15940 1908 sc_H2 HD2 HEP healthy Yes
GAGTCCGTCGGCCGAT 13731 1273 sc_H2 HD2 HEP healthy No
GATCAGTAGGGTGTTG 17779 3098 sc_H2 HD2 HEP healthy Yes
GATCAGTCAATCCGAT 17547 3397 sc_H2 HD2 HEP healthy Yes
GATCAGTCACACAGAG 16048 2181 sc_H2 HD2 HEP healthy Yes
GATCAGTGTTCGTTGA 16406 2421 sc_H2 HD2 HEP healthy Yes
GATCAGTTCCGAGCCA 16010 2036 sc_H2 HD2 HEP healthy Yes
GATCGATAGATGCCTT 17296 3093 sc_H2 HD2 HEP healthy No
GATCGATAGGCCCTCA 15704 1928 sc_H2 HD2 HEP healthy No
GATCGATAGTGCCAGA 17179 3254 sc_H2 HD2 HEP healthy Yes
GATCGATAGTGCGATG 15337 1596 sc_H2 HD2 HEP healthy No
GATCGATCAAGTTCTG 16273 2377 sc_H2 HD2 HEP healthy Yes
GATCGATCAATGGAGC 16371 2379 sc_H2 HD2 HEP healthy Yes
GATCGATCACTTCTGC 17357 2903 sc_H2 HD2 HEP healthy Yes
GATCGATGTAGAGCTG 16245 2237 sc_H2 HD2 HEP healthy Yes
GATCGATGTCGGCTCA 16522 2941 sc_H2 HD2 HEP healthy Yes
GATCGATGTTCGGGCT 17147 3085 sc_H2 HD2 HEP healthy Yes
GATCGCGCAGCCTTTC 17570 3048 sc_H2 HD2 HEP healthy Yes
GATCGTAAGAAGATTC 17647 3423 sc_H2 HD2 HEP healthy Yes
GATCGTAAGACCTTTG 14750 1592 sc_H2 HD2 HEP healthy No
GATCGTACACGAAACG 15345 1866 sc_H2 HD2 HEP healthy Yes
GATCGTACACGTCTCT 16460 2476 sc_H2 HD2 HEP healthy Yes
GATCGTAGTAGGACAC 17600 3553 sc_H2 HD2 HEP healthy Yes
GATCGTAGTCCGTCAG 17197 2660 sc_H2 HD2 HEP healthy Yes
GATCGTAGTGTGACCC 16687 2797 sc_H2 HD2 HEP healthy Yes
GATCGTAGTTACCAGT 16569 3008 sc_H2 HD2 HEP healthy Yes
GATCGTATCAACTCTT 14527 1755 sc_H2 HD2 HEP healthy No
GATCGTATCACGGTTA 17144 2853 sc_H2 HD2 HEP healthy Yes
GATCGTATCGGTTCGG 16983 2551 sc_H2 HD2 HEP healthy Yes
GATCTAGAGGCTAGAC 16105 1891 sc_H2 HD2 HEP healthy Yes
GATCTAGCACGGTTTA 17522 3063 sc_H2 HD2 HEP healthy Yes
GATCTAGCAGGGATTG 17840 3417 sc_H2 HD2 HEP healthy No
GATCTAGCAGTAAGCG 17502 2895 sc_H2 HD2 HEP healthy Yes
GATCTAGCATATACGC 17585 2855 sc_H2 HD2 HEP healthy Yes
GATCTAGGTCGGATCC 17521 3018 sc_H2 HD2 HEP healthy Yes
GATCTAGTCCTTGGTC 17656 3282 sc_H2 HD2 HEP healthy Yes
GATCTAGTCGCTAGCG 16395 2844 sc_H2 HD2 HEP healthy Yes
GATCTAGTCTCGCTTG 15360 1818 sc_H2 HD2 HEP healthy Yes
GATGAAAAGTATCTCG 16592 2396 sc_H2 HD2 HEP healthy Yes
GATGAAAGTAAATACG 16349 2220 sc_H2 HD2 HEP healthy Yes
GATGAAAGTCAGAAGC 13528 1342 sc_H2 HD2 HEP healthy No
GATGAAATCCGTACAA 17750 3074 sc_H2 HD2 HEP healthy Yes
GATGAAATCGTTACGA 17573 3026 sc_H2 HD2 HEP healthy Yes
GATGAGGAGCCCTAAT 15991 1791 sc_H2 HD2 HEP healthy Yes
GATGAGGAGCCTATGT 16823 3164 sc_H2 HD2 HEP healthy Yes
GATGAGGCATAACCTG 17356 2717 sc_H2 HD2 HEP healthy No
GATGAGGGTCTAAAGA 15210 1524 sc_H2 HD2 HEP healthy No
GATGAGGGTTACGTCA 17458 2958 sc_H2 HD2 HEP healthy Yes
GATGAGGTCAGGCGAA 17606 3001 sc_H2 HD2 HEP healthy Yes
GATGAGGTCCTATGTT 17787 3161 sc_H2 HD2 HEP healthy Yes
GATGAGGTCGCCAAAT 16505 2664 sc_H2 HD2 HEP healthy Yes
GATGCTAAGAGCTTCT 17555 3051 sc_H2 HD2 HEP healthy Yes
GATGCTAAGTTTCCTT 18056 3362 sc_H2 HD2 HEP healthy Yes
GATGCTACACACTGCG 16236 1713 sc_H2 HD2 HEP healthy Yes
GATGCTACATCCCATC 17420 3255 sc_H2 HD2 HEP healthy Yes
GATGCTACATGCCTAA 15787 1788 sc_H2 HD2 HEP healthy Yes
GATGCTATCGGACAAG 17092 2845 sc_H2 HD2 HEP healthy Yes
GATTCAGAGGTAGCCA 17347 2840 sc_H2 HD2 HEP healthy Yes
GATTCAGCAAGTCATC 17258 2759 sc_H2 HD2 HEP healthy Yes
GATTCAGGTCGCATAT 17564 2703 sc_H2 HD2 HEP healthy Yes
GATTCAGGTCGCTTTC 17799 3451 sc_H2 HD2 HEP healthy Yes
GATTCAGGTCTTCGTC 17015 2716 sc_H2 HD2 HEP healthy Yes
GATTCAGTCCCTTGCA 16034 2007 sc_H2 HD2 HEP healthy Yes
GCAAACTAGATGCCAG 15885 2313 sc_H2 HD2 HEP healthy Yes
GCAAACTAGGTGCTAG 16623 2630 sc_H2 HD2 HEP healthy Yes
GCAAACTAGTGTCTCA 17706 3723 sc_H2 HD2 HEP healthy Yes
GCAAACTAGTTGCAGG 16782 2694 sc_H2 HD2 HEP healthy Yes
GCAAACTAGTTTCCTT 17528 3008 sc_H2 HD2 HEP healthy Yes
GCAAACTCAACTGCTA 17554 2981 sc_H2 HD2 HEP healthy Yes
GCAAACTGTTCGAATC 15832 1999 sc_H2 HD2 HEP healthy Yes
GCAAACTTCATCTGTT 15154 1760 sc_H2 HD2 HEP healthy Yes
GCAAACTTCGTCCGTT 17543 2938 sc_H2 HD2 HEP healthy Yes
GCAAACTTCTACCAGA 17375 3080 sc_H2 HD2 HEP healthy No
GCAAACTTCTCTGTCG 16445 2742 sc_H2 HD2 HEP healthy Yes
GCAATCACACATCCAA 17037 2770 sc_H2 HD2 HEP healthy Yes
GCAATCAGTGCCTGTG 17619 2865 sc_H2 HD2 HEP healthy Yes
GCACATAAGCCGCCTA 16508 2760 sc_H2 HD2 HEP healthy Yes
GCACATAAGTTACGGG 16404 2471 sc_H2 HD2 HEP healthy Yes
GCACATACACCATGTA 17835 3297 sc_H2 HD2 HEP healthy Yes
GCACATACAGACGCAA 17846 3378 sc_H2 HD2 HEP healthy Yes
GCACATACAGGGTATG 17181 2593 sc_H2 HD2 HEP healthy Yes
GCACATACATCGACGC 16269 2430 sc_H2 HD2 HEP healthy Yes
GCACATACATGTTCCC 16330 2389 sc_H2 HD2 HEP healthy Yes
GCACATAGTAGTAGTA 17596 3017 sc_H2 HD2 HEP healthy Yes
GCACATATCCTTTACA 17250 2646 sc_H2 HD2 HEP healthy Yes
GCACTCTAGGAGTACC 18056 4748 sc_H2 HD2 HEP healthy Yes
GCACTCTAGGTAAACT 16552 2787 sc_H2 HD2 HEP healthy Yes
GCACTCTCAATGCCAT 17490 2956 sc_H2 HD2 HEP healthy No
GCACTCTGTCAGATAA 14937 1582 sc_H2 HD2 HEP healthy No
GCACTCTGTCTACCTC 17496 3028 sc_H2 HD2 HEP healthy Yes
GCACTCTTCCAAATGC 17580 3555 sc_H2 HD2 HEP healthy Yes
GCAGCCAAGGGTATCG 17739 3243 sc_H2 HD2 HEP healthy Yes
GCAGCCACACAACTGT 17702 3527 sc_H2 HD2 HEP healthy Yes
GCAGCCAGTCGCGAAA 17300 2762 sc_H2 HD2 HEP healthy Yes
GCAGCCATCATAGCAC 18022 3512 sc_H2 HD2 HEP healthy Yes
GCAGCCATCTTAGAGC 17528 2982 sc_H2 HD2 HEP healthy Yes
GCAGTTAAGCTTTGGT 17287 2890 sc_H2 HD2 HEP healthy No
GCAGTTAGTTAAAGTG 17864 3330 sc_H2 HD2 HEP healthy Yes
GCAGTTATCCGTCATC 15962 1950 sc_H2 HD2 HEP healthy Yes
GCAGTTATCCTCTAGC 15820 1889 sc_H2 HD2 HEP healthy Yes
GCAGTTATCCTTTCTC 17758 3912 sc_H2 HD2 HEP healthy Yes
GCATACAAGAGATGAG 16318 2373 sc_H2 HD2 HEP healthy Yes
GCATACAAGGAGTCTG 17768 3791 sc_H2 HD2 HEP healthy Yes
GCATACAAGGTCGGAT 16789 2630 sc_H2 HD2 HEP healthy Yes
GCATACACAATTCCTT 17540 3008 sc_H2 HD2 HEP healthy Yes
GCATACACAGGCGATA 17606 2810 sc_H2 HD2 HEP healthy Yes
GCATACACATGTAAGA 17363 2723 sc_H2 HD2 HEP healthy Yes
GCATACACATTGAGCT 14053 1394 sc_H2 HD2 HEP healthy No
GCATACAGTAAACGCG 17755 3478 sc_H2 HD2 HEP healthy Yes
GCATACAGTCTCCCTA 16650 2853 sc_H2 HD2 HEP healthy Yes
GCATACATCAACGGGA 16565 2607 sc_H2 HD2 HEP healthy Yes
GCATACATCACCCTCA 17668 3321 sc_H2 HD2 HEP healthy No
GCATACATCATTTGGG 16435 2462 sc_H2 HD2 HEP healthy Yes
GCATGATAGACCCACC 17676 3073 sc_H2 HD2 HEP healthy Yes
GCATGATCAGGGCATA 15924 1537 sc_H2 HD2 HEP healthy Yes
GCATGATGTTATGCGT 17368 2590 sc_H2 HD2 HEP healthy Yes
GCATGATTCCCTAACC 16580 2597 sc_H2 HD2 HEP healthy Yes
GCATGATTCTAGAGTC 15369 1777 sc_H2 HD2 HEP healthy Yes
GCATGCGAGAGCCCAA 17547 2855 sc_H2 HD2 HEP healthy Yes
GCATGCGAGCGCTTAT 17836 3001 sc_H2 HD2 HEP healthy Yes
GCATGCGCACCTTGTC 17210 2925 sc_H2 HD2 HEP healthy No
GCATGCGGTCTACCTC 16217 2487 sc_H2 HD2 HEP healthy Yes
GCATGCGGTCTAGAGG 17560 3247 sc_H2 HD2 HEP healthy No
GCATGCGGTCTGATTG 15559 1724 sc_H2 HD2 HEP healthy Yes
GCATGTAAGACGCTTT 17823 3106 sc_H2 HD2 HEP healthy Yes
GCATGTACAATGGATA 17207 2569 sc_H2 HD2 HEP healthy Yes
GCATGTAGTCTCGTTC 15779 1584 sc_H2 HD2 HEP healthy Yes
GCATGTAGTGGGTATG 16134 2077 sc_H2 HD2 HEP healthy Yes
GCATGTATCAGGCCCA 16317 2010 sc_H2 HD2 HEP healthy Yes
GCATGTATCCAAGCCG 16134 2303 sc_H2 HD2 HEP healthy Yes
GCATGTATCGCCAGCA 16110 2083 sc_H2 HD2 HEP healthy Yes
GCATGTATCGGTGTTA 17445 2699 sc_H2 HD2 HEP healthy Yes
GCCAAATAGGCGCTCT 17507 3249 sc_H2 HD2 HEP healthy Yes
GCCAAATCACAGATTC 16188 2125 sc_H2 HD2 HEP healthy Yes
GCCAAATCAGACGCTC 17715 3126 sc_H2 HD2 HEP healthy Yes
GCCAAATCAGCCTATA 16412 2732 sc_H2 HD2 HEP healthy Yes
GCCAAATGTCGTGGCT 17457 3091 sc_H2 HD2 HEP healthy Yes
GCCAAATGTCTAGAGG 15389 1733 sc_H2 HD2 HEP healthy No
GCCAAATGTGACGCCT 16660 2846 sc_H2 HD2 HEP healthy Yes
GCCAAATTCTTGTACT 15655 1650 sc_H2 HD2 HEP healthy No
GCCTCTAAGATGTTAG 17113 2825 sc_H2 HD2 HEP healthy Yes
GCCTCTAAGCGCCTTG 17121 2783 sc_H2 HD2 HEP healthy Yes
GCCTCTAAGGAGTAGA 17775 3338 sc_H2 HD2 HEP healthy Yes
GCCTCTAAGGATGCGT 16351 2005 sc_H2 HD2 HEP healthy Yes
GCCTCTAGTATTCTCT 15988 1696 sc_H2 HD2 HEP healthy Yes
GCCTCTAGTCCGACGT 17528 3031 sc_H2 HD2 HEP healthy Yes
GCCTCTAGTTAAAGTG 15585 1730 sc_H2 HD2 HEP healthy No
GCCTCTATCAAACGGG 16334 2550 sc_H2 HD2 HEP healthy Yes
GCCTCTATCCGCATAA 17208 2736 sc_H2 HD2 HEP healthy Yes
GCCTCTATCGCCATAA 16466 2480 sc_H2 HD2 HEP healthy No
GCCTCTATCTCTGCTG 17433 2903 sc_H2 HD2 HEP healthy Yes
GCGACCAAGCAGGTCA 17743 3203 sc_H2 HD2 HEP healthy Yes
GCGACCACACAAGTAA 17427 2846 sc_H2 HD2 HEP healthy Yes
GCGACCACACCAGGTC 15280 1779 sc_H2 HD2 HEP healthy Yes
GCGACCACAGCTCCGA 16237 2803 sc_H2 HD2 HEP healthy Yes
GCGACCAGTGTGGTTT 16355 2273 sc_H2 HD2 HEP healthy No
GCGACCATCGTGGGAA 17808 3222 sc_H2 HD2 HEP healthy Yes
GCGAGAAAGGTGATAT 17029 2923 sc_H2 HD2 HEP healthy Yes
GCGAGAACAAAGGTGC 15393 1883 sc_H2 HD2 HEP healthy Yes
GCGAGAACAAGCGCTC 17030 2668 sc_H2 HD2 HEP healthy Yes
GCGAGAATCCGCATAA 17474 2842 sc_H2 HD2 HEP healthy Yes
GCGCAACAGCGCTCCA 17662 3391 sc_H2 HD2 HEP healthy Yes
GCGCAACAGGCGCTCT 17691 3470 sc_H2 HD2 HEP healthy Yes
GCGCAACCACCAGATT 17560 2902 sc_H2 HD2 HEP healthy Yes
GCGCAACCACGAGGTA 17627 3643 sc_H2 HD2 HEP healthy Yes
GCGCAACGTCCGAGTC 17547 3006 sc_H2 HD2 HEP healthy Yes
GCGCAACGTTGGGACA 16483 2709 sc_H2 HD2 HEP healthy Yes
GCGCAACTCCTTTCTC 16410 1743 sc_H2 HD2 HEP healthy Yes
GCGCAGTAGGACGAAA 14981 1506 sc_H2 HD2 HEP healthy No
GCGCAGTCACCTCGGA 15682 1741 sc_H2 HD2 HEP healthy No
GCGCAGTCAGACGCAA 16112 2078 sc_H2 HD2 HEP healthy Yes
GCGCAGTGTCATATCG 17816 3261 sc_H2 HD2 HEP healthy Yes
GCGCAGTTCAAGAAGT 15312 1715 sc_H2 HD2 HEP healthy No
GCGCAGTTCCCACTTG 16368 2208 sc_H2 HD2 HEP healthy Yes
GCGCAGTTCGTTTGCC 17615 3163 sc_H2 HD2 HEP healthy Yes
GCGCAGTTCTCAACTT 17772 3218 sc_H2 HD2 HEP healthy Yes
GCGCAGTTCTCTAGGA 17711 3416 sc_H2 HD2 HEP healthy Yes
GCGCCAAAGCTGCCCA 17726 3229 sc_H2 HD2 HEP healthy Yes
GCGCCAACACTGAAGG 17040 2802 sc_H2 HD2 HEP healthy Yes
GCGCCAACAGGAATCG 13613 1341 sc_H2 HD2 HEP healthy No
GCGCCAAGTACTCTCC 17301 3025 sc_H2 HD2 HEP healthy No
GCGCCAAGTCTAGCGC 15785 2200 sc_H2 HD2 HEP healthy Yes
GCGCCAAGTTGTGGAG 17458 2794 sc_H2 HD2 HEP healthy Yes
GCGCCAATCTAACTTC 14852 1796 sc_H2 HD2 HEP healthy No
GCGCCAATCTCTTGAT 17589 2942 sc_H2 HD2 HEP healthy Yes
GCGCGATAGTCTTGCA 17698 3126 sc_H2 HD2 HEP healthy Yes
GCGCGATGTACGAAAT 17608 3359 sc_H2 HD2 HEP healthy Yes
GCGCGATGTCTGCCAG 17639 3066 sc_H2 HD2 HEP healthy Yes
GCGCGATGTTCCATGA 17830 3185 sc_H2 HD2 HEP healthy Yes
GCGCGATTCAAACGGG 16301 2330 sc_H2 HD2 HEP healthy Yes
GCGGGTTAGCTGGAAC 16078 2138 sc_H2 HD2 HEP healthy Yes
GCGGGTTTCATGGTCA 15239 1719 sc_H2 HD2 HEP healthy No
GCGGGTTTCCGTAGGC 15694 1794 sc_H2 HD2 HEP healthy No
GCTCCTAAGATGTGTA 16488 2285 sc_H2 HD2 HEP healthy Yes
GCTCCTAAGCTGAACG 15397 1732 sc_H2 HD2 HEP healthy No
GCTCCTAAGTACGCGA 16132 2474 sc_H2 HD2 HEP healthy Yes
GCTCCTAAGTAGCGGT 16528 2533 sc_H2 HD2 HEP healthy Yes
GCTCCTAAGTAGGTGC 17954 3992 sc_H2 HD2 HEP healthy Yes
GCTCCTAAGTATCTCG 16365 2459 sc_H2 HD2 HEP healthy Yes
GCTCCTAAGTGAAGAG 16830 2787 sc_H2 HD2 HEP healthy No
GCTCCTACAAGTTAAG 16748 2927 sc_H2 HD2 HEP healthy Yes
GCTCCTACAGTGGAGT 17861 3394 sc_H2 HD2 HEP healthy Yes
GCTCCTAGTAGCTCCG 17437 3269 sc_H2 HD2 HEP healthy Yes
GCTCCTAGTTATGTGC 16309 2350 sc_H2 HD2 HEP healthy Yes
GCTCCTATCCACGACG 17807 3023 sc_H2 HD2 HEP healthy Yes
GCTCTGTAGACTGGGT 17632 3392 sc_H2 HD2 HEP healthy Yes
GCTCTGTCAGTCACTA 17379 2689 sc_H2 HD2 HEP healthy Yes
GCTCTGTGTGCGATAG 16113 2212 sc_H2 HD2 HEP healthy Yes
GCTCTGTTCGCTGATA 17458 3294 sc_H2 HD2 HEP healthy Yes
GCTGCAGGTCCGTCAG 17667 3555 sc_H2 HD2 HEP healthy No
GCTGCAGGTCCTGCTT 17640 3258 sc_H2 HD2 HEP healthy Yes
GCTGCAGGTTCCCTTG 17498 3146 sc_H2 HD2 HEP healthy Yes
GCTGCAGTCGTTTAGG 15374 1990 sc_H2 HD2 HEP healthy Yes
GCTGCGAAGAGGGCTT 18019 3278 sc_H2 HD2 HEP healthy Yes
GCTGCGAAGTAGATGT 17530 3301 sc_H2 HD2 HEP healthy Yes
GCTGCGAAGTGTACGG 16455 1973 sc_H2 HD2 HEP healthy Yes
GCTGCGACAAAGTCAA 17519 2812 sc_H2 HD2 HEP healthy Yes
GCTGCGACAGTCAGAG 17427 2921 sc_H2 HD2 HEP healthy Yes
GCTGCGAGTACCGGCT 17426 2917 sc_H2 HD2 HEP healthy Yes
GCTGCGAGTCTTGTCC 16337 2623 sc_H2 HD2 HEP healthy Yes
GCTGCGAGTGAGTATA 16724 2543 sc_H2 HD2 HEP healthy Yes
GCTGCGATCATGTAGC 17486 2923 sc_H2 HD2 HEP healthy Yes
GCTGCGATCCGAAGAG 17172 2680 sc_H2 HD2 HEP healthy Yes
GCTGCGATCTGCAAGT 16377 2499 sc_H2 HD2 HEP healthy Yes
GCTGCTTAGCCTATGT 16311 2351 sc_H2 HD2 HEP healthy Yes
GCTGCTTAGCCTTGAT 15086 1717 sc_H2 HD2 HEP healthy No
GCTGCTTAGCTAGTGG 17257 2670 sc_H2 HD2 HEP healthy Yes
GCTGCTTAGGACAGCT 17030 2670 sc_H2 HD2 HEP healthy Yes
GCTGCTTAGGCATGTG 16672 2479 sc_H2 HD2 HEP healthy Yes
GCTGCTTCAAATACAG 16533 2320 sc_H2 HD2 HEP healthy Yes
GCTGCTTGTGTTGGGA 17257 2866 sc_H2 HD2 HEP healthy Yes
GCTGCTTTCGTTTATC 16622 2525 sc_H2 HD2 HEP healthy Yes
GCTGGGTAGCCTTGAT 17230 2812 sc_H2 HD2 HEP healthy Yes
GCTGGGTGTCCGCTGA 13575 1349 sc_H2 HD2 HEP healthy No
GCTGGGTTCACCGGGT 17676 3085 sc_H2 HD2 HEP healthy Yes
GCTGGGTTCCAGTAGT 16154 2424 sc_H2 HD2 HEP healthy Yes
GCTGGGTTCGCGTAGC 15364 1868 sc_H2 HD2 HEP healthy Yes
GCTTCCATCCTCTAGC 17511 3290 sc_H2 HD2 HEP healthy Yes
GCTTCCATCGATGAGG 17216 2776 sc_H2 HD2 HEP healthy Yes
GCTTCCATCGGCGCTA 17844 3246 sc_H2 HD2 HEP healthy Yes
GCTTGAACAAGACGTG 17698 3200 sc_H2 HD2 HEP healthy Yes
GCTTGAACACACTGCG 15977 2443 sc_H2 HD2 HEP healthy Yes
GCTTGAACAGACAAAT 16652 2650 sc_H2 HD2 HEP healthy Yes
GCTTGAACAGTGAGTG 16249 2287 sc_H2 HD2 HEP healthy Yes
GCTTGAATCCGTCAAA 17630 3072 sc_H2 HD2 HEP healthy Yes
GCTTGAATCGGTCTAA 17827 3464 sc_H2 HD2 HEP healthy No
GGAAAGCCAAGGACTG 17481 2758 sc_H2 HD2 HEP healthy Yes
GGAAAGCCAAGTTGTC 16328 2045 sc_H2 HD2 HEP healthy Yes
GGAAAGCTCATATCGG 14177 1718 sc_H2 HD2 HEP healthy No
GGAAAGCTCCATGAGT 17339 2794 sc_H2 HD2 HEP healthy Yes
GGAACTTAGACAAGCC 16833 2580 sc_H2 HD2 HEP healthy Yes
GGAACTTAGGTTCCTA 17602 3228 sc_H2 HD2 HEP healthy Yes
GGAACTTCACGCATCG 16395 2441 sc_H2 HD2 HEP healthy Yes
GGAACTTGTAAGAGAG 17119 2507 sc_H2 HD2 HEP healthy Yes
GGAACTTGTCCATGAT 17690 2922 sc_H2 HD2 HEP healthy Yes
GGAACTTTCATATCGG 15716 2078 sc_H2 HD2 HEP healthy Yes
GGAACTTTCATGTGGT 17473 3131 sc_H2 HD2 HEP healthy Yes
GGAACTTTCATTCACT 16561 2502 sc_H2 HD2 HEP healthy Yes
GGAATAAAGAGTACCG 16415 2302 sc_H2 HD2 HEP healthy Yes
GGAATAAAGCGATATA 14737 1620 sc_H2 HD2 HEP healthy No
GGAATAAAGGTGACCA 18367 5684 sc_H2 HD2 HEP healthy No
GGAATAAAGTGTACGG 16320 2189 sc_H2 HD2 HEP healthy Yes
GGAATAACAATCACAC 14174 1609 sc_H2 HD2 HEP healthy No
GGAATAACACATAACC 17330 2677 sc_H2 HD2 HEP healthy Yes
GGAATAACATGCATGT 16730 2508 sc_H2 HD2 HEP healthy Yes
GGAATAAGTGATAAAC 15411 1733 sc_H2 HD2 HEP healthy Yes
GGAATAAGTGGCTCCA 17117 2489 sc_H2 HD2 HEP healthy Yes
GGAATAATCACCATAG 16656 2474 sc_H2 HD2 HEP healthy Yes
GGAATAATCTTCCTTC 17914 3559 sc_H2 HD2 HEP healthy No
GGACAAGAGTGGAGTC 15938 2068 sc_H2 HD2 HEP healthy No
GGACAAGAGTGTACGG 16533 2375 sc_H2 HD2 HEP healthy Yes
GGACAAGCAAGCCATT 16565 2919 sc_H2 HD2 HEP healthy Yes
GGACAAGCACGCATCG 15800 1774 sc_H2 HD2 HEP healthy Yes
GGACAAGCACTAAGTC 15877 2253 sc_H2 HD2 HEP healthy Yes
GGACAAGGTCAATACC 16643 3037 sc_H2 HD2 HEP healthy Yes
GGACAAGGTGATGTGG 17480 2787 sc_H2 HD2 HEP healthy Yes
GGACAAGGTTCTGGTA 14905 1644 sc_H2 HD2 HEP healthy No
GGACAAGTCAGTCAGT 13918 1291 sc_H2 HD2 HEP healthy No
GGACAAGTCCCTTGTG 17598 2826 sc_H2 HD2 HEP healthy Yes
GGACAGAAGAAACGCC 17405 2676 sc_H2 HD2 HEP healthy Yes
GGACAGAAGAAAGTGG 17602 3180 sc_H2 HD2 HEP healthy No
GGACAGAGTAGCGTGA 17565 3033 sc_H2 HD2 HEP healthy Yes
GGACAGAGTATCTGCA 13744 1334 sc_H2 HD2 HEP healthy No
GGACAGAGTGCCTGGT 16294 2367 sc_H2 HD2 HEP healthy Yes
GGACAGAGTGTTCGAT 17488 3014 sc_H2 HD2 HEP healthy Yes
GGACAGAGTTCGGGCT 15898 2014 sc_H2 HD2 HEP healthy Yes
GGACAGAGTTCGTCTC 17105 2494 sc_H2 HD2 HEP healthy Yes
GGACAGATCAGGCCCA 16481 2249 sc_H2 HD2 HEP healthy Yes
GGACAGATCTTTAGGG 16183 2206 sc_H2 HD2 HEP healthy Yes
GGACATTAGCCAGAAC 17947 3401 sc_H2 HD2 HEP healthy Yes
GGACATTCACCCTATC 16052 2104 sc_H2 HD2 HEP healthy Yes
GGACATTCAGACGCTC 15726 1769 sc_H2 HD2 HEP healthy Yes
GGACATTCATGTCCTC 17640 3156 sc_H2 HD2 HEP healthy Yes
GGACATTGTCAACATC 17564 3030 sc_H2 HD2 HEP healthy Yes
GGACATTTCTACGAGT 16223 2130 sc_H2 HD2 HEP healthy Yes
GGACGTCCACACCGAC 17281 2968 sc_H2 HD2 HEP healthy Yes
GGACGTCCACGTTGGC 17699 3279 sc_H2 HD2 HEP healthy Yes
GGACGTCCACTCTGTC 17874 3396 sc_H2 HD2 HEP healthy No
GGACGTCGTAGGAGTC 15963 2559 sc_H2 HD2 HEP healthy Yes
GGACGTCTCTAACTTC 16762 2887 sc_H2 HD2 HEP healthy Yes
GGAGCAACATTAACCG 14976 1816 sc_H2 HD2 HEP healthy No
GGAGCAAGTAATCACC 17679 3450 sc_H2 HD2 HEP healthy No
GGAGCAAGTATGAATG 17236 2894 sc_H2 HD2 HEP healthy No
GGAGCAAGTCATTAGC 17563 3276 sc_H2 HD2 HEP healthy Yes
GGAGCAAGTGTGTGCC 16223 2151 sc_H2 HD2 HEP healthy Yes
GGAGCAAGTTAAGGGC 17366 2823 sc_H2 HD2 HEP healthy Yes
GGAGCAATCAGCGATT 15154 1867 sc_H2 HD2 HEP healthy Yes
GGAGCAATCTTCAACT 14793 1606 sc_H2 HD2 HEP healthy No
GGATGTTCAGACAAAT 17375 3255 sc_H2 HD2 HEP healthy Yes
GGATGTTGTACCAGTT 17130 3610 sc_H2 HD2 HEP healthy Yes
GGATGTTGTGGTCTCG 16524 2418 sc_H2 HD2 HEP healthy Yes
GGATGTTTCACTTCAT 17531 3204 sc_H2 HD2 HEP healthy Yes
GGATTACCATGCCACG 16506 2587 sc_H2 HD2 HEP healthy Yes
GGATTACGTTACAGAA 14617 1800 sc_H2 HD2 HEP healthy No
GGATTACGTTGGACCC 17643 3179 sc_H2 HD2 HEP healthy Yes
GGCAATTAGACGACGT 17240 2680 sc_H2 HD2 HEP healthy Yes
GGCAATTGTCGAACAG 17494 3023 sc_H2 HD2 HEP healthy Yes
GGCAATTTCGCTAGCG 16400 2353 sc_H2 HD2 HEP healthy Yes
GGCCGATAGAGACTTA 15840 1903 sc_H2 HD2 HEP healthy Yes
GGCCGATAGCCCGAAA 15740 1619 sc_H2 HD2 HEP healthy No
GGCCGATAGTAATCCC 17363 2812 sc_H2 HD2 HEP healthy Yes
GGCCGATAGTTATCGC 16349 2213 sc_H2 HD2 HEP healthy No
GGCCGATCACCGTTGG 16231 2642 sc_H2 HD2 HEP healthy No
GGCCGATCAGGACCCT 16369 2681 sc_H2 HD2 HEP healthy Yes
GGCCGATCATAGACTC 17584 3035 sc_H2 HD2 HEP healthy Yes
GGCCGATTCTTGTCAT 15986 2075 sc_H2 HD2 HEP healthy Yes
GGCGACTCAGGGCATA 15859 1630 sc_H2 HD2 HEP healthy No
GGCGACTCATCCCACT 17476 2775 sc_H2 HD2 HEP healthy No
GGCGACTGTACCGTTA 15566 1994 sc_H2 HD2 HEP healthy No
GGCGACTGTGTGACCC 16364 2235 sc_H2 HD2 HEP healthy Yes
GGCGACTTCTGGCGAC 17489 2864 sc_H2 HD2 HEP healthy Yes
GGCGTGTAGGCTAGGT 15200 1786 sc_H2 HD2 HEP healthy Yes
GGCGTGTAGTGAAGAG 16369 2288 sc_H2 HD2 HEP healthy Yes
GGCGTGTAGTTAGCGG 16244 1989 sc_H2 HD2 HEP healthy Yes
GGCGTGTCAAAGGAAG 17327 2760 sc_H2 HD2 HEP healthy Yes
GGCGTGTCAAGCCATT 16555 2554 sc_H2 HD2 HEP healthy Yes
GGCGTGTGTACTTAGC 17772 3021 sc_H2 HD2 HEP healthy No
GGCGTGTGTCGAACAG 17634 3197 sc_H2 HD2 HEP healthy Yes
GGCGTGTGTCGGGTCT 15880 2931 sc_H2 HD2 HEP healthy Yes
GGCGTGTGTCTCTTAT 14888 1509 sc_H2 HD2 HEP healthy No
GGCGTGTTCCGCAGTG 17539 3173 sc_H2 HD2 HEP healthy Yes
GGCTGGTAGGTGTGGT 16170 2281 sc_H2 HD2 HEP healthy Yes
GGCTGGTCAACTGCGC 15985 2099 sc_H2 HD2 HEP healthy Yes
GGCTGGTGTGGTCCGT 17393 2679 sc_H2 HD2 HEP healthy Yes
GGCTGGTGTTCCATGA 17714 3337 sc_H2 HD2 HEP healthy Yes
GGCTGGTTCGGAAATA 16120 2168 sc_H2 HD2 HEP healthy Yes
GGCTGGTTCTGTCCGT 15209 1906 sc_H2 HD2 HEP healthy No
GGGAATGCATATGGTC 16422 2139 sc_H2 HD2 HEP healthy Yes
GGGAATGGTTGGAGGT 13620 1336 sc_H2 HD2 HEP healthy No
GGGAATGTCTCTTATG 16297 2272 sc_H2 HD2 HEP healthy No
GGGACCTAGACGCACA 17353 2653 sc_H2 HD2 HEP healthy Yes
GGGACCTAGACTTTCG 17523 2872 sc_H2 HD2 HEP healthy Yes
GGGACCTCAAACCCAT 17529 2915 sc_H2 HD2 HEP healthy Yes
GGGACCTGTAAATACG 16459 2328 sc_H2 HD2 HEP healthy Yes
GGGACCTGTATCACCA 17528 2970 sc_H2 HD2 HEP healthy Yes
GGGACCTGTATTCTCT 15931 2147 sc_H2 HD2 HEP healthy Yes
GGGACCTGTCAACATC 14296 1582 sc_H2 HD2 HEP healthy No
GGGACCTGTGACGGTA 16340 2419 sc_H2 HD2 HEP healthy Yes
GGGAGATAGCAGATCG 15793 1975 sc_H2 HD2 HEP healthy Yes
GGGAGATAGGCTATCT 17509 3034 sc_H2 HD2 HEP healthy Yes
GGGAGATCACCAGATT 18443 5615 sc_H2 HD2 HEP healthy No
GGGAGATCATACGCTA 16248 2327 sc_H2 HD2 HEP healthy Yes
GGGAGATGTCCGAAGA 14692 1645 sc_H2 HD2 HEP healthy No
GGGAGATTCTTGAGAC 15657 1785 sc_H2 HD2 HEP healthy Yes
GGGATGACACCGATAT 16772 2869 sc_H2 HD2 HEP healthy No
GGGATGACACGTAAGG 14703 1670 sc_H2 HD2 HEP healthy No
GGGATGACATTCCTGC 17478 2910 sc_H2 HD2 HEP healthy Yes
GGGATGACATTGGCGC 15378 1711 sc_H2 HD2 HEP healthy No
GGGATGAGTAAGCACG 15757 1789 sc_H2 HD2 HEP healthy Yes
GGGATGAGTACCTACA 15165 1687 sc_H2 HD2 HEP healthy No
GGGATGAGTACTCTCC 16558 2417 sc_H2 HD2 HEP healthy Yes
GGGATGATCAGCACAT 17826 3477 sc_H2 HD2 HEP healthy Yes
GGGATGATCTCCGGTT 16352 2498 sc_H2 HD2 HEP healthy Yes
GGGCACTAGATGTCGG 17995 3570 sc_H2 HD2 HEP healthy No
GGGCACTCAAGCGAGT 17669 2907 sc_H2 HD2 HEP healthy Yes
GGGCACTCAGCTCCGA 16804 2604 sc_H2 HD2 HEP healthy Yes
GGGCACTGTAAAGGAG 17322 2994 sc_H2 HD2 HEP healthy Yes
GGGCACTGTCCGAGTC 17598 3093 sc_H2 HD2 HEP healthy Yes
GGGCACTGTGAGCGAT 17959 3303 sc_H2 HD2 HEP healthy No
GGGCATCAGTGCCATT 17671 3455 sc_H2 HD2 HEP healthy Yes
GGGCATCCACGAAAGC 17435 2788 sc_H2 HD2 HEP healthy Yes
GGGCATCGTCAGAAGC 16448 2123 sc_H2 HD2 HEP healthy Yes
GGGCATCTCAGTCCCT 15377 1311 sc_H2 HD2 HEP healthy No
GGGCATCTCTATGTGG 17340 3375 sc_H2 HD2 HEP healthy Yes
GGGTCTGAGAGAACAG 17459 2688 sc_H2 HD2 HEP healthy Yes
GGGTCTGCATACGCTA 16412 2104 sc_H2 HD2 HEP healthy Yes
GGGTCTGCATGCTGGC 16445 2777 sc_H2 HD2 HEP healthy Yes
GGGTCTGGTAAAGGAG 16430 2454 sc_H2 HD2 HEP healthy Yes
GGGTCTGGTATCTGCA 17041 2740 sc_H2 HD2 HEP healthy Yes
GGGTTGCAGCGTAATA 15331 1719 sc_H2 HD2 HEP healthy Yes
GGGTTGCAGGCAATTA 17796 2946 sc_H2 HD2 HEP healthy Yes
GGGTTGCGTATATGAG 16479 2606 sc_H2 HD2 HEP healthy Yes
GGGTTGCGTTTGACTG 17502 2923 sc_H2 HD2 HEP healthy Yes
GGGTTGCTCAACACAC 16155 1858 sc_H2 HD2 HEP healthy Yes
GGGTTGCTCCCTAATT 17540 3311 sc_H2 HD2 HEP healthy Yes
GGGTTGCTCTACCAGA 17159 2758 sc_H2 HD2 HEP healthy No
GGTATTGAGGAGTACC 17775 3437 sc_H2 HD2 HEP healthy Yes
GGTATTGCAATCGGTT 16129 2163 sc_H2 HD2 HEP healthy Yes
GGTATTGCAGCTCGCA 14700 1672 sc_H2 HD2 HEP healthy No
GGTATTGCATCAGTCA 16853 3136 sc_H2 HD2 HEP healthy Yes
GGTATTGGTGTCCTCT 15695 1975 sc_H2 HD2 HEP healthy Yes
GGTATTGGTGTTTGTG 17611 3554 sc_H2 HD2 HEP healthy Yes
GGTGAAGAGGACAGCT 17475 3084 sc_H2 HD2 HEP healthy Yes
GGTGAAGAGTTAAGTG 17291 2767 sc_H2 HD2 HEP healthy Yes
GGTGAAGCATACCATG 17727 3247 sc_H2 HD2 HEP healthy Yes
GGTGAAGCATAGGATA 17913 3243 sc_H2 HD2 HEP healthy Yes
GGTGAAGTCCAAGCCG 17327 2778 sc_H2 HD2 HEP healthy Yes
GGTGAAGTCCATGCTC 15992 2054 sc_H2 HD2 HEP healthy Yes
GGTGCGTAGATGCCAG 17444 2929 sc_H2 HD2 HEP healthy Yes
GGTGCGTAGCGAGAAA 17549 3069 sc_H2 HD2 HEP healthy Yes
GGTGCGTCAACCGCCA 17319 2784 sc_H2 HD2 HEP healthy Yes
GGTGCGTCAAGTAGTA 14518 1648 sc_H2 HD2 HEP healthy No
GGTGCGTCATTCACTT 17541 2902 sc_H2 HD2 HEP healthy Yes
GGTGCGTGTAGCTGCC 15550 1813 sc_H2 HD2 HEP healthy Yes
GGTGCGTGTTGTGGCC 15614 1654 sc_H2 HD2 HEP healthy Yes
GGTGCGTTCGGAAATA 17454 2570 sc_H2 HD2 HEP healthy Yes
GGTGTTACATGTCTCC 17309 3204 sc_H2 HD2 HEP healthy Yes
GTAACGTAGAGGTTAT 17518 3155 sc_H2 HD2 HEP healthy Yes
GTAACGTTCAACGCTA 16886 3128 sc_H2 HD2 HEP healthy Yes
GTAACTGAGCCTCGTG 13814 1276 sc_H2 HD2 HEP healthy No
GTAACTGAGTTCCACA 17915 3507 sc_H2 HD2 HEP healthy Yes
GTACGTAAGGATATAC 17708 3592 sc_H2 HD2 HEP healthy Yes
GTACGTAAGTTAGGTA 16841 2500 sc_H2 HD2 HEP healthy Yes
GTACGTAGTAGCGCAA 13616 1329 sc_H2 HD2 HEP healthy No
GTACGTATCAAAGACA 16760 2502 sc_H2 HD2 HEP healthy Yes
GTACGTATCGATAGAA 15305 1582 sc_H2 HD2 HEP healthy No
GTACGTATCGGAAACG 17578 3139 sc_H2 HD2 HEP healthy No
GTACTCCAGGCAATTA 17839 3698 sc_H2 HD2 HEP healthy No
GTACTCCCAAGCCGTC 15308 1872 sc_H2 HD2 HEP healthy Yes
GTACTCCCAGTCTTCC 17326 2828 sc_H2 HD2 HEP healthy Yes
GTACTCCTCACCATAG 16651 2574 sc_H2 HD2 HEP healthy Yes
GTACTCCTCCTGCCAT 17984 4014 sc_H2 HD2 HEP healthy Yes
GTACTTTAGAATGTTG 17351 2731 sc_H2 HD2 HEP healthy Yes
GTACTTTAGAGGGCTT 16098 2844 sc_H2 HD2 HEP healthy Yes
GTACTTTCATCAGTCA 16886 2776 sc_H2 HD2 HEP healthy Yes
GTACTTTTCATAGCAC 15597 1560 sc_H2 HD2 HEP healthy No
GTAGGCCAGAAGGGTA 16426 2277 sc_H2 HD2 HEP healthy Yes
GTAGGCCAGAGGTAGA 16719 2929 sc_H2 HD2 HEP healthy Yes
GTAGGCCAGATCCGAG 17581 2989 sc_H2 HD2 HEP healthy Yes
GTAGGCCAGGTACTCT 16544 2440 sc_H2 HD2 HEP healthy No
GTAGGCCCACTAGTAC 16582 2371 sc_H2 HD2 HEP healthy Yes
GTAGGCCCACTTACGA 16423 2307 sc_H2 HD2 HEP healthy Yes
GTAGGCCCAGTCTTCC 16216 2406 sc_H2 HD2 HEP healthy Yes
GTAGGCCCATTGAGCT 16064 2233 sc_H2 HD2 HEP healthy No
GTAGGCCGTGCGGTAA 17682 3079 sc_H2 HD2 HEP healthy Yes
GTAGGCCGTTGGTAAA 17779 3519 sc_H2 HD2 HEP healthy No
GTAGGCCGTTGTGGAG 17564 3095 sc_H2 HD2 HEP healthy Yes
GTAGGCCTCACCTCGT 14970 1926 sc_H2 HD2 HEP healthy No
GTAGGCCTCGGCATCG 16243 2544 sc_H2 HD2 HEP healthy Yes
GTAGTCACAAGAGTCG 17429 2538 sc_H2 HD2 HEP healthy Yes
GTAGTCACAGATAATG 15550 1786 sc_H2 HD2 HEP healthy Yes
GTAGTCACAGGAACGT 17475 3054 sc_H2 HD2 HEP healthy Yes
GTAGTCACATTACCTT 16285 2131 sc_H2 HD2 HEP healthy Yes
GTAGTCAGTGGTAACG 14324 1677 sc_H2 HD2 HEP healthy No
GTAGTCATCCATTCTA 17109 2682 sc_H2 HD2 HEP healthy Yes
GTATCTTAGTGCAAGC 17538 3122 sc_H2 HD2 HEP healthy Yes
GTATCTTCAAGACGTG 17808 3055 sc_H2 HD2 HEP healthy Yes
GTATCTTCAGGAATCG 16062 1972 sc_H2 HD2 HEP healthy Yes
GTATCTTCATCTCGCT 16261 2050 sc_H2 HD2 HEP healthy Yes
GTATCTTGTCAAAGCG 15915 2198 sc_H2 HD2 HEP healthy Yes
GTATCTTGTCCTCCAT 16793 2499 sc_H2 HD2 HEP healthy Yes
GTATCTTGTGCACTTA 17047 3216 sc_H2 HD2 HEP healthy Yes
GTATCTTGTGCTTCTC 16070 1938 sc_H2 HD2 HEP healthy Yes
GTATCTTGTTAAGTAG 16267 2409 sc_H2 HD2 HEP healthy Yes
GTATCTTTCAAAGACA 14818 1815 sc_H2 HD2 HEP healthy No
GTATCTTTCTCCAGGG 16190 2071 sc_H2 HD2 HEP healthy Yes
GTATCTTTCTCTGAGA 17696 3327 sc_H2 HD2 HEP healthy Yes
GTATTCTAGACCGGAT 13916 1240 sc_H2 HD2 HEP healthy No
GTATTCTAGGCCCGTT 17568 2853 sc_H2 HD2 HEP healthy Yes
GTATTCTAGTCCATAC 15939 1773 sc_H2 HD2 HEP healthy Yes
GTATTCTGTCCATCCT 16388 2268 sc_H2 HD2 HEP healthy Yes
GTATTCTTCGTCACGG 15934 1872 sc_H2 HD2 HEP healthy Yes
GTCAAGTAGACCCACC 17335 2635 sc_H2 HD2 HEP healthy Yes
GTCAAGTAGATGCCAG 17865 3434 sc_H2 HD2 HEP healthy No
GTCAAGTAGCGATAGC 16203 2453 sc_H2 HD2 HEP healthy Yes
GTCAAGTCAGGGATTG 16650 2699 sc_H2 HD2 HEP healthy Yes
GTCAAGTCAGTGGAGT 15912 1922 sc_H2 HD2 HEP healthy Yes
GTCAAGTGTACCGTAT 14650 1515 sc_H2 HD2 HEP healthy No
GTCAAGTGTCTCAACA 17395 2684 sc_H2 HD2 HEP healthy Yes
GTCAAGTTCCAGTAGT 17512 3069 sc_H2 HD2 HEP healthy Yes
GTCAAGTTCCTTTCTC 15773 1625 sc_H2 HD2 HEP healthy Yes
GTCACAACACTTGGAT 14741 1676 sc_H2 HD2 HEP healthy No
GTCACAACAGCCACCA 17398 3067 sc_H2 HD2 HEP healthy Yes
GTCACAAGTCGGCACT 17710 3431 sc_H2 HD2 HEP healthy Yes
GTCACAAGTCGTGGCT 16401 2212 sc_H2 HD2 HEP healthy Yes
GTCACAATCATCATTC 16632 2573 sc_H2 HD2 HEP healthy Yes
GTCACAATCGCCCTTA 16864 2896 sc_H2 HD2 HEP healthy No
GTCACGGAGCACCGTC 17425 2719 sc_H2 HD2 HEP healthy Yes
GTCACGGGTCATGCCG 17562 3041 sc_H2 HD2 HEP healthy Yes
GTCACGGTCAGAGGTG 17858 3371 sc_H2 HD2 HEP healthy No
GTCATTTAGGAATGGA 17287 2774 sc_H2 HD2 HEP healthy Yes
GTCATTTCAGCTGTTA 17555 3078 sc_H2 HD2 HEP healthy Yes
GTCATTTCAGGTCTCG 17193 2672 sc_H2 HD2 HEP healthy Yes
GTCATTTCAGTGGAGT 17701 2734 sc_H2 HD2 HEP healthy No
GTCATTTGTCGCATAT 16141 2168 sc_H2 HD2 HEP healthy Yes
GTCATTTGTCTGCAAT 17708 3110 sc_H2 HD2 HEP healthy Yes
GTCATTTTCCGTTGTC 14779 1557 sc_H2 HD2 HEP healthy No
GTCATTTTCTGCAGTA 16255 2222 sc_H2 HD2 HEP healthy Yes
GTCGGGTCATCGGAAG 16274 2834 sc_H2 HD2 HEP healthy Yes
GTCGGGTGTCCAAGTT 16100 2088 sc_H2 HD2 HEP healthy Yes
GTCGGGTGTGTGAAAT 15935 1879 sc_H2 HD2 HEP healthy Yes
GTCGTAATCATCATTC 16601 2443 sc_H2 HD2 HEP healthy Yes
GTCGTAATCGTAGATC 17831 3591 sc_H2 HD2 HEP healthy Yes
GTCTCGTAGCAGGTCA 17932 3509 sc_H2 HD2 HEP healthy No
GTCTCGTAGGGAGTAA 17475 3186 sc_H2 HD2 HEP healthy Yes
GTCTCGTAGTTTCCTT 17615 3114 sc_H2 HD2 HEP healthy Yes
GTCTCGTCAAGGACTG 17870 3418 sc_H2 HD2 HEP healthy Yes
GTCTCGTCAATCACAC 17170 2589 sc_H2 HD2 HEP healthy Yes
GTCTCGTCATTTCACT 16318 2405 sc_H2 HD2 HEP healthy Yes
GTCTCGTGTAAACACA 16207 2260 sc_H2 HD2 HEP healthy Yes
GTCTCGTTCAAAGACA 14710 1309 sc_H2 HD2 HEP healthy No
GTCTCGTTCGGCCGAT 15953 2475 sc_H2 HD2 HEP healthy Yes
GTCTTCGAGAGTGAGA 17445 2762 sc_H2 HD2 HEP healthy Yes
GTCTTCGCAAGTCATC 15765 1745 sc_H2 HD2 HEP healthy No
GTCTTCGGTAGCTAAA 17360 2974 sc_H2 HD2 HEP healthy Yes
GTCTTCGGTCCTGCTT 17422 3086 sc_H2 HD2 HEP healthy Yes
GTCTTCGGTCGAGATG 17383 2688 sc_H2 HD2 HEP healthy Yes
GTCTTCGGTCTAAACC 16047 1922 sc_H2 HD2 HEP healthy Yes
GTCTTCGTCGAATGCT 16108 2045 sc_H2 HD2 HEP healthy Yes
GTCTTCGTCTTAACCT 17142 2806 sc_H2 HD2 HEP healthy Yes
GTGAAGGAGACAAAGG 16065 2268 sc_H2 HD2 HEP healthy Yes
GTGAAGGCACCCATGG 17622 3232 sc_H2 HD2 HEP healthy Yes
GTGAAGGGTACGAAAT 16106 1791 sc_H2 HD2 HEP healthy Yes
GTGAAGGGTCGAACAG 16277 2254 sc_H2 HD2 HEP healthy Yes
GTGAAGGTCGTTGACA 17928 3373 sc_H2 HD2 HEP healthy Yes
GTGCAGCCACCGGAAA 15438 2585 sc_H2 HD2 HEP healthy No
GTGCAGCCATTCACTT 16360 2428 sc_H2 HD2 HEP healthy Yes
GTGCAGCGTGCAACTT 16301 1661 sc_H2 HD2 HEP healthy Yes
GTGCAGCTCAACACCA 17058 2811 sc_H2 HD2 HEP healthy Yes
GTGCAGCTCACCAGGC 17763 3023 sc_H2 HD2 HEP healthy Yes
GTGCAGCTCCAATGGT 13804 1319 sc_H2 HD2 HEP healthy No
GTGCAGCTCTGTGCAA 16128 2335 sc_H2 HD2 HEP healthy Yes
GTGCATACAAACCCAT 15816 1767 sc_H2 HD2 HEP healthy Yes
GTGCATACATTTCAGG 15913 2046 sc_H2 HD2 HEP healthy Yes
GTGCATAGTCTGCGGT 16686 2601 sc_H2 HD2 HEP healthy Yes
GTGCATAGTGGCCCTA 15500 1942 sc_H2 HD2 HEP healthy Yes
GTGCATATCCGTAGTA 17227 2652 sc_H2 HD2 HEP healthy Yes
GTGCATATCTCACATT 17818 3091 sc_H2 HD2 HEP healthy Yes
GTGCGGTAGATAGGAG 15961 1762 sc_H2 HD2 HEP healthy Yes
GTGCGGTAGGAGTCTG 14300 1672 sc_H2 HD2 HEP healthy No
GTGCGGTAGTGACATA 16991 2751 sc_H2 HD2 HEP healthy Yes
GTGCGGTCAGGGTTAG 15975 1987 sc_H2 HD2 HEP healthy Yes
GTGCGGTCATATGAGA 17698 3322 sc_H2 HD2 HEP healthy Yes
GTGCGGTTCCACGTGG 16521 2848 sc_H2 HD2 HEP healthy Yes
GTGCTTCAGCCTCGTG 13701 1314 sc_H2 HD2 HEP healthy No
GTGCTTCAGCGTCTAT 17433 2887 sc_H2 HD2 HEP healthy Yes
GTGCTTCAGGCCATAG 17743 3307 sc_H2 HD2 HEP healthy Yes
GTGCTTCAGTACCGGA 16902 2677 sc_H2 HD2 HEP healthy Yes
GTGCTTCAGTCCGTAT 17401 2844 sc_H2 HD2 HEP healthy Yes
GTGCTTCAGTGGACGT 17821 3821 sc_H2 HD2 HEP healthy Yes
GTGCTTCCACCAGGCT 17789 3462 sc_H2 HD2 HEP healthy Yes
GTGCTTCGTAGCCTAT 16722 2543 sc_H2 HD2 HEP healthy Yes
GTGCTTCGTCTGGTCG 16448 2534 sc_H2 HD2 HEP healthy Yes
GTGCTTCGTGAAATCA 16480 1883 sc_H2 HD2 HEP healthy Yes
GTGCTTCTCGCTTGTC 17082 2597 sc_H2 HD2 HEP healthy Yes
GTGGGTCAGATGGCGT 15669 1941 sc_H2 HD2 HEP healthy Yes
GTGGGTCGTCCGAAGA 16465 2262 sc_H2 HD2 HEP healthy Yes
GTGGGTCGTTATGTGC 16826 2638 sc_H2 HD2 HEP healthy Yes
GTGGGTCTCCACTGGG 17868 3195 sc_H2 HD2 HEP healthy Yes
GTGTGCGCAGACGCAA 17472 3000 sc_H2 HD2 HEP healthy Yes
GTGTGCGCAGATTGCT 16239 2126 sc_H2 HD2 HEP healthy Yes
GTGTGCGCATTGGCGC 17766 3193 sc_H2 HD2 HEP healthy Yes
GTGTGCGTCGGTTCGG 16333 2143 sc_H2 HD2 HEP healthy Yes
GTGTTAGAGCTAAGAT 17530 3295 sc_H2 HD2 HEP healthy No
GTGTTAGAGTTACGGG 16566 2663 sc_H2 HD2 HEP healthy No
GTGTTAGCACTTGGAT 17549 3122 sc_H2 HD2 HEP healthy Yes
GTGTTAGGTCACCTAA 16465 2561 sc_H2 HD2 HEP healthy Yes
GTGTTAGGTCCTCCAT 16439 2409 sc_H2 HD2 HEP healthy Yes
GTGTTAGGTTAAAGTG 16823 2576 sc_H2 HD2 HEP healthy Yes
GTGTTAGGTTCAGACT 17646 3035 sc_H2 HD2 HEP healthy Yes
GTGTTAGGTTGTCGCG 16438 2734 sc_H2 HD2 HEP healthy Yes
GTGTTAGTCCGCAAGC 17649 3405 sc_H2 HD2 HEP healthy No
GTGTTAGTCGCAAGCC 16448 2220 sc_H2 HD2 HEP healthy Yes
GTTAAGCAGAATTCCC 17500 3215 sc_H2 HD2 HEP healthy Yes
GTTAAGCCACTATCTT 16360 2610 sc_H2 HD2 HEP healthy Yes
GTTAAGCCAGATCGGA 14990 1700 sc_H2 HD2 HEP healthy No
GTTAAGCGTCCTCTTG 15418 1823 sc_H2 HD2 HEP healthy Yes
GTTAAGCGTTGGACCC 17586 2882 sc_H2 HD2 HEP healthy Yes
GTTAAGCTCCGCATAA 17218 3030 sc_H2 HD2 HEP healthy Yes
GTTAAGCTCCTATGTT 13988 1247 sc_H2 HD2 HEP healthy No
GTTACAGAGATCACGG 17446 2867 sc_H2 HD2 HEP healthy Yes
GTTACAGCATATGAGA 17548 2758 sc_H2 HD2 HEP healthy Yes
GTTACAGGTCTCTTTA 17008 2740 sc_H2 HD2 HEP healthy Yes
GTTACAGGTGAGGCTA 17437 2795 sc_H2 HD2 HEP healthy Yes
GTTCATTAGTCCGTAT 15640 2155 sc_H2 HD2 HEP healthy Yes
GTTCATTGTACGCACC 15747 1595 sc_H2 HD2 HEP healthy No
GTTCATTGTCATATGC 17711 3603 sc_H2 HD2 HEP healthy Yes
GTTCATTTCCACGTGG 17437 3147 sc_H2 HD2 HEP healthy Yes
GTTCATTTCTGGTATG 17394 2727 sc_H2 HD2 HEP healthy Yes
GTTCGGGAGACTCGGA 16104 2148 sc_H2 HD2 HEP healthy Yes
GTTCGGGAGGTAGCTG 16299 1999 sc_H2 HD2 HEP healthy Yes
GTTCGGGAGTAATCCC 17381 2967 sc_H2 HD2 HEP healthy Yes
GTTCGGGGTCACTGGC 17488 2812 sc_H2 HD2 HEP healthy No
GTTCTCGCAAGCGAGT 15943 2329 sc_H2 HD2 HEP healthy Yes
GTTCTCGCAGTAAGAT 17176 2763 sc_H2 HD2 HEP healthy Yes
GTTCTCGGTGGCCCTA 13521 1328 sc_H2 HD2 HEP healthy No
GTTCTCGTCACCACCT 14114 1665 sc_H2 HD2 HEP healthy No
GTTCTCGTCCGGCACA 17511 2918 sc_H2 HD2 HEP healthy Yes
GTTCTCGTCCTCAATT 17776 3661 sc_H2 HD2 HEP healthy Yes
GTTCTCGTCTTACCTA 16417 2217 sc_H2 HD2 HEP healthy Yes
GTTTCTACACAACGCC 17571 3073 sc_H2 HD2 HEP healthy Yes
GTTTCTACAGCGATCC 17820 3548 sc_H2 HD2 HEP healthy No
GTTTCTAGTTGTTTGG 17679 3290 sc_H2 HD2 HEP healthy Yes
GTTTCTATCAAGATCC 17785 3120 sc_H2 HD2 HEP healthy Yes
GTTTCTATCAGTTAGC 15312 1697 sc_H2 HD2 HEP healthy No
GTTTCTATCTAAGCCA 17595 3078 sc_H2 HD2 HEP healthy Yes
GTTTCTATCTACTATC 17158 2589 sc_H2 HD2 HEP healthy Yes
TAAACCGAGATACACA 17432 2671 sc_H2 HD2 HEP healthy Yes
TAAACCGAGTCAAGCG 17551 2870 sc_H2 HD2 HEP healthy Yes
TAAACCGAGTGCAAGC 16841 2444 sc_H2 HD2 HEP healthy Yes
TAAACCGCAATCAGAA 17490 3309 sc_H2 HD2 HEP healthy Yes
TAAACCGCACACGCTG 17424 2862 sc_H2 HD2 HEP healthy Yes
TAAACCGTCCATGAGT 17572 3123 sc_H2 HD2 HEP healthy Yes
TAAGAGAGTGAAATCA 17437 2949 sc_H2 HD2 HEP healthy Yes
TAAGAGATCTGGTTCC 16264 2098 sc_H2 HD2 HEP healthy Yes
TAAGCGTCAAGAGTCG 17267 2920 sc_H2 HD2 HEP healthy No
TAAGCGTCACCGTTGG 16669 3121 sc_H2 HD2 HEP healthy Yes
TAAGCGTGTCTCTCTG 16314 2325 sc_H2 HD2 HEP healthy Yes
TAAGCGTGTGTGGTTT 16137 2231 sc_H2 HD2 HEP healthy Yes
TAAGCGTTCAACCATG 17485 2780 sc_H2 HD2 HEP healthy Yes
TAAGCGTTCTGGTATG 17640 3502 sc_H2 HD2 HEP healthy Yes
TAAGTGCCAACCGCCA 16468 2393 sc_H2 HD2 HEP healthy Yes
TAAGTGCCAGCCACCA 16253 2425 sc_H2 HD2 HEP healthy Yes
TAAGTGCCATCGTCGG 17507 3048 sc_H2 HD2 HEP healthy Yes
TAAGTGCGTCTAGCCG 15516 1946 sc_H2 HD2 HEP healthy No
TAAGTGCTCAGCTCGG 16759 2233 sc_H2 HD2 HEP healthy Yes
TAAGTGCTCCCGACTT 16949 2532 sc_H2 HD2 HEP healthy Yes
TACACGAAGGAATGGA 17650 3109 sc_H2 HD2 HEP healthy Yes
TACACGAAGTCTCGGC 17297 2908 sc_H2 HD2 HEP healthy Yes
TACACGACACGACGAA 15932 2224 sc_H2 HD2 HEP healthy Yes
TACACGAGTCAGGACA 17447 3007 sc_H2 HD2 HEP healthy Yes
TACAGTGAGACTGTAA 14328 1281 sc_H2 HD2 HEP healthy No
TACAGTGCAGCGTTCG 16435 2387 sc_H2 HD2 HEP healthy Yes
TACAGTGGTTGACGTT 17821 3372 sc_H2 HD2 HEP healthy Yes
TACAGTGTCCATTCTA 16370 1886 sc_H2 HD2 HEP healthy Yes
TACCTATAGACCACGA 14721 1697 sc_H2 HD2 HEP healthy No
TACCTATAGCATGGCA 17350 2814 sc_H2 HD2 HEP healthy Yes
TACCTATAGGACACCA 16694 2688 sc_H2 HD2 HEP healthy Yes
TACCTATAGGCCCTTG 16159 2413 sc_H2 HD2 HEP healthy Yes
TACCTATAGTCGATAA 16706 2666 sc_H2 HD2 HEP healthy Yes
TACCTATCAGACACTT 16018 2067 sc_H2 HD2 HEP healthy Yes
TACCTATTCCTCGCAT 17258 2716 sc_H2 HD2 HEP healthy No
TACCTATTCTTGTCAT 16176 2297 sc_H2 HD2 HEP healthy Yes
TACCTTACAAGTTAAG 17653 3206 sc_H2 HD2 HEP healthy Yes
TACCTTAGTACCGGCT 16286 2280 sc_H2 HD2 HEP healthy No
TACCTTAGTTACGCGC 17492 3189 sc_H2 HD2 HEP healthy Yes
TACCTTATCCTCGCAT 17133 3224 sc_H2 HD2 HEP healthy Yes
TACGGATAGACCTAGG 16486 2470 sc_H2 HD2 HEP healthy No
TACGGATCAAGCCGTC 16076 1962 sc_H2 HD2 HEP healthy Yes
TACGGATCAGATCTGT 16790 2568 sc_H2 HD2 HEP healthy Yes
TACGGATCATGTAAGA 15527 1595 sc_H2 HD2 HEP healthy No
TACGGATGTACGCACC 17588 2958 sc_H2 HD2 HEP healthy Yes
TACGGATGTCGCATAT 16220 2415 sc_H2 HD2 HEP healthy Yes
TACGGATGTCTACCTC 14783 1526 sc_H2 HD2 HEP healthy No
TACGGATGTGCAGTAG 16230 2171 sc_H2 HD2 HEP healthy Yes
TACGGATTCAACACCA 14056 1488 sc_H2 HD2 HEP healthy No
TACGGGCCAGATCTGT 14161 1589 sc_H2 HD2 HEP healthy No
TACGGGCGTGAACCTT 17369 2720 sc_H2 HD2 HEP healthy Yes
TACGGGCGTGCACGAA 16786 3012 sc_H2 HD2 HEP healthy Yes
TACGGGCTCCTCATTA 14580 1817 sc_H2 HD2 HEP healthy No
TACGGTAAGATAGCAT 17630 3220 sc_H2 HD2 HEP healthy Yes
TACGGTACACGCTTTC 16284 2396 sc_H2 HD2 HEP healthy Yes
TACGGTACAGTATAAG 18573 5793 sc_H2 HD2 HEP healthy No
TACGGTACATTATCTC 17662 3408 sc_H2 HD2 HEP healthy Yes
TACGGTAGTAGCGCTC 16934 2890 sc_H2 HD2 HEP healthy Yes
TACGGTATCCTTGACC 15257 1496 sc_H2 HD2 HEP healthy No
TACGGTATCGCTTAGA 17486 3098 sc_H2 HD2 HEP healthy Yes
TACTCATCAAAGAATC 17235 2624 sc_H2 HD2 HEP healthy Yes
TACTCATGTAGCAAAT 17714 3071 sc_H2 HD2 HEP healthy Yes
TACTCATGTGTCGCTG 17327 3044 sc_H2 HD2 HEP healthy Yes
TACTCATGTTCCACGG 16785 2809 sc_H2 HD2 HEP healthy Yes
TACTCATTCGTCTGAA 17406 2721 sc_H2 HD2 HEP healthy No
TACTCATTCTCCAGGG 16264 2449 sc_H2 HD2 HEP healthy Yes
TACTCGCAGAATAGGG 15232 1513 sc_H2 HD2 HEP healthy No
TACTCGCAGTACGTAA 15410 2449 sc_H2 HD2 HEP healthy Yes
TACTCGCAGTGTGGCA 17621 2990 sc_H2 HD2 HEP healthy Yes
TACTCGCGTTTGTGTG 16273 2178 sc_H2 HD2 HEP healthy Yes
TACTCGCTCATCATTC 16365 2460 sc_H2 HD2 HEP healthy Yes
TACTCGCTCTCGCATC 15839 1610 sc_H2 HD2 HEP healthy Yes
TACTTACAGGATGTAT 17595 3421 sc_H2 HD2 HEP healthy Yes
TACTTACAGTGGACGT 17576 3166 sc_H2 HD2 HEP healthy Yes
TACTTACTCCAGAGGA 16216 2265 sc_H2 HD2 HEP healthy Yes
TACTTACTCGCGTAGC 17491 2980 sc_H2 HD2 HEP healthy Yes
TACTTGTAGAGGGCTT 16241 2195 sc_H2 HD2 HEP healthy Yes
TACTTGTAGGTAAACT 16255 2413 sc_H2 HD2 HEP healthy Yes
TACTTGTCAAGGCTCC 16483 2617 sc_H2 HD2 HEP healthy Yes
TACTTGTCATTGGGCC 17474 3208 sc_H2 HD2 HEP healthy Yes
TACTTGTGTCTAGTCA 17173 2772 sc_H2 HD2 HEP healthy No
TACTTGTGTCTGCAAT 17793 3109 sc_H2 HD2 HEP healthy Yes
TACTTGTTCATCATTC 17310 3225 sc_H2 HD2 HEP healthy Yes
TAGACCACATACTCTT 17824 3473 sc_H2 HD2 HEP healthy No
TAGACCACATGCTGGC 16894 2567 sc_H2 HD2 HEP healthy Yes
TAGACCAGTCACTGGC 17778 3684 sc_H2 HD2 HEP healthy No
TAGACCAGTCGCATAT 17156 2827 sc_H2 HD2 HEP healthy Yes
TAGACCAGTGTATGGG 17571 3114 sc_H2 HD2 HEP healthy Yes
TAGAGCTAGGAGTCTG 17504 2930 sc_H2 HD2 HEP healthy Yes
TAGAGCTAGTGGTAGC 17604 3104 sc_H2 HD2 HEP healthy Yes
TAGAGCTAGTGTCCAT 16782 2714 sc_H2 HD2 HEP healthy Yes
TAGAGCTCATGGTCAT 15470 1876 sc_H2 HD2 HEP healthy Yes
TAGAGCTGTGACAAAT 17614 3054 sc_H2 HD2 HEP healthy Yes
TAGAGCTTCACGACTA 16783 2651 sc_H2 HD2 HEP healthy Yes
TAGAGCTTCCATGCTC 16287 2548 sc_H2 HD2 HEP healthy Yes
TAGAGCTTCCCAAGAT 17691 4726 sc_H2 HD2 HEP healthy Yes
TAGCCGGAGATGCGAC 15320 1913 sc_H2 HD2 HEP healthy Yes
TAGCCGGAGGGTATCG 17566 3276 sc_H2 HD2 HEP healthy Yes
TAGCCGGAGTATCTCG 14537 1697 sc_H2 HD2 HEP healthy No
TAGCCGGAGTCCGGTC 17554 2997 sc_H2 HD2 HEP healthy Yes
TAGCCGGCAAACGTGG 16367 2349 sc_H2 HD2 HEP healthy Yes
TAGCCGGCAGCGTCCA 16272 2718 sc_H2 HD2 HEP healthy Yes
TAGCCGGCAGGACGTA 17744 3429 sc_H2 HD2 HEP healthy Yes
TAGCCGGGTACCGGCT 17619 3250 sc_H2 HD2 HEP healthy No
TAGCCGGGTTAGATGA 16341 2226 sc_H2 HD2 HEP healthy Yes
TAGCCGGTCATAACCG 17601 3160 sc_H2 HD2 HEP healthy Yes
TAGCCGGTCCCAAGAT 17746 3376 sc_H2 HD2 HEP healthy Yes
TAGCCGGTCTCTAAGG 17676 3353 sc_H2 HD2 HEP healthy No
TAGGCATAGCCTTGAT 17337 3323 sc_H2 HD2 HEP healthy Yes
TAGGCATAGGTGATAT 14685 1786 sc_H2 HD2 HEP healthy No
TAGGCATCAGACAAGC 17597 2991 sc_H2 HD2 HEP healthy Yes
TAGGCATCAGGAATCG 17532 3190 sc_H2 HD2 HEP healthy Yes
TAGGCATGTGTCCTCT 17738 3408 sc_H2 HD2 HEP healthy Yes
TAGGCATGTTCCACTC 16519 2556 sc_H2 HD2 HEP healthy Yes
TAGGCATGTTTAGCTG 17062 2582 sc_H2 HD2 HEP healthy Yes
TAGGCATTCTTGTCAT 15545 1852 sc_H2 HD2 HEP healthy Yes
TAGTTGGAGTACGATA 16258 2410 sc_H2 HD2 HEP healthy Yes
TAGTTGGGTATCTGCA 15882 1874 sc_H2 HD2 HEP healthy Yes
TAGTTGGGTGGTACAG 16172 2146 sc_H2 HD2 HEP healthy Yes
TAGTTGGGTTTAGGAA 17617 2945 sc_H2 HD2 HEP healthy Yes
TAGTTGGTCAGTCAGT 17422 2705 sc_H2 HD2 HEP healthy Yes
TATCAGGAGCTCCTCT 17116 2945 sc_H2 HD2 HEP healthy Yes
TATCAGGAGTCCAGGA 17102 2905 sc_H2 HD2 HEP healthy No
TATCAGGCACTTCTGC 17549 3248 sc_H2 HD2 HEP healthy Yes
TATCAGGGTCATGCCG 15425 1687 sc_H2 HD2 HEP healthy No
TATCTCACAGATCGGA 15427 1754 sc_H2 HD2 HEP healthy Yes
TATCTCACATTGGGCC 17209 2721 sc_H2 HD2 HEP healthy Yes
TATCTCAGTCATCCCT 17383 2810 sc_H2 HD2 HEP healthy Yes
TATCTCATCAGCTGGC 17478 3126 sc_H2 HD2 HEP healthy Yes
TATGCCCAGGAATCGC 15842 2084 sc_H2 HD2 HEP healthy Yes
TATGCCCAGTACGTAA 16387 2634 sc_H2 HD2 HEP healthy Yes
TATGCCCCACATTCGA 17699 3523 sc_H2 HD2 HEP healthy No
TATGCCCCACCTCGGA 17862 3857 sc_H2 HD2 HEP healthy Yes
TATGCCCGTCAAAGAT 16172 2358 sc_H2 HD2 HEP healthy Yes
TATGCCCGTGTTCGAT 17845 3550 sc_H2 HD2 HEP healthy Yes
TATGCCCTCTTAGCCC 17500 3080 sc_H2 HD2 HEP healthy Yes
TATTACCAGCTAGTGG 16339 2196 sc_H2 HD2 HEP healthy Yes
TATTACCAGGTGTTAA 15394 1714 sc_H2 HD2 HEP healthy Yes
TATTACCCAAGCGATG 17024 2458 sc_H2 HD2 HEP healthy Yes
TCAACGAAGTGTCCAT 16679 2399 sc_H2 HD2 HEP healthy Yes
TCAACGACAACCGCCA 15809 1688 sc_H2 HD2 HEP healthy Yes
TCAATCTAGACCCACC 17658 3753 sc_H2 HD2 HEP healthy Yes
TCAATCTAGGTGCTAG 16533 2521 sc_H2 HD2 HEP healthy Yes
TCAATCTCATGGTTGT 16207 1999 sc_H2 HD2 HEP healthy Yes
TCAATCTGTTATGCGT 16617 2471 sc_H2 HD2 HEP healthy Yes
TCAATCTGTTGAGTTC 14984 1624 sc_H2 HD2 HEP healthy No
TCAATCTTCAAAGTAG 17565 2769 sc_H2 HD2 HEP healthy Yes
TCAATCTTCACTCTTA 16327 2724 sc_H2 HD2 HEP healthy Yes
TCACAAGAGAATGTGT 16152 2124 sc_H2 HD2 HEP healthy Yes
TCACAAGAGGATGCGT 16685 2468 sc_H2 HD2 HEP healthy Yes
TCACAAGCAAGCTGGA 15811 1863 sc_H2 HD2 HEP healthy Yes
TCACAAGCAGCGTAAG 16571 2431 sc_H2 HD2 HEP healthy Yes
TCACAAGCAGTTTACG 17542 2892 sc_H2 HD2 HEP healthy Yes
TCACAAGCATCCAACA 17398 2940 sc_H2 HD2 HEP healthy No
TCACAAGCATCGATTG 17235 2855 sc_H2 HD2 HEP healthy No
TCACAAGGTCATACTG 16520 2645 sc_H2 HD2 HEP healthy Yes
TCACAAGTCTCGTTTA 16360 2271 sc_H2 HD2 HEP healthy Yes
TCACAAGTCTTGAGGT 16591 2570 sc_H2 HD2 HEP healthy Yes
TCACGAAAGTGGTAGC 15982 1864 sc_H2 HD2 HEP healthy Yes
TCACGAACACGGTAAG 16131 2359 sc_H2 HD2 HEP healthy Yes
TCACGAAGTCTCACCT 15668 1841 sc_H2 HD2 HEP healthy No
TCACGAAGTGCTTCTC 17298 2997 sc_H2 HD2 HEP healthy Yes
TCACGAAGTTCGCGAC 16361 2486 sc_H2 HD2 HEP healthy Yes
TCACGAATCTCGTTTA 17514 3155 sc_H2 HD2 HEP healthy Yes
TCAGATGAGCCCGAAA 17541 2885 sc_H2 HD2 HEP healthy Yes
TCAGATGCATCGTCGG 17430 2929 sc_H2 HD2 HEP healthy Yes
TCAGATGGTACATGTC 17462 3278 sc_H2 HD2 HEP healthy Yes
TCAGATGGTACCATCA 17696 3142 sc_H2 HD2 HEP healthy Yes
TCAGATGGTATATGAG 16335 2456 sc_H2 HD2 HEP healthy Yes
TCAGATGGTGCACGAA 17012 2697 sc_H2 HD2 HEP healthy Yes
TCAGATGGTGTATGGG 14782 1612 sc_H2 HD2 HEP healthy No
TCAGATGTCACCGGGT 17385 3043 sc_H2 HD2 HEP healthy Yes
TCAGATGTCATATCGG 17570 3093 sc_H2 HD2 HEP healthy Yes
TCAGATGTCGGTGTCG 16299 2070 sc_H2 HD2 HEP healthy Yes
TCAGATGTCTCAAACG 16112 2202 sc_H2 HD2 HEP healthy Yes
TCAGCAAAGCCACTAT 13750 1264 sc_H2 HD2 HEP healthy No
TCAGCAAGTGAAATCA 17496 2963 sc_H2 HD2 HEP healthy Yes
TCAGCAATCTGGTGTA 17445 3154 sc_H2 HD2 HEP healthy Yes
TCAGCTCAGCCTTGAT 16478 2576 sc_H2 HD2 HEP healthy Yes
TCAGCTCAGGCAGGTT 17844 3139 sc_H2 HD2 HEP healthy Yes
TCAGCTCAGGCTATCT 15954 2045 sc_H2 HD2 HEP healthy Yes
TCAGCTCAGGGTTCCC 15983 2217 sc_H2 HD2 HEP healthy Yes
TCAGCTCAGGTCGGAT 17569 2935 sc_H2 HD2 HEP healthy No
TCAGCTCGTAATCGTC 16318 2400 sc_H2 HD2 HEP healthy Yes
TCAGCTCGTACAGTTC 16780 2660 sc_H2 HD2 HEP healthy Yes
TCAGCTCGTACTCAAC 16256 2740 sc_H2 HD2 HEP healthy Yes
TCAGCTCGTTCAGACT 16172 2182 sc_H2 HD2 HEP healthy Yes
TCAGCTCTCGCCTGAG 16097 2064 sc_H2 HD2 HEP healthy No
TCAGGATAGAACAATC 16099 1689 sc_H2 HD2 HEP healthy Yes
TCAGGATAGCCTCGTG 17457 3561 sc_H2 HD2 HEP healthy Yes
TCAGGATCACAACTGT 16413 2399 sc_H2 HD2 HEP healthy Yes
TCAGGATCATGTTGAC 16551 2349 sc_H2 HD2 HEP healthy Yes
TCAGGATGTTTGGCGC 17701 3345 sc_H2 HD2 HEP healthy Yes
TCAGGATTCCAGTATG 16102 1996 sc_H2 HD2 HEP healthy Yes
TCAGGATTCTTTACGT 16021 2240 sc_H2 HD2 HEP healthy Yes
TCAGGTAAGAATTGTG 15938 2109 sc_H2 HD2 HEP healthy Yes
TCAGGTAAGATCCCGC 17362 3410 sc_H2 HD2 HEP healthy Yes
TCAGGTAAGTACTTGC 13658 1319 sc_H2 HD2 HEP healthy No
TCAGGTAGTCACACGC 16555 2464 sc_H2 HD2 HEP healthy Yes
TCAGGTAGTGTGCCTG 16456 2479 sc_H2 HD2 HEP healthy Yes
TCAGGTAGTTCGGCAC 17033 2524 sc_H2 HD2 HEP healthy Yes
TCAGGTATCCGAAGAG 14790 1630 sc_H2 HD2 HEP healthy No
TCAGGTATCTTGTCAT 17395 2812 sc_H2 HD2 HEP healthy Yes
TCATTACAGTGTGGCA 17513 2913 sc_H2 HD2 HEP healthy Yes
TCATTACCAACTTGAC 17714 3217 sc_H2 HD2 HEP healthy Yes
TCATTACCAAGGTTTC 17681 3221 sc_H2 HD2 HEP healthy Yes
TCATTACGTCGAATCT 17764 3398 sc_H2 HD2 HEP healthy Yes
TCATTACGTGGCAAAC 16086 2016 sc_H2 HD2 HEP healthy Yes
TCATTACGTTGGTAAA 17375 3155 sc_H2 HD2 HEP healthy Yes
TCATTACTCAATCTCT 15999 1866 sc_H2 HD2 HEP healthy Yes
TCATTACTCTCCAACC 17101 2541 sc_H2 HD2 HEP healthy Yes
TCATTTGAGGAGTCTG 17500 2883 sc_H2 HD2 HEP healthy Yes
TCATTTGAGTTCCACA 17585 3487 sc_H2 HD2 HEP healthy Yes
TCATTTGCACAGCCCA 15441 1642 sc_H2 HD2 HEP healthy No
TCATTTGGTGGCCCTA 16638 2353 sc_H2 HD2 HEP healthy Yes
TCATTTGTCCTAAGTG 15129 1572 sc_H2 HD2 HEP healthy No
TCCACACAGAGACGAA 17459 3111 sc_H2 HD2 HEP healthy Yes
TCCACACCACCCATTC 15136 1661 sc_H2 HD2 HEP healthy No
TCCACACCAGCATGAG 14967 1743 sc_H2 HD2 HEP healthy No
TCCACACGTACTTCTT 17575 3154 sc_H2 HD2 HEP healthy Yes
TCCACACGTCAAAGCG 17580 3010 sc_H2 HD2 HEP healthy Yes
TCCACACTCCCGACTT 16585 2549 sc_H2 HD2 HEP healthy Yes
TCCCGATAGAGTCTGG 16853 2503 sc_H2 HD2 HEP healthy Yes
TCCCGATCAGTTAACC 17456 3304 sc_H2 HD2 HEP healthy Yes
TCCCGATGTAAGGGAA 17703 3309 sc_H2 HD2 HEP healthy Yes
TCCCGATGTGATGTGG 17557 3150 sc_H2 HD2 HEP healthy Yes
TCCCGATTCAGAGACG 15909 1777 sc_H2 HD2 HEP healthy Yes
TCCCGATTCCGAGCCA 17618 2885 sc_H2 HD2 HEP healthy Yes
TCGAGGCAGAAGGTTT 17338 2717 sc_H2 HD2 HEP healthy Yes
TCGAGGCGTACAGCAG 17414 2848 sc_H2 HD2 HEP healthy Yes
TCGAGGCGTGTGTGCC 17497 2873 sc_H2 HD2 HEP healthy Yes
TCGAGGCTCAACCAAC 17610 3061 sc_H2 HD2 HEP healthy Yes
TCGAGGCTCCGTTGCT 17699 3371 sc_H2 HD2 HEP healthy Yes
TCGCGAGAGCGCCTCA 15737 1902 sc_H2 HD2 HEP healthy Yes
TCGCGAGAGTACGCGA 15714 1904 sc_H2 HD2 HEP healthy Yes
TCGCGAGCAGCCTATA 15738 1812 sc_H2 HD2 HEP healthy Yes
TCGCGAGCATCGTCGG 17612 3595 sc_H2 HD2 HEP healthy Yes
TCGCGAGGTCATCCCT 16078 1929 sc_H2 HD2 HEP healthy Yes
TCGCGAGGTGACGCCT 17625 2795 sc_H2 HD2 HEP healthy Yes
TCGCGTTAGCGATGAC 17370 2973 sc_H2 HD2 HEP healthy Yes
TCGCGTTAGTTGAGAT 16886 2874 sc_H2 HD2 HEP healthy Yes
TCGCGTTCACACTGCG 14408 1560 sc_H2 HD2 HEP healthy No
TCGCGTTCACCAACCG 15557 1767 sc_H2 HD2 HEP healthy Yes
TCGCGTTCAGGTGCCT 16534 2881 sc_H2 HD2 HEP healthy Yes
TCGCGTTCATCCGCGA 16971 2634 sc_H2 HD2 HEP healthy Yes
TCGCGTTGTAACGTTC 17570 3251 sc_H2 HD2 HEP healthy Yes
TCGCGTTGTCTGCCAG 17067 2581 sc_H2 HD2 HEP healthy Yes
TCGCGTTGTGACAAAT 17636 3118 sc_H2 HD2 HEP healthy Yes
TCGCGTTTCTCCCTGA 13855 1341 sc_H2 HD2 HEP healthy No
TCGCGTTTCTGCAAGT 15754 1777 sc_H2 HD2 HEP healthy Yes
TCGGGACAGGCAGTCA 17437 2902 sc_H2 HD2 HEP healthy Yes
TCGGGACAGTGTCTCA 17999 3324 sc_H2 HD2 HEP healthy Yes
TCGGGACCACCATGTA 17573 3109 sc_H2 HD2 HEP healthy Yes
TCGGGACCATCAGTAC 17509 3000 sc_H2 HD2 HEP healthy Yes
TCGGGACGTCCATCCT 16257 2379 sc_H2 HD2 HEP healthy Yes
TCGGGACGTGACTCAT 17717 3161 sc_H2 HD2 HEP healthy Yes
TCGGGACGTGGGTATG 15315 1868 sc_H2 HD2 HEP healthy Yes
TCGGGACGTGTGAAAT 17541 2979 sc_H2 HD2 HEP healthy Yes
TCGGGACTCACCAGGC 16513 2478 sc_H2 HD2 HEP healthy Yes
TCGGGACTCGAACGGA 15300 1567 sc_H2 HD2 HEP healthy No
TCGGGACTCGAATGGG 17532 3531 sc_H2 HD2 HEP healthy Yes
TCGGGACTCTCTGCTG 16267 2272 sc_H2 HD2 HEP healthy Yes
TCGGTAACAAGACGTG 14912 1628 sc_H2 HD2 HEP healthy No
TCGGTAAGTGTGCGTC 15211 1825 sc_H2 HD2 HEP healthy No
TCGTACCAGCTAACTC 16568 2423 sc_H2 HD2 HEP healthy Yes
TCGTACCCATGCCTAA 15897 1870 sc_H2 HD2 HEP healthy Yes
TCGTACCGTGATAAAC 15010 1705 sc_H2 HD2 HEP healthy Yes
TCGTACCGTTGATTCG 17197 2667 sc_H2 HD2 HEP healthy Yes
TCGTACCTCGAGCCCA 16263 2333 sc_H2 HD2 HEP healthy Yes
TCGTACCTCTGCCAGG 17326 2720 sc_H2 HD2 HEP healthy Yes
TCGTAGAAGTCCAGGA 16434 2342 sc_H2 HD2 HEP healthy Yes
TCGTAGAAGTTGCAGG 17561 3001 sc_H2 HD2 HEP healthy Yes
TCGTAGACACAGCCCA 16498 1988 sc_H2 HD2 HEP healthy Yes
TCGTAGACAGTAGAGC 14569 1760 sc_H2 HD2 HEP healthy No
TCGTAGAGTCAAACTC 16819 2782 sc_H2 HD2 HEP healthy Yes
TCGTAGAGTCGCGGTT 17656 2869 sc_H2 HD2 HEP healthy Yes
TCGTAGATCAGCTTAG 15719 1906 sc_H2 HD2 HEP healthy Yes
TCGTAGATCCAAATGC 16235 2291 sc_H2 HD2 HEP healthy Yes
TCGTAGATCCGTCATC 16251 2519 sc_H2 HD2 HEP healthy Yes
TCTATTGAGCCCAATT 17642 3372 sc_H2 HD2 HEP healthy Yes
TCTATTGAGTACACCT 17360 3084 sc_H2 HD2 HEP healthy Yes
TCTATTGGTATGGTTC 17404 3301 sc_H2 HD2 HEP healthy Yes
TCTATTGGTGTTGAGG 16826 3083 sc_H2 HD2 HEP healthy Yes
TCTATTGGTTAGATGA 17615 3280 sc_H2 HD2 HEP healthy Yes
TCTATTGTCGACCAGC 16233 2549 sc_H2 HD2 HEP healthy Yes
TCTATTGTCGCGTAGC 16031 1995 sc_H2 HD2 HEP healthy Yes
TCTCATAAGAATAGGG 17560 3185 sc_H2 HD2 HEP healthy No
TCTCATAAGACATAAC 17569 3312 sc_H2 HD2 HEP healthy Yes
TCTCATACAAAGTCAA 16304 2261 sc_H2 HD2 HEP healthy No
TCTCATACAGACGCTC 17502 3133 sc_H2 HD2 HEP healthy Yes
TCTCATACAGAGCCAA 17023 2675 sc_H2 HD2 HEP healthy Yes
TCTCATACAGCTGCTG 17003 2666 sc_H2 HD2 HEP healthy Yes
TCTCATACATGGTCAT 16385 2499 sc_H2 HD2 HEP healthy Yes
TCTCATAGTCTAGTGT 17852 3444 sc_H2 HD2 HEP healthy Yes
TCTCATATCACATACG 17585 2935 sc_H2 HD2 HEP healthy Yes
TCTCATATCACGACTA 16940 2772 sc_H2 HD2 HEP healthy Yes
TCTCTAAAGACTAAGT 15501 1775 sc_H2 HD2 HEP healthy No
TCTCTAAAGTAGCCGA 16606 2678 sc_H2 HD2 HEP healthy Yes
TCTCTAAAGTGGTCCC 17097 3077 sc_H2 HD2 HEP healthy Yes
TCTCTAACACGGCCAT 16144 2696 sc_H2 HD2 HEP healthy Yes
TCTCTAAGTAACGCGA 16296 2405 sc_H2 HD2 HEP healthy Yes
TCTCTAATCACTTACT 17482 2836 sc_H2 HD2 HEP healthy No
TCTGAGAAGAAGATTC 16295 1529 sc_H2 HD2 HEP healthy Yes
TCTGAGACAGATTGCT 17538 2945 sc_H2 HD2 HEP healthy Yes
TCTGAGACATCCCACT 14936 1733 sc_H2 HD2 HEP healthy No
TCTGAGACATTGCGGC 17525 3355 sc_H2 HD2 HEP healthy Yes
TCTGAGAGTCGGCACT 16531 2216 sc_H2 HD2 HEP healthy No
TCTGAGAGTGAAATCA 17556 2927 sc_H2 HD2 HEP healthy Yes
TCTGAGATCTGAGTGT 17360 2515 sc_H2 HD2 HEP healthy Yes
TCTGGAAAGCCACCTG 15946 2088 sc_H2 HD2 HEP healthy Yes
TCTGGAACACCCATTC 16778 2843 sc_H2 HD2 HEP healthy Yes
TCTGGAACACTTCTGC 17874 3491 sc_H2 HD2 HEP healthy No
TCTGGAACATTCTTAC 16356 2235 sc_H2 HD2 HEP healthy Yes
TCTGGAAGTCTAGCCG 16414 2447 sc_H2 HD2 HEP healthy Yes
TCTGGAAGTTACGGAG 17768 2761 sc_H2 HD2 HEP healthy Yes
TCTGGAAGTTCACGGC 15901 2092 sc_H2 HD2 HEP healthy Yes
TCTGGAATCACCAGGC 16183 2044 sc_H2 HD2 HEP healthy Yes
TCTTCGGAGGGTCGAT 16817 2562 sc_H2 HD2 HEP healthy Yes
TCTTCGGAGTCATGCT 17450 2829 sc_H2 HD2 HEP healthy Yes
TCTTCGGCACACATGT 17868 3335 sc_H2 HD2 HEP healthy Yes
TCTTCGGGTGCTGTAT 17849 3249 sc_H2 HD2 HEP healthy Yes
TCTTCGGGTGGCTCCA 17136 2869 sc_H2 HD2 HEP healthy Yes
TCTTCGGGTGGTCCGT 15692 1573 sc_H2 HD2 HEP healthy Yes
TCTTCGGGTTACCGAT 15651 1853 sc_H2 HD2 HEP healthy Yes
TCTTCGGTCCAACCAA 16284 2614 sc_H2 HD2 HEP healthy Yes
TCTTTCCCAGTCGATT 16450 2642 sc_H2 HD2 HEP healthy Yes
TCTTTCCGTAGCTAAA 17969 4335 sc_H2 HD2 HEP healthy Yes
TCTTTCCTCACCTTAT 16177 2172 sc_H2 HD2 HEP healthy Yes
TGAAAGAAGCAACGGT 16487 2558 sc_H2 HD2 HEP healthy Yes
TGAAAGACAATCTGCA 16001 1770 sc_H2 HD2 HEP healthy Yes
TGAAAGACAATGTAAG 17341 2759 sc_H2 HD2 HEP healthy Yes
TGAAAGAGTTAGTGGG 16807 2378 sc_H2 HD2 HEP healthy Yes
TGAAAGAGTTCAACCA 17407 2855 sc_H2 HD2 HEP healthy Yes
TGAAAGATCCCAGGTG 16416 2486 sc_H2 HD2 HEP healthy Yes
TGAAAGATCGTTGCCT 16463 2603 sc_H2 HD2 HEP healthy Yes
TGACAACCAAGAAGAG 16553 2376 sc_H2 HD2 HEP healthy Yes
TGACAACCAGGAATGC 16464 2479 sc_H2 HD2 HEP healthy Yes
TGACAACGTAGCTGCC 16315 2385 sc_H2 HD2 HEP healthy Yes
TGACAACTCATGTCTT 17390 2838 sc_H2 HD2 HEP healthy Yes
TGACAACTCCCGACTT 16358 2480 sc_H2 HD2 HEP healthy Yes
TGACAACTCGATGAGG 16478 2406 sc_H2 HD2 HEP healthy Yes
TGACAACTCTCGCTTG 16222 2250 sc_H2 HD2 HEP healthy Yes
TGACGGCAGAGCTGCA 17735 3243 sc_H2 HD2 HEP healthy Yes
TGACGGCAGCGCCTTG 17389 3123 sc_H2 HD2 HEP healthy Yes
TGACGGCCAGACTCGC 17494 3009 sc_H2 HD2 HEP healthy No
TGACGGCGTGCACTTA 17207 2934 sc_H2 HD2 HEP healthy Yes
TGACGGCGTGTCCTCT 17097 3184 sc_H2 HD2 HEP healthy Yes
TGACGGCGTTGGTTTG 16031 2988 sc_H2 HD2 HEP healthy Yes
TGACGGCTCCGAACGC 16481 2267 sc_H2 HD2 HEP healthy Yes
TGACGGCTCCGCAAGC 16155 2350 sc_H2 HD2 HEP healthy Yes
TGACTAGAGGTAAACT 16456 2446 sc_H2 HD2 HEP healthy Yes
TGACTAGAGTTCGATC 15735 1773 sc_H2 HD2 HEP healthy Yes
TGACTAGGTAATAGCA 17304 2901 sc_H2 HD2 HEP healthy Yes
TGACTAGGTAGGACAC 15980 1621 sc_H2 HD2 HEP healthy Yes
TGACTAGGTCGAACAG 17654 3052 sc_H2 HD2 HEP healthy Yes
TGACTAGGTTCATGGT1 17816 3499 sc_H2 HD2 HEP healthy Yes
TGACTAGGTTCTGGTA 17663 3519 sc_H2 HD2 HEP healthy Yes
TGACTAGTCCTTGACC 17556 3034 sc_H2 HD2 HEP healthy Yes
TGACTAGTCTTCTGGC 17775 3372 sc_H2 HD2 HEP healthy Yes
TGACTTTCAAGTCTAC 17471 3099 sc_H2 HD2 HEP healthy Yes
TGACTTTCACGCATCG 17463 2986 sc_H2 HD2 HEP healthy Yes
TGACTTTCATAGTAAG 16450 2501 sc_H2 HD2 HEP healthy Yes
TGAGAGGAGAAGGTGA 17885 3159 sc_H2 HD2 HEP healthy No
TGAGAGGAGGGATGGG 17444 2744 sc_H2 HD2 HEP healthy Yes
TGAGAGGGTACCGGCT 16287 2259 sc_H2 HD2 HEP healthy Yes
TGAGAGGGTGACGCCT 17588 3297 sc_H2 HD2 HEP healthy Yes
TGAGAGGGTGTGCGTC 15324 1658 sc_H2 HD2 HEP healthy No
TGAGAGGTCATTTGGG 17784 2965 sc_H2 HD2 HEP healthy Yes
TGAGAGGTCGACCAGC 16140 2019 sc_H2 HD2 HEP healthy Yes
TGAGAGGTCTCGGACG 16817 2499 sc_H2 HD2 HEP healthy Yes
TGAGCATCAAGCGAGT 17344 2666 sc_H2 HD2 HEP healthy Yes
TGAGCATGTGGACGAT 16349 2279 sc_H2 HD2 HEP healthy Yes
TGAGCATGTTCGAATC 14753 1640 sc_H2 HD2 HEP healthy No
TGAGCCGCAAATACAG 17818 3494 sc_H2 HD2 HEP healthy Yes
TGAGCCGCACTAAGTC 17368 2890 sc_H2 HD2 HEP healthy Yes
TGAGCCGGTCCGACGT 17297 3105 sc_H2 HD2 HEP healthy Yes
TGAGCCGGTGAAATCA 17691 3321 sc_H2 HD2 HEP healthy Yes
TGAGCCGGTGCGATAG 17547 3325 sc_H2 HD2 HEP healthy Yes
TGAGGGAAGAAACGCC 17295 2603 sc_H2 HD2 HEP healthy Yes
TGAGGGAAGAACTGTA 14833 1638 sc_H2 HD2 HEP healthy No
TGAGGGACAGTAAGAT 17293 2974 sc_H2 HD2 HEP healthy Yes
TGAGGGACAGTAGAGC 16106 2380 sc_H2 HD2 HEP healthy Yes
TGAGGGACAGTCACTA 16279 2200 sc_H2 HD2 HEP healthy Yes
TGAGGGAGTACAGTGG 17386 2941 sc_H2 HD2 HEP healthy Yes
TGAGGGAGTCAGATAA 16025 1876 sc_H2 HD2 HEP healthy Yes
TGAGGGAGTCGCGTGT 15014 1649 sc_H2 HD2 HEP healthy No
TGATTTCAGACAAGCC 17108 2580 sc_H2 HD2 HEP healthy Yes
TGATTTCCACATTTCT 15615 1742 sc_H2 HD2 HEP healthy No
TGATTTCGTTCCCGAG 15447 1876 sc_H2 HD2 HEP healthy Yes
TGATTTCTCCAAGCCG 16224 2187 sc_H2 HD2 HEP healthy No
TGATTTCTCTCATTCA 15881 3127 sc_H2 HD2 HEP healthy Yes
TGCACCTAGCTAAACA 17922 4775 sc_H2 HD2 HEP healthy No
TGCACCTCACGAAGCA 17485 3000 sc_H2 HD2 HEP healthy Yes
TGCACCTCATCTCCCA 17388 3095 sc_H2 HD2 HEP healthy Yes
TGCACCTTCCAAGCCG 15474 1876 sc_H2 HD2 HEP healthy Yes
TGCCAAAAGAGTCGGT 17604 3260 sc_H2 HD2 HEP healthy Yes
TGCCAAAAGTGCTGCC 15525 1739 sc_H2 HD2 HEP healthy No
TGCCAAAAGTGTTGAA 17395 2729 sc_H2 HD2 HEP healthy Yes
TGCCAAACAAACGCGA 16454 2466 sc_H2 HD2 HEP healthy Yes
TGCCAAACAAGAGGCT 17568 3353 sc_H2 HD2 HEP healthy Yes
TGCCAAACAAGTAGTA 13933 1191 sc_H2 HD2 HEP healthy No
TGCCAAAGTGAGTGAC 17474 2729 sc_H2 HD2 HEP healthy Yes
TGCCAAAGTTAAAGTG 16358 2255 sc_H2 HD2 HEP healthy Yes
TGCCAAATCCCTAACC 17280 2589 sc_H2 HD2 HEP healthy Yes
TGCCCATAGCTTATCG 16399 2355 sc_H2 HD2 HEP healthy Yes
TGCCCATCAAGAGTCG 14856 1743 sc_H2 HD2 HEP healthy No
TGCCCATCAGATCGGA 14454 1642 sc_H2 HD2 HEP healthy No
TGCCCATTCTACCTGC 17757 3558 sc_H2 HD2 HEP healthy Yes
TGCCCATTCTGCAAGT 15730 1626 sc_H2 HD2 HEP healthy Yes
TGCCCATTCTTCCTTC 16364 2449 sc_H2 HD2 HEP healthy Yes
TGCCCTACAGCATACT 17304 3077 sc_H2 HD2 HEP healthy Yes
TGCCCTAGTTCACCTC 16136 2169 sc_H2 HD2 HEP healthy Yes
TGCCCTAGTTCCATGA 16338 2244 sc_H2 HD2 HEP healthy Yes
TGCGCAGAGGATGGAA 17504 3142 sc_H2 HD2 HEP healthy Yes
TGCGCAGCACCTCGTT 15299 1728 sc_H2 HD2 HEP healthy Yes
TGCGCAGTCACGCGGT 17027 2538 sc_H2 HD2 HEP healthy Yes
TGCGCAGTCAGGATCT 16548 2626 sc_H2 HD2 HEP healthy Yes
TGCGCAGTCCGCGGTA 17897 3252 sc_H2 HD2 HEP healthy Yes
TGCGCAGTCCGTACAA 14939 1702 sc_H2 HD2 HEP healthy No
TGCGGGTCAAGTCTAC 17379 2785 sc_H2 HD2 HEP healthy Yes
TGCGGGTCATGGAATA 17806 3066 sc_H2 HD2 HEP healthy No
TGCGGGTTCTTAGAGC 15602 1478 sc_H2 HD2 HEP healthy No
TGCGGGTTCTTTACGT 17496 3014 sc_H2 HD2 HEP healthy Yes
TGCGTGGAGTCCATAC 15870 1735 sc_H2 HD2 HEP healthy Yes
TGCGTGGAGTGGACGT 16423 2345 sc_H2 HD2 HEP healthy Yes
TGCGTGGCAATGTAAG 16414 2942 sc_H2 HD2 HEP healthy Yes
TGCGTGGGTTCCCTTG 17821 3190 sc_H2 HD2 HEP healthy Yes
TGCGTGGTCCGCGCAA 17754 3411 sc_H2 HD2 HEP healthy No
TGCGTGGTCTTCCTTC 17567 3020 sc_H2 HD2 HEP healthy Yes
TGCTACCAGGATATAC 16315 2272 sc_H2 HD2 HEP healthy Yes
TGCTACCAGGATCGCA 15327 1735 sc_H2 HD2 HEP healthy Yes
TGCTACCCAAACCTAC 16445 2237 sc_H2 HD2 HEP healthy Yes
TGCTACCCAAGAGGCT 17512 2858 sc_H2 HD2 HEP healthy Yes
TGCTACCCACGGACAA 17377 2810 sc_H2 HD2 HEP healthy Yes
TGCTACCCACTATCTT 17714 3263 sc_H2 HD2 HEP healthy Yes
TGCTGCTAGGCAATTA 15704 1848 sc_H2 HD2 HEP healthy Yes
TGCTGCTAGTAATCCC 15900 1804 sc_H2 HD2 HEP healthy Yes
TGCTGCTCATAACCTG 16196 2488 sc_H2 HD2 HEP healthy Yes
TGCTGCTCATCGTCGG 17588 3015 sc_H2 HD2 HEP healthy Yes
TGCTGCTGTCTAACGT 15472 1690 sc_H2 HD2 HEP healthy Yes
TGCTGCTTCACAAACC 16526 2540 sc_H2 HD2 HEP healthy Yes
TGCTGCTTCAGGCCCA 16065 1877 sc_H2 HD2 HEP healthy Yes
TGCTGCTTCCGTTGTC 16612 2541 sc_H2 HD2 HEP healthy Yes
TGCTGCTTCGGAGGTA 17538 2546 sc_H2 HD2 HEP healthy No
TGGACGCAGTAATCCC 17702 3112 sc_H2 HD2 HEP healthy Yes
TGGACGCAGTGATCGG 17913 3412 sc_H2 HD2 HEP healthy Yes
TGGACGCCAATCTACG 17771 3295 sc_H2 HD2 HEP healthy Yes
TGGACGCCACGGTAAG 15109 1788 sc_H2 HD2 HEP healthy Yes
TGGACGCGTAGCTCCG 16572 2662 sc_H2 HD2 HEP healthy Yes
TGGACGCGTATCTGCA 16202 2463 sc_H2 HD2 HEP healthy Yes
TGGCCAGAGCCCAACC 16089 2217 sc_H2 HD2 HEP healthy Yes
TGGCCAGCAAGCCGTC 17587 3257 sc_H2 HD2 HEP healthy Yes
TGGCCAGGTCTCTTAT 17597 3507 sc_H2 HD2 HEP healthy Yes
TGGCCAGGTTTGTTGG 17182 2734 sc_H2 HD2 HEP healthy No
TGGCCAGTCCTTTACA 16806 2926 sc_H2 HD2 HEP healthy Yes
TGGCCAGTCTAACTGG 17684 3238 sc_H2 HD2 HEP healthy Yes
TGGCGCACATGAACCT 17230 2952 sc_H2 HD2 HEP healthy Yes
TGGCGCATCCCTCTTT 17346 2875 sc_H2 HD2 HEP healthy Yes
TGGCGCATCGTTGACA 16561 2303 sc_H2 HD2 HEP healthy Yes
TGGCTGGAGATAGCAT 17251 2896 sc_H2 HD2 HEP healthy Yes
TGGCTGGAGATATGCA 17708 3440 sc_H2 HD2 HEP healthy Yes
TGGCTGGAGATGTGGC 17208 2722 sc_H2 HD2 HEP healthy Yes
TGGCTGGAGCCAGTTT 13703 1316 sc_H2 HD2 HEP healthy No
TGGCTGGAGGAATCGC 17769 3631 sc_H2 HD2 HEP healthy Yes
TGGCTGGCAAACAACA 17798 3213 sc_H2 HD2 HEP healthy Yes
TGGCTGGCAGTAGAGC 15862 1945 sc_H2 HD2 HEP healthy Yes
TGGCTGGGTAATTGGA 14253 1628 sc_H2 HD2 HEP healthy No
TGGCTGGGTACAAGTA 17800 3312 sc_H2 HD2 HEP healthy Yes
TGGCTGGGTCATCCCT 15685 1963 sc_H2 HD2 HEP healthy Yes
TGGCTGGTCAAGGCTT 17008 2664 sc_H2 HD2 HEP healthy Yes
TGGCTGGTCGGCTACG 16077 1946 sc_H2 HD2 HEP healthy Yes
TGGGAAGAGCTAACTC 16232 1929 sc_H2 HD2 HEP healthy Yes
TGGGAAGCAAATCCGT 17628 3598 sc_H2 HD2 HEP healthy Yes
TGGGAAGTCAGGCAAG 15680 1681 sc_H2 HD2 HEP healthy Yes
TGGGCGTCAATAGCGG 15284 1765 sc_H2 HD2 HEP healthy Yes
TGGGCGTCACAGGAGT 17448 2865 sc_H2 HD2 HEP healthy Yes
TGGGCGTGTCAACTGT 16704 2881 sc_H2 HD2 HEP healthy Yes
TGGGCGTGTCATGCCG 16108 2506 sc_H2 HD2 HEP healthy Yes
TGGGCGTGTGAGTATA 17521 2999 sc_H2 HD2 HEP healthy Yes
TGGGCGTTCCGTCATC 14831 1608 sc_H2 HD2 HEP healthy No
TGGGCGTTCTGGCGAC 16153 1982 sc_H2 HD2 HEP healthy Yes
TGGTTAGAGGACTGGT 15533 1704 sc_H2 HD2 HEP healthy Yes
TGGTTAGAGGAGTCTG 17339 2564 sc_H2 HD2 HEP healthy Yes
TGGTTAGCACGGATAG 14503 1603 sc_H2 HD2 HEP healthy No
TGGTTAGCAGATCCAT 16281 2298 sc_H2 HD2 HEP healthy Yes
TGGTTAGCAGCTTCGG 17762 3353 sc_H2 HD2 HEP healthy No
TGGTTAGGTCTGATCA 15673 2349 sc_H2 HD2 HEP healthy Yes
TGGTTAGTCACAATGC 17689 3446 sc_H2 HD2 HEP healthy Yes
TGGTTAGTCCGTTGTC 17538 2996 sc_H2 HD2 HEP healthy Yes
TGGTTCCAGAGCTATA 16397 2320 sc_H2 HD2 HEP healthy Yes
TGGTTCCCAAGCCATT 17668 3468 sc_H2 HD2 HEP healthy Yes
TGGTTCCCAGTCACTA 16085 1934 sc_H2 HD2 HEP healthy Yes
TGGTTCCCATTTGCCC 17221 2656 sc_H2 HD2 HEP healthy No
TGGTTCCTCAGGCAAG 17713 3220 sc_H2 HD2 HEP healthy No
TGGTTCCTCATCGGAT 17743 3208 sc_H2 HD2 HEP healthy Yes
TGGTTCCTCCTCCTAG 17728 3318 sc_H2 HD2 HEP healthy Yes
TGGTTCCTCTTGAGAC 14974 1730 sc_H2 HD2 HEP healthy Yes
TGTATTCAGTCAATAG 16005 1840 sc_H2 HD2 HEP healthy Yes
TGTATTCGTCTCTTTA 15976 2126 sc_H2 HD2 HEP healthy Yes
TGTATTCTCACCTCGT 17720 3281 sc_H2 HD2 HEP healthy Yes
TGTATTCTCTATCCTA 16388 2135 sc_H2 HD2 HEP healthy Yes
TGTATTCTCTTGTATC 16401 1917 sc_H2 HD2 HEP healthy Yes
TGTCCCAAGCTGTTCA 15960 2822 sc_H2 HD2 HEP healthy Yes
TGTCCCACAATCAGAA 16093 1821 sc_H2 HD2 HEP healthy Yes
TGTCCCACATTAACCG 15721 2215 sc_H2 HD2 HEP healthy Yes
TGTCCCAGTCCAGTAT 14960 1412 sc_H2 HD2 HEP healthy No
TGTCCCATCTGTCTCG 16522 2836 sc_H2 HD2 HEP healthy Yes
TGTGGTAAGAAACCAT 17116 2580 sc_H2 HD2 HEP healthy No
TGTGGTACATGCCTAA 17459 2920 sc_H2 HD2 HEP healthy Yes
TGTGGTAGTAGCACGA 16342 2625 sc_H2 HD2 HEP healthy Yes
TGTGGTAGTCATCCCT 17634 3218 sc_H2 HD2 HEP healthy Yes
TGTGGTATCCATTCTA 17592 3504 sc_H2 HD2 HEP healthy Yes
TGTGGTATCCTCCTAG 17378 2687 sc_H2 HD2 HEP healthy Yes
TGTGGTATCGGTTAAC 16054 2073 sc_H2 HD2 HEP healthy Yes
TGTGTTTAGGTGTGGT 13644 1453 sc_H2 HD2 HEP healthy No
TGTGTTTAGTTTAGGA 17235 2349 sc_H2 HD2 HEP healthy Yes
TGTGTTTCAAACGTGG 17656 3290 sc_H2 HD2 HEP healthy Yes
TGTGTTTCAGTTCATG 17388 2902 sc_H2 HD2 HEP healthy Yes
TGTGTTTCATGTAAGA 15534 1721 sc_H2 HD2 HEP healthy Yes
TGTGTTTGTTCTGGTA 16443 2462 sc_H2 HD2 HEP healthy Yes
TGTGTTTTCTCGTATT 17113 2746 sc_H2 HD2 HEP healthy Yes
TGTTCCGAGATGCCAG 17273 2680 sc_H2 HD2 HEP healthy Yes
TGTTCCGAGGAGTTTA 17551 2783 sc_H2 HD2 HEP healthy Yes
TGTTCCGAGGGTCGAT 17128 2678 sc_H2 HD2 HEP healthy Yes
TGTTCCGAGTACGACG 17661 3099 sc_H2 HD2 HEP healthy Yes
TGTTCCGCAATAGCAA 17448 2877 sc_H2 HD2 HEP healthy Yes
TGTTCCGCACGGCGTT 16234 2234 sc_H2 HD2 HEP healthy Yes
TGTTCCGGTCATCCCT 17456 2790 sc_H2 HD2 HEP healthy Yes
TGTTCCGGTGGAAAGA 17309 2847 sc_H2 HD2 HEP healthy No
TGTTCCGTCATTGCGA 17303 2827 sc_H2 HD2 HEP healthy No
TGTTCCGTCGTGACAT 17440 3049 sc_H2 HD2 HEP healthy Yes
TGTTCCGTCTGCTGCT 17518 3201 sc_H2 HD2 HEP healthy Yes
TTAACTCAGTTAGGTA 15153 1782 sc_H2 HD2 HEP healthy Yes
TTAACTCCAGGCTCAC 18010 3774 sc_H2 HD2 HEP healthy No
TTAACTCCATGACATC 17325 3204 sc_H2 HD2 HEP healthy No
TTAACTCGTTTAAGCC 17146 2844 sc_H2 HD2 HEP healthy Yes
TTAGGACAGGTAGCCA 16439 2773 sc_H2 HD2 HEP healthy Yes
TTAGGACAGTGTACTC 17892 3341 sc_H2 HD2 HEP healthy Yes
TTAGGACGTGGGTCAA 17785 3007 sc_H2 HD2 HEP healthy Yes
TTAGGACTCCTTTCGG 15451 1462 sc_H2 HD2 HEP healthy No
TTAGGCAAGAACTCGG 17831 3141 sc_H2 HD2 HEP healthy No
TTAGGCAGTACCGCTG 17565 3004 sc_H2 HD2 HEP healthy Yes
TTAGGCAGTGTGTGCC 17632 3302 sc_H2 HD2 HEP healthy Yes
TTAGGCATCGCAGGCT 17469 2720 sc_H2 HD2 HEP healthy Yes
TTAGTTCAGAAGCCCA 17728 3197 sc_H2 HD2 HEP healthy Yes
TTAGTTCAGAATCTCC 17384 2958 sc_H2 HD2 HEP healthy Yes
TTAGTTCAGCCTATGT 17758 3267 sc_H2 HD2 HEP healthy Yes
TTAGTTCCACCACGTG 17496 2979 sc_H2 HD2 HEP healthy Yes
TTAGTTCCACTGAAGG 17557 3292 sc_H2 HD2 HEP healthy Yes
TTAGTTCGTACCGTTA 17548 3367 sc_H2 HD2 HEP healthy Yes
TTAGTTCGTGGCCCTA 17431 2986 sc_H2 HD2 HEP healthy Yes
TTAGTTCGTGGTCTCG 17609 3491 sc_H2 HD2 HEP healthy Yes
TTAGTTCGTGTTGAGG 17667 3349 sc_H2 HD2 HEP healthy Yes
TTAGTTCTCACTGGGC 16168 2034 sc_H2 HD2 HEP healthy Yes
TTAGTTCTCCACTGGG 15898 1918 sc_H2 HD2 HEP healthy No
TTAGTTCTCTGGGCCA 15807 1997 sc_H2 HD2 HEP healthy No
TTATGCTAGCACAGGT 16406 2240 sc_H2 HD2 HEP healthy Yes
TTATGCTCAAGACACG 17173 2565 sc_H2 HD2 HEP healthy No
TTATGCTCACACATGT 17405 2750 sc_H2 HD2 HEP healthy Yes
TTATGCTCATGGATGG 16267 2122 sc_H2 HD2 HEP healthy Yes
TTATGCTTCAGAGGTG 17467 2964 sc_H2 HD2 HEP healthy Yes
TTATGCTTCGTCTGAA 15277 1677 sc_H2 HD2 HEP healthy No
TTATGCTTCTGCCAGG 15853 1831 sc_H2 HD2 HEP healthy Yes
TTCCCAGAGATGTAAC 13497 1333 sc_H2 HD2 HEP healthy No
TTCCCAGAGTGGTAGC 16663 2958 sc_H2 HD2 HEP healthy Yes
TTCCCAGCACTTAAGC 16347 2481 sc_H2 HD2 HEP healthy Yes
TTCCCAGCAGGGCATA 16261 2078 sc_H2 HD2 HEP healthy Yes
TTCCCAGTCTAACTGG 17521 3275 sc_H2 HD2 HEP healthy Yes
TTCGAAGAGACGCACA 17845 3806 sc_H2 HD2 HEP healthy No
TTCGAAGCAAGCCTAT 15791 1941 sc_H2 HD2 HEP healthy Yes
TTCGAAGCATACAGCT 17937 3342 sc_H2 HD2 HEP healthy Yes
TTCGAAGCATTAGCCA 16364 2303 sc_H2 HD2 HEP healthy Yes
TTCGAAGGTACAGACG 16922 2618 sc_H2 HD2 HEP healthy Yes
TTCGAAGGTATAGGGC 15629 2196 sc_H2 HD2 HEP healthy Yes
TTCGAAGGTGACGGTA 16775 2578 sc_H2 HD2 HEP healthy Yes
TTCGGTCAGATGCCTT 16267 2378 sc_H2 HD2 HEP healthy Yes
TTCGGTCAGCTCCTCT 15806 1970 sc_H2 HD2 HEP healthy Yes
TTCGGTCAGTTACCCA 15454 1585 sc_H2 HD2 HEP healthy No
TTCGGTCCAATGGAAT 16637 2785 sc_H2 HD2 HEP healthy Yes
TTCGGTCCATGCCTAA 16973 2590 sc_H2 HD2 HEP healthy Yes
TTCGGTCTCTTATCTG 15288 1701 sc_H2 HD2 HEP healthy No
TTCGGTCTCTTCATGT 17537 3262 sc_H2 HD2 HEP healthy Yes
TTCTACACAATGGAAT 16169 1905 sc_H2 HD2 HEP healthy Yes
TTCTACACACAACGTT 15774 1857 sc_H2 HD2 HEP healthy Yes
TTCTACACACAGACAG 16369 2111 sc_H2 HD2 HEP healthy Yes
TTCTACACACCTTGTC 16347 2367 sc_H2 HD2 HEP healthy Yes
TTCTACACAGTCGATT 17020 2863 sc_H2 HD2 HEP healthy Yes
TTCTACACATTCACTT 16618 2442 sc_H2 HD2 HEP healthy Yes
TTCTACAGTCTGCGGT 15628 1790 sc_H2 HD2 HEP healthy Yes
TTCTACAGTGATGATA 17505 3038 sc_H2 HD2 HEP healthy Yes
TTCTACAGTTACTGAC 16261 2314 sc_H2 HD2 HEP healthy Yes
TTCTACAGTTCGTTGA 17474 2714 sc_H2 HD2 HEP healthy Yes
TTCTACATCATGTCCC 17643 2892 sc_H2 HD2 HEP healthy Yes
TTCTCAAAGGTACTCT 16304 2235 sc_H2 HD2 HEP healthy No
TTCTCAAAGTGTACTC 15999 1690 sc_H2 HD2 HEP healthy Yes
TTCTCAACACAACGTT 17505 3459 sc_H2 HD2 HEP healthy Yes
TTCTCAACACTACAGT 17379 2813 sc_H2 HD2 HEP healthy Yes
TTCTCAAGTCAGAAGC 17858 3630 sc_H2 HD2 HEP healthy Yes
TTCTCAAGTCGACTAT 16045 1745 sc_H2 HD2 HEP healthy Yes
TTCTCAAGTTAGTGGG 16439 2254 sc_H2 HD2 HEP healthy Yes
TTCTCAATCTGTCAAG 17887 3259 sc_H2 HD2 HEP healthy Yes
TTCTCCTAGGCATGGT 16173 2148 sc_H2 HD2 HEP healthy Yes
TTCTCCTCAATGCCAT 17783 3408 sc_H2 HD2 HEP healthy Yes
TTCTCCTCACTGAAGG 17461 2839 sc_H2 HD2 HEP healthy Yes
TTCTCCTCATATGAGA 17435 3223 sc_H2 HD2 HEP healthy Yes
TTCTCCTGTACTCAAC 17546 3283 sc_H2 HD2 HEP healthy Yes
TTCTCCTGTCCCGACA 17489 2863 sc_H2 HD2 HEP healthy Yes
TTCTCCTGTCGAGTTT 16540 3086 sc_H2 HD2 HEP healthy Yes
TTCTCCTGTTGCGTTA 16990 2554 sc_H2 HD2 HEP healthy Yes
TTCTCCTTCAACACGT 15700 1948 sc_H2 HD2 HEP healthy Yes
TTCTTAGCACACTGCG 16566 2543 sc_H2 HD2 HEP healthy Yes
TTCTTAGGTCCGACGT 17493 2959 sc_H2 HD2 HEP healthy Yes
TTCTTAGGTCTGATTG 14242 1516 sc_H2 HD2 HEP healthy No
TTCTTAGGTGAACCTT 15563 1726 sc_H2 HD2 HEP healthy Yes
TTCTTAGGTGTGTGCC 13839 1251 sc_H2 HD2 HEP healthy No
TTCTTAGTCACCATAG 17598 3311 sc_H2 HD2 HEP healthy No
TTCTTAGTCTTGACGA 17469 2878 sc_H2 HD2 HEP healthy Yes
TTGAACGAGACACTAA 15054 1668 sc_H2 HD2 HEP healthy No
TTGAACGAGACTCGGA 16387 2368 sc_H2 HD2 HEP healthy Yes
TTGAACGAGCCACTAT 17132 2857 sc_H2 HD2 HEP healthy No
TTGAACGAGGCTAGGT 17566 2984 sc_H2 HD2 HEP healthy Yes
TTGAACGCAAACCCAT 16353 2337 sc_H2 HD2 HEP healthy Yes
TTGAACGCATGCCTAA 16378 2341 sc_H2 HD2 HEP healthy Yes
TTGAACGGTCTGATCA 17312 2966 sc_H2 HD2 HEP healthy Yes
TTGAACGTCGATAGAA 17348 2792 sc_H2 HD2 HEP healthy Yes
TTGAACGTCGGCGGTT 16551 2697 sc_H2 HD2 HEP healthy Yes
TTGACTTAGCACCGCT 15638 1636 sc_H2 HD2 HEP healthy No
TTGACTTAGCGCCTCA 17450 3283 sc_H2 HD2 HEP healthy Yes
TTGACTTCAAGGGTCA 17635 3179 sc_H2 HD2 HEP healthy Yes
TTGACTTCACTATCTT 17040 2830 sc_H2 HD2 HEP healthy Yes
TTGACTTGTGTCGCTG 17426 3029 sc_H2 HD2 HEP healthy Yes
TTGACTTGTTGATTGC 16737 2568 sc_H2 HD2 HEP healthy Yes
TTGACTTTCATCACCC 17571 3131 sc_H2 HD2 HEP healthy Yes
TTGCCGTAGACGCAAC 17390 2907 sc_H2 HD2 HEP healthy No
TTGCCGTCAAACTGCT 17702 3326 sc_H2 HD2 HEP healthy Yes
TTGCCGTCAAGGTTCT 15318 1756 sc_H2 HD2 HEP healthy No
TTGCCGTCACAGGAGT 17663 3299 sc_H2 HD2 HEP healthy Yes
TTGCCGTGTATAATGG 15906 2200 sc_H2 HD2 HEP healthy Yes
TTGCCGTGTCCGAATT 15150 1601 sc_H2 HD2 HEP healthy No
TTGCCGTGTCTCCATC 17327 2594 sc_H2 HD2 HEP healthy Yes
TTGCCGTGTGTGCCTG 16087 1882 sc_H2 HD2 HEP healthy Yes
TTGCCGTGTTTAAGCC 15020 1688 sc_H2 HD2 HEP healthy No
TTGCCGTTCATGTGGT 17779 3353 sc_H2 HD2 HEP healthy Yes
TTGCCGTTCTACCAGA 15913 1927 sc_H2 HD2 HEP healthy Yes
TTGCCGTTCTTTAGGG 17547 3494 sc_H2 HD2 HEP healthy Yes
TTGCGTCAGATAGTCA 17442 2778 sc_H2 HD2 HEP healthy Yes
TTGCGTCAGTGTCTCA 16269 2279 sc_H2 HD2 HEP healthy Yes
TTGCGTCCATCAGTAC 15333 1822 sc_H2 HD2 HEP healthy Yes
TTGCGTCGTAAGGGCT 17396 2850 sc_H2 HD2 HEP healthy Yes
TTGCGTCGTAAGTGGC 16274 2129 sc_H2 HD2 HEP healthy Yes
TTGCGTCGTATAATGG 16684 2795 sc_H2 HD2 HEP healthy No
TTGCGTCGTCCAAGTT 16579 2323 sc_H2 HD2 HEP healthy Yes
TTGGAACAGAATCTCC 17787 3431 sc_H2 HD2 HEP healthy Yes
TTGGAACAGACCTAGG 16455 2823 sc_H2 HD2 HEP healthy Yes
TTGGAACCAATGGACG 16260 2279 sc_H2 HD2 HEP healthy Yes
TTGGAACCACACGCTG 15513 1568 sc_H2 HD2 HEP healthy No
TTGGAACCATTCGACA 17523 3088 sc_H2 HD2 HEP healthy Yes
TTGGAACGTATAGTAG 16589 3015 sc_H2 HD2 HEP healthy Yes
TTGGAACGTTACGGAG 17454 2760 sc_H2 HD2 HEP healthy Yes
TTGGAACGTTCCCTTG 17589 2844 sc_H2 HD2 HEP healthy Yes
TTGGAACTCAAGGCTT 14400 1699 sc_H2 HD2 HEP healthy No
TTGGCAACAAAGCAAT 17556 2799 sc_H2 HD2 HEP healthy Yes
TTGGCAACAACACGCC 17767 3569 sc_H2 HD2 HEP healthy Yes
TTGGCAACACGTTGGC 16257 2486 sc_H2 HD2 HEP healthy Yes
TTGGCAAGTTCCATGA 16217 1793 sc_H2 HD2 HEP healthy Yes
TTGTAGGCACGCGAAA 17721 3627 sc_H2 HD2 HEP healthy Yes
TTGTAGGCATACTCTT 16099 1972 sc_H2 HD2 HEP healthy Yes
TTGTAGGGTGGCGAAT 17380 3225 sc_H2 HD2 HEP healthy Yes
TTGTAGGTCTGATTCT 16321 2178 sc_H2 HD2 HEP healthy Yes
TTTACTGAGATCCTGT 15843 2969 sc_H2 HD2 HEP healthy Yes
TTTACTGAGCTCCTTC 17358 3047 sc_H2 HD2 HEP healthy No
TTTACTGCAAAGCAAT 17285 2790 sc_H2 HD2 HEP healthy Yes
TTTACTGCAGGAATCG 17619 3358 sc_H2 HD2 HEP healthy Yes
TTTACTGTCAACTCTT 17399 3087 sc_H2 HD2 HEP healthy Yes
TTTATGCAGAAAGTGG 16187 1999 sc_H2 HD2 HEP healthy Yes
TTTATGCGTCCGAATT 17399 2633 sc_H2 HD2 HEP healthy Yes
TTTATGCGTGCACCAC 17795 3092 sc_H2 HD2 HEP healthy Yes
TTTATGCGTTTGGCGC 17474 3002 sc_H2 HD2 HEP healthy Yes
TTTATGCTCGAGAGCA 17131 2754 sc_H2 HD2 HEP healthy Yes
TTTCCTCAGAAGCCCA 17598 2926 sc_H2 HD2 HEP healthy Yes
TTTCCTCAGACATAAC 16163 1943 sc_H2 HD2 HEP healthy Yes
TTTCCTCAGGATATAC 17230 3159 sc_H2 HD2 HEP healthy Yes
TTTCCTCAGGTCGGAT 17653 2941 sc_H2 HD2 HEP healthy Yes
TTTCCTCCAGCTGTAT 17744 3318 sc_H2 HD2 HEP healthy Yes
TTTCCTCCAGTTCCCT 16118 2282 sc_H2 HD2 HEP healthy Yes
TTTCCTCCATTGGCGC 16344 1979 sc_H2 HD2 HEP healthy Yes
TTTCCTCGTCCGAAGA 16574 2510 sc_H2 HD2 HEP healthy Yes
TTTCCTCGTCGCATCG 17143 2890 sc_H2 HD2 HEP healthy Yes
TTTGCGCAGAATTGTG 17530 2941 sc_H2 HD2 HEP healthy Yes
TTTGCGCAGAGCTTCT 17480 2813 sc_H2 HD2 HEP healthy Yes
TTTGCGCAGTACGCGA 14079 1244 sc_H2 HD2 HEP healthy No
TTTGCGCGTTCCGGCA 17514 3381 sc_H2 HD2 HEP healthy Yes
TTTGCGCTCGAACGGA 17622 3291 sc_H2 HD2 HEP healthy Yes
TTTGGTTGTCACCCAG 17165 2687 sc_H2 HD2 HEP healthy Yes
TTTGGTTGTTGGTAAA 17521 2821 sc_H2 HD2 HEP healthy Yes
TTTGGTTTCGGTCCGA 17120 2720 sc_H2 HD2 HEP healthy Yes
TTTGTCAAGCCAACAG 17533 3662 sc_H2 HD2 HEP healthy Yes
TTTGTCACATTAACCG 16198 2287 sc_H2 HD2 HEP healthy Yes
TTTGTCAGTAAGGGCT 17785 3450 sc_H2 HD2 HEP healthy Yes
TTTGTCAGTCAGGACA 16617 2493 sc_H2 HD2 HEP healthy Yes
TTTGTCAGTGCAACGA 17098 2186 sc_H2 HD2 HEP healthy Yes
TTTGTCAGTGTCCTCT 17050 2684 sc_H2 HD2 HEP healthy Yes
TTTGTCAGTTCGGCAC 17361 2626 sc_H2 HD2 HEP healthy Yes
AAACCTGAGATAGGAG 7728 1586 sc_H3 HD3 HEP healthy Yes
AAACCTGAGATCCGAG 6724 1041 sc_H3 HD3 HEP healthy No
AAACCTGAGCTATGCT 7663 1654 sc_H3 HD3 HEP healthy Yes
AAACCTGAGTATGACA 7674 1519 sc_H3 HD3 HEP healthy Yes
AAACCTGAGTGCGATG 7982 1937 sc_H3 HD3 HEP healthy Yes
AAACCTGAGTGTACCT 7188 1186 sc_H3 HD3 HEP healthy Yes
AAACCTGCACTACAGT 7954 1967 sc_H3 HD3 HEP healthy Yes
AAACCTGCAGGGATTG 7541 1497 sc_H3 HD3 HEP healthy Yes
AAACCTGCATGCCCGA 6590 920 sc_H3 HD3 HEP healthy No
AAACCTGGTCAGTGGA 6247 894 sc_H3 HD3 HEP healthy No
AAACCTGGTCCGACGT 7044 1329 sc_H3 HD3 HEP healthy Yes
AAACCTGGTCTAAAGA 7410 1396 sc_H3 HD3 HEP healthy Yes
AAACCTGGTCTTGTCC 7864 1766 sc_H3 HD3 HEP healthy Yes
AAACCTGGTGTCCTCT 7661 1664 sc_H3 HD3 HEP healthy Yes
AAACCTGTCTGGTTCC 7881 1639 sc_H3 HD3 HEP healthy Yes
AAACCTGTCTTGCAAG 8018 2025 sc_H3 HD3 HEP healthy Yes
AAACGGGAGAGTTGGC 8048 1963 sc_H3 HD3 HEP healthy Yes
AAACGGGAGCCCAATT 7915 1693 sc_H3 HD3 HEP healthy Yes
AAACGGGAGCCTCGTG 7213 1159 sc_H3 HD3 HEP healthy Yes
AAACGGGAGCTCTCGG 7971 1926 sc_H3 HD3 HEP healthy Yes
AAACGGGGTGCACCAC 7950 1881 sc_H3 HD3 HEP healthy Yes
AAACGGGGTGTATGGG 7171 1256 sc_H3 HD3 HEP healthy Yes
AAACGGGTCATAACCG 8012 1860 sc_H3 HD3 HEP healthy Yes
AAACGGGTCCTCCTAG 7769 1610 sc_H3 HD3 HEP healthy Yes
AAACGGGTCGCGTAGC 7931 1830 sc_H3 HD3 HEP healthy Yes
AAAGATGAGCCACGCT 7968 1882 sc_H3 HD3 HEP healthy Yes
AAAGATGAGCTTATCG 7643 1499 sc_H3 HD3 HEP healthy No
AAAGATGCAGGCTGAA 7449 1487 sc_H3 HD3 HEP healthy Yes
AAAGATGGTAGCTCCG 7704 1532 sc_H3 HD3 HEP healthy Yes
AAAGATGGTCACACGC 7904 1852 sc_H3 HD3 HEP healthy Yes
AAAGATGGTCACCCAG 6534 926 sc_H3 HD3 HEP healthy No
AAAGATGGTGCACGAA 7873 1928 sc_H3 HD3 HEP healthy Yes
AAAGATGTCACCTCGT 7753 1710 sc_H3 HD3 HEP healthy Yes
AAAGATGTCAGCACAT 7160 1147 sc_H3 HD3 HEP healthy Yes
AAAGATGTCTCTAAGG 6983 972 sc_H3 HD3 HEP healthy No
AAAGATGTCTGACCTC 7931 1840 sc_H3 HD3 HEP healthy Yes
AAAGATGTCTGCGGCA 7863 1642 sc_H3 HD3 HEP healthy Yes
AAAGCAAAGACACTAA 6221 784 sc_H3 HD3 HEP healthy No
AAAGCAAAGTTCGCGC 7001 1068 sc_H3 HD3 HEP healthy Yes
AAAGCAACATCTGGTA 7689 1672 sc_H3 HD3 HEP healthy No
AAAGCAACATGCAATC 6232 870 sc_H3 HD3 HEP healthy No
AAAGCAAGTAGAAAGG 7289 1205 sc_H3 HD3 HEP healthy Yes
AAAGCAAGTCCAGTTA 7900 1839 sc_H3 HD3 HEP healthy Yes
AAAGCAAGTGAGGGAG 7755 1591 sc_H3 HD3 HEP healthy Yes
AAAGCAAGTGATAAAC 7847 1654 sc_H3 HD3 HEP healthy Yes
AAAGTAGAGACAGGCT 8044 2039 sc_H3 HD3 HEP healthy Yes
AAAGTAGAGGACGAAA 7838 1661 sc_H3 HD3 HEP healthy Yes
AAAGTAGAGTGAACGC 6626 964 sc_H3 HD3 HEP healthy No
AAAGTAGAGTGCGTGA 7922 1787 sc_H3 HD3 HEP healthy Yes
AAAGTAGCAAACTGCT 7819 1702 sc_H3 HD3 HEP healthy Yes
AAAGTAGCAATGTTGC 6270 832 sc_H3 HD3 HEP healthy No
AAAGTAGCACACATGT 7973 1965 sc_H3 HD3 HEP healthy Yes
AAAGTAGCACTAAGTC 8021 1909 sc_H3 HD3 HEP healthy Yes
AAAGTAGCATACGCTA 7130 978 sc_H3 HD3 HEP healthy Yes
AAAGTAGGTACGCTGC 7915 1800 sc_H3 HD3 HEP healthy No
AAAGTAGGTGCACCAC 7154 1118 sc_H3 HD3 HEP healthy Yes
AAAGTAGTCCGCATAA 7130 1285 sc_H3 HD3 HEP healthy Yes
AAATGCCAGTACGCCC 7205 1528 sc_H3 HD3 HEP healthy Yes
AAATGCCCAGATTGCT 7939 2052 sc_H3 HD3 HEP healthy Yes
AAATGCCCAGCGTTCG 7056 958 sc_H3 HD3 HEP healthy Yes
AAATGCCCAGGTGCCT 7936 1824 sc_H3 HD3 HEP healthy Yes
AAATGCCCATTACGAC 7836 1690 sc_H3 HD3 HEP healthy Yes
AAATGCCGTCGGCACT 7310 1406 sc_H3 HD3 HEP healthy Yes
AAATGCCGTTCAGGCC 7988 2032 sc_H3 HD3 HEP healthy Yes
AAATGCCGTTTGGCGC 7902 1805 sc_H3 HD3 HEP healthy Yes
AAATGCCTCAATACCG 7198 1249 sc_H3 HD3 HEP healthy Yes
AAATGCCTCATCGCTC 7754 1659 sc_H3 HD3 HEP healthy Yes
AAATGCCTCGACAGCC 7954 1866 sc_H3 HD3 HEP healthy Yes
AAATGCCTCTAACGGT 7988 2000 sc_H3 HD3 HEP healthy Yes
AACACGTAGGAGTACC 7942 1989 sc_H3 HD3 HEP healthy Yes
AACACGTAGGATGCGT 7946 1953 sc_H3 HD3 HEP healthy Yes
AACACGTAGTAATCCC 6316 869 sc_H3 HD3 HEP healthy No
AACACGTAGTACTTGC 7435 1413 sc_H3 HD3 HEP healthy Yes
AACACGTAGTGTACCT 7944 2009 sc_H3 HD3 HEP healthy Yes
AACACGTCAATCCGAT 7813 1652 sc_H3 HD3 HEP healthy Yes
AACACGTCAGCCAATT 7354 1502 sc_H3 HD3 HEP healthy Yes
AACACGTGTCGACTGC 7125 1106 sc_H3 HD3 HEP healthy Yes
AACACGTGTGCAGACA 7217 1343 sc_H3 HD3 HEP healthy Yes
AACACGTGTGGGTATG 7126 1087 sc_H3 HD3 HEP healthy Yes
AACACGTGTTAAGGGC 6401 921 sc_H3 HD3 HEP healthy No
AACACGTTCATCTGCC 7892 1919 sc_H3 HD3 HEP healthy Yes
AACACGTTCCTCATTA 7236 1106 sc_H3 HD3 HEP healthy Yes
AACACGTTCGAATGGG 7207 1029 sc_H3 HD3 HEP healthy Yes
AACACGTTCTGTGCAA 7919 1835 sc_H3 HD3 HEP healthy Yes
AACACGTTCTTGGGTA 6940 876 sc_H3 HD3 HEP healthy No
AACCATGAGATGCGAC 7921 1792 sc_H3 HD3 HEP healthy Yes
AACCATGAGTCGTACT 7573 1523 sc_H3 HD3 HEP healthy Yes
AACCATGCACACGCTG 7343 1273 sc_H3 HD3 HEP healthy Yes
AACCATGCACATCTTT 7414 1457 sc_H3 HD3 HEP healthy Yes
AACCATGCACTTCTGC 7380 1422 sc_H3 HD3 HEP healthy Yes
AACCATGCAGGAATCG 7244 1223 sc_H3 HD3 HEP healthy No
AACCATGCAGGCTGAA 7244 1141 sc_H3 HD3 HEP healthy Yes
AACCATGGTAGCGATG 7937 1735 sc_H3 HD3 HEP healthy Yes
AACCATGGTCAAACTC 7861 1677 sc_H3 HD3 HEP healthy Yes
AACCATGGTCCATGAT 7906 1763 sc_H3 HD3 HEP healthy Yes
AACCATGGTCCCTTGT 7824 1737 sc_H3 HD3 HEP healthy No
AACCATGGTCCTCCAT 8090 2280 sc_H3 HD3 HEP healthy Yes
AACCATGGTTCTCATT 7192 1581 sc_H3 HD3 HEP healthy Yes
AACCATGTCGGCATCG 7913 1958 sc_H3 HD3 HEP healthy Yes
AACCATGTCGTTGCCT 8003 1965 sc_H3 HD3 HEP healthy Yes
AACCATGTCTCATTCA 7912 1797 sc_H3 HD3 HEP healthy Yes
AACCGCGAGACTAAGT 7225 1072 sc_H3 HD3 HEP healthy Yes
AACCGCGAGCCACGTC 7947 1924 sc_H3 HD3 HEP healthy Yes
AACCGCGCATAGAAAC 7395 1473 sc_H3 HD3 HEP healthy Yes
AACCGCGGTACAAGTA 7396 1497 sc_H3 HD3 HEP healthy Yes
AACCGCGGTATAGGTA 7668 1550 sc_H3 HD3 HEP healthy Yes
AACCGCGGTATTCGTG 7181 1157 sc_H3 HD3 HEP healthy Yes
AACCGCGGTCTCTTAT 8008 2032 sc_H3 HD3 HEP healthy Yes
AACCGCGTCAACCATG 7760 1530 sc_H3 HD3 HEP healthy Yes
AACCGCGTCCACGACG 7159 1187 sc_H3 HD3 HEP healthy Yes
AACCGCGTCCGTCAAA 7795 1707 sc_H3 HD3 HEP healthy Yes
AACCGCGTCCTCTAGC 8086 2249 sc_H3 HD3 HEP healthy Yes
AACCGCGTCGGTCTAA 7631 1577 sc_H3 HD3 HEP healthy Yes
AACGTTGAGGCGATAC 7259 1351 sc_H3 HD3 HEP healthy Yes
AACGTTGCACACTGCG 7846 1670 sc_H3 HD3 HEP healthy Yes
AACGTTGGTACTTGAC 7816 1676 sc_H3 HD3 HEP healthy Yes
AACGTTGGTTGTCGCG 7140 982 sc_H3 HD3 HEP healthy Yes
AACGTTGTCACCCGAG 7771 1586 sc_H3 HD3 HEP healthy Yes
AACGTTGTCCCAGGTG 6162 883 sc_H3 HD3 HEP healthy No
AACGTTGTCCTGCAGG 7269 1434 sc_H3 HD3 HEP healthy Yes
AACGTTGTCGGAAATA 6500 823 sc_H3 HD3 HEP healthy No
AACGTTGTCGTAGGTT 7315 1271 sc_H3 HD3 HEP healthy Yes
AACTCAGAGCGACGTA 7967 2045 sc_H3 HD3 HEP healthy Yes
AACTCAGAGCGTTCCG 7251 1300 sc_H3 HD3 HEP healthy Yes
AACTCAGAGGCGACAT 7180 1154 sc_H3 HD3 HEP healthy Yes
AACTCAGAGTCACGCC 8117 1988 sc_H3 HD3 HEP healthy Yes
AACTCAGCAAGTACCT 7779 1587 sc_H3 HD3 HEP healthy Yes
AACTCAGCAGGTCCAC 7931 1994 sc_H3 HD3 HEP healthy Yes
AACTCAGCATGCTGGC 7886 1904 sc_H3 HD3 HEP healthy Yes
AACTCAGGTCATGCAT 7826 1638 sc_H3 HD3 HEP healthy Yes
AACTCAGGTGATAAAC 7199 1076 sc_H3 HD3 HEP healthy Yes
AACTCAGTCAGGCAAG 7160 980 sc_H3 HD3 HEP healthy Yes
AACTCAGTCGACAGCC 7937 1783 sc_H3 HD3 HEP healthy Yes
AACTCAGTCTATCCCG 7800 1693 sc_H3 HD3 HEP healthy Yes
AACTCCCAGAGGGCTT 6994 1073 sc_H3 HD3 HEP healthy Yes
AACTCCCAGGCTATCT 6868 928 sc_H3 HD3 HEP healthy No
AACTCCCCATCTCGCT 7254 977 sc_H3 HD3 HEP healthy No
AACTCCCCATTACCTT 6998 925 sc_H3 HD3 HEP healthy Yes
AACTCCCGTAACGTTC 6402 906 sc_H3 HD3 HEP healthy No
AACTCCCGTCATGCCG 7981 1858 sc_H3 HD3 HEP healthy Yes
AACTCCCGTGGACGAT 7989 2139 sc_H3 HD3 HEP healthy Yes
AACTCCCTCACCTTAT 7955 1895 sc_H3 HD3 HEP healthy Yes
AACTCTTAGCTAAGAT 7723 1586 sc_H3 HD3 HEP healthy Yes
AACTCTTAGCTTCGCG 7211 1247 sc_H3 HD3 HEP healthy Yes
AACTCTTAGGGCTTCC 7316 1409 sc_H3 HD3 HEP healthy Yes
AACTCTTAGTCCCACG 7988 1994 sc_H3 HD3 HEP healthy Yes
AACTCTTCATGCAATC 7954 2000 sc_H3 HD3 HEP healthy Yes
AACTCTTGTTCCATGA 7406 1460 sc_H3 HD3 HEP healthy Yes
AACTCTTGTTCGTGAT 7979 2068 sc_H3 HD3 HEP healthy Yes
AACTCTTTCCGAAGAG 7372 1483 sc_H3 HD3 HEP healthy Yes
AACTCTTTCCTTTCTC 7931 1922 sc_H3 HD3 HEP healthy Yes
AACTGGTAGAACTCGG 7301 1401 sc_H3 HD3 HEP healthy Yes
AACTGGTGTACTCAAC 7351 1370 sc_H3 HD3 HEP healthy Yes
AACTGGTGTAGTACCT 7957 1922 sc_H3 HD3 HEP healthy Yes
AACTGGTGTCCAGTTA 7947 1835 sc_H3 HD3 HEP healthy Yes
AACTGGTGTCCTCTTG 8010 2044 sc_H3 HD3 HEP healthy Yes
AACTGGTTCAGCGACC 7988 1920 sc_H3 HD3 HEP healthy Yes
AACTGGTTCGCCTGAG 6782 946 sc_H3 HD3 HEP healthy No
AACTGGTTCTCTTATG 7883 1740 sc_H3 HD3 HEP healthy Yes
AACTTTCAGGATGGAA 7953 1961 sc_H3 HD3 HEP healthy Yes
AACTTTCCACAGGAGT 7380 1484 sc_H3 HD3 HEP healthy Yes
AACTTTCCACTGTTAG 7919 1796 sc_H3 HD3 HEP healthy Yes
AACTTTCCAGGCTGAA 7771 1628 sc_H3 HD3 HEP healthy Yes
AACTTTCCAGTCGTGC 6461 906 sc_H3 HD3 HEP healthy No
AACTTTCCATACGCCG 7886 1875 sc_H3 HD3 HEP healthy Yes
AACTTTCGTAAGAGGA 6546 1007 sc_H3 HD3 HEP healthy No
AACTTTCGTGGTTTCA 7694 1592 sc_H3 HD3 HEP healthy Yes
AACTTTCTCAACTCTT 7915 1779 sc_H3 HD3 HEP healthy Yes
AACTTTCTCACAGGCC 7864 1767 sc_H3 HD3 HEP healthy No
AACTTTCTCAGCAACT 7882 1776 sc_H3 HD3 HEP healthy Yes
AACTTTCTCAGCGATT 7740 1587 sc_H3 HD3 HEP healthy Yes
AACTTTCTCCCACTTG 7325 1544 sc_H3 HD3 HEP healthy Yes
AACTTTCTCCGAATGT 7284 1308 sc_H3 HD3 HEP healthy Yes
AAGACCTAGACCTTTG 7135 958 sc_H3 HD3 HEP healthy Yes
AAGACCTAGCCAGTAG 7815 1563 sc_H3 HD3 HEP healthy Yes
AAGACCTAGTAGGTGC 7202 1519 sc_H3 HD3 HEP healthy Yes
AAGACCTCACCGTTGG 6936 948 sc_H3 HD3 HEP healthy No
AAGACCTCATTGTGCA1 7423 1371 sc_H3 HD3 HEP healthy Yes
AAGACCTGTTACTGAC 7790 1660 sc_H3 HD3 HEP healthy Yes
AAGACCTTCAGTGCAT 7364 1431 sc_H3 HD3 HEP healthy Yes
AAGACCTTCGGCTACG 7979 2017 sc_H3 HD3 HEP healthy Yes
AAGACCTTCGGCTTGG 7632 1686 sc_H3 HD3 HEP healthy Yes
AAGACCTTCTGGTATG 7782 1651 sc_H3 HD3 HEP healthy Yes
AAGACCTTCTGGTTCC 7330 1426 sc_H3 HD3 HEP healthy Yes
AAGCCGCAGAACAACT 7175 1670 sc_H3 HD3 HEP healthy Yes
AAGCCGCAGCTTTGGT 7621 1648 sc_H3 HD3 HEP healthy Yes
AAGCCGCAGGTTACCT 7908 1863 sc_H3 HD3 HEP healthy Yes
AAGCCGCCACACCGAC 6971 927 sc_H3 HD3 HEP healthy Yes
AAGCCGCCAGCTGCAC 7592 1397 sc_H3 HD3 HEP healthy Yes
AAGCCGCCATGCGCAC 8005 1734 sc_H3 HD3 HEP healthy Yes
AAGCCGCCATGCTAGT 7416 1440 sc_H3 HD3 HEP healthy Yes
AAGCCGCCATTGGCGC 7864 1787 sc_H3 HD3 HEP healthy Yes
AAGCCGCGTAAACCTC 7965 1860 sc_H3 HD3 HEP healthy Yes
AAGCCGCGTGGTTTCA 7039 975 sc_H3 HD3 HEP healthy No
AAGCCGCGTTAAGACA 6948 1187 sc_H3 HD3 HEP healthy Yes
AAGCCGCTCACCCTCA 7947 1923 sc_H3 HD3 HEP healthy Yes
AAGCCGCTCACGGTTA 7891 1842 sc_H3 HD3 HEP healthy Yes
AAGCCGCTCAGTTGAC 7195 1121 sc_H3 HD3 HEP healthy Yes
AAGCCGCTCTGCAAGT 7253 1063 sc_H3 HD3 HEP healthy Yes
AAGGAGCAGGAGTTTA 7826 1564 sc_H3 HD3 HEP healthy Yes
AAGGAGCAGGCTAGGT 7640 1535 sc_H3 HD3 HEP healthy Yes
AAGGAGCCAAGCGAGT 7125 1011 sc_H3 HD3 HEP healthy Yes
AAGGAGCCAGTGAGTG 7513 1547 sc_H3 HD3 HEP healthy Yes
AAGGAGCCATGTCCTC 7742 1598 sc_H3 HD3 HEP healthy Yes
AAGGAGCGTCGCGAAA 7086 929 sc_H3 HD3 HEP healthy No
AAGGAGCGTCTAGAGG 7409 1454 sc_H3 HD3 HEP healthy Yes
AAGGAGCTCCGCGGTA 7775 1620 sc_H3 HD3 HEP healthy Yes
AAGGCAGAGGATATAC 7175 1168 sc_H3 HD3 HEP healthy Yes
AAGGCAGCAACCGCCA 7234 1318 sc_H3 HD3 HEP healthy Yes
AAGGCAGCAGTTCCCT1 7846 1784 sc_H3 HD3 HEP healthy Yes
AAGGCAGGTATATCCG 7908 1834 sc_H3 HD3 HEP healthy Yes
AAGGCAGGTCGAATCT 7955 1947 sc_H3 HD3 HEP healthy Yes
AAGGCAGGTGGCCCTA 7689 1600 sc_H3 HD3 HEP healthy Yes
AAGGCAGTCAAGGTAA 7023 884 sc_H3 HD3 HEP healthy No
AAGGCAGTCAATAAGG 7338 1394 sc_H3 HD3 HEP healthy Yes
AAGGCAGTCCAATGGT 7933 1930 sc_H3 HD3 HEP healthy Yes
AAGGCAGTCTCACATT 7994 1946 sc_H3 HD3 HEP healthy Yes
AAGGCAGTCTGCGGCA 7972 1936 sc_H3 HD3 HEP healthy No
AAGGTTCAGATATGGT 7936 1958 sc_H3 HD3 HEP healthy Yes
AAGGTTCCACTAGTAC 7329 1487 sc_H3 HD3 HEP healthy Yes
AAGGTTCCATCGTCGG 7745 1579 sc_H3 HD3 HEP healthy Yes
AAGGTTCGTACGCACC 8006 1951 sc_H3 HD3 HEP healthy Yes
AAGGTTCGTTCGCTAA 7916 2037 sc_H3 HD3 HEP healthy Yes
AAGGTTCTCAATAAGG 6899 825 sc_H3 HD3 HEP healthy No
AAGGTTCTCATGTCTT 6512 926 sc_H3 HD3 HEP healthy No
AAGGTTCTCGCCATAA 7794 1638 sc_H3 HD3 HEP healthy Yes
AAGGTTCTCGTACGGC 6772 929 sc_H3 HD3 HEP healthy No
AAGGTTCTCTAAGCCA 6894 1004 sc_H3 HD3 HEP healthy Yes
AAGTCTGAGCCACTAT 7882 1758 sc_H3 HD3 HEP healthy Yes
AAGTCTGAGCCGTCGT 7775 1651 sc_H3 HD3 HEP healthy Yes
AAGTCTGAGGTAAACT 7053 1167 sc_H3 HD3 HEP healthy Yes
AAGTCTGAGTGTCCAT 7918 1876 sc_H3 HD3 HEP healthy Yes
AAGTCTGGTAACGTTC 7424 1479 sc_H3 HD3 HEP healthy Yes
AAGTCTGGTGCCTGTG 7139 1031 sc_H3 HD3 HEP healthy Yes
AAGTCTGGTGCTGTAT 7897 1723 sc_H3 HD3 HEP healthy Yes
AAGTCTGGTTACCGAT 7710 1614 sc_H3 HD3 HEP healthy Yes
AAGTCTGTCAGCGACC 6783 936 sc_H3 HD3 HEP healthy No
AAGTCTGTCATTGCCC 7933 1986 sc_H3 HD3 HEP healthy Yes
AAGTCTGTCCGTCATC 7826 1653 sc_H3 HD3 HEP healthy Yes
AATCCAGAGGGATGGG 6247 792 sc_H3 HD3 HEP healthy No
AATCCAGAGTTAGGTA 7403 1395 sc_H3 HD3 HEP healthy Yes
AATCCAGCAAAGTGCG 7807 1644 sc_H3 HD3 HEP healthy Yes
AATCCAGCACTGCCAG 6115 882 sc_H3 HD3 HEP healthy No
AATCCAGCAGGTGCCT 7524 1486 sc_H3 HD3 HEP healthy Yes
AATCCAGCATAGACTC 7969 1858 sc_H3 HD3 HEP healthy Yes
AATCCAGGTCAAGCGA 7076 1152 sc_H3 HD3 HEP healthy Yes
AATCCAGGTTACGACT 7913 1720 sc_H3 HD3 HEP healthy Yes
AATCCAGTCTCATTCA 7953 1921 sc_H3 HD3 HEP healthy Yes
AATCGGTAGGCGTACA 7841 1841 sc_H3 HD3 HEP healthy Yes
AATCGGTCACCGAATT 7362 1306 sc_H3 HD3 HEP healthy Yes
AATCGGTCACCGCTAG 7222 1123 sc_H3 HD3 HEP healthy Yes
AATCGGTCATATACGC 6904 891 sc_H3 HD3 HEP healthy No
AATCGGTGTGAAAGAG 7375 1321 sc_H3 HD3 HEP healthy Yes
AATCGGTGTGACTCAT 7891 1700 sc_H3 HD3 HEP healthy Yes
AATCGGTTCACATAGC 7976 1880 sc_H3 HD3 HEP healthy Yes
AATCGGTTCCAGATCA 7326 1455 sc_H3 HD3 HEP healthy Yes
AATCGGTTCCATTCTA 7621 1571 sc_H3 HD3 HEP healthy Yes
AATCGGTTCGCCTGTT 7579 1497 sc_H3 HD3 HEP healthy Yes
AATCGGTTCTAAGCCA 7810 1673 sc_H3 HD3 HEP healthy Yes
ACACCAAAGAGCCTAG 7235 905 sc_H3 HD3 HEP healthy No
ACACCAAAGATGCCTT 7492 1493 sc_H3 HD3 HEP healthy Yes
ACACCAAAGATGTGGC 6768 899 sc_H3 HD3 HEP healthy No
ACACCAAAGCTGATAA 6870 1061 sc_H3 HD3 HEP healthy Yes
ACACCAACAAAGGTGC 8131 2067 sc_H3 HD3 HEP healthy Yes
ACACCAACAGTTTACG 6862 982 sc_H3 HD3 HEP healthy No
ACACCAAGTACGCTGC 7164 1329 sc_H3 HD3 HEP healthy Yes
ACACCAAGTAGAAAGG 7984 1825 sc_H3 HD3 HEP healthy Yes
ACACCAAGTATGGTTC 7763 1708 sc_H3 HD3 HEP healthy Yes
ACACCAAGTGTATGGG 7754 1700 sc_H3 HD3 HEP healthy Yes
ACACCAAGTTACCAGT 6124 912 sc_H3 HD3 HEP healthy No
ACACCAATCAACGAAA 7903 1826 sc_H3 HD3 HEP healthy Yes
ACACCAATCAGCTCTC 7919 1826 sc_H3 HD3 HEP healthy Yes
ACACCAATCGCTAGCG 7862 1762 sc_H3 HD3 HEP healthy Yes
ACACCAATCGTATCAG 7072 972 sc_H3 HD3 HEP healthy No
ACACCCTAGCCAGTTT 8111 2064 sc_H3 HD3 HEP healthy No
ACACCCTAGCCCAATT 6508 904 sc_H3 HD3 HEP healthy No
ACACCCTAGCGATCCC 6663 905 sc_H3 HD3 HEP healthy No
ACACCCTAGGTGCAAC 7830 1708 sc_H3 HD3 HEP healthy Yes
ACACCCTAGTGGTCCC 7622 1459 sc_H3 HD3 HEP healthy Yes
ACACCCTAGTGTGGCA 7179 1184 sc_H3 HD3 HEP healthy Yes
ACACCCTCAACTGGCC 7830 1587 sc_H3 HD3 HEP healthy Yes
ACACCCTCACACATGT 7903 1827 sc_H3 HD3 HEP healthy Yes
ACACCCTCACTACAGT 7975 1826 sc_H3 HD3 HEP healthy Yes
ACACCCTCATGCAATC 5985 793 sc_H3 HD3 HEP healthy No
ACACCCTCATTCCTCG 7979 1887 sc_H3 HD3 HEP healthy Yes
ACACCCTGTCCCGACA 7234 1512 sc_H3 HD3 HEP healthy Yes
ACACCCTGTGCAGACA 7829 1617 sc_H3 HD3 HEP healthy Yes
ACACCCTTCCATTCTA 7125 1234 sc_H3 HD3 HEP healthy Yes
ACACCCTTCGGCGGTT 7263 1326 sc_H3 HD3 HEP healthy Yes
ACACCCTTCTCTAGGA 7928 1956 sc_H3 HD3 HEP healthy Yes
ACACCCTTCTTACCGC 7999 2016 sc_H3 HD3 HEP healthy Yes
ACACCCTTCTTGTCAT 6336 932 sc_H3 HD3 HEP healthy No
ACACCGGAGCAGGCTA 7909 1936 sc_H3 HD3 HEP healthy Yes
ACACCGGAGCCCGAAA 7953 1934 sc_H3 HD3 HEP healthy No
ACACCGGAGTACGATA 7946 2007 sc_H3 HD3 HEP healthy Yes
ACACCGGCACCATGTA 7334 1383 sc_H3 HD3 HEP healthy Yes
ACACCGGCACCGATAT 7662 1552 sc_H3 HD3 HEP healthy Yes
ACACCGGCAGCTGTGC 7993 2003 sc_H3 HD3 HEP healthy Yes
ACACCGGCAGTACACT 6476 907 sc_H3 HD3 HEP healthy No
ACACCGGCATATGCTG 7934 1918 sc_H3 HD3 HEP healthy Yes
ACACCGGCATGGTCTA 7664 1580 sc_H3 HD3 HEP healthy Yes
ACACCGGGTAAGTGTA 7366 1534 sc_H3 HD3 HEP healthy Yes
ACACCGGGTGTGCGTC 7773 1804 sc_H3 HD3 HEP healthy Yes
ACACCGGGTTCCGTCT 6853 942 sc_H3 HD3 HEP healthy No
ACACCGGGTTGTGGCC 7948 2030 sc_H3 HD3 HEP healthy Yes
ACACCGGTCACCTCGT 7834 1730 sc_H3 HD3 HEP healthy Yes
ACACCGGTCCGTCATC 7775 1472 sc_H3 HD3 HEP healthy Yes
ACACCGGTCGCAGGCT 7453 1461 sc_H3 HD3 HEP healthy Yes
ACACTGAAGAACAACT 7230 1155 sc_H3 HD3 HEP healthy Yes
ACACTGAAGAACAATC 7838 1791 sc_H3 HD3 HEP healthy Yes
ACACTGAAGGAACTGC 6215 798 sc_H3 HD3 HEP healthy No
ACACTGACAGACTCGC 7863 1710 sc_H3 HD3 HEP healthy Yes
ACACTGACAGTCGATT 7938 1894 sc_H3 HD3 HEP healthy Yes
ACACTGAGTATATGAG 6550 928 sc_H3 HD3 HEP healthy No
ACACTGAGTCGCGTGT 7222 1211 sc_H3 HD3 HEP healthy Yes
ACACTGATCCTCAATT 7937 2035 sc_H3 HD3 HEP healthy Yes
ACACTGATCGACAGCC 7940 1935 sc_H3 HD3 HEP healthy No
ACACTGATCGGGAGTA 6680 1620 sc_H3 HD3 HEP healthy Yes
ACAGCCGAGAATGTTG 7333 1461 sc_H3 HD3 HEP healthy Yes
ACAGCCGAGACTACAA 7925 1911 sc_H3 HD3 HEP healthy Yes
ACAGCCGAGATCGATA 7873 1764 sc_H3 HD3 HEP healthy Yes
ACAGCCGAGGTGCACA 6026 695 sc_H3 HD3 HEP healthy No
ACAGCCGAGTGAAGTT 7990 2180 sc_H3 HD3 HEP healthy Yes
ACAGCCGCAAGCCGCT 6897 888 sc_H3 HD3 HEP healthy No
ACAGCCGCAATCGAAA 7319 1357 sc_H3 HD3 HEP healthy Yes
ACAGCCGCACATGTGT 7973 1938 sc_H3 HD3 HEP healthy Yes
ACAGCCGCAGCCAGAA 7854 1712 sc_H3 HD3 HEP healthy Yes
ACAGCCGCAGTATGCT 7800 1743 sc_H3 HD3 HEP healthy Yes
ACAGCCGCATCGGGTC 7439 1561 sc_H3 HD3 HEP healthy Yes
ACAGCCGGTTGTGGAG 7165 1025 sc_H3 HD3 HEP healthy Yes
ACAGCCGTCACCACCT 7059 1063 sc_H3 HD3 HEP healthy Yes
ACAGCCGTCAGCACAT 6555 812 sc_H3 HD3 HEP healthy No
ACAGCCGTCTGGTGTA 7162 1202 sc_H3 HD3 HEP healthy Yes
ACAGCTACAAGCGTAG 7934 1958 sc_H3 HD3 HEP healthy Yes
ACAGCTACAATTCCTT 7939 1818 sc_H3 HD3 HEP healthy Yes
ACAGCTACACGAGGTA1 7794 1669 sc_H3 HD3 HEP healthy Yes
ACAGCTACACTTGGAT 6171 924 sc_H3 HD3 HEP healthy No
ACAGCTACAGTCGATT 8832 3391 sc_H3 HD3 HEP healthy Yes
ACAGCTAGTTGGTGGA 7257 1508 sc_H3 HD3 HEP healthy Yes
ACAGCTATCCGCGCAA 7126 1045 sc_H3 HD3 HEP healthy Yes
ACAGCTATCGCTTAGA 7853 1778 sc_H3 HD3 HEP healthy Yes
ACAGCTATCGGGAGTA 8033 2126 sc_H3 HD3 HEP healthy Yes
ACAGCTATCTTTACGT 7893 1916 sc_H3 HD3 HEP healthy Yes
ACATACGAGACATAAC 7836 1645 sc_H3 HD3 HEP healthy Yes
ACATACGAGATGCCAG 6817 978 sc_H3 HD3 HEP healthy No
ACATACGAGATGCGAC 7068 1116 sc_H3 HD3 HEP healthy Yes
ACATACGAGCCTCGTG 7115 1080 sc_H3 HD3 HEP healthy Yes
ACATACGAGCTGCCCA 6950 903 sc_H3 HD3 HEP healthy No
ACATACGAGGCTAGCA 7155 1005 sc_H3 HD3 HEP healthy Yes
ACATACGAGGGTATCG 6717 1018 sc_H3 HD3 HEP healthy No
ACATACGAGTACGTTC 7229 1257 sc_H3 HD3 HEP healthy Yes
ACATACGAGTAGCGGT 8027 2037 sc_H3 HD3 HEP healthy Yes
ACATACGCATGGTTGT 8023 2069 sc_H3 HD3 HEP healthy Yes
ACATACGGTATAGGGC 6361 872 sc_H3 HD3 HEP healthy No
ACATACGGTCATGCAT 7369 1316 sc_H3 HD3 HEP healthy Yes
ACATACGTCTCCGGTT 7889 1834 sc_H3 HD3 HEP healthy Yes
ACATCAGAGACCTTTG 7257 1473 sc_H3 HD3 HEP healthy Yes
ACATCAGAGACTAAGT 7127 1055 sc_H3 HD3 HEP healthy Yes
ACATCAGAGCAGGTCA 7470 1507 sc_H3 HD3 HEP healthy Yes
ACATCAGAGGCGTACA 7764 1687 sc_H3 HD3 HEP healthy Yes
ACATCAGAGTTTCCTT 7240 1326 sc_H3 HD3 HEP healthy Yes
ACATCAGCAAGCCGTC 6947 854 sc_H3 HD3 HEP healthy No
ACATCAGCAGGTCTCG 7317 1044 sc_H3 HD3 HEP healthy Yes
ACATCAGCATGACATC 8050 2107 sc_H3 HD3 HEP healthy Yes
ACATCAGGTAAATACG 7078 1071 sc_H3 HD3 HEP healthy Yes
ACATCAGGTTACGTCA 8041 2206 sc_H3 HD3 HEP healthy Yes
ACATCAGTCATATCGG 7912 1867 sc_H3 HD3 HEP healthy Yes
ACATCAGTCCCTAACC 7264 1512 sc_H3 HD3 HEP healthy Yes
ACATCAGTCCTTTCGG 6247 881 sc_H3 HD3 HEP healthy No
ACATCAGTCGACAGCC 7917 1863 sc_H3 HD3 HEP healthy Yes
ACATCAGTCTACCTGC 7975 2054 sc_H3 HD3 HEP healthy Yes
ACATGGTAGTGTGAAT 7606 1632 sc_H3 HD3 HEP healthy Yes
ACATGGTCAAAGGCGT 6500 936 sc_H3 HD3 HEP healthy No
ACATGGTCACCTTGTC 7323 1540 sc_H3 HD3 HEP healthy Yes
ACATGGTCATGCAATC 7107 1173 sc_H3 HD3 HEP healthy Yes
ACATGGTCATTACGAC 7945 2020 sc_H3 HD3 HEP healthy Yes
ACATGGTCATTAGCCA 7940 1856 sc_H3 HD3 HEP healthy Yes
ACATGGTGTGAGTATA 8052 2218 sc_H3 HD3 HEP healthy Yes
ACATGGTGTGGACGAT 7356 1301 sc_H3 HD3 HEP healthy Yes
ACATGGTTCAAAGTAG 7922 1801 sc_H3 HD3 HEP healthy Yes
ACATGGTTCAAGGCTT 7780 1609 sc_H3 HD3 HEP healthy Yes
ACATGGTTCACGGTTA 7777 1489 sc_H3 HD3 HEP healthy Yes
ACATGGTTCAGTCCCT 7380 1560 sc_H3 HD3 HEP healthy Yes
ACATGGTTCATGTCCC 6366 903 sc_H3 HD3 HEP healthy No
ACATGGTTCTTGACGA 7884 1725 sc_H3 HD3 HEP healthy Yes
ACCAGTAAGTGTCCAT 7206 1070 sc_H3 HD3 HEP healthy Yes
ACCAGTACAATGTAAG 7995 1898 sc_H3 HD3 HEP healthy Yes
ACCAGTACACGGACAA 7314 1498 sc_H3 HD3 HEP healthy Yes
ACCAGTACAGCCTTGG 7228 1248 sc_H3 HD3 HEP healthy Yes
ACCAGTACAGTACACT 7940 1907 sc_H3 HD3 HEP healthy Yes
ACCAGTAGTCTGCCAG 6650 939 sc_H3 HD3 HEP healthy No
ACCAGTAGTGTAAGTA 6370 902 sc_H3 HD3 HEP healthy No
ACCAGTAGTTGTACAC 6523 856 sc_H3 HD3 HEP healthy No
ACCAGTATCGAACGGA 7960 1889 sc_H3 HD3 HEP healthy Yes
ACCAGTATCGGTCTAA 6186 875 sc_H3 HD3 HEP healthy No
ACCCACTAGCACACAG 7797 1700 sc_H3 HD3 HEP healthy Yes
ACCCACTAGCGTGTCC 7049 866 sc_H3 HD3 HEP healthy No
ACCCACTCAAGAGGCT 7481 1450 sc_H3 HD3 HEP healthy Yes
ACCCACTCATCACCCT 7174 1042 sc_H3 HD3 HEP healthy Yes
ACCCACTGTAGCGTCC 7956 1871 sc_H3 HD3 HEP healthy Yes
ACCCACTGTTCCGGCA 7488 1549 sc_H3 HD3 HEP healthy No
ACCCACTGTTCCGTCT 7998 2046 sc_H3 HD3 HEP healthy No
ACCCACTGTTGGTTTG 7985 1967 sc_H3 HD3 HEP healthy Yes
ACCCACTTCAGCGACC 7107 1249 sc_H3 HD3 HEP healthy Yes
ACCCACTTCCAACCAA 7880 1858 sc_H3 HD3 HEP healthy Yes
ACCCACTTCCAGGGCT 7943 1940 sc_H3 HD3 HEP healthy Yes
ACCCACTTCCGCATCT 6783 989 sc_H3 HD3 HEP healthy No
ACCCACTTCGTAGATC 7906 1888 sc_H3 HD3 HEP healthy Yes
ACCGTAAAGAGCCTAG 7319 1349 sc_H3 HD3 HEP healthy Yes
ACCGTAAAGGTTACCT 7478 1674 sc_H3 HD3 HEP healthy Yes
ACCGTAAAGTATGACA 7981 1910 sc_H3 HD3 HEP healthy Yes
ACCGTAACAGACAAAT 7048 907 sc_H3 HD3 HEP healthy No
ACCGTAACAGGCGATA 7336 1392 sc_H3 HD3 HEP healthy Yes
ACCGTAACAGTCGATT 7828 1716 sc_H3 HD3 HEP healthy Yes
ACCGTAACATCAGTCA 7211 1151 sc_H3 HD3 HEP healthy Yes
ACCGTAACATCCCATC 7494 1450 sc_H3 HD3 HEP healthy No
ACCGTAACATGCAATC 7956 2081 sc_H3 HD3 HEP healthy Yes
ACCGTAAGTCCATGAT 7375 1461 sc_H3 HD3 HEP healthy Yes
ACCGTAAGTTTAGGAA 7213 1486 sc_H3 HD3 HEP healthy Yes
ACCTTTAAGATGTGGC 7917 1738 sc_H3 HD3 HEP healthy Yes
ACCTTTAAGCGGATCA 7595 1596 sc_H3 HD3 HEP healthy No
ACCTTTAAGTAGATGT 7280 1352 sc_H3 HD3 HEP healthy Yes
ACCTTTAAGTATGACA 8056 2005 sc_H3 HD3 HEP healthy Yes
ACCTTTACAAACCTAC 6565 866 sc_H3 HD3 HEP healthy No
ACCTTTACAACGATGG 7982 2057 sc_H3 HD3 HEP healthy Yes
ACCTTTACAGCGTCCA 9012 3570 sc_H3 HD3 HEP healthy Yes
ACCTTTACAGGTGCCT 7897 1762 sc_H3 HD3 HEP healthy Yes
ACCTTTAGTACCATCA 6860 969 sc_H3 HD3 HEP healthy No
ACCTTTAGTCGCTTTC 7003 1166 sc_H3 HD3 HEP healthy Yes
ACCTTTAGTGGGTATG 7908 1893 sc_H3 HD3 HEP healthy Yes
ACGAGCCAGATATGCA 6258 790 sc_H3 HD3 HEP healthy No
ACGAGCCAGCAATATG 8004 1870 sc_H3 HD3 HEP healthy Yes
ACGAGCCAGGACAGCT 6847 1062 sc_H3 HD3 HEP healthy No
ACGAGCCCAATCGGTT 7322 1220 sc_H3 HD3 HEP healthy Yes
ACGAGCCCACAAGTAA 7767 1602 sc_H3 HD3 HEP healthy Yes
ACGAGCCCAGCTGCAC 7495 1515 sc_H3 HD3 HEP healthy Yes
ACGAGCCGTTATGCGT 6665 947 sc_H3 HD3 HEP healthy No
ACGAGGAAGACTCGGA 7217 1127 sc_H3 HD3 HEP healthy Yes
ACGAGGAAGTAACCCT 7039 893 sc_H3 HD3 HEP healthy No
ACGAGGACAAGACGTG 7892 1775 sc_H3 HD3 HEP healthy Yes
ACGAGGACACGACTCG 7897 1831 sc_H3 HD3 HEP healthy Yes
ACGAGGACAGTGAGTG 7891 1766 sc_H3 HD3 HEP healthy Yes
ACGAGGAGTAAACGCG 7138 934 sc_H3 HD3 HEP healthy No
ACGAGGAGTAGCGTAG 7297 1389 sc_H3 HD3 HEP healthy Yes
ACGAGGAGTAGTGAAT 7283 1296 sc_H3 HD3 HEP healthy Yes
ACGAGGAGTTCACGGC 7147 1087 sc_H3 HD3 HEP healthy No
ACGAGGATCTGCGACG 7346 1318 sc_H3 HD3 HEP healthy Yes
ACGATACAGAGACTTA 7827 1930 sc_H3 HD3 HEP healthy No
ACGATACAGAGGTACC 7859 1747 sc_H3 HD3 HEP healthy Yes
ACGATACAGGTAGCTG 7119 842 sc_H3 HD3 HEP healthy No
ACGATACCAAAGGCGT 7403 1349 sc_H3 HD3 HEP healthy Yes
ACGATACCACAACGCC 7927 1958 sc_H3 HD3 HEP healthy Yes
ACGATACCACATAACC 7954 1881 sc_H3 HD3 HEP healthy Yes
ACGATACCACCAGCAC 7105 1175 sc_H3 HD3 HEP healthy Yes
ACGATACCACCCAGTG 6836 857 sc_H3 HD3 HEP healthy No
ACGATACCAGCCTTTC 7874 1688 sc_H3 HD3 HEP healthy Yes
ACGATACGTAATCGTC 7943 1981 sc_H3 HD3 HEP healthy Yes
ACGATACGTCCGTGAC 7418 1356 sc_H3 HD3 HEP healthy Yes
ACGATACGTCCGTTAA 7165 1039 sc_H3 HD3 HEP healthy Yes
ACGATGTAGCCAGTTT 7376 1263 sc_H3 HD3 HEP healthy Yes
ACGATGTAGGGAACGG 7381 1449 sc_H3 HD3 HEP healthy Yes
ACGATGTAGGGCTTCC 7225 1245 sc_H3 HD3 HEP healthy Yes
ACGATGTAGTGTTTGC 7916 1894 sc_H3 HD3 HEP healthy Yes
ACGATGTCACATGACT 6232 898 sc_H3 HD3 HEP healthy No
ACGATGTCAGTCAGAG 7786 1621 sc_H3 HD3 HEP healthy Yes
ACGATGTGTACCGTAT 7201 1113 sc_H3 HD3 HEP healthy Yes
ACGATGTGTCAAAGCG 7088 1258 sc_H3 HD3 HEP healthy Yes
ACGATGTTCACTTACT 7173 884 sc_H3 HD3 HEP healthy No
ACGATGTTCCACGACG 7987 2118 sc_H3 HD3 HEP healthy Yes
ACGATGTTCCCAACGG 7812 1546 sc_H3 HD3 HEP healthy Yes
ACGATGTTCGTGGTCG 7965 1934 sc_H3 HD3 HEP healthy Yes
ACGATGTTCTGGTATG 7462 1420 sc_H3 HD3 HEP healthy Yes
ACGCAGCAGGTGATAT 7457 1552 sc_H3 HD3 HEP healthy Yes
ACGCAGCAGGTGCAAC 6969 930 sc_H3 HD3 HEP healthy Yes
ACGCAGCAGTGGCACA 6850 878 sc_H3 HD3 HEP healthy No
ACGCAGCCAGGAACGT 7166 1141 sc_H3 HD3 HEP healthy Yes
ACGCAGCCATATGCTG 8019 1994 sc_H3 HD3 HEP healthy Yes
ACGCAGCCATGGTTGT 6313 876 sc_H3 HD3 HEP healthy No
ACGCAGCGTCATGCAT 7355 1378 sc_H3 HD3 HEP healthy Yes
ACGCAGCGTTGACGTT 7205 1235 sc_H3 HD3 HEP healthy Yes
ACGCAGCTCGTCCAGG 7220 1099 sc_H3 HD3 HEP healthy No
ACGCCAGAGACCCACC 7361 1509 sc_H3 HD3 HEP healthy Yes
ACGCCAGAGTCCATAC 7206 1255 sc_H3 HD3 HEP healthy No
ACGCCAGAGTGTGGCA 7992 1942 sc_H3 HD3 HEP healthy Yes
ACGCCAGCAGCGAACA 7274 1254 sc_H3 HD3 HEP healthy Yes
ACGCCAGGTAGAGCTG 6677 877 sc_H3 HD3 HEP healthy No
ACGCCAGGTGGTAACG 7930 2067 sc_H3 HD3 HEP healthy Yes
ACGCCAGTCAGCGATT 7740 1571 sc_H3 HD3 HEP healthy Yes
ACGCCAGTCGTATCAG 7842 1809 sc_H3 HD3 HEP healthy Yes
ACGCCAGTCTAACTGG 7842 1778 sc_H3 HD3 HEP healthy Yes
ACGCCAGTCTCCTATA 7951 1927 sc_H3 HD3 HEP healthy Yes
ACGCCAGTCTGGTGTA 7895 1852 sc_H3 HD3 HEP healthy Yes
ACGCCGAAGATCTGCT 7912 1744 sc_H3 HD3 HEP healthy Yes
ACGCCGAAGTGCTGCC 8024 2082 sc_H3 HD3 HEP healthy Yes
ACGCCGACAATCACAC 7902 1777 sc_H3 HD3 HEP healthy Yes
ACGCCGACACCTGGTG 7412 1426 sc_H3 HD3 HEP healthy No
ACGCCGACACTTAAGC 7873 1830 sc_H3 HD3 HEP healthy Yes
ACGCCGACAGTCGATT 7573 1701 sc_H3 HD3 HEP healthy Yes
ACGCCGACATCCGCGA 7219 1328 sc_H3 HD3 HEP healthy Yes
ACGCCGACATTCCTCG 6054 777 sc_H3 HD3 HEP healthy No
ACGCCGAGTTAAGAAC 7648 1518 sc_H3 HD3 HEP healthy Yes
ACGCCGATCACAACGT 7317 1493 sc_H3 HD3 HEP healthy Yes
ACGCCGATCACAATGC 7775 1506 sc_H3 HD3 HEP healthy Yes
ACGCCGATCATTGCGA 7240 1526 sc_H3 HD3 HEP healthy No
ACGCCGATCGAGAGCA 7521 1437 sc_H3 HD3 HEP healthy Yes
ACGGAGAAGACCTTTG 7167 1106 sc_H3 HD3 HEP healthy Yes
ACGGAGAAGGAGTTGC 7611 1623 sc_H3 HD3 HEP healthy No
ACGGAGAAGGCACATG 7850 1675 sc_H3 HD3 HEP healthy No
ACGGAGACACTATCTT 6888 934 sc_H3 HD3 HEP healthy No
ACGGAGACAGTTCATG 7308 1311 sc_H3 HD3 HEP healthy Yes
ACGGAGACATACGCTA 7947 1916 sc_H3 HD3 HEP healthy Yes
ACGGAGAGTAAGGGCT 7051 935 sc_H3 HD3 HEP healthy No
ACGGAGAGTGTTCTTT 7213 1173 sc_H3 HD3 HEP healthy Yes
ACGGAGAGTTCGCTAA 6734 929 sc_H3 HD3 HEP healthy No
ACGGAGATCCGCATAA 6923 1246 sc_H3 HD3 HEP healthy Yes
ACGGAGATCTCGATGA 7293 1007 sc_H3 HD3 HEP healthy Yes
ACGGAGATCTGCTGTC 6777 960 sc_H3 HD3 HEP healthy No
ACGGCCAAGCACAGGT 7785 1740 sc_H3 HD3 HEP healthy Yes
ACGGCCAAGCATGGCA 7669 1610 sc_H3 HD3 HEP healthy Yes
ACGGCCAAGTTACCCA 8001 2057 sc_H3 HD3 HEP healthy Yes
ACGGCCACAAGAAGAG 7981 2045 sc_H3 HD3 HEP healthy No
ACGGCCACACCATCCT 7435 1449 sc_H3 HD3 HEP healthy Yes
ACGGCCACATCGGGTC 7282 1232 sc_H3 HD3 HEP healthy Yes
ACGGCCAGTACCAGTT 7600 1485 sc_H3 HD3 HEP healthy Yes
ACGGCCAGTTATGCGT 6918 915 sc_H3 HD3 HEP healthy No
ACGGCCATCCTATGTT 7207 961 sc_H3 HD3 HEP healthy Yes
ACGGCCATCTCGCATC 6574 924 sc_H3 HD3 HEP healthy No
ACGGCCATCTTTAGTC 8082 2249 sc_H3 HD3 HEP healthy Yes
ACGGGCTAGATGCCAG 7007 1038 sc_H3 HD3 HEP healthy Yes
ACGGGCTAGCAAATCA 7197 933 sc_H3 HD3 HEP healthy Yes
ACGGGCTAGCACAGGT 7861 1758 sc_H3 HD3 HEP healthy Yes
ACGGGCTAGTGGGATC 7298 1476 sc_H3 HD3 HEP healthy Yes
ACGGGCTAGTGGTAAT 7985 1949 sc_H3 HD3 HEP healthy Yes
ACGGGCTCATTAACCG 6489 918 sc_H3 HD3 HEP healthy No
ACGGGCTGTCAACTGT 7297 1475 sc_H3 HD3 HEP healthy Yes
ACGGGCTGTGTCTGAT 7625 1550 sc_H3 HD3 HEP healthy Yes
ACGGGCTGTTCCTCCA 6332 895 sc_H3 HD3 HEP healthy No
ACGGGTCAGAAACGCC 6167 983 sc_H3 HD3 HEP healthy No
ACGGGTCAGCGCTCCA 7955 1967 sc_H3 HD3 HEP healthy Yes
ACGGGTCCAACACCTA 7766 1643 sc_H3 HD3 HEP healthy Yes
ACGGGTCCACAGAGGT 7231 1189 sc_H3 HD3 HEP healthy Yes
ACGGGTCCAGCAGTTT 7969 2094 sc_H3 HD3 HEP healthy Yes
ACGGGTCCATTGGCGC 7548 1449 sc_H3 HD3 HEP healthy Yes
ACGGGTCGTATGAATG 7091 1073 sc_H3 HD3 HEP healthy Yes
ACGGGTCGTGAACCTT 7829 1706 sc_H3 HD3 HEP healthy Yes
ACGGGTCGTGTGAATA 7869 1675 sc_H3 HD3 HEP healthy Yes
ACGGGTCTCATAGCAC 7755 1712 sc_H3 HD3 HEP healthy Yes
ACGGGTCTCCCGGATG 7982 1944 sc_H3 HD3 HEP healthy Yes
ACGGGTCTCCGCATCT 6881 1042 sc_H3 HD3 HEP healthy Yes
ACGGGTCTCTTGCCGT 7980 1943 sc_H3 HD3 HEP healthy No
ACGTCAAAGCGTCTAT 7229 1199 sc_H3 HD3 HEP healthy Yes
ACGTCAAAGGGTCGAT 7148 1023 sc_H3 HD3 HEP healthy Yes
ACGTCAAAGGTAAACT 7990 2051 sc_H3 HD3 HEP healthy Yes
ACGTCAACAAAGGCGT 7227 1075 sc_H3 HD3 HEP healthy Yes
ACGTCAACAATCTGCA 7887 1744 sc_H3 HD3 HEP healthy Yes
ACGTCAACACCCATTC 6820 1079 sc_H3 HD3 HEP healthy No
ACGTCAACAGACACTT 7945 1790 sc_H3 HD3 HEP healthy Yes
ACGTCAAGTCCGTCAG 7299 1077 sc_H3 HD3 HEP healthy Yes
ACGTCAAGTCTCATCC 7927 1853 sc_H3 HD3 HEP healthy Yes
ACGTCAAGTCTTCTCG 7820 1660 sc_H3 HD3 HEP healthy Yes
ACGTCAAGTTCCACGG 8023 1936 sc_H3 HD3 HEP healthy Yes
ACGTCAATCACTTATC 7910 1844 sc_H3 HD3 HEP healthy Yes
ACGTCAATCCGCATAA 7973 1879 sc_H3 HD3 HEP healthy Yes
ACGTCAATCGCTTAGA 7864 1796 sc_H3 HD3 HEP healthy Yes
ACGTCAATCGGTCTAA 7978 1997 sc_H3 HD3 HEP healthy Yes
ACGTCAATCTGGGCCA 7350 1393 sc_H3 HD3 HEP healthy Yes
ACGTCAATCTTGCCGT 7797 1680 sc_H3 HD3 HEP healthy Yes
ACGTCAATCTTGTTTG 7971 2026 sc_H3 HD3 HEP healthy Yes
ACTATCTAGAAGGTTT 7999 1985 sc_H3 HD3 HEP healthy Yes
ACTATCTAGGCGTACA 7041 933 sc_H3 HD3 HEP healthy No
ACTATCTAGGTGCTTT 7910 1960 sc_H3 HD3 HEP healthy Yes
ACTATCTAGTCATCCA 7466 1431 sc_H3 HD3 HEP healthy Yes
ACTATCTAGTCCGTAT 7956 1964 sc_H3 HD3 HEP healthy Yes
ACTATCTGTACGCACC1 6802 949 sc_H3 HD3 HEP healthy No
ACTATCTGTGAGGGAG 7045 883 sc_H3 HD3 HEP healthy No
ACTATCTTCCAAACTG 7273 1425 sc_H3 HD3 HEP healthy Yes
ACTATCTTCCACGCAG 8002 1866 sc_H3 HD3 HEP healthy Yes
ACTGAACAGAATCTCC 6207 924 sc_H3 HD3 HEP healthy No
ACTGAACAGACTACAA 8043 1995 sc_H3 HD3 HEP healthy Yes
ACTGAACAGCTCCCAG 7899 1875 sc_H3 HD3 HEP healthy Yes
ACTGAACAGGCTAGGT 7563 1422 sc_H3 HD3 HEP healthy Yes
ACTGAACCAAGCCGCT 7133 977 sc_H3 HD3 HEP healthy Yes
ACTGAACGTCTTGTCC 7286 1254 sc_H3 HD3 HEP healthy Yes
ACTGAACGTGGCGAAT 7375 1347 sc_H3 HD3 HEP healthy Yes
ACTGAACTCTGCTGCT 7983 1816 sc_H3 HD3 HEP healthy Yes
ACTGAGTAGATAGCAT 8016 1885 sc_H3 HD3 HEP healthy Yes
ACTGAGTAGCCGTCGT 7899 1828 sc_H3 HD3 HEP healthy No
ACTGAGTAGGGAGTAA 7262 1371 sc_H3 HD3 HEP healthy Yes
ACTGAGTAGTGTACTC 7763 1614 sc_H3 HD3 HEP healthy No
ACTGAGTCACCAGCAC 7783 1712 sc_H3 HD3 HEP healthy Yes
ACTGAGTCATATGGTC 7757 1593 sc_H3 HD3 HEP healthy Yes
ACTGAGTCATCAGTAC 7161 1003 sc_H3 HD3 HEP healthy Yes
ACTGAGTGTAGATTAG 7968 2043 sc_H3 HD3 HEP healthy Yes
ACTGAGTGTGAAAGAG 7961 1924 sc_H3 HD3 HEP healthy Yes
ACTGAGTGTGGTAACG 7784 1552 sc_H3 HD3 HEP healthy Yes
ACTGAGTTCATCTGTT 7158 1038 sc_H3 HD3 HEP healthy Yes
ACTGAGTTCCTATGTT 7797 1691 sc_H3 HD3 HEP healthy Yes
ACTGATGAGACTTGAA 7008 1159 sc_H3 HD3 HEP healthy Yes
ACTGATGAGCAGCCTC 6273 844 sc_H3 HD3 HEP healthy No
ACTGATGAGGCTAGAC 7316 1259 sc_H3 HD3 HEP healthy Yes
ACTGATGCAATCGAAA 7322 1293 sc_H3 HD3 HEP healthy Yes
ACTGATGCACACCGCA 7723 1656 sc_H3 HD3 HEP healthy Yes
ACTGATGCACATCTTT 7945 1892 sc_H3 HD3 HEP healthy Yes
ACTGATGCAGACGCCT 7930 1923 sc_H3 HD3 HEP healthy Yes
ACTGATGCAGCATACT 7938 2005 sc_H3 HD3 HEP healthy Yes
ACTGATGGTCGTTGTA 6567 877 sc_H3 HD3 HEP healthy No
ACTGATGGTTAAGAAC 7249 1212 sc_H3 HD3 HEP healthy Yes
ACTGATGTCACATAGC 7667 1506 sc_H3 HD3 HEP healthy Yes
ACTGATGTCATCTGCC 8244 2829 sc_H3 HD3 HEP healthy Yes
ACTGATGTCATTGCCC 6351 924 sc_H3 HD3 HEP healthy No
ACTGATGTCCTTTCGG 6794 958 sc_H3 HD3 HEP healthy No
ACTGATGTCGCCAGCA 7936 1887 sc_H3 HD3 HEP healthy Yes
ACTGATGTCTTTAGTC 7758 1484 sc_H3 HD3 HEP healthy Yes
ACTGCTCAGAAACCTA 6563 859 sc_H3 HD3 HEP healthy No
ACTGCTCAGTACGCGA 7952 1969 sc_H3 HD3 HEP healthy Yes
ACTGCTCAGTGAACAT 7147 1041 sc_H3 HD3 HEP healthy Yes
ACTGCTCCATCACAAC 6844 890 sc_H3 HD3 HEP healthy No
ACTGCTCGTATGCTTG 7780 1495 sc_H3 HD3 HEP healthy Yes
ACTGCTCGTCCATGAT 6564 979 sc_H3 HD3 HEP healthy No
ACTGCTCGTCCGAACC 7982 1920 sc_H3 HD3 HEP healthy Yes
ACTGCTCGTCTTCGTC 6961 990 sc_H3 HD3 HEP healthy Yes
ACTGCTCGTGGCCCTA 7597 1715 sc_H3 HD3 HEP healthy Yes
ACTGCTCGTTACAGAA 7475 1367 sc_H3 HD3 HEP healthy Yes
ACTGCTCGTTGTGGAG 7472 1474 sc_H3 HD3 HEP healthy Yes
ACTGCTCTCTATCCTA 7902 1794 sc_H3 HD3 HEP healthy Yes
ACTGTCCAGAGTCGGT1 8038 2015 sc_H3 HD3 HEP healthy Yes
ACTGTCCAGCGCTTAT 7902 1952 sc_H3 HD3 HEP healthy Yes
ACTGTCCCAGTGACAG 6493 939 sc_H3 HD3 HEP healthy No
ACTGTCCGTACATCCA 7327 1386 sc_H3 HD3 HEP healthy Yes
ACTGTCCGTACTTGAC 6627 989 sc_H3 HD3 HEP healthy No
ACTGTCCGTAGCTTGT 7715 1480 sc_H3 HD3 HEP healthy Yes
ACTGTCCGTCACAAGG 7145 1284 sc_H3 HD3 HEP healthy No
ACTGTCCGTCATGCCG 7939 1819 sc_H3 HD3 HEP healthy Yes
ACTGTCCGTGATAAAC 7376 1369 sc_H3 HD3 HEP healthy Yes
ACTGTCCGTTCCACTC 6717 956 sc_H3 HD3 HEP healthy No
ACTGTCCGTTCTGTTT 7921 1890 sc_H3 HD3 HEP healthy Yes
ACTGTCCTCAACTCTT 7914 1910 sc_H3 HD3 HEP healthy Yes
ACTGTCCTCCGGCACA 7916 1813 sc_H3 HD3 HEP healthy Yes
ACTGTCCTCGCGATCG 7342 1453 sc_H3 HD3 HEP healthy Yes
ACTGTCCTCTCAAACG 7494 1522 sc_H3 HD3 HEP healthy Yes
ACTGTCCTCTGTCAAG 7483 1485 sc_H3 HD3 HEP healthy Yes
ACTTACTAGATGCGAC 8024 2035 sc_H3 HD3 HEP healthy No
ACTTACTAGCGGATCA 7838 1651 sc_H3 HD3 HEP healthy Yes
ACTTACTCACCCTATC 7140 1335 sc_H3 HD3 HEP healthy Yes
ACTTACTCACTTACGA 7520 1624 sc_H3 HD3 HEP healthy Yes
ACTTACTCATGCTAGT 7256 1246 sc_H3 HD3 HEP healthy Yes
ACTTACTGTAGCGCAA 7819 1666 sc_H3 HD3 HEP healthy Yes
ACTTACTGTCTCCACT 6740 896 sc_H3 HD3 HEP healthy No
ACTTACTGTTGAGTTC 7603 1418 sc_H3 HD3 HEP healthy Yes
ACTTACTTCTTCAACT 7913 1877 sc_H3 HD3 HEP healthy Yes
ACTTGTTAGCGATTCT 6610 919 sc_H3 HD3 HEP healthy No
ACTTGTTAGCTGCAAG 7937 1798 sc_H3 HD3 HEP healthy Yes
ACTTGTTAGGACGAAA 7677 1593 sc_H3 HD3 HEP healthy Yes
ACTTGTTAGGCATGTG 7720 1726 sc_H3 HD3 HEP healthy Yes
ACTTGTTAGTGTTAGA 7699 1526 sc_H3 HD3 HEP healthy Yes
ACTTGTTCAAGGTTCT 7045 1063 sc_H3 HD3 HEP healthy Yes
ACTTGTTCATCCGGGT 7635 1439 sc_H3 HD3 HEP healthy Yes
ACTTGTTGTCACAAGG 7172 1138 sc_H3 HD3 HEP healthy Yes
ACTTGTTGTCCGTCAG 7933 1842 sc_H3 HD3 HEP healthy Yes
ACTTGTTGTGCTAGCC 7209 1237 sc_H3 HD3 HEP healthy Yes
ACTTGTTGTGGACGAT 8300 2532 sc_H3 HD3 HEP healthy Yes
ACTTGTTTCAACGAAA 7246 1138 sc_H3 HD3 HEP healthy Yes
ACTTGTTTCACAGTAC 7956 2055 sc_H3 HD3 HEP healthy Yes
ACTTGTTTCCGAATGT 7132 1264 sc_H3 HD3 HEP healthy Yes
ACTTGTTTCGTCACGG 7192 1329 sc_H3 HD3 HEP healthy Yes
ACTTTCAAGGGTGTGT 7304 1291 sc_H3 HD3 HEP healthy Yes
ACTTTCACAACACCTA 7918 1832 sc_H3 HD3 HEP healthy Yes
ACTTTCACAATCAGAA 8537 3238 sc_H3 HD3 HEP healthy Yes
ACTTTCACACTTACGA1 6934 949 sc_H3 HD3 HEP healthy No
ACTTTCAGTCGATTGT 7893 1749 sc_H3 HD3 HEP healthy Yes
ACTTTCAGTGACTCAT 7033 815 sc_H3 HD3 HEP healthy No
ACTTTCAGTTCGCTAA 7846 1722 sc_H3 HD3 HEP healthy Yes
ACTTTCAGTTGTTTGG 7891 1721 sc_H3 HD3 HEP healthy Yes
ACTTTCATCACGAAGG 7947 1943 sc_H3 HD3 HEP healthy Yes
ACTTTCATCGTTTAGG 6950 973 sc_H3 HD3 HEP healthy No
AGAATAGAGGATGGAA 7877 1677 sc_H3 HD3 HEP healthy Yes
AGAATAGAGTAGTGCG 7388 1412 sc_H3 HD3 HEP healthy Yes
AGAATAGAGTGTTGAA 6626 888 sc_H3 HD3 HEP healthy No
AGAATAGCAAGGTGTG 7223 1231 sc_H3 HD3 HEP healthy Yes
AGAATAGGTGGAAAGA 7939 1876 sc_H3 HD3 HEP healthy Yes
AGAATAGTCCGCATAA 8015 2028 sc_H3 HD3 HEP healthy Yes
AGAATAGTCGCGTTTC 7921 1865 sc_H3 HD3 HEP healthy Yes
AGAATAGTCTATCGCC 7884 1902 sc_H3 HD3 HEP healthy Yes
AGACGTTAGAAGGCCT 7979 2023 sc_H3 HD3 HEP healthy Yes
AGACGTTAGATAGGAG 6765 963 sc_H3 HD3 HEP healthy No
AGACGTTCAAGCCATT 7179 1211 sc_H3 HD3 HEP healthy Yes
AGACGTTCAGGCGATA 7047 858 sc_H3 HD3 HEP healthy No
AGACGTTCATAAAGGT 6255 907 sc_H3 HD3 HEP healthy No
AGACGTTGTCTCTTTA 7245 1234 sc_H3 HD3 HEP healthy Yes
AGACGTTTCAGTTAGC 7655 1530 sc_H3 HD3 HEP healthy Yes
AGACGTTTCATAGCAC 7861 1830 sc_H3 HD3 HEP healthy Yes
AGAGCGAAGTCCGGTC 7863 1795 sc_H3 HD3 HEP healthy Yes
AGAGCGACAGACACTT 7066 1131 sc_H3 HD3 HEP healthy Yes
AGAGCGACAGATGGCA 7712 1474 sc_H3 HD3 HEP healthy Yes
AGAGCGATCAAGATCC 7856 1693 sc_H3 HD3 HEP healthy Yes
AGAGCGATCGACAGCC 7241 1297 sc_H3 HD3 HEP healthy Yes
AGAGCGATCTTGAGAC 6509 888 sc_H3 HD3 HEP healthy No
AGAGCTTAGACAAGCC 6903 953 sc_H3 HD3 HEP healthy No
AGAGCTTAGCACACAG 7187 1238 sc_H3 HD3 HEP healthy Yes
AGAGCTTAGCCCAACC 6276 897 sc_H3 HD3 HEP healthy No
AGAGCTTAGCTAAGAT 7894 1949 sc_H3 HD3 HEP healthy Yes
AGAGCTTAGTGAACAT 7903 1806 sc_H3 HD3 HEP healthy Yes
AGAGCTTCACGCATCG 6726 1581 sc_H3 HD3 HEP healthy Yes
AGAGCTTCATCTATGG 7697 1589 sc_H3 HD3 HEP healthy No
AGAGCTTCATGCATGT 7757 1542 sc_H3 HD3 HEP healthy Yes
AGAGCTTGTCAAAGAT 6635 953 sc_H3 HD3 HEP healthy No
AGAGCTTGTCTCATCC 8025 2070 sc_H3 HD3 HEP healthy No
AGAGCTTTCGGATGTT 7749 1660 sc_H3 HD3 HEP healthy Yes
AGAGCTTTCTCCGGTT 5983 771 sc_H3 HD3 HEP healthy No
AGAGTGGAGAGGGATA 7967 1849 sc_H3 HD3 HEP healthy Yes
AGAGTGGAGCATCATC 7852 1707 sc_H3 HD3 HEP healthy Yes
AGAGTGGCAGACGCCT 7188 1232 sc_H3 HD3 HEP healthy Yes
AGAGTGGCAGGATTGG 7355 1250 sc_H3 HD3 HEP healthy Yes
AGAGTGGCAGTACACT 6299 1037 sc_H3 HD3 HEP healthy No
AGAGTGGCATGCTGGC 7913 1993 sc_H3 HD3 HEP healthy Yes
AGAGTGGGTATCGCAT 7213 1175 sc_H3 HD3 HEP healthy Yes
AGAGTGGGTCGGCATC 7571 1590 sc_H3 HD3 HEP healthy Yes
AGAGTGGGTTAAGACA 7957 1807 sc_H3 HD3 HEP healthy Yes
AGAGTGGTCGTTGACA 7208 961 sc_H3 HD3 HEP healthy Yes
AGATCTGAGTTAGCGG 7251 1382 sc_H3 HD3 HEP healthy Yes
AGATCTGCAAACGTGG 8049 2207 sc_H3 HD3 HEP healthy Yes
AGATCTGCACTTCGAA 7348 1476 sc_H3 HD3 HEP healthy Yes
AGATCTGCATATACCG 6254 882 sc_H3 HD3 HEP healthy No
AGATCTGGTCTTGCGG 7195 1519 sc_H3 HD3 HEP healthy Yes
AGATCTGGTTATCGGT 7762 1688 sc_H3 HD3 HEP healthy Yes
AGATCTGTCAGTGTTG 7128 1082 sc_H3 HD3 HEP healthy Yes
AGATCTGTCGCGCCAA 6456 881 sc_H3 HD3 HEP healthy No
AGATTGCAGAGCTGGT 7938 1892 sc_H3 HD3 HEP healthy Yes
AGATTGCAGCAATCTC 8026 2103 sc_H3 HD3 HEP healthy Yes
AGATTGCAGCAGCGTA 6823 1002 sc_H3 HD3 HEP healthy No
AGATTGCAGGGCTTCC 7941 1999 sc_H3 HD3 HEP healthy Yes
AGATTGCAGTGTGGCA 7978 2090 sc_H3 HD3 HEP healthy Yes
AGATTGCCAATGTAAG 7006 924 sc_H3 HD3 HEP healthy No
AGATTGCCACGAGAGT 7963 1968 sc_H3 HD3 HEP healthy Yes
AGATTGCCACTGTTAG 7718 1569 sc_H3 HD3 HEP healthy Yes
AGATTGCCAGAAGCAC 7917 2016 sc_H3 HD3 HEP healthy Yes
AGATTGCGTTTGGGCC 7817 1615 sc_H3 HD3 HEP healthy Yes
AGATTGCTCATAAAGG 7327 1233 sc_H3 HD3 HEP healthy Yes
AGATTGCTCGGAATCT 7665 1461 sc_H3 HD3 HEP healthy No
AGATTGCTCTCTAGGA 7313 1419 sc_H3 HD3 HEP healthy No
AGATTGCTCTTGCCGT 7244 1356 sc_H3 HD3 HEP healthy Yes
AGCAGCCAGGTAAACT 7879 1777 sc_H3 HD3 HEP healthy Yes
AGCAGCCCAGCTTAAC 7878 1731 sc_H3 HD3 HEP healthy No
AGCAGCCCAGGAATCG 6838 989 sc_H3 HD3 HEP healthy No
AGCAGCCCATATGCTG 7848 1587 sc_H3 HD3 HEP healthy Yes
AGCAGCCCATGGTCAT 7916 1874 sc_H3 HD3 HEP healthy Yes
AGCAGCCCATTCCTCG 6408 871 sc_H3 HD3 HEP healthy No
AGCAGCCGTATAAACG 6861 826 sc_H3 HD3 HEP healthy No
AGCAGCCGTATATGAG 7963 1856 sc_H3 HD3 HEP healthy Yes
AGCAGCCGTGTGACGA 7772 1635 sc_H3 HD3 HEP healthy Yes
AGCAGCCTCAGGCAAG 7165 1049 sc_H3 HD3 HEP healthy Yes
AGCAGCCTCGTCGTTC 7712 1479 sc_H3 HD3 HEP healthy Yes
AGCATACAGATGTGTA 7851 1682 sc_H3 HD3 HEP healthy Yes
AGCATACAGGGAACGG 7481 1484 sc_H3 HD3 HEP healthy Yes
AGCATACCACCGATAT 8002 1899 sc_H3 HD3 HEP healthy Yes
AGCATACCACTTAACG 6732 919 sc_H3 HD3 HEP healthy No
AGCATACCAGACACTT 7997 1976 sc_H3 HD3 HEP healthy Yes
AGCATACGTTACCAGT 7819 1619 sc_H3 HD3 HEP healthy Yes
AGCATACTCAAACCAC 7710 1600 sc_H3 HD3 HEP healthy Yes
AGCATACTCGCACTCT 7936 1861 sc_H3 HD3 HEP healthy Yes
AGCCTAAAGAAACCAT 7382 1458 sc_H3 HD3 HEP healthy Yes
AGCCTAAAGGATGGAA 7924 1883 sc_H3 HD3 HEP healthy Yes
AGCCTAACAGGTTTCA 7940 1953 sc_H3 HD3 HEP healthy Yes
AGCCTAACATCACCCT 6732 966 sc_H3 HD3 HEP healthy No
AGCCTAACATTTCACT 7183 1345 sc_H3 HD3 HEP healthy Yes
AGCCTAAGTGGCTCCA 7646 1724 sc_H3 HD3 HEP healthy Yes
AGCCTAAGTGTGACCC 6265 848 sc_H3 HD3 HEP healthy No
AGCCTAAGTTACGACT 7886 1862 sc_H3 HD3 HEP healthy Yes
AGCCTAAGTTGGACCC 7892 1764 sc_H3 HD3 HEP healthy Yes
AGCCTAATCAACGCTA 8047 2060 sc_H3 HD3 HEP healthy Yes
AGCCTAATCACCGTAA 6960 879 sc_H3 HD3 HEP healthy No
AGCCTAATCCGGCACA 8017 1726 sc_H3 HD3 HEP healthy Yes
AGCCTAATCCGTACAA 7968 2080 sc_H3 HD3 HEP healthy No
AGCCTAATCTTGTCAT 7648 1552 sc_H3 HD3 HEP healthy Yes
AGCGGTCAGTACATGA 7253 1233 sc_H3 HD3 HEP healthy Yes
AGCGGTCCAACTTGAC 7935 1910 sc_H3 HD3 HEP healthy Yes
AGCGGTCCAAGAAAGG 7197 1336 sc_H3 HD3 HEP healthy Yes
AGCGGTCCAAGTCTAC 8032 2009 sc_H3 HD3 HEP healthy Yes
AGCGGTCCACGAAGCA 8081 2050 sc_H3 HD3 HEP healthy Yes
AGCGGTCCATTACCTT 7348 1359 sc_H3 HD3 HEP healthy Yes
AGCGGTCGTACCAGTT 7958 1954 sc_H3 HD3 HEP healthy Yes
AGCGGTCTCACCAGGC 6232 796 sc_H3 HD3 HEP healthy No
AGCGGTCTCCCAAGTA 6554 904 sc_H3 HD3 HEP healthy No
AGCGGTCTCCCTTGTG 7936 1892 sc_H3 HD3 HEP healthy Yes
AGCGGTCTCTAACTTC 7904 1783 sc_H3 HD3 HEP healthy Yes
AGCGTATAGCTGCGAA 7975 1850 sc_H3 HD3 HEP healthy Yes
AGCGTATAGGTAGCTG 7318 1483 sc_H3 HD3 HEP healthy Yes
AGCGTATAGTCAAGGC 7175 1193 sc_H3 HD3 HEP healthy Yes
AGCGTATAGTGCCAGA 6723 915 sc_H3 HD3 HEP healthy No
AGCGTATCACCTCGGA 7822 1683 sc_H3 HD3 HEP healthy Yes
AGCGTATCAGGTCTCG 7125 1094 sc_H3 HD3 HEP healthy Yes
AGCGTATCATTATCTC 6975 969 sc_H3 HD3 HEP healthy Yes
AGCGTATGTACTTCTT 7828 1604 sc_H3 HD3 HEP healthy Yes
AGCGTATGTAGCAAAT 7931 1889 sc_H3 HD3 HEP healthy Yes
AGCGTATGTATATGAG 7075 994 sc_H3 HD3 HEP healthy Yes
AGCGTATGTATCACCA 7919 1777 sc_H3 HD3 HEP healthy Yes
AGCGTATGTTAAGTAG 6624 913 sc_H3 HD3 HEP healthy No
AGCGTATTCAGCACAT 8046 2036 sc_H3 HD3 HEP healthy Yes
AGCGTCGAGGGAACGG 7386 1429 sc_H3 HD3 HEP healthy Yes
AGCGTCGCAGGATCGA 6706 870 sc_H3 HD3 HEP healthy No
AGCGTCGCAGGTGGAT 7252 1285 sc_H3 HD3 HEP healthy Yes
AGCGTCGCATATGGTC 6426 888 sc_H3 HD3 HEP healthy No
AGCGTCGCATTAACCG 7314 1210 sc_H3 HD3 HEP healthy Yes
AGCGTCGTCGTGGACC 7292 913 sc_H3 HD3 HEP healthy No
AGCTCCTAGATGGCGT 7757 1594 sc_H3 HD3 HEP healthy Yes
AGCTCCTAGTAGGCCA 7645 1531 sc_H3 HD3 HEP healthy Yes
AGCTCCTCACTTGGAT 7964 1919 sc_H3 HD3 HEP healthy Yes
AGCTCCTCAGATCCAT 7834 1822 sc_H3 HD3 HEP healthy Yes
AGCTCCTCAGCATGAG 6880 957 sc_H3 HD3 HEP healthy No
AGCTCCTCATTGTGCA 7814 1779 sc_H3 HD3 HEP healthy Yes
AGCTCCTGTAATCACC 7145 1236 sc_H3 HD3 HEP healthy Yes
AGCTCCTGTGCTCTTC 7372 1258 sc_H3 HD3 HEP healthy Yes
AGCTCCTTCAGCGATT 7686 1570 sc_H3 HD3 HEP healthy Yes
AGCTCCTTCTAACCGA 7231 1223 sc_H3 HD3 HEP healthy Yes
AGCTCCTTCTAACTGG 7206 928 sc_H3 HD3 HEP healthy No
AGCTCTCAGACAGGCT 7172 1278 sc_H3 HD3 HEP healthy Yes
AGCTCTCAGGACCACA 7588 1433 sc_H3 HD3 HEP healthy Yes
AGCTCTCAGTTAAGTG 7286 1144 sc_H3 HD3 HEP healthy Yes
AGCTCTCCAAGCTGGA 7825 1641 sc_H3 HD3 HEP healthy Yes
AGCTCTCCACCAGCAC 7184 983 sc_H3 HD3 HEP healthy Yes
AGCTCTCCAGACGTAG 7954 2105 sc_H3 HD3 HEP healthy Yes
AGCTCTCCAGCGTAAG 7879 1787 sc_H3 HD3 HEP healthy Yes
AGCTCTCCATTGCGGC 7874 1707 sc_H3 HD3 HEP healthy Yes
AGCTCTCGTACCGTAT 7906 1884 sc_H3 HD3 HEP healthy Yes
AGCTCTCGTATGAATG 7975 2001 sc_H3 HD3 HEP healthy No
AGCTCTCTCGTTTGCC 7904 1814 sc_H3 HD3 HEP healthy Yes
AGCTTGAAGCCCAGCT 7861 1626 sc_H3 HD3 HEP healthy Yes
AGCTTGAAGTAGCCGA 7078 1105 sc_H3 HD3 HEP healthy Yes
AGCTTGAAGTCGTACT 7884 1780 sc_H3 HD3 HEP healthy Yes
AGCTTGACAGACAAAT 7461 1319 sc_H3 HD3 HEP healthy Yes
AGCTTGACAGTCCTTC 7831 1724 sc_H3 HD3 HEP healthy Yes
AGCTTGAGTAAACCTC 7925 1835 sc_H3 HD3 HEP healthy Yes
AGCTTGAGTCTAAACC 7937 1831 sc_H3 HD3 HEP healthy Yes
AGCTTGAGTGGTACAG 7590 1456 sc_H3 HD3 HEP healthy Yes
AGCTTGATCCGGCACA 7958 1970 sc_H3 HD3 HEP healthy Yes
AGCTTGATCTCGGACG 8004 2069 sc_H3 HD3 HEP healthy No
AGCTTGATCTTCGAGA 6385 963 sc_H3 HD3 HEP healthy No
AGGCCACAGTCAAGGC 6992 1041 sc_H3 HD3 HEP healthy Yes
AGGCCACCACGCGAAA 7801 1532 sc_H3 HD3 HEP healthy Yes
AGGCCACGTATTACCG 8043 2044 sc_H3 HD3 HEP healthy Yes
AGGCCACGTCGAATCT 8053 2187 sc_H3 HD3 HEP healthy Yes
AGGCCACGTCTAAAGA 6523 925 sc_H3 HD3 HEP healthy No
AGGCCACGTTGCCTCT 6244 952 sc_H3 HD3 HEP healthy No
AGGCCACTCAATAAGG 7928 1839 sc_H3 HD3 HEP healthy Yes
AGGCCACTCAGATAAG 7959 2041 sc_H3 HD3 HEP healthy Yes
AGGCCACTCCGAACGC 7996 1928 sc_H3 HD3 HEP healthy Yes
AGGCCACTCGAATCCA 7897 1751 sc_H3 HD3 HEP healthy Yes
AGGCCACTCGGAGGTA 7694 1438 sc_H3 HD3 HEP healthy No
AGGCCACTCGTTACAG 6910 1073 sc_H3 HD3 HEP healthy Yes
AGGCCGTAGACGCACA 7098 942 sc_H3 HD3 HEP healthy No
AGGCCGTAGAGGGATA 6987 1015 sc_H3 HD3 HEP healthy Yes
AGGCCGTAGTGTTGAA 8000 2067 sc_H3 HD3 HEP healthy Yes
AGGCCGTAGTTGTAGA 7944 1841 sc_H3 HD3 HEP healthy Yes
AGGCCGTCACTACAGT 7170 1198 sc_H3 HD3 HEP healthy Yes
AGGCCGTGTATGAATG 7897 1818 sc_H3 HD3 HEP healthy Yes
AGGCCGTGTTGTGGAG 7397 1435 sc_H3 HD3 HEP healthy No
AGGCCGTTCCCTCAGT 8016 2129 sc_H3 HD3 HEP healthy Yes
AGGGAGTAGAGTTGGC 7924 1923 sc_H3 HD3 HEP healthy Yes
AGGGAGTAGGCACATG 7399 1395 sc_H3 HD3 HEP healthy Yes
AGGGAGTCAGCGTCCA 6751 820 sc_H3 HD3 HEP healthy No
AGGGAGTCAGCTCGAC 7630 1332 sc_H3 HD3 HEP healthy Yes
AGGGAGTCAGGAATGC 6818 808 sc_H3 HD3 HEP healthy No
AGGGAGTCATATACGC 7877 1766 sc_H3 HD3 HEP healthy Yes
AGGGAGTGTCCCGACA 7450 1420 sc_H3 HD3 HEP healthy Yes
AGGGAGTGTCTGCAAT 6837 837 sc_H3 HD3 HEP healthy No
AGGGAGTGTGTTTGGT 8054 2069 sc_H3 HD3 HEP healthy Yes
AGGGAGTGTTGAACTC 7345 1473 sc_H3 HD3 HEP healthy Yes
AGGGAGTTCGACGGAA 7458 1437 sc_H3 HD3 HEP healthy Yes
AGGGAGTTCTTCCTTC 7379 1487 sc_H3 HD3 HEP healthy Yes
AGGGATGAGACTGTAA 7974 2006 sc_H3 HD3 HEP healthy Yes
AGGGATGCAAGTAGTA 7180 1148 sc_H3 HD3 HEP healthy Yes
AGGGATGCACCAGGCT 6959 906 sc_H3 HD3 HEP healthy No
AGGGATGCAGACGCAA 7442 1515 sc_H3 HD3 HEP healthy No
AGGGATGCAGATTGCT 7336 1347 sc_H3 HD3 HEP healthy Yes
AGGGATGCATACCATG 7318 1360 sc_H3 HD3 HEP healthy Yes
AGGGATGGTCGGCACT 7980 1956 sc_H3 HD3 HEP healthy Yes
AGGGATGGTCTAGTGT 6952 975 sc_H3 HD3 HEP healthy Yes
AGGGATGGTTCGTGAT 6180 904 sc_H3 HD3 HEP healthy No
AGGGATGTCAACGGCC 7851 1710 sc_H3 HD3 HEP healthy Yes
AGGGATGTCACTTACT 7353 1397 sc_H3 HD3 HEP healthy Yes
AGGGATGTCCGCGGTA 7934 1882 sc_H3 HD3 HEP healthy Yes
AGGGATGTCCTTTCTC 7104 1458 sc_H3 HD3 HEP healthy Yes
AGGGATGTCGTCCGTT 7826 1723 sc_H3 HD3 HEP healthy Yes
AGGGATGTCTAGCACA 6160 836 sc_H3 HD3 HEP healthy No
AGGGTGAAGTGTACTC 7824 1656 sc_H3 HD3 HEP healthy Yes
AGGGTGACAAGTAATG 7963 1803 sc_H3 HD3 HEP healthy Yes
AGGGTGAGTACTCGCG 6469 986 sc_H3 HD3 HEP healthy No
AGGGTGAGTAGGGTAC 7149 1213 sc_H3 HD3 HEP healthy Yes
AGGGTGAGTGACGGTA 7791 1583 sc_H3 HD3 HEP healthy Yes
AGGGTGAGTGCGGTAA 7975 1919 sc_H3 HD3 HEP healthy Yes
AGGGTGAGTGCTAGCC 8059 2005 sc_H3 HD3 HEP healthy No
AGGGTGAGTTAGGGTG 7916 1829 sc_H3 HD3 HEP healthy No
AGGGTGATCCCAAGAT 7309 1249 sc_H3 HD3 HEP healthy Yes
AGGGTGATCGCTGATA 7240 1303 sc_H3 HD3 HEP healthy Yes
AGGGTGATCTGACCTC 7585 1529 sc_H3 HD3 HEP healthy Yes
AGGTCATAGTCCAGGA 7974 2030 sc_H3 HD3 HEP healthy Yes
AGGTCATCACAGGCCT 7175 935 sc_H3 HD3 HEP healthy Yes
AGGTCATCACGACTCG 7011 1017 sc_H3 HD3 HEP healthy Yes
AGGTCATCACGAGGTA 7393 1303 sc_H3 HD3 HEP healthy Yes
AGGTCATCAGGAATGC 7959 2063 sc_H3 HD3 HEP healthy Yes
AGGTCATCAGGCTCAC 6970 902 sc_H3 HD3 HEP healthy No
AGGTCATCATACAGCT 7787 1718 sc_H3 HD3 HEP healthy Yes
AGGTCATCATAGGATA 7304 1302 sc_H3 HD3 HEP healthy Yes
AGGTCATTCCGATATG 7920 1868 sc_H3 HD3 HEP healthy Yes
AGGTCATTCGGTGTTA 6910 904 sc_H3 HD3 HEP healthy No
AGGTCCGAGATCCTGT 7934 1913 sc_H3 HD3 HEP healthy Yes
AGGTCCGCAGTAACGG 6070 766 sc_H3 HD3 HEP healthy No
AGGTCCGCATATGGTC 7822 1729 sc_H3 HD3 HEP healthy Yes
AGGTCCGCATGATCCA 7779 1577 sc_H3 HD3 HEP healthy Yes
AGGTCCGGTCAATACC 7197 982 sc_H3 HD3 HEP healthy No
AGGTCCGGTCGCTTCT 7733 1445 sc_H3 HD3 HEP healthy Yes
AGGTCCGGTCTCTTAT 7958 1925 sc_H3 HD3 HEP healthy Yes
AGGTCCGGTGCAGGTA 7431 1424 sc_H3 HD3 HEP healthy Yes
AGGTCCGGTTCTCATT 7558 1434 sc_H3 HD3 HEP healthy Yes
AGGTCCGTCCGCGCAA 6350 866 sc_H3 HD3 HEP healthy No
AGGTCCGTCGGGAGTA 7972 1923 sc_H3 HD3 HEP healthy Yes
AGTAGTCAGACCTTTG 7841 1686 sc_H3 HD3 HEP healthy Yes
AGTAGTCCACACATGT 7833 1714 sc_H3 HD3 HEP healthy Yes
AGTAGTCCACCATGTA 8012 1946 sc_H3 HD3 HEP healthy Yes
AGTAGTCCAGCTGTAT 7131 913 sc_H3 HD3 HEP healthy No
AGTAGTCCAGGTGGAT 7330 1367 sc_H3 HD3 HEP healthy Yes
AGTAGTCCAGTCGATT 7823 1578 sc_H3 HD3 HEP healthy Yes
AGTAGTCCAGTTAACC 7097 1027 sc_H3 HD3 HEP healthy Yes
AGTAGTCGTCGCTTCT 6970 955 sc_H3 HD3 HEP healthy No
AGTAGTCGTGACAAAT 6516 835 sc_H3 HD3 HEP healthy No
AGTAGTCGTGACTACT 7949 2040 sc_H3 HD3 HEP healthy Yes
AGTAGTCTCATGCAAC 7942 1847 sc_H3 HD3 HEP healthy Yes
AGTAGTCTCCAGATCA 7406 1450 sc_H3 HD3 HEP healthy Yes
AGTAGTCTCGCGCCAA 7318 1484 sc_H3 HD3 HEP healthy Yes
AGTAGTCTCGGCATCG 7328 1305 sc_H3 HD3 HEP healthy Yes
AGTCTTTAGAAGGCCT 7991 1981 sc_H3 HD3 HEP healthy Yes
AGTCTTTAGATGCCTT 7955 1904 sc_H3 HD3 HEP healthy Yes
AGTCTTTCAGACGCCT 6405 959 sc_H3 HD3 HEP healthy No
AGTCTTTGTAAGGGCT 7856 1641 sc_H3 HD3 HEP healthy Yes
AGTCTTTGTCGCGTGT 7969 1941 sc_H3 HD3 HEP healthy Yes
AGTCTTTGTGTATGGG 7615 1569 sc_H3 HD3 HEP healthy Yes
AGTCTTTGTTAAAGTG 7635 1459 sc_H3 HD3 HEP healthy Yes
AGTCTTTTCGCAGGCT 7950 1909 sc_H3 HD3 HEP healthy Yes
AGTCTTTTCTCGATGA 6345 897 sc_H3 HD3 HEP healthy No
AGTCTTTTCTTTACGT 7226 1194 sc_H3 HD3 HEP healthy Yes
AGTGAGGAGACTGTAA 8013 2163 sc_H3 HD3 HEP healthy Yes
AGTGAGGAGGAGCGTT 7769 1589 sc_H3 HD3 HEP healthy Yes
AGTGAGGCAAGCTGTT 7897 1814 sc_H3 HD3 HEP healthy Yes
AGTGAGGCACAGCCCA 8025 1975 sc_H3 HD3 HEP healthy Yes
AGTGAGGCAGACGTAG 7808 1624 sc_H3 HD3 HEP healthy Yes
AGTGAGGCATATACGC 8063 2129 sc_H3 HD3 HEP healthy Yes
AGTGAGGGTACTTCTT 6687 939 sc_H3 HD3 HEP healthy No
AGTGAGGGTATAGGTA 7660 1480 sc_H3 HD3 HEP healthy Yes
AGTGAGGTCCGGGTGT 7503 1511 sc_H3 HD3 HEP healthy Yes
AGTGGGAAGCTAACTC 6825 940 sc_H3 HD3 HEP healthy No
AGTGGGAAGCTAGTTC 7612 1608 sc_H3 HD3 HEP healthy No
AGTGGGACATGAAGTA 7894 1837 sc_H3 HD3 HEP healthy Yes
AGTGGGAGTAGCGATG 6425 1096 sc_H3 HD3 HEP healthy No
AGTGGGAGTGACTACT 7968 2009 sc_H3 HD3 HEP healthy Yes
AGTGGGAGTTCCTCCA 7808 1756 sc_H3 HD3 HEP healthy Yes
AGTGGGAGTTCGGGCT 7444 1429 sc_H3 HD3 HEP healthy Yes
AGTGGGATCCGTCATC 7922 1792 sc_H3 HD3 HEP healthy Yes
AGTGGGATCCTGCTTG 7829 1866 sc_H3 HD3 HEP healthy Yes
AGTGTCAAGATACACA 7382 1468 sc_H3 HD3 HEP healthy Yes
AGTGTCACAATAACGA 7892 1886 sc_H3 HD3 HEP healthy Yes
AGTGTCACACCACGTG 7208 2111 sc_H3 HD3 HEP healthy Yes
AGTGTCACACCAGTTA 7203 1167 sc_H3 HD3 HEP healthy Yes
AGTGTCACATTTGCCC 7840 1789 sc_H3 HD3 HEP healthy Yes
AGTGTCAGTAGCGTGA 7959 1903 sc_H3 HD3 HEP healthy Yes
AGTGTCAGTCGAAAGC 7907 1914 sc_H3 HD3 HEP healthy Yes
AGTGTCAGTCTGGAGA 8093 2167 sc_H3 HD3 HEP healthy Yes
AGTGTCATCACCATAG 7355 1389 sc_H3 HD3 HEP healthy Yes
AGTGTCATCATGTCCC 7940 1906 sc_H3 HD3 HEP healthy Yes
AGTGTCATCTAACCGA 7135 1351 sc_H3 HD3 HEP healthy Yes
AGTGTCATCTGTACGA 7093 1136 sc_H3 HD3 HEP healthy Yes
AGTTGGTAGACTACAA 7210 1150 sc_H3 HD3 HEP healthy Yes
AGTTGGTAGATAGCAT 7046 912 sc_H3 HD3 HEP healthy No
AGTTGGTAGCTGATAA 7161 1093 sc_H3 HD3 HEP healthy Yes
AGTTGGTCAAACTGTC 7380 1355 sc_H3 HD3 HEP healthy Yes
AGTTGGTCAAGTTCTG 7035 1058 sc_H3 HD3 HEP healthy Yes
AGTTGGTCAAGTTGTC 7239 916 sc_H3 HD3 HEP healthy No
AGTTGGTCAGCTGCAC 6438 918 sc_H3 HD3 HEP healthy No
AGTTGGTCATCTACGA 7379 1287 sc_H3 HD3 HEP healthy Yes
AGTTGGTGTACCAGTT 7339 1363 sc_H3 HD3 HEP healthy Yes
AGTTGGTGTATTACCG 7914 1905 sc_H3 HD3 HEP healthy Yes
AGTTGGTTCTGCTGTC 7685 1613 sc_H3 HD3 HEP healthy Yes
ATAACGCAGACGCACA 6323 924 sc_H3 HD3 HEP healthy No
ATAACGCCAGGCGATA 7217 1266 sc_H3 HD3 HEP healthy Yes
ATAACGCCAGGGCATA 7314 1276 sc_H3 HD3 HEP healthy Yes
ATAACGCCATGTCCTC 7242 1284 sc_H3 HD3 HEP healthy Yes
ATAACGCGTCGTCTTC 7294 1398 sc_H3 HD3 HEP healthy Yes
ATAACGCGTGATGTCT 7876 1895 sc_H3 HD3 HEP healthy Yes
ATAACGCGTGGCGAAT 7777 1572 sc_H3 HD3 HEP healthy Yes
ATAACGCGTGGTAACG 7930 2008 sc_H3 HD3 HEP healthy Yes
ATAACGCTCTTAGCCC 7612 1428 sc_H3 HD3 HEP healthy Yes
ATAACGCTCTTGCAAG 7101 1050 sc_H3 HD3 HEP healthy Yes
ATAAGAGAGGAATTAC 8005 1901 sc_H3 HD3 HEP healthy Yes
ATAAGAGCAGATCTGT 7360 1345 sc_H3 HD3 HEP healthy Yes
ATAAGAGCATCAGTCA 7222 1216 sc_H3 HD3 HEP healthy Yes
ATAGACCAGTGAAGAG 7444 1708 sc_H3 HD3 HEP healthy Yes
ATAGACCCACAACGCC 7990 2035 sc_H3 HD3 HEP healthy Yes
ATAGACCCAGTCCTTC 8013 2050 sc_H3 HD3 HEP healthy Yes
ATAGACCGTAAGTGGC 7792 1507 sc_H3 HD3 HEP healthy Yes
ATAGACCGTAGCTGCC 6781 980 sc_H3 HD3 HEP healthy No
ATAGACCGTGCGGTAA 7750 1589 sc_H3 HD3 HEP healthy Yes
ATAGACCTCAGGCGAA 7427 1486 sc_H3 HD3 HEP healthy Yes
ATAGACCTCCCAAGTA 6850 919 sc_H3 HD3 HEP healthy No
ATAGACCTCCGGGTGT 7977 2000 sc_H3 HD3 HEP healthy Yes
ATAGACCTCGCCATAA 6848 957 sc_H3 HD3 HEP healthy No
ATAGACCTCGGACAAG 6916 1114 sc_H3 HD3 HEP healthy Yes
ATAGACCTCGGCGGTT 6223 849 sc_H3 HD3 HEP healthy No
ATAGACCTCTCGCATC 7142 1225 sc_H3 HD3 HEP healthy Yes
ATAGACCTCTCTGAGA 7272 1282 sc_H3 HD3 HEP healthy Yes
ATCACGAAGCATCATC 8018 1925 sc_H3 HD3 HEP healthy Yes
ATCACGAAGCGTAGTG 7907 1761 sc_H3 HD3 HEP healthy Yes
ATCACGAAGCTGCCCA1 7235 1491 sc_H3 HD3 HEP healthy Yes
ATCACGAAGGAGCGTT 8018 1994 sc_H3 HD3 HEP healthy Yes
ATCACGAAGGGAAACA 7838 1658 sc_H3 HD3 HEP healthy Yes
ATCACGACAACAACCT 7280 1383 sc_H3 HD3 HEP healthy Yes
ATCACGACACCCATGG 6689 914 sc_H3 HD3 HEP healthy No
ATCACGAGTAAAGTCA 7992 1991 sc_H3 HD3 HEP healthy Yes
ATCACGAGTTAGGGTG 8009 2190 sc_H3 HD3 HEP healthy Yes
ATCACGAGTTTGTTGG 7537 1617 sc_H3 HD3 HEP healthy No
ATCACGATCAACGGCC 7077 1087 sc_H3 HD3 HEP healthy Yes
ATCACGATCCCACTTG 7086 1084 sc_H3 HD3 HEP healthy Yes
ATCACGATCTGCAGTA 6298 889 sc_H3 HD3 HEP healthy No
ATCATCTAGCTCCTCT 7388 1492 sc_H3 HD3 HEP healthy Yes
ATCATCTAGGATGGTC 7978 1980 sc_H3 HD3 HEP healthy Yes
ATCATCTCAGGTCTCG 6930 894 sc_H3 HD3 HEP healthy No
ATCATCTCATGGTCAT 7303 1211 sc_H3 HD3 HEP healthy Yes
ATCATCTGTATAGTAG 7270 1245 sc_H3 HD3 HEP healthy Yes
ATCATCTGTTCATGGT 7914 1876 sc_H3 HD3 HEP healthy Yes
ATCATCTTCCAGTAGT 7981 2045 sc_H3 HD3 HEP healthy Yes
ATCATCTTCCATGAAC 7156 1010 sc_H3 HD3 HEP healthy Yes
ATCATGGAGCCCAGCT 7905 1788 sc_H3 HD3 HEP healthy Yes
ATCATGGAGCTAACAA 6714 902 sc_H3 HD3 HEP healthy No
ATCATGGAGCTCCTCT 7270 1154 sc_H3 HD3 HEP healthy Yes
ATCATGGCACACATGT 7975 1950 sc_H3 HD3 HEP healthy Yes
ATCATGGCACCCATTC 7262 1252 sc_H3 HD3 HEP healthy Yes
ATCATGGGTCGAACAG 7839 1717 sc_H3 HD3 HEP healthy Yes
ATCATGGGTCTAAAGA 8057 1979 sc_H3 HD3 HEP healthy No
ATCATGGGTCTGCAAT 7936 1938 sc_H3 HD3 HEP healthy Yes
ATCATGGGTTCAACCA 6318 944 sc_H3 HD3 HEP healthy No
ATCATGGGTTGGAGGT 7725 1538 sc_H3 HD3 HEP healthy Yes
ATCATGGTCATACGGT 7952 1816 sc_H3 HD3 HEP healthy Yes
ATCATGGTCCCTTGTG 7655 1484 sc_H3 HD3 HEP healthy Yes
ATCCACCCAAGCGTAG 7271 1321 sc_H3 HD3 HEP healthy Yes
ATCCACCCACCCTATC 7110 986 sc_H3 HD3 HEP healthy Yes
ATCCACCCAGTGGAGT 7722 1475 sc_H3 HD3 HEP healthy Yes
ATCCACCCATATGCTG 7252 1200 sc_H3 HD3 HEP healthy Yes
ATCCACCGTAATCGTC 7316 1316 sc_H3 HD3 HEP healthy Yes
ATCCACCGTAGGACAC 7487 1460 sc_H3 HD3 HEP healthy Yes
ATCCACCGTCAGGACA 7074 1193 sc_H3 HD3 HEP healthy Yes
ATCCACCTCGGAGGTA 8063 2015 sc_H3 HD3 HEP healthy Yes
ATCCACCTCTGCAGTA 6922 1118 sc_H3 HD3 HEP healthy Yes
ATCCGAACAAAGGTGC 8539 3256 sc_H3 HD3 HEP healthy Yes
ATCCGAACACAACGCC 6897 842 sc_H3 HD3 HEP healthy No
ATCCGAACACCGAAAG 7039 1144 sc_H3 HD3 HEP healthy Yes
ATCCGAACAGACAAAT 6351 1495 sc_H3 HD3 HEP healthy Yes
ATCCGAACAGTCACTA 6873 903 sc_H3 HD3 HEP healthy No
ATCCGAACATCAGTAC 7332 1548 sc_H3 HD3 HEP healthy Yes
ATCCGAAGTATTCTCT 6951 955 sc_H3 HD3 HEP healthy No
ATCCGAAGTCCGAGTC 7795 1667 sc_H3 HD3 HEP healthy Yes
ATCCGAAGTGCAGACA 7863 1791 sc_H3 HD3 HEP healthy Yes
ATCCGAATCAGAGGTG 6817 1372 sc_H3 HD3 HEP healthy Yes
ATCCGAATCCGAAGAG 7883 1824 sc_H3 HD3 HEP healthy No
ATCCGAATCTTAACCT 7051 982 sc_H3 HD3 HEP healthy Yes
ATCGAGTAGATCTGAA 7899 1717 sc_H3 HD3 HEP healthy Yes
ATCGAGTCAAAGCAAT 7430 1357 sc_H3 HD3 HEP healthy Yes
ATCGAGTCAAGCCGCT 7690 1432 sc_H3 HD3 HEP healthy Yes
ATCGAGTCACACGCTG 7833 1687 sc_H3 HD3 HEP healthy Yes
ATCGAGTCAGTTCCCT 7926 1826 sc_H3 HD3 HEP healthy Yes
ATCGAGTTCAAGGTAA 7096 981 sc_H3 HD3 HEP healthy Yes
ATCGAGTTCACGGTTA 7885 1841 sc_H3 HD3 HEP healthy Yes
ATCGAGTTCGGAAACG 6958 904 sc_H3 HD3 HEP healthy No
ATCGAGTTCTACGAGT 7343 1350 sc_H3 HD3 HEP healthy Yes
ATCTACTAGCCTATGT 6556 996 sc_H3 HD3 HEP healthy No
ATCTACTAGCGTAATA 6789 862 sc_H3 HD3 HEP healthy No
ATCTACTAGTGTGAAT 6697 904 sc_H3 HD3 HEP healthy No
ATCTACTCAAACAACA 7934 1937 sc_H3 HD3 HEP healthy Yes
ATCTACTCAAAGAATC 7306 1312 sc_H3 HD3 HEP healthy Yes
ATCTACTCACTTAAGC 7241 1064 sc_H3 HD3 HEP healthy Yes
ATCTACTCATCTGGTA 7931 1855 sc_H3 HD3 HEP healthy Yes
ATCTACTGTAGAGGAA 7713 1735 sc_H3 HD3 HEP healthy Yes
ATCTACTGTCGAACAG 7382 1448 sc_H3 HD3 HEP healthy Yes
ATCTACTGTCTTGTCC 7961 1993 sc_H3 HD3 HEP healthy Yes
ATCTACTGTGACAAAT 7677 1628 sc_H3 HD3 HEP healthy Yes
ATCTACTGTGAGTATA 7968 2016 sc_H3 HD3 HEP healthy No
ATCTACTGTGCACTTA 7918 1982 sc_H3 HD3 HEP healthy Yes
ATCTACTTCACGCATA 7258 1314 sc_H3 HD3 HEP healthy Yes
ATCTACTTCAGCTCGG 7869 1814 sc_H3 HD3 HEP healthy Yes
ATCTACTTCGTTACGA 7012 1027 sc_H3 HD3 HEP healthy Yes
ATCTGCCAGGAACTGC 7153 972 sc_H3 HD3 HEP healthy Yes
ATCTGCCAGTGCTGCC 7265 1025 sc_H3 HD3 HEP healthy Yes
ATCTGCCCAATGTTGC 7062 1022 sc_H3 HD3 HEP healthy Yes
ATCTGCCCATCGGACC 7057 1044 sc_H3 HD3 HEP healthy Yes
ATCTGCCGTAGTGAAT 7823 1704 sc_H3 HD3 HEP healthy Yes
ATCTGCCGTATCACCA 7933 1909 sc_H3 HD3 HEP healthy Yes
ATCTGCCGTCTGCAAT 7056 1115 sc_H3 HD3 HEP healthy Yes
ATCTGCCGTGACGCCT 6751 935 sc_H3 HD3 HEP healthy No
ATCTGCCGTGCGATAG 7822 1656 sc_H3 HD3 HEP healthy Yes
ATCTGCCTCACCCTCA 7186 1318 sc_H3 HD3 HEP healthy Yes
ATCTGCCTCACGATGT 7198 1169 sc_H3 HD3 HEP healthy Yes
ATCTGCCTCAGATAAG 7702 1474 sc_H3 HD3 HEP healthy Yes
ATCTGCCTCCAGTAGT 7877 1836 sc_H3 HD3 HEP healthy Yes
ATCTGCCTCTCATTCA 7781 1641 sc_H3 HD3 HEP healthy Yes
ATCTGCCTCTGATACG 7160 1218 sc_H3 HD3 HEP healthy Yes
ATGAGGGAGACTTGAA 7889 1874 sc_H3 HD3 HEP healthy Yes
ATGAGGGAGAGCCCAA 8001 2056 sc_H3 HD3 HEP healthy Yes
ATGAGGGAGATCTGCT 7643 1466 sc_H3 HD3 HEP healthy Yes
ATGAGGGAGATGTGGC 7287 1105 sc_H3 HD3 HEP healthy Yes
ATGAGGGAGCCACTAT 7925 1934 sc_H3 HD3 HEP healthy Yes
ATGAGGGAGCGCTCCA 7817 1785 sc_H3 HD3 HEP healthy Yes
ATGAGGGCAAGAAGAG 7380 1420 sc_H3 HD3 HEP healthy Yes
ATGAGGGGTCAATACC 7316 1332 sc_H3 HD3 HEP healthy Yes
ATGAGGGGTGGCGAAT 6238 1294 sc_H3 HD3 HEP healthy Yes
ATGAGGGGTGTGCGTC 7442 1470 sc_H3 HD3 HEP healthy Yes
ATGAGGGGTGTTCTTT 7785 1535 sc_H3 HD3 HEP healthy Yes
ATGAGGGGTTCGGCAC 7931 1996 sc_H3 HD3 HEP healthy No
ATGAGGGGTTGTCGCG 7444 1472 sc_H3 HD3 HEP healthy Yes
ATGAGGGTCACTCTTA 7820 1661 sc_H3 HD3 HEP healthy Yes
ATGAGGGTCCGTTGTC 7109 1067 sc_H3 HD3 HEP healthy Yes
ATGAGGGTCCTACAGA 7118 1302 sc_H3 HD3 HEP healthy Yes
ATGAGGGTCTTCCTTC 7922 1990 sc_H3 HD3 HEP healthy Yes
ATGAGGGTCTTGTACT 6340 963 sc_H3 HD3 HEP healthy No
ATGCGATAGATAGTCA 7820 1610 sc_H3 HD3 HEP healthy Yes
ATGCGATAGCCACGCT 7210 1115 sc_H3 HD3 HEP healthy Yes
ATGCGATAGGCCCTCA 7888 1742 sc_H3 HD3 HEP healthy Yes
ATGCGATCAAAGGAAG 8036 2172 sc_H3 HD3 HEP healthy Yes
ATGCGATCAAGTTGTC 7523 1681 sc_H3 HD3 HEP healthy Yes
ATGCGATGTAAACCTC 7432 1520 sc_H3 HD3 HEP healthy Yes
ATGCGATTCCAACCAA 7125 1206 sc_H3 HD3 HEP healthy Yes
ATGCGATTCCGATATG 7167 933 sc_H3 HD3 HEP healthy No
ATGCGATTCTCAAACG 7934 1832 sc_H3 HD3 HEP healthy Yes
ATGCGATTCTGTCAAG 7851 1842 sc_H3 HD3 HEP healthy Yes
ATGGGAGCAAGTCTGT 7460 1444 sc_H3 HD3 HEP healthy Yes
ATGGGAGCACGGTAGA 6992 938 sc_H3 HD3 HEP healthy No
ATGGGAGCATTTCAGG 8038 1927 sc_H3 HD3 HEP healthy Yes
ATGGGAGGTGTCAATC 7229 1097 sc_H3 HD3 HEP healthy Yes
ATGGGAGTCAACACAC 6788 856 sc_H3 HD3 HEP healthy No
ATGGGAGTCCACGAAT 7997 2017 sc_H3 HD3 HEP healthy Yes
ATGGGAGTCCAGGGCT 7697 1560 sc_H3 HD3 HEP healthy Yes
ATGGGAGTCGCGATCG 6444 903 sc_H3 HD3 HEP healthy No
ATGGGAGTCGTAGATC 7083 1015 sc_H3 HD3 HEP healthy Yes
ATGGGAGTCGTGGGAA 7740 1540 sc_H3 HD3 HEP healthy No
ATGGGAGTCTAGAGTC 7180 1016 sc_H3 HD3 HEP healthy Yes
ATGTGTGAGAGCCTAG 7323 1442 sc_H3 HD3 HEP healthy Yes
ATGTGTGAGGATCGCA 7939 1869 sc_H3 HD3 HEP healthy Yes
ATGTGTGCAGGCAGTA 7478 1602 sc_H3 HD3 HEP healthy Yes
ATGTGTGCAGTCTTCC 6924 879 sc_H3 HD3 HEP healthy No
ATGTGTGGTAGTACCT 7211 1350 sc_H3 HD3 HEP healthy Yes
ATGTGTGGTCAGGACA 7745 1490 sc_H3 HD3 HEP healthy Yes
ATGTGTGGTTTGGCGC 7280 1321 sc_H3 HD3 HEP healthy Yes
ATGTGTGTCTCTTATG 7845 1697 sc_H3 HD3 HEP healthy Yes
ATTACTCAGATGCCAG 7139 964 sc_H3 HD3 HEP healthy No
ATTACTCAGCTAAGAT 7255 1401 sc_H3 HD3 HEP healthy Yes
ATTACTCAGGCTCAGA 7190 1138 sc_H3 HD3 HEP healthy Yes
ATTACTCAGTGTTTGC 7211 1061 sc_H3 HD3 HEP healthy Yes
ATTACTCCACGAAACG 8034 2169 sc_H3 HD3 HEP healthy No
ATTACTCCAGAAGCAC 7820 1632 sc_H3 HD3 HEP healthy Yes
ATTACTCCAGACACTT 7464 1471 sc_H3 HD3 HEP healthy Yes
ATTACTCCATCCGTGG 7964 1993 sc_H3 HD3 HEP healthy Yes
ATTACTCCATGGATGG 7891 1658 sc_H3 HD3 HEP healthy Yes
ATTACTCGTTAAGACA 7828 1666 sc_H3 HD3 HEP healthy Yes
ATTACTCGTTACCAGT 6963 944 sc_H3 HD3 HEP healthy No
ATTACTCTCACAACGT 7930 1835 sc_H3 HD3 HEP healthy Yes
ATTACTCTCGAATGCT 7325 1324 sc_H3 HD3 HEP healthy Yes
ATTACTCTCGTGGGAA 7797 1542 sc_H3 HD3 HEP healthy Yes
ATTATCCAGATGTGTA 7772 1516 sc_H3 HD3 HEP healthy Yes
ATTATCCAGCGTCTAT 7963 2010 sc_H3 HD3 HEP healthy Yes
ATTATCCCACGCATCG 7950 1886 sc_H3 HD3 HEP healthy Yes
ATTATCCCACTGCCAG 7990 2052 sc_H3 HD3 HEP healthy Yes
ATTATCCCAGGTGCCT 6409 857 sc_H3 HD3 HEP healthy No
ATTATCCGTAAGGGAA 7877 1798 sc_H3 HD3 HEP healthy Yes
ATTATCCGTCATTAGC 7084 906 sc_H3 HD3 HEP healthy No
ATTATCCGTCGCGAAA 7158 1197 sc_H3 HD3 HEP healthy Yes
ATTATCCTCACAGGCC 7967 1929 sc_H3 HD3 HEP healthy Yes
ATTATCCTCACATACG 7886 1815 sc_H3 HD3 HEP healthy No
ATTATCCTCCCTTGCA 7968 2058 sc_H3 HD3 HEP healthy Yes
ATTATCCTCGCAGGCT 7823 1821 sc_H3 HD3 HEP healthy Yes
ATTATCCTCGTTTAGG 7898 1940 sc_H3 HD3 HEP healthy Yes
ATTATCCTCTCTAAGG 7120 913 sc_H3 HD3 HEP healthy No
ATTATCCTCTTTAGTC 7453 1336 sc_H3 HD3 HEP healthy Yes
ATTCTACAGTAAGTAC 7265 1371 sc_H3 HD3 HEP healthy Yes
ATTCTACAGTAGTGCG 7515 1469 sc_H3 HD3 HEP healthy Yes
ATTCTACGTACATGTC 7860 1818 sc_H3 HD3 HEP healthy Yes
ATTCTACGTCAGAATA 8031 2055 sc_H3 HD3 HEP healthy Yes
ATTCTACGTCGGATCC 6386 798 sc_H3 HD3 HEP healthy No
ATTCTACTCAGCACAT 7856 1849 sc_H3 HD3 HEP healthy Yes
ATTCTACTCCAATGGT 6920 837 sc_H3 HD3 HEP healthy No
ATTCTACTCGCCCTTA 7793 1689 sc_H3 HD3 HEP healthy Yes
ATTGGACAGAGACTAT 7872 1713 sc_H3 HD3 HEP healthy Yes
ATTGGACAGTTGCAGG 7329 1328 sc_H3 HD3 HEP healthy Yes
ATTGGACCACGCCAGT 7746 1642 sc_H3 HD3 HEP healthy Yes
ATTGGACGTGAGTATA 6493 835 sc_H3 HD3 HEP healthy No
ATTGGACTCAGAGCTT 7956 1895 sc_H3 HD3 HEP healthy Yes
ATTGGACTCTCCAACC 7931 1670 sc_H3 HD3 HEP healthy Yes
ATTGGTGAGGAATTAC 7800 1828 sc_H3 HD3 HEP healthy Yes
ATTGGTGCAAGCGATG 7754 1502 sc_H3 HD3 HEP healthy Yes
ATTGGTGCACGGACAA 7757 1604 sc_H3 HD3 HEP healthy Yes
ATTGGTGCAGATGGCA 6465 1028 sc_H3 HD3 HEP healthy No
ATTGGTGCAGTACACT 7052 1220 sc_H3 HD3 HEP healthy Yes
ATTGGTGCAGTCAGAG 8041 1933 sc_H3 HD3 HEP healthy Yes
ATTGGTGCATGCCTTC 7723 1669 sc_H3 HD3 HEP healthy Yes
ATTGGTGCATTAGGCT 7333 1425 sc_H3 HD3 HEP healthy Yes
ATTGGTGGTAAGTTCC 7129 1186 sc_H3 HD3 HEP healthy Yes
ATTGGTGGTCATACTG 7623 1633 sc_H3 HD3 HEP healthy Yes
ATTGGTGGTTCTGTTT 7716 1692 sc_H3 HD3 HEP healthy Yes
ATTTCTGAGGATGTAT 7512 1514 sc_H3 HD3 HEP healthy Yes
ATTTCTGAGTGGGCTA 8011 1975 sc_H3 HD3 HEP healthy Yes
ATTTCTGCACTTACGA 7695 1571 sc_H3 HD3 HEP healthy Yes
ATTTCTGCAGTGGGAT 7127 882 sc_H3 HD3 HEP healthy No
ATTTCTGCATCCAACA 7908 1899 sc_H3 HD3 HEP healthy No
ATTTCTGCATGATCCA 7292 1325 sc_H3 HD3 HEP healthy Yes
ATTTCTGGTAAACACA 7921 1929 sc_H3 HD3 HEP healthy Yes
ATTTCTGGTTCCCGAG 7957 1923 sc_H3 HD3 HEP healthy Yes
ATTTCTGTCGGAAACG 7912 1927 sc_H3 HD3 HEP healthy Yes
CAACCAAAGATAGGAG 7544 1622 sc_H3 HD3 HEP healthy Yes
CAACCAAAGCCACGTC 6847 1902 sc_H3 HD3 HEP healthy Yes
CAACCAAAGCGGATCA 7740 1575 sc_H3 HD3 HEP healthy Yes
CAACCAAAGGATGGTC 8006 2043 sc_H3 HD3 HEP healthy Yes
CAACCAAAGGCTATCT 6533 892 sc_H3 HD3 HEP healthy No
CAACCAACACCAGCAC 7985 1897 sc_H3 HD3 HEP healthy Yes
CAACCAACACGTGAGA 7159 1099 sc_H3 HD3 HEP healthy Yes
CAACCAACAGCTCGAC 7827 1709 sc_H3 HD3 HEP healthy Yes
CAACCAACAGCTGGCT 7647 1567 sc_H3 HD3 HEP healthy Yes
CAACCAACAGTAGAGC 7911 1901 sc_H3 HD3 HEP healthy Yes
CAACCAAGTATAATGG 7032 888 sc_H3 HD3 HEP healthy No
CAACCAAGTCAAACTC 7798 1659 sc_H3 HD3 HEP healthy Yes
CAACCAAGTGCGGTAA 7858 1679 sc_H3 HD3 HEP healthy Yes
CAACCAATCCGTTGTC 7926 1948 sc_H3 HD3 HEP healthy Yes
CAACCAATCTAGCACA 6180 951 sc_H3 HD3 HEP healthy No
CAACCAATCTTGCATT 7963 1903 sc_H3 HD3 HEP healthy Yes
CAACCTCCACTTGGAT 6641 877 sc_H3 HD3 HEP healthy No
CAACCTCCAGGACGTA 7907 1814 sc_H3 HD3 HEP healthy Yes
CAACCTCCATTCGACA 6960 962 sc_H3 HD3 HEP healthy No
CAACCTCGTAAGTGGC 7904 1928 sc_H3 HD3 HEP healthy Yes
CAACCTCGTAGCGTGA 7439 1469 sc_H3 HD3 HEP healthy Yes
CAACCTCGTCATTAGC 7829 1638 sc_H3 HD3 HEP healthy Yes
CAACCTCGTGGAAAGA 7375 1504 sc_H3 HD3 HEP healthy Yes
CAACCTCTCCAGATCA 7754 1717 sc_H3 HD3 HEP healthy Yes
CAACCTCTCCCAAGTA 7846 1729 sc_H3 HD3 HEP healthy Yes
CAACCTCTCCGAATGT 7190 1198 sc_H3 HD3 HEP healthy Yes
CAACCTCTCGCATGAT 6607 863 sc_H3 HD3 HEP healthy No
CAACCTCTCTAACTGG 7725 1597 sc_H3 HD3 HEP healthy Yes
CAACTAGAGACTGTAA 6639 828 sc_H3 HD3 HEP healthy No
CAACTAGAGAGGACGG 7313 1232 sc_H3 HD3 HEP healthy Yes
CAACTAGAGGATGCGT 7935 1995 sc_H3 HD3 HEP healthy Yes
CAACTAGAGGGAACGG 8022 1938 sc_H3 HD3 HEP healthy Yes
CAACTAGCAAAGCGGT 7965 1856 sc_H3 HD3 HEP healthy Yes
CAACTAGCAACGATCT 8055 2013 sc_H3 HD3 HEP healthy Yes
CAACTAGCACAGTCGC 6656 886 sc_H3 HD3 HEP healthy No
CAACTAGCACCGATAT 6719 792 sc_H3 HD3 HEP healthy No
CAACTAGCACGAAGCA 7894 1769 sc_H3 HD3 HEP healthy Yes
CAACTAGCAGCGATCC 7945 1860 sc_H3 HD3 HEP healthy Yes
CAACTAGGTCGGCATC 7260 1229 sc_H3 HD3 HEP healthy Yes
CAACTAGGTCTCCATC 7943 1981 sc_H3 HD3 HEP healthy Yes
CAACTAGGTCTTCTCG 7887 1851 sc_H3 HD3 HEP healthy Yes
CAACTAGGTTCCATGA 7932 1945 sc_H3 HD3 HEP healthy Yes
CAACTAGGTTCCGGCA 8041 2085 sc_H3 HD3 HEP healthy Yes
CAACTAGTCAAGCCTA 7847 1665 sc_H3 HD3 HEP healthy Yes
CAACTAGTCACCTCGT 7221 1087 sc_H3 HD3 HEP healthy Yes
CAACTAGTCAGAGACG 8080 2210 sc_H3 HD3 HEP healthy Yes
CAACTAGTCCGCAGTG 8050 2025 sc_H3 HD3 HEP healthy No
CAACTAGTCCTTGACC 7374 1467 sc_H3 HD3 HEP healthy Yes
CAACTAGTCGTGGTCG 7948 1970 sc_H3 HD3 HEP healthy Yes
CAAGAAAAGCCGTCGT 7384 1564 sc_H3 HD3 HEP healthy Yes
CAAGAAAAGGCAGGTT 7708 1520 sc_H3 HD3 HEP healthy Yes
CAAGAAACAGATCTGT 8886 3635 sc_H3 HD3 HEP healthy Yes
CAAGAAACAGGTCCAC 7833 1692 sc_H3 HD3 HEP healthy Yes
CAAGAAACATACTCTT 7973 2119 sc_H3 HD3 HEP healthy Yes
CAAGAAACATTACCTT 6754 980 sc_H3 HD3 HEP healthy No
CAAGAAAGTGCACTTA 7946 1885 sc_H3 HD3 HEP healthy Yes
CAAGAAAGTGGCCCTA 7989 2074 sc_H3 HD3 HEP healthy Yes
CAAGAAAGTGTAATGA 6564 894 sc_H3 HD3 HEP healthy No
CAAGAAAGTTTGGCGC 6284 851 sc_H3 HD3 HEP healthy No
CAAGAAATCCATGCTC 6702 1349 sc_H3 HD3 HEP healthy Yes
CAAGAAATCTGCGACG 7621 1555 sc_H3 HD3 HEP healthy Yes
CAAGAAATCTTGCAAG 7987 2027 sc_H3 HD3 HEP healthy Yes
CAAGATCAGAGCCCAA 8005 1858 sc_H3 HD3 HEP healthy No
CAAGATCAGAGTAATC 7178 1470 sc_H3 HD3 HEP healthy Yes
CAAGATCAGTCAAGCG 7167 957 sc_H3 HD3 HEP healthy Yes
CAAGATCAGTGAAGTT 7982 1952 sc_H3 HD3 HEP healthy Yes
CAAGATCCAAGGACTG 7900 1917 sc_H3 HD3 HEP healthy Yes
CAAGATCCACGAGGTA 7108 1127 sc_H3 HD3 HEP healthy Yes
CAAGATCCAGGTCCAC 7758 1723 sc_H3 HD3 HEP healthy Yes
CAAGATCCAGTTAACC 7968 2027 sc_H3 HD3 HEP healthy Yes
CAAGATCCATATGGTC 7873 1752 sc_H3 HD3 HEP healthy Yes
CAAGATCCATCCGCGA 7958 1990 sc_H3 HD3 HEP healthy Yes
CAAGATCGTAAAGTCA 7939 1964 sc_H3 HD3 HEP healthy Yes
CAAGATCGTAAGTTCC 7555 1528 sc_H3 HD3 HEP healthy Yes
CAAGATCGTATATGGA 7046 916 sc_H3 HD3 HEP healthy No
CAAGATCGTCAACTGT 7938 1801 sc_H3 HD3 HEP healthy Yes
CAAGATCGTCCGAAGA 7901 1937 sc_H3 HD3 HEP healthy Yes
CAAGATCGTCTGCCAG 7284 1016 sc_H3 HD3 HEP healthy Yes
CAAGATCGTGTTCTTT 6675 974 sc_H3 HD3 HEP healthy No
CAAGATCGTTCGAATC 7992 2191 sc_H3 HD3 HEP healthy Yes
CAAGATCTCAAACGGG 7878 1778 sc_H3 HD3 HEP healthy Yes
CAAGATCTCGAATGGG 7321 1467 sc_H3 HD3 HEP healthy No
CAAGATCTCTCATTCA 7134 923 sc_H3 HD3 HEP healthy Yes
CAAGATCTCTTTAGGG 6181 726 sc_H3 HD3 HEP healthy No
CAAGGCCAGATCGATA 6839 1116 sc_H3 HD3 HEP healthy Yes
CAAGGCCAGGAATGGA 6963 1045 sc_H3 HD3 HEP healthy Yes
CAAGGCCAGTAGCCGA 7855 1766 sc_H3 HD3 HEP healthy Yes
CAAGGCCAGTTTAGGA 7133 1069 sc_H3 HD3 HEP healthy Yes
CAAGGCCCAACTGCGC 7870 1818 sc_H3 HD3 HEP healthy Yes
CAAGGCCCACGAGAGT 7933 1989 sc_H3 HD3 HEP healthy Yes
CAAGGCCCACGTGAGA 7914 1923 sc_H3 HD3 HEP healthy Yes
CAAGGCCCAGCTGTAT 7886 1845 sc_H3 HD3 HEP healthy Yes
CAAGGCCCATTCACTT 7858 1848 sc_H3 HD3 HEP healthy No
CAAGGCCGTCAGAATA 7947 1940 sc_H3 HD3 HEP healthy Yes
CAAGGCCGTCCGAGTC 7383 1506 sc_H3 HD3 HEP healthy Yes
CAAGGCCGTCCTGCTT 7917 1840 sc_H3 HD3 HEP healthy Yes
CAAGGCCGTCTCACCT 7477 1509 sc_H3 HD3 HEP healthy Yes
CAAGGCCGTCTTGATG 6898 935 sc_H3 HD3 HEP healthy No
CAAGGCCGTGAGGGAG 8014 1958 sc_H3 HD3 HEP healthy Yes
CAAGGCCGTTCCTCCA 7184 1402 sc_H3 HD3 HEP healthy Yes
CAAGGCCTCAAACCAC 7256 1327 sc_H3 HD3 HEP healthy Yes
CAAGGCCTCAACACCA 7566 1572 sc_H3 HD3 HEP healthy No
CAAGGCCTCCGTTGCT 7336 1467 sc_H3 HD3 HEP healthy Yes
CAAGTTGAGAAACCTA 7226 1252 sc_H3 HD3 HEP healthy Yes
CAAGTTGAGACTAAGT 7752 1649 sc_H3 HD3 HEP healthy Yes
CAAGTTGAGGGATACC 7092 935 sc_H3 HD3 HEP healthy No
CAAGTTGCACAGATTC 8021 1871 sc_H3 HD3 HEP healthy Yes
CAAGTTGCACATCCAA 7744 1488 sc_H3 HD3 HEP healthy Yes
CAAGTTGCACGAAGCA 7170 1223 sc_H3 HD3 HEP healthy Yes
CAAGTTGCAGATCCAT 7278 1286 sc_H3 HD3 HEP healthy Yes
CAAGTTGCAGCCAGAA 7713 1784 sc_H3 HD3 HEP healthy Yes
CAAGTTGCATCTACGA 7293 1312 sc_H3 HD3 HEP healthy Yes
CAAGTTGCATTGAGCT 6758 1192 sc_H3 HD3 HEP healthy Yes
CAAGTTGGTACTTCTT 7130 1137 sc_H3 HD3 HEP healthy Yes
CAAGTTGGTCCTGCTT 6536 883 sc_H3 HD3 HEP healthy No
CAAGTTGGTCTTTCAT 7849 1664 sc_H3 HD3 HEP healthy Yes
CAAGTTGGTGGGTCAA 6745 847 sc_H3 HD3 HEP healthy No
CAAGTTGGTTCACGGC 7758 1609 sc_H3 HD3 HEP healthy Yes
CAAGTTGTCCTGCTTG 7975 1779 sc_H3 HD3 HEP healthy Yes
CAAGTTGTCGCAAGCC 7092 1087 sc_H3 HD3 HEP healthy Yes
CAAGTTGTCGTAGATC 7939 2004 sc_H3 HD3 HEP healthy Yes
CACAAACAGAGACGAA 7927 1875 sc_H3 HD3 HEP healthy Yes
CACAAACAGGCTAGAC 7992 1931 sc_H3 HD3 HEP healthy Yes
CACAAACAGGTGCTTT 7236 1317 sc_H3 HD3 HEP healthy Yes
CACAAACAGTACACCT 8054 2107 sc_H3 HD3 HEP healthy Yes
CACAAACAGTACGTAA 7142 796 sc_H3 HD3 HEP healthy No
CACAAACAGTTAACGA 7810 1605 sc_H3 HD3 HEP healthy Yes
CACAAACCACAACGCC 7906 1878 sc_H3 HD3 HEP healthy Yes
CACAAACCACTGCCAG 6196 786 sc_H3 HD3 HEP healthy No
CACAAACCAGGAATCG 7794 1610 sc_H3 HD3 HEP healthy Yes
CACAAACGTATGCTTG 7870 1824 sc_H3 HD3 HEP healthy Yes
CACAAACGTCGGCACT 7852 1848 sc_H3 HD3 HEP healthy Yes
CACAAACGTTACGACT 7899 1841 sc_H3 HD3 HEP healthy No
CACAAACGTTTGTGTG 7882 1855 sc_H3 HD3 HEP healthy Yes
CACAAACTCACAATGC 7782 1625 sc_H3 HD3 HEP healthy Yes
CACAAACTCAGTGTTG 6951 854 sc_H3 HD3 HEP healthy No
CACAAACTCCGTTGTC 7849 1760 sc_H3 HD3 HEP healthy Yes
CACACAAAGTAGTGCG 7357 1422 sc_H3 HD3 HEP healthy No
CACACAAAGTGCCATT 6497 863 sc_H3 HD3 HEP healthy No
CACACAAAGTGCTGCC 7219 1527 sc_H3 HD3 HEP healthy Yes
CACACAACACGTAAGG 7387 1498 sc_H3 HD3 HEP healthy Yes
CACACAACATGGTAGG 7938 1811 sc_H3 HD3 HEP healthy Yes
CACACAAGTCACTGGC 7947 1877 sc_H3 HD3 HEP healthy Yes
CACACAAGTCAGAGGT 7720 1666 sc_H3 HD3 HEP healthy Yes
CACACAAGTCTTCAAG 7284 1463 sc_H3 HD3 HEP healthy Yes
CACACAATCCGCGCAA 7955 2017 sc_H3 HD3 HEP healthy Yes
CACACAATCCGTTGTC 7993 1995 sc_H3 HD3 HEP healthy No
CACACAATCCTTCAAT 7853 1731 sc_H3 HD3 HEP healthy No
CACACAATCCTTGCCA 7849 1732 sc_H3 HD3 HEP healthy Yes
CACACAATCTAACTTC 7849 1750 sc_H3 HD3 HEP healthy Yes
CACACCTAGACAGAGA 7201 1274 sc_H3 HD3 HEP healthy Yes
CACACCTAGACAGGCT 7891 1738 sc_H3 HD3 HEP healthy Yes
CACACCTAGACCTAGG 6343 918 sc_H3 HD3 HEP healthy No
CACACCTAGATCTGAA 7204 1259 sc_H3 HD3 HEP healthy Yes
CACACCTAGCGAAGGG 6326 815 sc_H3 HD3 HEP healthy No
CACACCTAGGAGCGTT 8089 2141 sc_H3 HD3 HEP healthy Yes
CACACCTAGGTCATCT 7516 1508 sc_H3 HD3 HEP healthy Yes
CACACCTAGTCAATAG 7642 1539 sc_H3 HD3 HEP healthy Yes
CACACCTAGTTAAGTG 6770 891 sc_H3 HD3 HEP healthy No
CACACCTCAAGAGGCT 7862 1636 sc_H3 HD3 HEP healthy No
CACACCTCAGTTCATG 7192 1009 sc_H3 HD3 HEP healthy Yes
CACACCTGTGACAAAT 7959 1942 sc_H3 HD3 HEP healthy Yes
CACACCTGTGACCAAG 7213 1200 sc_H3 HD3 HEP healthy Yes
CACACCTGTGTTGAGG 7915 1794 sc_H3 HD3 HEP healthy Yes
CACACCTTCCAAAGTC 7048 1030 sc_H3 HD3 HEP healthy Yes
CACACCTTCCGTAGTA 7894 1789 sc_H3 HD3 HEP healthy Yes
CACACCTTCGGTGTTA 7080 1029 sc_H3 HD3 HEP healthy Yes
CACACTCAGCAGCCTC 7757 1675 sc_H3 HD3 HEP healthy Yes
CACACTCCAATCCGAT 7262 1420 sc_H3 HD3 HEP healthy Yes
CACACTCCACAGATTC 7772 1678 sc_H3 HD3 HEP healthy No
CACACTCCAGATCCAT 7256 1312 sc_H3 HD3 HEP healthy Yes
CACACTCCAGTAACGG 7879 1764 sc_H3 HD3 HEP healthy No
CACACTCGTCGAATCT 7754 1589 sc_H3 HD3 HEP healthy Yes
CACACTCGTCGCTTCT 6074 811 sc_H3 HD3 HEP healthy No
CACACTCGTGCCTGCA 7846 1696 sc_H3 HD3 HEP healthy Yes
CACACTCTCAGAGCTT 7073 913 sc_H3 HD3 HEP healthy No
CACAGGCAGACACGAC 8002 1949 sc_H3 HD3 HEP healthy Yes
CACAGGCAGCCACTAT 7945 2003 sc_H3 HD3 HEP healthy Yes
CACAGGCAGCCAGTAG 7926 1987 sc_H3 HD3 HEP healthy Yes
CACAGGCAGGCCATAG 7981 1933 sc_H3 HD3 HEP healthy No
CACAGGCAGGGTCGAT 6926 1958 sc_H3 HD3 HEP healthy Yes
CACAGGCCAAAGAATC 7851 1693 sc_H3 HD3 HEP healthy Yes
CACAGGCCAAGCCATT 7487 1372 sc_H3 HD3 HEP healthy Yes
CACAGGCCACGGATAG 7862 1646 sc_H3 HD3 HEP healthy Yes
CACAGGCCAGATTGCT 6965 932 sc_H3 HD3 HEP healthy No
CACAGGCGTTCTGTTT 7493 1376 sc_H3 HD3 HEP healthy Yes
CACAGGCGTTGGAGGT 7232 1247 sc_H3 HD3 HEP healthy Yes
CACAGGCTCAACTCTT 7751 1661 sc_H3 HD3 HEP healthy Yes
CACAGGCTCAGTTCGA 6697 957 sc_H3 HD3 HEP healthy No
CACAGTAAGAAGGGTA 7848 1780 sc_H3 HD3 HEP healthy Yes
CACAGTAAGCCACGTC 7882 1799 sc_H3 HD3 HEP healthy Yes
CACAGTACAAACTGTC 8029 2012 sc_H3 HD3 HEP healthy Yes
CACAGTACATCCAACA 7330 1325 sc_H3 HD3 HEP healthy Yes
CACAGTAGTCTGGTCG 6807 969 sc_H3 HD3 HEP healthy No
CACAGTAGTGGAAAGA 7938 2010 sc_H3 HD3 HEP healthy Yes
CACAGTAGTGTTGAGG 7975 1888 sc_H3 HD3 HEP healthy Yes
CACAGTAGTTCTCATT 7955 1961 sc_H3 HD3 HEP healthy Yes
CACAGTATCGCCTGAG 7408 1937 sc_H3 HD3 HEP healthy Yes
CACAGTATCTGATTCT 7965 2034 sc_H3 HD3 HEP healthy No
CACATAGAGAGTCTGG 7100 837 sc_H3 HD3 HEP healthy No
CACATAGAGCACCGTC 7891 1869 sc_H3 HD3 HEP healthy Yes
CACATAGAGTACGTAA 8121 2700 sc_H3 HD3 HEP healthy Yes
CACATAGAGTTGTAGA 7836 1679 sc_H3 HD3 HEP healthy Yes
CACATAGCACGTTGGC 8005 2017 sc_H3 HD3 HEP healthy Yes
CACATAGCAGTCAGAG 8044 2040 sc_H3 HD3 HEP healthy Yes
CACATAGCATAACCTG 7913 1800 sc_H3 HD3 HEP healthy Yes
CACATAGCATTTCACT 7561 1517 sc_H3 HD3 HEP healthy Yes
CACATAGCATTTGCCC 7724 1670 sc_H3 HD3 HEP healthy Yes
CACATAGGTCCGAATT 7452 1477 sc_H3 HD3 HEP healthy Yes
CACATAGGTCTCTTTA 7858 1678 sc_H3 HD3 HEP healthy Yes
CACATAGGTCTGGAGA 7734 1473 sc_H3 HD3 HEP healthy Yes
CACATAGGTGTGCGTC 7943 1845 sc_H3 HD3 HEP healthy Yes
CACATAGTCCGCGGTA 7256 1198 sc_H3 HD3 HEP healthy Yes
CACATAGTCCTAGAAC 7858 1932 sc_H3 HD3 HEP healthy Yes
CACATAGTCTCGAGTA 7299 1322 sc_H3 HD3 HEP healthy Yes
CACATAGTCTCGTATT 7420 1400 sc_H3 HD3 HEP healthy Yes
CACATTTAGCCACGCT 7210 1168 sc_H3 HD3 HEP healthy Yes
CACATTTAGCCCTAAT 7812 1632 sc_H3 HD3 HEP healthy Yes
CACATTTAGGACAGCT 7975 2103 sc_H3 HD3 HEP healthy Yes
CACATTTAGGGATCTG 7915 1963 sc_H3 HD3 HEP healthy No
CACATTTAGGGTCGAT 7437 1421 sc_H3 HD3 HEP healthy Yes
CACATTTCACAGCCCA 6253 788 sc_H3 HD3 HEP healthy No
CACATTTCACCAGGTC 6908 907 sc_H3 HD3 HEP healthy No
CACATTTCACTTCGAA 7999 2029 sc_H3 HD3 HEP healthy Yes
CACATTTCAGACGCAA 7240 1144 sc_H3 HD3 HEP healthy Yes
CACATTTCAGCTCGAC 8012 2051 sc_H3 HD3 HEP healthy Yes
CACATTTGTTATCGGT 6994 876 sc_H3 HD3 HEP healthy No
CACATTTGTTCTGGTA 7311 1472 sc_H3 HD3 HEP healthy Yes
CACCACTAGGCCCGTT 7859 1812 sc_H3 HD3 HEP healthy Yes
CACCACTAGGTGTGGT 8000 1887 sc_H3 HD3 HEP healthy Yes
CACCACTCAATGCCAT 7990 2040 sc_H3 HD3 HEP healthy Yes
CACCACTCACTTCTGC 7847 1729 sc_H3 HD3 HEP healthy No
CACCACTCATGTAAGA 7971 1996 sc_H3 HD3 HEP healthy Yes
CACCACTCATTCTTAC 7931 2037 sc_H3 HD3 HEP healthy Yes
CACCACTGTCCCTACT 7663 1645 sc_H3 HD3 HEP healthy Yes
CACCACTGTCCTCTTG 6672 968 sc_H3 HD3 HEP healthy No
CACCACTGTCTACCTC 7348 1292 sc_H3 HD3 HEP healthy Yes
CACCACTGTGCAGGTA 7537 1739 sc_H3 HD3 HEP healthy No
CACCACTTCAGCACAT 7739 1534 sc_H3 HD3 HEP healthy Yes
CACCACTTCGCCATAA 6637 1037 sc_H3 HD3 HEP healthy No
CACCACTTCTCGTATT 7985 2040 sc_H3 HD3 HEP healthy Yes
CACCAGGAGAGCCCAA 7552 1608 sc_H3 HD3 HEP healthy Yes
CACCAGGAGCAGGTCA 7832 1674 sc_H3 HD3 HEP healthy Yes
CACCAGGCAAAGTGCG 6916 980 sc_H3 HD3 HEP healthy No
CACCAGGCAAGTTGTC 7654 1512 sc_H3 HD3 HEP healthy Yes
CACCAGGCACGGTAAG 7900 1830 sc_H3 HD3 HEP healthy Yes
CACCAGGCACTCTGTC 7857 1746 sc_H3 HD3 HEP healthy Yes
CACCAGGCATCAGTCA 7289 1543 sc_H3 HD3 HEP healthy Yes
CACCAGGCATTCCTGC 8045 2027 sc_H3 HD3 HEP healthy Yes
CACCAGGGTCTCTTAT 7949 1975 sc_H3 HD3 HEP healthy Yes
CACCAGGGTTCAGCGC 7151 1337 sc_H3 HD3 HEP healthy Yes
CACCAGGTCCCACTTG 7928 1981 sc_H3 HD3 HEP healthy Yes
CACCAGGTCCGGGTGT 7771 1578 sc_H3 HD3 HEP healthy Yes
CACCAGGTCGGAAATA 6783 842 sc_H3 HD3 HEP healthy No
CACCTTGAGCCACTAT 7865 1756 sc_H3 HD3 HEP healthy Yes
CACCTTGAGGCCATAG 6517 895 sc_H3 HD3 HEP healthy No
CACCTTGAGTCACGCC 7902 1854 sc_H3 HD3 HEP healthy Yes
CACCTTGAGTTACGGG 7711 1670 sc_H3 HD3 HEP healthy Yes
CACCTTGGTAGCTAAA 7668 1589 sc_H3 HD3 HEP healthy Yes
CACCTTGTCTTTAGTC 6943 1841 sc_H3 HD3 HEP healthy Yes
CACTCCAAGAATGTTG 7273 1218 sc_H3 HD3 HEP healthy Yes
CACTCCAAGGACACCA 7122 1176 sc_H3 HD3 HEP healthy Yes
CACTCCAAGGTGTTAA 6311 1090 sc_H3 HD3 HEP healthy No
CACTCCAAGTCCGTAT 8012 2097 sc_H3 HD3 HEP healthy Yes
CACTCCACACCTCGTT 6738 880 sc_H3 HD3 HEP healthy No
CACTCCACACTGTGTA 6720 1036 sc_H3 HD3 HEP healthy No
CACTCCACAGGCTGAA 7127 1167 sc_H3 HD3 HEP healthy Yes
CACTCCACATCAGTAC 7104 1060 sc_H3 HD3 HEP healthy Yes
CACTCCAGTAGCTTGT 7467 1489 sc_H3 HD3 HEP healthy Yes
CACTCCAGTCGGCTCA 6318 912 sc_H3 HD3 HEP healthy No
CACTCCAGTCTAAACC 7623 1585 sc_H3 HD3 HEP healthy Yes
CACTCCATCCGTAGGC 7259 1397 sc_H3 HD3 HEP healthy Yes
CACTCCATCTATCCCG 7649 1567 sc_H3 HD3 HEP healthy Yes
CAGAATCAGAGTGAGA 7932 1850 sc_H3 HD3 HEP healthy Yes
CAGAATCAGCAATCTC 7771 1589 sc_H3 HD3 HEP healthy Yes
CAGAATCAGTATGACA 7300 1473 sc_H3 HD3 HEP healthy Yes
CAGAATCCACTTAAGC 8079 2122 sc_H3 HD3 HEP healthy Yes
CAGAATCCACTTCTGC 7272 1347 sc_H3 HD3 HEP healthy Yes
CAGAATCCATGATCCA 7732 1558 sc_H3 HD3 HEP healthy Yes
CAGAATCGTCGCATAT 6929 908 sc_H3 HD3 HEP healthy No
CAGAATCGTGACGCCT 7042 1107 sc_H3 HD3 HEP healthy Yes
CAGAATCGTGCTAGCC 7299 1237 sc_H3 HD3 HEP healthy No
CAGAATCTCAGCGATT 7817 1702 sc_H3 HD3 HEP healthy Yes
CAGAATCTCATGTGGT 7957 1950 sc_H3 HD3 HEP healthy Yes
CAGAATCTCTTCGGTC 7975 1891 sc_H3 HD3 HEP healthy Yes
CAGAGAGAGCGTGTCC 7249 1402 sc_H3 HD3 HEP healthy No
CAGAGAGAGTGTACTC 7188 1201 sc_H3 HD3 HEP healthy Yes
CAGAGAGCAAATTGCC 7926 1936 sc_H3 HD3 HEP healthy Yes
CAGAGAGCACACAGAG 7855 1590 sc_H3 HD3 HEP healthy Yes
CAGAGAGCAGACAAGC 7986 1951 sc_H3 HD3 HEP healthy Yes
CAGAGAGCATACGCCG 7975 1932 sc_H3 HD3 HEP healthy Yes
CAGAGAGGTATAAACG 7018 931 sc_H3 HD3 HEP healthy No
CAGAGAGGTTGATTCG 7198 1398 sc_H3 HD3 HEP healthy Yes
CAGAGAGGTTGGTGGA 6986 944 sc_H3 HD3 HEP healthy No
CAGAGAGTCATCGGAT 6753 1611 sc_H3 HD3 HEP healthy Yes
CAGAGAGTCCGCGTTT 7351 1389 sc_H3 HD3 HEP healthy Yes
CAGAGAGTCCTTGGTC 7946 1977 sc_H3 HD3 HEP healthy Yes
CAGAGAGTCTGGCGTG 7852 1783 sc_H3 HD3 HEP healthy Yes
CAGATCAAGACGCAAC 7068 869 sc_H3 HD3 HEP healthy No
CAGATCAAGCTACCGC 7888 1770 sc_H3 HD3 HEP healthy Yes
CAGATCACATCTGGTA 7932 1924 sc_H3 HD3 HEP healthy Yes
CAGATCAGTACCATCA 6556 927 sc_H3 HD3 HEP healthy No
CAGATCAGTTGGTAAA 7960 1779 sc_H3 HD3 HEP healthy Yes
CAGATCATCAACGCTA 7670 1437 sc_H3 HD3 HEP healthy Yes
CAGATCATCAGTTCGA 7827 1607 sc_H3 HD3 HEP healthy Yes
CAGATCATCATCGCTC 6246 880 sc_H3 HD3 HEP healthy No
CAGCAGCAGCCCAGCT 7043 982 sc_H3 HD3 HEP healthy No
CAGCAGCAGCGATGAC 6923 975 sc_H3 HD3 HEP healthy No
CAGCAGCCATATGCTG 7854 1684 sc_H3 HD3 HEP healthy Yes
CAGCAGCCATTGGTAC 6980 1044 sc_H3 HD3 HEP healthy Yes
CAGCAGCGTCAGAAGC 7650 1487 sc_H3 HD3 HEP healthy Yes
CAGCAGCTCAGCTCTC 7161 1119 sc_H3 HD3 HEP healthy Yes
CAGCAGCTCAGGTTCA 7917 1768 sc_H3 HD3 HEP healthy Yes
CAGCAGCTCGAATCCA 6390 1243 sc_H3 HD3 HEP healthy Yes
CAGCAGCTCGTCCGTT 7705 1614 sc_H3 HD3 HEP healthy Yes
CAGCAGCTCGTGGGAA 7878 1835 sc_H3 HD3 HEP healthy No
CAGCAGCTCGTTACGA 8073 2125 sc_H3 HD3 HEP healthy Yes
CAGCAGCTCTAGCACA 7438 1682 sc_H3 HD3 HEP healthy Yes
CAGCAGCTCTGACCTC 7994 1979 sc_H3 HD3 HEP healthy Yes
CAGCATAAGAGCTTCT 6723 924 sc_H3 HD3 HEP healthy No
CAGCATAAGATGTGGC 7966 1975 sc_H3 HD3 HEP healthy Yes
CAGCATAAGGGTGTGT 7196 992 sc_H3 HD3 HEP healthy Yes
CAGCATACAAGTCATC 7467 1430 sc_H3 HD3 HEP healthy Yes
CAGCATACACCACCAG 7192 1273 sc_H3 HD3 HEP healthy Yes
CAGCATAGTATAGTAG 6479 1037 sc_H3 HD3 HEP healthy No
CAGCATAGTGCAACTT 7799 1594 sc_H3 HD3 HEP healthy Yes
CAGCATATCAACGGCC 6212 908 sc_H3 HD3 HEP healthy No
CAGCATATCAATAAGG 7921 1802 sc_H3 HD3 HEP healthy Yes
CAGCATATCAGTACGT 7814 1590 sc_H3 HD3 HEP healthy Yes
CAGCATATCCCATTTA 7311 1466 sc_H3 HD3 HEP healthy Yes
CAGCATATCGTGGACC 7709 1513 sc_H3 HD3 HEP healthy Yes
CAGCCGAAGGGAAACA 6697 967 sc_H3 HD3 HEP healthy No
CAGCCGAAGTCGTTTG 7468 1507 sc_H3 HD3 HEP healthy Yes
CAGCCGAAGTCTCCTC 7724 1686 sc_H3 HD3 HEP healthy Yes
CAGCCGAAGTGAAGAG 7823 1632 sc_H3 HD3 HEP healthy Yes
CAGCCGACAATAGCGG 8013 2079 sc_H3 HD3 HEP healthy Yes
CAGCCGACAATGAAAC 7837 1808 sc_H3 HD3 HEP healthy Yes
CAGCCGACATCACGAT 7862 1809 sc_H3 HD3 HEP healthy Yes
CAGCCGAGTACAGACG 7112 1121 sc_H3 HD3 HEP healthy Yes
CAGCCGAGTCACACGC 7923 1845 sc_H3 HD3 HEP healthy Yes
CAGCCGAGTTCCATGA 7298 1451 sc_H3 HD3 HEP healthy Yes
CAGCCGATCATGCAAC 7093 980 sc_H3 HD3 HEP healthy Yes
CAGCCGATCTCGCATC1 6971 872 sc_H3 HD3 HEP healthy No
CAGCGACAGTCCTCCT 7199 1442 sc_H3 HD3 HEP healthy Yes
CAGCGACCAGCGAACA 7964 1982 sc_H3 HD3 HEP healthy Yes
CAGCGACCAGGTGGAT 7880 1657 sc_H3 HD3 HEP healthy Yes
CAGCGACGTCAGAAGC 7966 1959 sc_H3 HD3 HEP healthy Yes
CAGCGACGTCAGCTAT 6216 853 sc_H3 HD3 HEP healthy No
CAGCGACGTCTCAACA 7571 1517 sc_H3 HD3 HEP healthy Yes
CAGCGACGTGATGATA 7709 1759 sc_H3 HD3 HEP healthy Yes
CAGCGACGTGGTAACG 7975 2155 sc_H3 HD3 HEP healthy Yes
CAGCGACTCCAAGTAC 6246 803 sc_H3 HD3 HEP healthy No
CAGCGACTCGGAAACG 7962 1934 sc_H3 HD3 HEP healthy Yes
CAGCGACTCTGCAAGT 7357 1339 sc_H3 HD3 HEP healthy Yes
CAGCTAAAGAAGGTTT 7206 920 sc_H3 HD3 HEP healthy No
CAGCTAAAGTCTTGCA 7013 1165 sc_H3 HD3 HEP healthy Yes
CAGCTAAAGTGAAGAG 6304 939 sc_H3 HD3 HEP healthy No
CAGCTAACAACTGGCC 7103 1216 sc_H3 HD3 HEP healthy No
CAGCTAACAGCTGGCT 6649 877 sc_H3 HD3 HEP healthy No
CAGCTAACATGCGCAC 7187 1216 sc_H3 HD3 HEP healthy Yes
CAGCTAATCAACACTG 7788 1674 sc_H3 HD3 HEP healthy Yes
CAGCTAATCAGAAATG 7136 1175 sc_H3 HD3 HEP healthy Yes
CAGCTAATCCCATTAT 7679 1647 sc_H3 HD3 HEP healthy Yes
CAGCTAATCCGGCACA 6690 1004 sc_H3 HD3 HEP healthy No
CAGCTGGAGAACAATC 7040 1088 sc_H3 HD3 HEP healthy Yes
CAGCTGGAGTAGCGGT 6957 864 sc_H3 HD3 HEP healthy No
CAGCTGGCAGACACTT 7319 1233 sc_H3 HD3 HEP healthy Yes
CAGCTGGCAGTATAAG 7999 2055 sc_H3 HD3 HEP healthy Yes
CAGCTGGCATTACGAC 7865 1832 sc_H3 HD3 HEP healthy Yes
CAGCTGGGTCGAGATG 7300 1451 sc_H3 HD3 HEP healthy Yes
CAGCTGGGTTACTGAC 6561 929 sc_H3 HD3 HEP healthy No
CAGCTGGGTTATCGGT 7699 1484 sc_H3 HD3 HEP healthy Yes
CAGCTGGTCAAACGGG 7354 1636 sc_H3 HD3 HEP healthy Yes
CAGCTGGTCAACACAC 7402 1411 sc_H3 HD3 HEP healthy Yes
CAGCTGGTCCTGTACC 7852 1789 sc_H3 HD3 HEP healthy Yes
CAGCTGGTCGGTCCGA 7102 818 sc_H3 HD3 HEP healthy No
CAGCTGGTCGTTTAGG 7724 1549 sc_H3 HD3 HEP healthy Yes
CAGCTGGTCTCTAGGA 7796 1620 sc_H3 HD3 HEP healthy Yes
CAGGTGCAGAGGGATA 7841 1641 sc_H3 HD3 HEP healthy Yes
CAGGTGCAGTGTTTGC 7907 1825 sc_H3 HD3 HEP healthy Yes
CAGGTGCCAAGTTAAG 7313 1320 sc_H3 HD3 HEP healthy Yes
CAGGTGCCAGGGTTAG 7974 1896 sc_H3 HD3 HEP healthy Yes
CAGGTGCGTAGAGTGC 7737 1576 sc_H3 HD3 HEP healthy Yes
CAGGTGCGTATGAAAC 7163 1140 sc_H3 HD3 HEP healthy Yes
CAGGTGCGTCCGAACC 8057 2157 sc_H3 HD3 HEP healthy Yes
CAGGTGCGTGACGGTA 6665 907 sc_H3 HD3 HEP healthy No
CAGGTGCGTGCCTGGT 6816 1039 sc_H3 HD3 HEP healthy Yes
CAGGTGCGTGGCTCCA 6335 896 sc_H3 HD3 HEP healthy No
CAGGTGCGTTATGTGC 8044 2078 sc_H3 HD3 HEP healthy Yes
CAGGTGCTCAAACCGT 7411 1372 sc_H3 HD3 HEP healthy Yes
CAGGTGCTCAGTTCGA 6325 836 sc_H3 HD3 HEP healthy No
CAGGTGCTCCCAGGTG 7804 1659 sc_H3 HD3 HEP healthy Yes
CAGTAACAGACGCTTT 7207 1264 sc_H3 HD3 HEP healthy Yes
CAGTAACCACATGACT 7525 1558 sc_H3 HD3 HEP healthy Yes
CAGTAACCACTAAGTC 7372 1380 sc_H3 HD3 HEP healthy Yes
CAGTAACCAGGAATGC 8088 2167 sc_H3 HD3 HEP healthy Yes
CAGTAACGTATTCGTG 7906 1873 sc_H3 HD3 HEP healthy No
CAGTAACGTCGCGAAA 6987 990 sc_H3 HD3 HEP healthy Yes
CAGTAACTCCAGTATG 7832 1657 sc_H3 HD3 HEP healthy Yes
CAGTAACTCCCAAGAT 7898 1728 sc_H3 HD3 HEP healthy Yes
CAGTAACTCCTATTCA 7982 2020 sc_H3 HD3 HEP healthy Yes
CAGTAACTCCTCTAGC 7998 1951 sc_H3 HD3 HEP healthy Yes
CAGTAACTCGTAGGAG 7465 1403 sc_H3 HD3 HEP healthy Yes
CAGTAACTCTACTTAC 7076 1199 sc_H3 HD3 HEP healthy No
CAGTAACTCTATCCCG 7234 1242 sc_H3 HD3 HEP healthy Yes
CAGTAACTCTCCTATA 7663 1493 sc_H3 HD3 HEP healthy Yes
CAGTCCTAGATCCCAT 8030 1974 sc_H3 HD3 HEP healthy Yes
CAGTCCTAGGTAGCTG 7958 1853 sc_H3 HD3 HEP healthy Yes
CAGTCCTCACTTGGAT 7430 1582 sc_H3 HD3 HEP healthy No
CAGTCCTCATGGTCTA 7474 1443 sc_H3 HD3 HEP healthy Yes
CAGTCCTCATTTCAGG 7919 1929 sc_H3 HD3 HEP healthy Yes
CAGTCCTGTATTACCG 6881 1026 sc_H3 HD3 HEP healthy Yes
CAGTCCTGTCAGATAA 7749 1548 sc_H3 HD3 HEP healthy Yes
CAGTCCTGTTCATGGT 8063 2243 sc_H3 HD3 HEP healthy No
CAGTCCTGTTTGACTG 7959 1968 sc_H3 HD3 HEP healthy Yes
CAGTCCTTCACCCTCA 7322 1345 sc_H3 HD3 HEP healthy Yes
CAGTCCTTCCTGCCAT 7936 2078 sc_H3 HD3 HEP healthy Yes
CAGTCCTTCGGTCTAA 7972 2132 sc_H3 HD3 HEP healthy Yes
CAGTCCTTCTCGCATC 7225 1203 sc_H3 HD3 HEP healthy Yes
CAGTCCTTCTGTCAAG 7229 1286 sc_H3 HD3 HEP healthy Yes
CATATGGAGCGAGAAA 7375 1428 sc_H3 HD3 HEP healthy Yes
CATATGGAGGACTGGT 7049 1161 sc_H3 HD3 HEP healthy Yes
CATATGGAGTGTCCAT 7111 969 sc_H3 HD3 HEP healthy Yes
CATATGGGTTGGTTTG 6989 1040 sc_H3 HD3 HEP healthy Yes
CATATGGTCACTGGGC 7356 1370 sc_H3 HD3 HEP healthy No
CATATGGTCTAACCGA 7023 1217 sc_H3 HD3 HEP healthy Yes
CATATTCAGCCACCTG 7968 2057 sc_H3 HD3 HEP healthy No
CATATTCAGCCAGTAG 7877 1770 sc_H3 HD3 HEP healthy Yes
CATATTCAGCCGTCGT 6582 926 sc_H3 HD3 HEP healthy No
CATATTCCATCGGAAG 7931 1783 sc_H3 HD3 HEP healthy Yes
CATATTCGTCCATGAT 7466 1571 sc_H3 HD3 HEP healthy Yes
CATATTCTCACTTATC1 7586 1488 sc_H3 HD3 HEP healthy Yes
CATATTCTCCACTGGG 8012 2043 sc_H3 HD3 HEP healthy Yes
CATATTCTCCGATATG 6871 888 sc_H3 HD3 HEP healthy No
CATATTCTCGGTCCGA 7435 1457 sc_H3 HD3 HEP healthy Yes
CATCAAGAGTTCGATC 7660 1579 sc_H3 HD3 HEP healthy Yes
CATCAAGCAATCAGAA 7747 1731 sc_H3 HD3 HEP healthy Yes
CATCAAGCACATAACC 7866 1766 sc_H3 HD3 HEP healthy Yes
CATCAGAAGCAGGCTA 6839 962 sc_H3 HD3 HEP healthy No
CATCAGAAGTTGAGAT 7816 1702 sc_H3 HD3 HEP healthy Yes
[truncated: 15,935,412 more chars]
