# Supplementary material for: Cell atlas of the regenerating human liver after portal vein embolization
Source: Nat Commun. 2024 Jul 11;15:5827. doi: 10.1038/s41467-024-49236-7 (PMC11239663; doi:10.1038/s41467-024-49236-7)
Supplement: Supplementary file 17 — Source Data [file 41467_2024_49236_MOESM17_ESM.zip › fig_data/fig6j.txt]

	vessel_type	well	total_well	area	newlabs	value
0	central	r002	19717	536137	Hepatocytes	0.0006453574366253402
1	central	r002	19717	23357	Hepatocytes	0.003125401378601704
2	central	r002	19717	69301	Hepatocytes	0.001962453644247558
3	central	r002	19717	47999	Hepatocytes	0.0027292235254901143
4	central	r002	19717	15661	Hepatocytes	0.007662345954919865
5	central	r002	19717	95158	Hepatocytes	0.0013976754450492864
6	central	r002	19717	6397	Hepatocytes	0.015319681100515866
7	central	r002	19717	45969	Hepatocytes	0.0029802693119276033
8	central	r002	19717	5034	Hepatocytes	0.018871672626142234
9	central	r002	19717	12752	Hepatocytes	0.006273525721455458
10	central	r002	19717	37119	Hepatocytes	0.002101349713084943
11	central	r002	19717	16883	Hepatocytes	0.006693123260084108
12	central	r002	19717	20046	Hepatocytes	0.0046393295420532775
13	central	r002	19717	18612	Hepatocytes	0.00526542015903718
14	central	r002	19717	124751	Hepatocytes	0.0013066027526833451
15	central	r002	19717	17378	Hepatocytes	0.00546668201173898
16	central	r002	19717	21616	Hepatocytes	0.0047187268689859365
17	central	r002	19717	19669	Hepatocytes	0.004219838324266613
18	central	r002	19717	11014	Hepatocytes	0.006627928091519884
19	central	r002	19717	79619	Hepatocytes	0.0013690199575478216
20	central	r002	19717	48115	Hepatocytes	0.002306972877481035
21	central	r002	19717	9213	Hepatocytes	0.009226093563442962
22	central	r002	19717	63099	Hepatocytes	0.0018700771803039668
23	central	r002	19717	94469	Hepatocytes	0.0020324127491558076
24	central	r002	19717	247696	Hepatocytes	0.0008841483108326336
25	central	r002	19717	22646	Hepatocytes	0.005696370219906385
26	central	r002	19717	52509	Hepatocytes	0.0018282580129120722
27	central	r002	19717	11857	Hepatocytes	0.005397655393438475
28	central	r002	19717	63277	Hepatocytes	0.0010430330135752328
29	central	r002	19717	45641	Hepatocytes	0.0009859556100874215
30	central	r002	19717	36245	Hepatocytes	0.0030349013657056147
31	central	r002	19717	10452	Hepatocytes	0.011672407194795254
32	central	r002	19717	42953	Hepatocytes	0.003422345354224385
33	central	r002	19717	103807	Hepatocytes	0.0016087547082566686
34	central	r002	19717	39636	Hepatocytes	0.001993137551720658
35	central	r002	19717	5219	Hepatocytes	0.02126844223031232
36	central	r002	19717	165866	Hepatocytes	0.0015735593792579553
37	portal	r002	19717	55832	Hepatocytes	0.0022388594354492046
38	portal	r002	19717	55106	Hepatocytes	0.0029034950822052043
39	portal	r002	19717	25961	Hepatocytes	0.004891953314587265
40	portal	r002	19717	33855	Hepatocytes	0.003958056417072811
41	portal	r002	19717	27439	Hepatocytes	0.0051022267575348956
42	portal	r002	19717	121881	Hepatocytes	0.0013865984033606552
43	portal	r002	19717	5796	Hepatocytes	0.018115942028985508
44	portal	r002	19717	109405	Hepatocytes	0.0011791051597276176
45	portal	r002	19717	62106	Hepatocytes	0.0030431842334074
46	portal	r002	19717	44711	Hepatocytes	0.003958757352776721
47	portal	r002	19717	184505	Hepatocytes	0.0006720685076285196
48	portal	r002	19717	39337	Hepatocytes	0.003457304827516079
49	portal	r002	19717	33502	Hepatocytes	0.0036117246731538414
50	portal	r002	19717	19675	Hepatocytes	0.005692503176620076
51	portal	r002	19717	7859	Hepatocytes	0.010942868049370148
52	portal	r002	19717	4148	Hepatocytes	0.0156702025072324
53	portal	r002	19717	100231	Hepatocytes	0.001835759395795712
54	portal	r002	19717	80875	Hepatocytes	0.002126738794435858
55	portal	r002	19717	12774	Hepatocytes	0.00696727728197902
56	portal	r002	19717	8333	Hepatocytes	0.012240489619584783
57	portal	r002	19717	9230	Hepatocytes	0.005742145178764897
58	portal	r002	19717	103263	Hepatocytes	0.0016850178669997966
59	portal	r002	19717	5227	Hepatocytes	0.020279318920987183
60	portal	r002	19717	12027	Hepatocytes	0.00557079903550345
61	portal	r002	19717	27459	Hepatocytes	0.003605375286791216
62	portal	r002	19717	62813	Hepatocytes	0.002403960963494818
63	portal	r002	19717	40645	Hepatocytes	0.0012055603395251567
64	portal	r002	19717	5956	Hepatocytes	0.014271323035594358
65	portal	r002	19717	7626	Hepatocytes	0.0040650406504065045
66	portal	r002	19717	30407	Hepatocytes	0.0024336501463478803
67	portal	r002	19717	15656	Hepatocytes	0.004024016351558508
68	portal	r002	19717	90881	Hepatocytes	0.0005281632024295508
69	portal	r002	19717	230689	Hepatocytes	0.0007802712743130362
70	portal	r002	19717	201596	Hepatocytes	0.0005506061628206909
71	portal	r002	19717	9787	Hepatocytes	0.0071523449473791766
72	portal	r002	19717	5254	Hepatocytes	0.011229539398553484
73	portal	r002	19717	98792	Hepatocytes	0.0015284638432261721
74	portal	r002	19717	20321	Hepatocytes	0.006249692436395847
75	portal	r002	19717	10313	Hepatocytes	0.004557354794919034
76	portal	r002	19717	8358	Hepatocytes	0.007776980138789184
77	portal	r002	19717	4813	Hepatocytes	0.018907126532308333
78	portal	r002	19717	5552	Hepatocytes	0.004863112391930836
79	portal	r002	19717	323792	Hepatocytes	0.00046943716954093984
80	portal	r002	19717	5573	Hepatocytes	0.013098869549614211
81	portal	r002	19717	99540	Hepatocytes	0.0007233273056057866
82	portal	r002	19717	441062	Hepatocytes	0.0005328049117811101
83	portal	r002	19717	67346	Hepatocytes	0.003103376592522199
84	portal	r002	19717	40243	Hepatocytes	0.003031583132470243
85	portal	r002	19717	41009	Hepatocytes	0.004633129313077617
86	portal	r002	19717	146442	Hepatocytes	0.0014067002635855834
87	portal	r002	19717	196663	Hepatocytes	0.0011796830110391888
88	portal	r002	19717	12295	Hepatocytes	0.010898739324928833
89	portal	r002	19717	41640	Hepatocytes	0.0037944284341978867
90	portal	r002	19717	96146	Hepatocytes	0.0017681442805732948
91	central	r012	18415	21883	Hepatocytes	0.006763240871909702
92	central	r012	18415	5817	Hepatocytes	0.010830324909747292
93	central	r012	18415	125555	Hepatocytes	0.0016168213133686432
94	central	r012	18415	4730	Hepatocytes	0.02452431289640592
95	central	r012	18415	14438	Hepatocytes	0.007826568776838898
96	central	r012	18415	176020	Hepatocytes	0.0014373366662879217
97	central	r012	18415	7046	Hepatocytes	0.013482827135963667
98	central	r012	18415	3978	Hepatocytes	0.017848164906988435
99	central	r012	18415	4698	Hepatocytes	0.02064708386547467
100	central	r012	18415	98333	Hepatocytes	0.0015355984257573755
101	central	r012	18415	28952	Hepatocytes	0.0066662061342912405
102	central	r012	18415	84162	Hepatocytes	0.0020555595161711937
103	central	r012	18415	5563	Hepatocytes	0.015099766313140393
104	central	r012	18415	80814	Hepatocytes	0.0024871928131264386
105	central	r012	18415	10701	Hepatocytes	0.005980749462667041
106	central	r012	18415	53192	Hepatocytes	0.0024063768987817717
107	central	r012	18415	103668	Hepatocytes	0.0018231276768144462
108	central	r012	18415	25424	Hepatocytes	0.005506607929515419
109	central	r012	18415	20116	Hepatocytes	0.004374627162457745
110	central	r012	18415	5544	Hepatocytes	0.011904761904761904
111	central	r012	18415	15200	Hepatocytes	0.008684210526315789
112	central	r012	18415	29317	Hepatocytes	0.0052529249241054675
113	central	r012	18415	37975	Hepatocytes	0.003976300197498354
114	central	r012	18415	5065	Hepatocytes	0.013228035538005924
115	central	r012	18415	4138	Hepatocytes	0.01208313194780087
116	central	r012	18415	5971	Hepatocytes	0.014235471445319042
117	central	r012	18415	9046	Hepatocytes	0.010944063674552288
118	central	r012	18415	571823	Hepatocytes	0.0007747152527967571
119	central	r012	18415	5431	Hepatocytes	0.014361995949180629
120	central	r012	18415	4622	Hepatocytes	0.023150151449588922
121	central	r012	18415	13345	Hepatocytes	0.007418508804795804
122	portal	r012	18415	11101	Hepatocytes	0.004954508602828574
123	portal	r012	18415	56650	Hepatocytes	0.000617828773168579
124	portal	r012	18415	19532	Hepatocytes	0.004710219127585501
125	portal	r012	18415	15176	Hepatocytes	0.005007907221929362
126	portal	r012	18415	216809	Hepatocytes	0.00042433662809200726
127	portal	r012	18415	7507	Hepatocytes	0.010390302384441188
128	portal	r012	18415	51924	Hepatocytes	0.00389030120945998
129	portal	r012	18415	416131	Hepatocytes	0.0002186811364690446
130	portal	r012	18415	311388	Hepatocytes	0.0005684226752476011
131	portal	r012	18415	34153	Hepatocytes	0.0013468802155008346
132	portal	r012	18415	151716	Hepatocytes	0.0013248437870758522
133	portal	r012	18415	117726	Hepatocytes	0.0014525253554864687
134	portal	r012	18415	95495	Hepatocytes	0.0006911356615529609
135	portal	r012	18415	9053	Hepatocytes	0.010935601458080195
136	portal	r012	18415	8626	Hepatocytes	0.015186645026663574
137	portal	r012	18415	13627	Hepatocytes	0.0035958024510163644
138	portal	r012	18415	9337	Hepatocytes	0.013708900074970547
139	portal	r012	18415	8253	Hepatocytes	0.0077547558463589
140	portal	r012	18415	38648	Hepatocytes	0.003493065617884496
141	portal	r012	18415	24313	Hepatocytes	0.0034138115411508248
142	portal	r012	18415	39300	Hepatocytes	0.0022137404580152673
143	portal	r012	18415	6381	Hepatocytes	0.010029775897194797
144	portal	r012	18415	10185	Hepatocytes	0.007560137457044674
145	portal	r012	18415	6445	Hepatocytes	0.0069821567106283944
146	portal	r012	18415	26305	Hepatocytes	0.004143698916555788
147	portal	r012	18415	16152	Hepatocytes	0.0046433878157503715
148	portal	r012	18415	4749	Hepatocytes	0.020425352705832806
149	portal	r012	18415	4968	Hepatocytes	0.01610305958132045
150	portal	r012	18415	30762	Hepatocytes	0.0021455041934854693
151	portal	r012	18415	7099	Hepatocytes	0.014509085786730526
152	portal	r012	18415	4509	Hepatocytes	0.012419605233976491
153	portal	r012	18415	15110	Hepatocytes	0.004301786896095301
154	portal	r012	18415	102102	Hepatocytes	0.001998001998001998
155	portal	r012	18415	27918	Hepatocytes	0.0018625976072784583
156	central	r019	18174	22112	Hepatocytes	0.004477206946454414
157	central	r019	18174	117510	Hepatocytes	0.0012594672793804782
158	central	r019	18174	56909	Hepatocytes	0.001774763218471595
159	central	r019	18174	134221	Hepatocytes	0.0018402485453096014
160	central	r019	18174	18446	Hepatocytes	0.002981676244172178
161	central	r019	18174	5565	Hepatocytes	0.018688230008984726
162	central	r019	18174	27894	Hepatocytes	0.0005377500537750054
163	central	r019	18174	12082	Hepatocytes	0.005876510511504718
164	central	r019	18174	137805	Hepatocytes	0.0006313268749319691
165	central	r019	18174	325405	Hepatocytes	0.0007805657565187996
166	central	r019	18174	5632	Hepatocytes	0.011008522727272728
167	central	r019	18174	241139	Hepatocytes	0.0006220478645096811
168	central	r019	18174	5870	Hepatocytes	0.007325383304940375
169	central	r019	18174	20473	Hepatocytes	0.001074586040150442
170	central	r019	18174	7274	Hepatocytes	0.0008248556502612042
171	central	r019	18174	23702	Hepatocytes	0.0035861952577841533
172	portal	r019	18174	9792	Hepatocytes	0.006025326797385621
173	portal	r019	18174	5389	Hepatocytes	0.014473928372610873
174	portal	r019	18174	7857	Hepatocytes	0.006745577192312588
175	portal	r019	18174	19728	Hepatocytes	0.006032035685320357
176	portal	r019	18174	5583	Hepatocytes	0.014687444026509046
177	portal	r019	18174	58712	Hepatocytes	0.0017032293227960214
178	portal	r019	18174	47252	Hepatocytes	0.0019046812833319225
179	portal	r019	18174	8827	Hepatocytes	0.008496657981194063
180	portal	r019	18174	105026	Hepatocytes	0.0002475577476053549
181	portal	r019	18174	12538	Hepatocytes	0.0033498165576646994
182	portal	r019	18174	5163	Hepatocytes	0.012783265543288786
183	portal	r019	18174	23458	Hepatocytes	0.0034529797936738
184	portal	r019	18174	7781	Hepatocytes	0.011823673049736538
185	portal	r019	18174	7084	Hepatocytes	0.008046301524562394
186	portal	r019	18174	31542	Hepatocytes	0.0025045970452095617
187	portal	r019	18174	14775	Hepatocytes	0.004873096446700508
188	portal	r019	18174	66039	Hepatocytes	0.0010296945744181468
189	portal	r019	18174	11130	Hepatocytes	0.0042228212039532795
190	portal	r019	18174	40486	Hepatocytes	0.0014819937756261423
191	portal	r019	18174	13072	Hepatocytes	0.0066554467564259485
192	portal	r019	18174	363334	Hepatocytes	9.633009847688353e-05
193	portal	r019	18174	18848	Hepatocytes	0.005730050933786078
194	portal	r019	18174	14502	Hepatocytes	0.006068128533995311
195	portal	r019	18174	90421	Hepatocytes	0.0008515720905541854
196	portal	r019	18174	62265	Hepatocytes	0.0008030193527664017
197	portal	r019	18174	8016	Hepatocytes	0.006362275449101796
198	portal	r019	18174	388173	Hepatocytes	3.091405120912583e-05
199	portal	r019	18174	5416	Hepatocytes	0.024002954209748892
200	portal	r019	18174	43634	Hepatocytes	0.0036897831965898155
201	portal	r019	18174	32555	Hepatocytes	0.003071724773460298
202	portal	r019	18174	116050	Hepatocytes	0.0013356311934510986
203	portal	r019	18174	114855	Hepatocytes	0.0012711679944277566
204	portal	r019	18174	3897	Hepatocytes	0.006671798819604825
205	portal	r019	18174	71551	Hepatocytes	0.0010761554695252337
206	portal	r019	18174	19376	Hepatocytes	0.0008257638315441783
207	portal	r019	18174	114111	Hepatocytes	0.0019104205554241046
208	portal	r019	18174	5451	Hepatocytes	0.011740964960557695
209	portal	r019	18174	6900	Hepatocytes	0.011014492753623189
210	portal	r019	18174	43978	Hepatocytes	0.0015234890172358907
211	portal	r019	18174	37190	Hepatocytes	0.003361118580263512
212	portal	r019	18174	10635	Hepatocytes	0.010531264692054537
213	portal	r019	18174	4700	Hepatocytes	0.013617021276595745
214	portal	r019	18174	34792	Hepatocytes	0.0033628420326511843
215	portal	r019	18174	4794	Hepatocytes	0.03984146850229454
216	portal	r019	18174	7154	Hepatocytes	0.008107352530053118
217	portal	r019	18174	280407	Hepatocytes	0.00020327595245482459
218	portal	r019	18174	17820	Hepatocytes	0.001122334455667789
219	portal	r019	18174	92718	Hepatocytes	6.471235358830001e-05
220	central	r002	19717	536137	Immune cells	8.952935536998939e-05
221	central	r002	19717	23357	Immune cells	0.000770646915271653
222	central	r002	19717	69301	Immune cells	8.657883724621578e-05
223	central	r002	19717	47999	Immune cells	4.166753474030709e-05
224	central	r002	19717	15661	Immune cells	0.0
225	central	r002	19717	95158	Immune cells	0.00033628281384644486
226	central	r002	19717	6397	Immune cells	0.004220728466468657
227	central	r002	19717	45969	Immune cells	4.3507581196023405e-05
228	central	r002	19717	5034	Immune cells	0.0001986491855383393
229	central	r002	19717	12752	Immune cells	0.0016468005018820577
230	central	r002	19717	37119	Immune cells	0.0017241843799671328
231	central	r002	19717	16883	Immune cells	0.0003553870757566783
232	central	r002	19717	20046	Immune cells	0.0010974758056470119
233	central	r002	19717	18612	Immune cells	0.00026864388566516224
234	central	r002	19717	124751	Immune cells	0.0001362714527338458
235	central	r002	19717	17378	Immune cells	0.00017263206352859938
236	central	r002	19717	21616	Immune cells	0.0006939304219096966
237	central	r002	19717	19669	Immune cells	5.0841425593573645e-05
238	central	r002	19717	11014	Immune cells	0.0012711094970038134
239	central	r002	19717	79619	Immune cells	0.0005023926449716776
240	central	r002	19717	48115	Immune cells	0.0006650732619765146
241	central	r002	19717	9213	Immune cells	0.00021708455443395202
242	central	r002	19717	63099	Immune cells	0.0006814688029921235
243	central	r002	19717	94469	Immune cells	0.00010585483068519831
244	central	r002	19717	247696	Immune cells	0.0001251534138621536
245	central	r002	19717	22646	Immune cells	0.00022078954340722424
246	central	r002	19717	52509	Immune cells	0.0008379515892513664
247	central	r002	19717	11857	Immune cells	0.00286750442776419
248	central	r002	19717	63277	Immune cells	0.001295889501714683
249	central	r002	19717	45641	Immune cells	0.0003286518700291405
250	central	r002	19717	36245	Immune cells	0.00033108014898606706
251	central	r002	19717	10452	Immune cells	0.0015308075009567547
252	central	r002	19717	42953	Immune cells	0.0010010942192629152
253	central	r002	19717	103807	Immune cells	0.0006068954887435337
254	central	r002	19717	39636	Immune cells	0.0005045917852457363
255	central	r002	19717	5219	Immune cells	0.004981797279172255
256	central	r002	19717	165866	Immune cells	0.0002592454149735329
257	portal	r002	19717	55832	Immune cells	0.00039403926063906003
258	portal	r002	19717	55106	Immune cells	5.444053279134759e-05
259	portal	r002	19717	25961	Immune cells	0.00015407726975078
260	portal	r002	19717	33855	Immune cells	8.861320336730173e-05
261	portal	r002	19717	27439	Immune cells	7.288895367906994e-05
262	portal	r002	19717	121881	Immune cells	0.00011486613992336788
263	portal	r002	19717	5796	Immune cells	0.0006901311249137336
264	portal	r002	19717	109405	Immune cells	0.0004661578538458023
265	portal	r002	19717	62106	Immune cells	0.00017711654268508679
266	portal	r002	19717	44711	Immune cells	0.0004920489365033213
267	portal	r002	19717	184505	Immune cells	0.00017885694154629955
268	portal	r002	19717	39337	Immune cells	0.00040674174441365633
269	portal	r002	19717	33502	Immune cells	0.0004178854993731718
270	portal	r002	19717	19675	Immune cells	0.0012198221092757306
271	portal	r002	19717	7859	Immune cells	0.001272426517368622
272	portal	r002	19717	4148	Immune cells	0.0016875602700096432
273	portal	r002	19717	100231	Immune cells	0.00010974648561822191
274	portal	r002	19717	80875	Immune cells	0.000160741885625966
275	portal	r002	19717	12774	Immune cells	0.001957100360106466
276	portal	r002	19717	8333	Immune cells	0.0024000960038401535
277	portal	r002	19717	9230	Immune cells	0.004983748645720477
278	portal	r002	19717	103263	Immune cells	8.7156096568955e-05
279	portal	r002	19717	5227	Immune cells	0.0011478859766596518
280	portal	r002	19717	12027	Immune cells	0.00016629250852249106
281	portal	r002	19717	27459	Immune cells	0.0009468662369350668
282	portal	r002	19717	62813	Immune cells	0.0003980067820355659
283	portal	r002	19717	40645	Immune cells	4.9206544470414565e-05
284	portal	r002	19717	5956	Immune cells	0.004029550033579583
285	portal	r002	19717	7626	Immune cells	0.0015735641227380016
286	portal	r002	19717	30407	Immune cells	0.00046042029795770713
287	portal	r002	19717	15656	Immune cells	0.0022355646397547264
288	portal	r002	19717	90881	Immune cells	0.0006822108031381697
289	portal	r002	19717	230689	Immune cells	0.00019073297816540885
290	portal	r002	19717	201596	Immune cells	4.960415881267485e-05
291	portal	r002	19717	9787	Immune cells	0.0061305813834678655
292	portal	r002	19717	5254	Immune cells	0.002093642938713361
293	portal	r002	19717	98792	Immune cells	0.00017207871082678758
294	portal	r002	19717	20321	Immune cells	4.921017666453422e-05
295	portal	r002	19717	10313	Immune cells	0.005139144768738485
296	portal	r002	19717	8358	Immune cells	0.0037090212969609956
297	portal	r002	19717	4813	Immune cells	0.00415541242468315
298	portal	r002	19717	5552	Immune cells	0.0032420749279538905
299	portal	r002	19717	323792	Immune cells	0.00018221574344023323
300	portal	r002	19717	5573	Immune cells	0.005203660506011125
301	portal	r002	19717	99540	Immune cells	3.0138637733574443e-05
302	portal	r002	19717	441062	Immune cells	0.00015417333617495952
303	portal	r002	19717	67346	Immune cells	0.0001336382264722478
304	portal	r002	19717	40243	Immune cells	0.0007951693462217032
305	portal	r002	19717	41009	Immune cells	0.0014874783584091296
306	portal	r002	19717	146442	Immune cells	0.00020485926168722088
307	portal	r002	19717	196663	Immune cells	0.00013729069525025042
308	portal	r002	19717	12295	Immune cells	0.0006506710044733631
309	portal	r002	19717	41640	Immune cells	0.00014409221902017292
310	portal	r002	19717	96146	Immune cells	0.00022881867160360285
311	central	r012	18415	21883	Immune cells	0.0013252296303066307
312	central	r012	18415	5817	Immune cells	0.0015471892728210418
313	central	r012	18415	125555	Immune cells	0.0002309744733383776
314	central	r012	18415	4730	Immune cells	0.01733615221987315
315	central	r012	18415	14438	Immune cells	0.000623355035323452
316	central	r012	18415	176020	Immune cells	0.00021588455857288945
317	central	r012	18415	7046	Immune cells	0.0026965654271927336
318	central	r012	18415	3978	Immune cells	0.002513826043237808
319	central	r012	18415	4698	Immune cells	0.004895700297999148
320	central	r012	18415	98333	Immune cells	0.00035593340994376254
321	central	r012	18415	28952	Immune cells	0.0016579165515335729
322	central	r012	18415	84162	Immune cells	0.0002970461728571089
323	central	r012	18415	5563	Immune cells	0.00629156929714183
324	central	r012	18415	80814	Immune cells	0.00024748187195287945
325	central	r012	18415	10701	Immune cells	0.004765909728062798
326	central	r012	18415	53192	Immune cells	0.0006955933223041059
327	central	r012	18415	103668	Immune cells	0.00033761623644711964
328	central	r012	18415	25424	Immune cells	0.0012586532410320957
329	central	r012	18415	20116	Immune cells	0.0016404851859216545
330	central	r012	18415	5544	Immune cells	0.005591630591630592
331	central	r012	18415	15200	Immune cells	0.001381578947368421
332	central	r012	18415	29317	Immune cells	0.0015008356926015623
333	central	r012	18415	37975	Immune cells	0.0002369980250164582
334	central	r012	18415	5065	Immune cells	0.006515301085883514
335	central	r012	18415	4138	Immune cells	0.008216529724504592
336	central	r012	18415	5971	Immune cells	0.0068665215206833025
337	central	r012	18415	9046	Immune cells	0.002542560247623259
338	central	r012	18415	571823	Immune cells	8.044447320237207e-05
339	central	r012	18415	5431	Immune cells	0.0031301786043085988
340	central	r012	18415	4622	Immune cells	0.0025962786672436176
341	central	r012	18415	13345	Immune cells	0.0030723117272386663
342	portal	r012	18415	11101	Immune cells	0.0009008197459688316
343	portal	r012	18415	56650	Immune cells	0.0001059135039717564
344	portal	r012	18415	19532	Immune cells	0.001075158713905386
345	portal	r012	18415	15176	Immune cells	0.001713231418028466
346	portal	r012	18415	216809	Immune cells	0.00011992122098252379
347	portal	r012	18415	7507	Immune cells	0.0005328360197149328
348	portal	r012	18415	51924	Immune cells	0.00015407133502811802
349	portal	r012	18415	416131	Immune cells	6.248032470544131e-05
350	portal	r012	18415	311388	Immune cells	0.0001509370945572726
351	portal	r012	18415	34153	Immune cells	0.00026352004216320673
352	portal	r012	18415	151716	Immune cells	0.0002570592422684489
353	portal	r012	18415	117726	Immune cells	0.00025482900973446815
354	portal	r012	18415	95495	Immune cells	0.0001780197916121263
355	portal	r012	18415	9053	Immune cells	0.003313818623660665
356	portal	r012	18415	8626	Immune cells	0.002318571759795966
357	portal	r012	18415	13627	Immune cells	0.0014676744698025978
358	portal	r012	18415	9337	Immune cells	0.0003213023455071222
359	portal	r012	18415	8253	Immune cells	0.0027868653822852294
360	portal	r012	18415	38648	Immune cells	0.0005951148830469882
361	portal	r012	18415	24313	Immune cells	0.001151647266894254
362	portal	r012	18415	39300	Immune cells	0.000356234096692112
363	portal	r012	18415	6381	Immune cells	0.001567152483936687
364	portal	r012	18415	10185	Immune cells	0.0013745704467353953
365	portal	r012	18415	6445	Immune cells	0.002948021722265322
366	portal	r012	18415	26305	Immune cells	0.0009123740733700817
367	portal	r012	18415	16152	Immune cells	0.0026622090143635464
368	portal	r012	18415	4749	Immune cells	0.0029479890503263844
369	portal	r012	18415	4968	Immune cells	0.004025764895330112
370	portal	r012	18415	30762	Immune cells	0.0003900916715428126
371	portal	r012	18415	7099	Immune cells	0.00394421749542189
372	portal	r012	18415	4509	Immune cells	0.0011088933244621868
373	portal	r012	18415	15110	Immune cells	0.0001985440105890139
374	portal	r012	18415	102102	Immune cells	0.00012732365673542143
375	portal	r012	18415	27918	Immune cells	0.0006447453255963894
376	central	r019	18174	22112	Immune cells	0.0005426917510853835
377	central	r019	18174	117510	Immune cells	0.00018721810909709812
378	central	r019	18174	56909	Immune cells	0.0002460067827584389
379	central	r019	18174	134221	Immune cells	0.00014900797937729564
380	central	r019	18174	18446	Immune cells	0.0006505475441830207
381	central	r019	18174	5565	Immune cells	0.004132973944294699
382	central	r019	18174	27894	Immune cells	0.00014340001434000142
383	central	r019	18174	12082	Immune cells	0.0005793742757821553
384	central	r019	18174	137805	Immune cells	0.00019592903015130074
385	central	r019	18174	325405	Immune cells	5.224259000322675e-05
386	central	r019	18174	5632	Immune cells	0.003018465909090909
387	central	r019	18174	241139	Immune cells	9.538067255815111e-05
388	central	r019	18174	5870	Immune cells	0.0005110732538330494
389	central	r019	18174	20473	Immune cells	0.00014653446002051482
390	central	r019	18174	7274	Immune cells	0.0
391	central	r019	18174	23702	Immune cells	0.00029533372711163615
392	portal	r019	18174	9792	Immune cells	0.0053104575163398695
393	portal	r019	18174	5389	Immune cells	0.0020411950269066618
394	portal	r019	18174	7857	Immune cells	0.0024182257859233806
395	portal	r019	18174	19728	Immune cells	0.0029906731549067317
396	portal	r019	18174	5583	Immune cells	0.0028658427368798136
397	portal	r019	18174	58712	Immune cells	0.0010049053004496525
398	portal	r019	18174	47252	Immune cells	0.0009946668924066706
399	portal	r019	18174	8827	Immune cells	0.0033986631924776255
400	portal	r019	18174	105026	Immune cells	0.00041894388056290825
401	portal	r019	18174	12538	Immune cells	0.001276120593396076
402	portal	r019	18174	5163	Immune cells	0.0050358318806895215
403	portal	r019	18174	23458	Immune cells	0.0007246994628698098
404	portal	r019	18174	7781	Immune cells	0.004112581930343143
405	portal	r019	18174	7084	Immune cells	0.001129305477131564
406	portal	r019	18174	31542	Immune cells	0.0009511128019783146
407	portal	r019	18174	14775	Immune cells	0.0006768189509306261
408	portal	r019	18174	66039	Immune cells	0.000302851345417102
409	portal	r019	18174	11130	Immune cells	0.001078167115902965
410	portal	r019	18174	40486	Immune cells	0.0009879958504174283
411	portal	r019	18174	13072	Immune cells	0.0010709914320685434
412	portal	r019	18174	363334	Immune cells	4.403661644657533e-05
413	portal	r019	18174	18848	Immune cells	0.0006897283531409168
414	portal	r019	18174	14502	Immune cells	0.0017239001517032134
415	portal	r019	18174	90421	Immune cells	3.3178133398215014e-05
416	portal	r019	18174	62265	Immune cells	0.00022484541877459247
417	portal	r019	18174	8016	Immune cells	0.0007485029940119761
418	portal	r019	18174	388173	Immune cells	2.576170934093819e-06
419	portal	r019	18174	5416	Immune cells	0.0035081240768094534
420	portal	r019	18174	43634	Immune cells	0.0012375670348810561
421	portal	r019	18174	32555	Immune cells	0.0018737521118107818
422	portal	r019	18174	116050	Immune cells	0.00037052994398965964
423	portal	r019	18174	114855	Immune cells	0.0002699055330634278
424	portal	r019	18174	3897	Immune cells	0.0023094688221709007
425	portal	r019	18174	71551	Immune cells	9.783231541138488e-05
426	portal	r019	18174	19376	Immune cells	0.00010322047894302229
427	portal	r019	18174	114111	Immune cells	9.639736747552822e-05
428	portal	r019	18174	5451	Immune cells	0.003302146395156852
429	portal	r019	18174	6900	Immune cells	0.0018840579710144927
430	portal	r019	18174	43978	Immune cells	0.0032061485288098594
431	portal	r019	18174	37190	Immune cells	0.0004302231782737295
432	portal	r019	18174	10635	Immune cells	0.0023507287259050304
433	portal	r019	18174	4700	Immune cells	0.005531914893617021
434	portal	r019	18174	34792	Immune cells	0.0007472982294780409
435	portal	r019	18174	4794	Immune cells	0.01084689194826867
436	portal	r019	18174	7154	Immune cells	0.008107352530053118
437	portal	r019	18174	280407	Immune cells	7.845738515800248e-05
438	portal	r019	18174	17820	Immune cells	0.0003367003367003367
439	portal	r019	18174	92718	Immune cells	0.0
440	central	r002	19717	536137	LSEC	0.00012496805853727685
441	central	r002	19717	23357	LSEC	0.0003425097401207347
442	central	r002	19717	69301	LSEC	0.00030302593036175525
443	central	r002	19717	47999	LSEC	0.00043750911477322444
444	central	r002	19717	15661	LSEC	0.000830087478449652
445	central	r002	19717	95158	LSEC	0.00032577397591374344
446	central	r002	19717	6397	LSEC	0.003126465530717524
447	central	r002	19717	45969	LSEC	0.00043507581196023407
448	central	r002	19717	5034	LSEC	0.0031783869686134287
449	central	r002	19717	12752	LSEC	0.0014899623588456713
450	central	r002	19717	37119	LSEC	0.0003771653331178103
451	central	r002	19717	16883	LSEC	0.0007107741515133566
452	central	r002	19717	20046	LSEC	0.0007981642222887359
453	central	r002	19717	18612	LSEC	0.0012357618740597464
454	central	r002	19717	124751	LSEC	0.0003126227445070581
455	central	r002	19717	17378	LSEC	0.0009207043388191967
456	central	r002	19717	21616	LSEC	0.000878978534418949
457	central	r002	19717	19669	LSEC	0.0005084142559357365
458	central	r002	19717	11014	LSEC	0.0015434901035046304
459	central	r002	19717	79619	LSEC	0.0002888757708587146
460	central	r002	19717	48115	LSEC	0.00039488724929855556
461	central	r002	19717	9213	LSEC	0.0008683382177358081
462	central	r002	19717	63099	LSEC	0.0003645065690422986
463	central	r002	19717	94469	LSEC	0.0002328806275074363
464	central	r002	19717	247696	LSEC	0.00014533944835604936
465	central	r002	19717	22646	LSEC	0.0008390002649474521
466	central	r002	19717	52509	LSEC	0.0005522862747338552
467	central	r002	19717	11857	LSEC	0.0011807371173146665
468	central	r002	19717	63277	LSEC	0.00037928473220917553
469	central	r002	19717	45641	LSEC	0.00017528099734887492
470	central	r002	19717	36245	LSEC	0.0002207200993240447
471	central	r002	19717	10452	LSEC	0.001148105625717566
472	central	r002	19717	42953	LSEC	0.0006285940446534585
473	central	r002	19717	103807	LSEC	0.0006357952739217972
474	central	r002	19717	39636	LSEC	0.0007316580886063175
475	central	r002	19717	5219	LSEC	0.003640544165548956
476	central	r002	19717	165866	LSEC	0.0002954191938070491
477	portal	r002	19717	55832	LSEC	0.0007164350193437455
478	portal	r002	19717	55106	LSEC	0.0004355242623307807
479	portal	r002	19717	25961	LSEC	0.0009629829359423751
480	portal	r002	19717	33855	LSEC	0.0006793678924826465
481	portal	r002	19717	27439	LSEC	0.0007288895367906994
482	portal	r002	19717	121881	LSEC	0.00027075590124793855
483	portal	r002	19717	5796	LSEC	0.0032781228433402345
484	portal	r002	19717	109405	LSEC	0.00029249120241305244
485	portal	r002	19717	62106	LSEC	0.0004669436125334106
486	portal	r002	19717	44711	LSEC	0.00069334168325468
487	portal	r002	19717	184505	LSEC	0.00015717731226796023
488	portal	r002	19717	39337	LSEC	0.0004575844624653634
489	portal	r002	19717	33502	LSEC	0.0008357709987463436
490	portal	r002	19717	19675	LSEC	0.001423125794155019
491	portal	r002	19717	7859	LSEC	0.0013996691691054843
492	portal	r002	19717	4148	LSEC	0.0028929604628736743
493	portal	r002	19717	100231	LSEC	0.0002693777374265447
494	portal	r002	19717	80875	LSEC	0.00028438948995363215
495	portal	r002	19717	12774	LSEC	0.0014091122592766556
496	portal	r002	19717	8333	LSEC	0.0032401296051842074
497	portal	r002	19717	9230	LSEC	0.0028169014084507044
498	portal	r002	19717	103263	LSEC	0.00031957235408616833
499	portal	r002	19717	5227	LSEC	0.004974172565525158
500	portal	r002	19717	12027	LSEC	0.001746071339486156
501	portal	r002	19717	27459	LSEC	0.001092537965694308
502	portal	r002	19717	62813	LSEC	0.0007164122076640186
503	portal	r002	19717	40645	LSEC	0.0006888916225858039
504	portal	r002	19717	5956	LSEC	0.0031900604432505038
505	portal	r002	19717	7626	LSEC	0.00026226068712300026
506	portal	r002	19717	30407	LSEC	0.0004933074620975433
507	portal	r002	19717	15656	LSEC	0.0005748594787940726
508	portal	r002	19717	90881	LSEC	0.00019806120091108153
509	portal	r002	19717	230689	LSEC	0.00011270585073410522
510	portal	r002	19717	201596	LSEC	8.432706998154726e-05
511	portal	r002	19717	9787	LSEC	0.0017369980586492285
512	portal	r002	19717	5254	LSEC	0.00038066235249333843
513	portal	r002	19717	98792	LSEC	0.00021256781925661997
514	portal	r002	19717	20321	LSEC	0.0010826238866197529
515	portal	r002	19717	10313	LSEC	0.0003878599825463008
516	portal	r002	19717	8358	LSEC	0.001316104331179708
517	portal	r002	19717	4813	LSEC	0.0027010180760440473
518	portal	r002	19717	5552	LSEC	0.0005403458213256485
519	portal	r002	19717	323792	LSEC	8.647526807333103e-05
520	portal	r002	19717	5573	LSEC	0.002691548537591961
521	portal	r002	19717	99540	LSEC	0.00010046212577858148
522	portal	r002	19717	441062	LSEC	0.00019951843504994763
523	portal	r002	19717	67346	LSEC	0.0005642502895494907
524	portal	r002	19717	40243	LSEC	0.0005218298834579927
525	portal	r002	19717	41009	LSEC	0.0008290862981296789
526	portal	r002	19717	146442	LSEC	0.0003072888925308313
527	portal	r002	19717	196663	LSEC	0.0002491571876763804
528	portal	r002	19717	12295	LSEC	0.0018706791378609192
529	portal	r002	19717	41640	LSEC	0.0008405379442843419
530	portal	r002	19717	96146	LSEC	0.00043683564578869634
531	central	r012	18415	21883	LSEC	0.0021020883791070693
532	central	r012	18415	5817	LSEC	0.005157297576070139
533	central	r012	18415	125555	LSEC	0.0005097367687467644
534	central	r012	18415	4730	LSEC	0.008033826638477801
535	central	r012	18415	14438	LSEC	0.0029782518354342707
536	central	r012	18415	176020	LSEC	0.0005737984319963641
537	central	r012	18415	7046	LSEC	0.007947771785410162
538	central	r012	18415	3978	LSEC	0.013323278029160382
539	central	r012	18415	4698	LSEC	0.012984248616432525
540	central	r012	18415	98333	LSEC	0.0006305106119003794
541	central	r012	18415	28952	LSEC	0.0008634982039237358
542	central	r012	18415	84162	LSEC	0.001033720681542739
543	central	r012	18415	5563	LSEC	0.011324824734855294
544	central	r012	18415	80814	LSEC	0.001336402108545549
545	central	r012	18415	10701	LSEC	0.001682085786375105
546	central	r012	18415	53192	LSEC	0.0007143931418258385
547	central	r012	18415	103668	LSEC	0.0006945248292626461
548	central	r012	18415	25424	LSEC	0.0023993077407174325
549	central	r012	18415	20116	LSEC	0.003827798767150527
550	central	r012	18415	5544	LSEC	0.010642135642135642
551	central	r012	18415	15200	LSEC	0.0028947368421052633
552	central	r012	18415	29317	LSEC	0.0013643960841832384
553	central	r012	18415	37975	LSEC	0.001184990125082291
554	central	r012	18415	5065	LSEC	0.009279368213228036
555	central	r012	18415	4138	LSEC	0.007491541807636539
556	central	r012	18415	5971	LSEC	0.007703902193937364
557	central	r012	18415	9046	LSEC	0.007517134645147026
558	central	r012	18415	571823	LSEC	0.0003532561649321556
559	central	r012	18415	5431	LSEC	0.010679432885288161
560	central	r012	18415	4622	LSEC	0.005625270445694505
561	central	r012	18415	13345	LSEC	0.004196328212813788
562	portal	r012	18415	11101	LSEC	0.004414016755247275
563	portal	r012	18415	56650	LSEC	5.29567519858782e-05
564	portal	r012	18415	19532	LSEC	0.001689535121851321
565	portal	r012	18415	15176	LSEC	0.0037559304164470216
566	portal	r012	18415	216809	LSEC	0.00014759534890156775
567	portal	r012	18415	7507	LSEC	0.004795524177434394
568	portal	r012	18415	51924	LSEC	0.0003274015869347508
569	portal	r012	18415	416131	LSEC	0.00012496064941088262
570	portal	r012	18415	311388	LSEC	0.00016378280473235962
571	portal	r012	18415	34153	LSEC	0.0007320001171200188
572	portal	r012	18415	151716	LSEC	0.00019773787866803766
573	portal	r012	18415	117726	LSEC	0.00046718651784652496
574	portal	r012	18415	95495	LSEC	0.000157076286716582
575	portal	r012	18415	9053	LSEC	0.004860267314702308
576	portal	r012	18415	8626	LSEC	0.0035937862276837467
577	portal	r012	18415	13627	LSEC	0.0011741395758420783
578	portal	r012	18415	9337	LSEC	0.003748527364249759
579	portal	r012	18415	8253	LSEC	0.009572276747849266
580	portal	r012	18415	38648	LSEC	0.0016818464086110537
581	portal	r012	18415	24313	LSEC	0.0016040801217455682
582	portal	r012	18415	39300	LSEC	0.0008396946564885496
583	portal	r012	18415	6381	LSEC	0.009402914903620122
584	portal	r012	18415	10185	LSEC	0.004516445753559155
585	portal	r012	18415	6445	LSEC	0.0023273855702094647
586	portal	r012	18415	26305	LSEC	0.0019007793195210036
587	portal	r012	18415	16152	LSEC	0.001733531451213472
588	portal	r012	18415	4749	LSEC	0.011160244261949883
589	portal	r012	18415	4968	LSEC	0.00644122383252818
590	portal	r012	18415	30762	LSEC	0.0009102139002665627
591	portal	r012	18415	7099	LSEC	0.005352866600929708
592	portal	r012	18415	4509	LSEC	0.00421379463295631
593	portal	r012	18415	15110	LSEC	0.001257445400397088
594	portal	r012	18415	102102	LSEC	0.0004407357348533819
595	portal	r012	18415	27918	LSEC	0.0008954796188838742
596	central	r019	18174	22112	LSEC	0.0013115050651230102
597	central	r019	18174	117510	LSEC	0.00036592630414432814
598	central	r019	18174	56909	LSEC	0.000509585478571052
599	central	r019	18174	134221	LSEC	0.00017135917628389
600	central	r019	18174	18446	LSEC	0.004879106581372655
601	central	r019	18174	5565	LSEC	0.005031446540880503
602	central	r019	18174	27894	LSEC	0.00043020004302000433
603	central	r019	18174	12082	LSEC	0.007449097831484853
604	central	r019	18174	137805	LSEC	0.0005660171982148688
605	central	r019	18174	325405	LSEC	0.000208970360012907
606	central	r019	18174	5632	LSEC	0.007990056818181818
607	central	r019	18174	241139	LSEC	0.00018246737358950646
608	central	r019	18174	5870	LSEC	0.006303236797274276
609	central	r019	18174	20473	LSEC	0.0011722756801641186
610	central	r019	18174	7274	LSEC	0.00027495188342040145
611	central	r019	18174	23702	LSEC	0.0024892414142266475
612	portal	r019	18174	9792	LSEC	0.002042483660130719
613	portal	r019	18174	5389	LSEC	0.004453516422341808
614	portal	r019	18174	7857	LSEC	0.003945526282296042
615	portal	r019	18174	19728	LSEC	0.0006589618815896188
616	portal	r019	18174	5583	LSEC	0.005015224789539674
617	portal	r019	18174	58712	LSEC	0.000562065676522687
618	portal	r019	18174	47252	LSEC	0.002835858799627529
619	portal	r019	18174	8827	LSEC	0.0015860428231562252
620	portal	r019	18174	105026	LSEC	0.000609372917182412
621	portal	r019	18174	12538	LSEC	0.0031903014834901897
622	portal	r019	18174	5163	LSEC	0.00852217702885919
623	portal	r019	18174	23458	LSEC	0.0017051752067524938
624	portal	r019	18174	7781	LSEC	0.0017992545945251252
625	portal	r019	18174	7084	LSEC	0.0008469791078486731
626	portal	r019	18174	31542	LSEC	0.0010145203221102023
627	portal	r019	18174	14775	LSEC	0.0010152284263959391
628	portal	r019	18174	66039	LSEC	0.0005451324217507836
629	portal	r019	18174	11130	LSEC	0.0025157232704402514
630	portal	r019	18174	40486	LSEC	0.0004692980289482784
631	portal	r019	18174	13072	LSEC	0.0016064871481028151
632	portal	r019	18174	363334	LSEC	0.00014311900345136982
633	portal	r019	18174	18848	LSEC	0.002281409168081494
634	portal	r019	18174	14502	LSEC	0.0030340642669976557
635	portal	r019	18174	90421	LSEC	0.0009289877351500204
636	portal	r019	18174	62265	LSEC	0.0006102947081024653
637	portal	r019	18174	8016	LSEC	0.014221556886227544
638	portal	r019	18174	388173	LSEC	5.667576055006402e-05
639	portal	r019	18174	5416	LSEC	0.004985228951255539
640	portal	r019	18174	43634	LSEC	0.0009167163221341156
641	portal	r019	18174	32555	LSEC	0.001474427891260943
642	portal	r019	18174	116050	LSEC	0.0004049978457561396
643	portal	r019	18174	114855	LSEC	0.0005049845457315746
644	portal	r019	18174	3897	LSEC	0.003849114703618168
645	portal	r019	18174	71551	LSEC	0.0007966345683498484
646	portal	r019	18174	19376	LSEC	0.0008257638315441783
647	portal	r019	18174	114111	LSEC	0.0005520940137234798
648	portal	r019	18174	5451	LSEC	0.002384883507613282
649	portal	r019	18174	6900	LSEC	0.003188405797101449
650	portal	r019	18174	43978	LSEC	0.0014780117331392969
651	portal	r019	18174	37190	LSEC	0.0012637805861790805
652	portal	r019	18174	10635	LSEC	0.002162670427832628
653	portal	r019	18174	4700	LSEC	0.010425531914893617
654	portal	r019	18174	34792	LSEC	0.0006610715106921131
655	portal	r019	18174	4794	LSEC	0.005632040050062578
656	portal	r019	18174	7154	LSEC	0.00349454850433324
657	portal	r019	18174	280407	LSEC	0.00013908354641645892
658	portal	r019	18174	17820	LSEC	0.000505050505050505
659	portal	r019	18174	92718	LSEC	0.0
660	central	r002	19717	536137	Vessel cells	9.885532988769662e-05
661	central	r002	19717	23357	Vessel cells	0.000770646915271653
662	central	r002	19717	69301	Vessel cells	0.0003318855427771605
663	central	r002	19717	47999	Vessel cells	0.0003541740452926103
664	central	r002	19717	15661	Vessel cells	0.0012770576591533108
665	central	r002	19717	95158	Vessel cells	0.00026272094831753505
666	central	r002	19717	6397	Vessel cells	0.0006252931061435048
667	central	r002	19717	45969	Vessel cells	0.00043507581196023407
668	central	r002	19717	5034	Vessel cells	0.0029797377830750892
669	central	r002	19717	12752	Vessel cells	0.00023525721455457967
670	central	r002	19717	37119	Vessel cells	0.00018858266655890515
671	central	r002	19717	16883	Vessel cells	0.0007107741515133566
672	central	r002	19717	20046	Vessel cells	0.0008480494861817819
673	central	r002	19717	18612	Vessel cells	0.0010208467655276165
674	central	r002	19717	124751	Vessel cells	0.0002404790342361985
675	central	r002	19717	17378	Vessel cells	0.004661065715272183
676	central	r002	19717	21616	Vessel cells	0.0009715025906735751
677	central	r002	19717	19669	Vessel cells	0.0009151456606843256
678	central	r002	19717	11014	Vessel cells	0.0017250771745051753
679	central	r002	19717	79619	Vessel cells	0.00022607669023725493
680	central	r002	19717	48115	Vessel cells	0.00039488724929855556
681	central	r002	19717	9213	Vessel cells	0.001411049603820688
682	central	r002	19717	63099	Vessel cells	0.00044374712752975486
683	central	r002	19717	94469	Vessel cells	0.0003281499751241148
684	central	r002	19717	247696	Vessel cells	0.0001574510690523868
685	central	r002	19717	22646	Vessel cells	0.0009714739909917866
686	central	r002	19717	52509	Vessel cells	0.00059037498333619
687	central	r002	19717	11857	Vessel cells	0.0021927975035843806
688	central	r002	19717	63277	Vessel cells	0.0005689270983137633
689	central	r002	19717	45641	Vessel cells	0.0002629214960233124
690	central	r002	19717	36245	Vessel cells	0.0006621602979721341
691	central	r002	19717	10452	Vessel cells	0.0014351320321469576
692	central	r002	19717	42953	Vessel cells	0.0021418760040043767
693	central	r002	19717	103807	Vessel cells	0.0008477270318957296
694	central	r002	19717	39636	Vessel cells	0.00042890301745887577
695	central	r002	19717	5219	Vessel cells	0.0017244682889442423
696	central	r002	19717	165866	Vessel cells	0.0001748399310286617
697	portal	r002	19717	55832	Vessel cells	0.0004298610116062473
698	portal	r002	19717	55106	Vessel cells	0.0003266431967480855
699	portal	r002	19717	25961	Vessel cells	0.0008089056661915951
700	portal	r002	19717	33855	Vessel cells	0.0027470093043863537
701	portal	r002	19717	27439	Vessel cells	0.0007653340136302343
702	portal	r002	19717	121881	Vessel cells	0.0009681574650683863
703	portal	r002	19717	5796	Vessel cells	0.006901311249137336
704	portal	r002	19717	109405	Vessel cells	0.0008317718568621179
705	portal	r002	19717	62106	Vessel cells	0.00035423308537017357
706	portal	r002	19717	44711	Vessel cells	0.0011853906197580014
707	portal	r002	19717	184505	Vessel cells	0.0008292458198964797
708	portal	r002	19717	39337	Vessel cells	0.0006609553346721916
709	portal	r002	19717	33502	Vessel cells	0.0008357709987463436
710	portal	r002	19717	19675	Vessel cells	0.002439644218551461
711	portal	r002	19717	7859	Vessel cells	0.009161470925054078
712	portal	r002	19717	4148	Vessel cells	0.0048216007714561235
713	portal	r002	19717	100231	Vessel cells	0.00020951601799842364
714	portal	r002	19717	80875	Vessel cells	0.001026275115919629
715	portal	r002	19717	12774	Vessel cells	0.00524502896508533
716	portal	r002	19717	8333	Vessel cells	0.0019200768030721229
717	portal	r002	19717	9230	Vessel cells	0.0019501625135427952
718	portal	r002	19717	103263	Vessel cells	0.0012589213948849055
719	portal	r002	19717	5227	Vessel cells	0.002487086282762579
720	portal	r002	19717	12027	Vessel cells	0.0007483162883512097
721	portal	r002	19717	27459	Vessel cells	0.0023307476601478567
722	portal	r002	19717	62813	Vessel cells	0.0016079473994236862
723	portal	r002	19717	40645	Vessel cells	0.0006150818058801821
724	portal	r002	19717	5956	Vessel cells	0.007387508394895903
725	portal	r002	19717	7626	Vessel cells	0.004196170993968004
726	portal	r002	19717	30407	Vessel cells	0.0025651988029072254
727	portal	r002	19717	15656	Vessel cells	0.005620848237097598
728	portal	r002	19717	90881	Vessel cells	0.0017495406080478867
729	portal	r002	19717	230689	Vessel cells	0.001660243878121627
730	portal	r002	19717	201596	Vessel cells	0.0002380999623008393
731	portal	r002	19717	9787	Vessel cells	0.003473996117298457
732	portal	r002	19717	5254	Vessel cells	0.010468214693566806
733	portal	r002	19717	98792	Vessel cells	0.0007996598914891894
734	portal	r002	19717	20321	Vessel cells	0.0022636681265685746
735	portal	r002	19717	10313	Vessel cells	0.005817899738194512
736	portal	r002	19717	8358	Vessel cells	0.0023929169657812875
737	portal	r002	19717	4813	Vessel cells	0.010804072304176189
738	portal	r002	19717	5552	Vessel cells	0.01026657060518732
739	portal	r002	19717	323792	Vessel cells	0.0010809408509166378
740	portal	r002	19717	5573	Vessel cells	0.003409294814283151
741	portal	r002	19717	99540	Vessel cells	0.0006027727546714888
742	portal	r002	19717	441062	Vessel cells	0.00031514843718116726
743	portal	r002	19717	67346	Vessel cells	0.00025242776111424585
744	portal	r002	19717	40243	Vessel cells	0.0037273563104142336
745	portal	r002	19717	41009	Vessel cells	0.0002926186934575337
746	portal	r002	19717	146442	Vessel cells	0.0002868029663621092
747	portal	r002	19717	196663	Vessel cells	7.627260847236135e-05
748	portal	r002	19717	12295	Vessel cells	0.004473363155754371
749	portal	r002	19717	41640	Vessel cells	0.0002641690682036503
750	portal	r002	19717	96146	Vessel cells	0.00015601273063882014
751	central	r012	18415	21883	Vessel cells	0.0005026733080473427
752	central	r012	18415	5817	Vessel cells	0.019253910950661854
753	central	r012	18415	125555	Vessel cells	0.00015132810322169568
754	central	r012	18415	4730	Vessel cells	0.02959830866807611
755	central	r012	18415	14438	Vessel cells	0.00817287712979637
756	central	r012	18415	176020	Vessel cells	0.00015907283263265538
757	central	r012	18415	7046	Vessel cells	0.00709622480840193
758	central	r012	18415	3978	Vessel cells	0.008547008547008548
759	central	r012	18415	4698	Vessel cells	0.011281396338867603
760	central	r012	18415	98333	Vessel cells	0.00019322099396947107
761	central	r012	18415	28952	Vessel cells	0.00048355899419729207
762	central	r012	18415	84162	Vessel cells	0.0005109194173142273
763	central	r012	18415	5563	Vessel cells	0.0016178321049793278
764	central	r012	18415	80814	Vessel cells	0.0002846041527458114
765	central	r012	18415	10701	Vessel cells	0.017661900756938603
766	central	r012	18415	53192	Vessel cells	0.0001879981952173259
767	central	r012	18415	103668	Vessel cells	0.0003279700582629162
768	central	r012	18415	25424	Vessel cells	0.0009046570169918188
769	central	r012	18415	20116	Vessel cells	0.000497116723006562
770	central	r012	18415	5544	Vessel cells	0.0009018759018759019
771	central	r012	18415	15200	Vessel cells	0.0011184210526315789
772	central	r012	18415	29317	Vessel cells	0.00044342872735955247
773	central	r012	18415	37975	Vessel cells	0.00031599736668861094
774	central	r012	18415	5065	Vessel cells	0.0011846001974333662
775	central	r012	18415	4138	Vessel cells	0.035766070565490575
776	central	r012	18415	5971	Vessel cells	0.0005024284039524368
777	central	r012	18415	9046	Vessel cells	0.0007738226840592527
778	central	r012	18415	571823	Vessel cells	0.00015214498192622541
779	central	r012	18415	5431	Vessel cells	0.0016571533787516112
780	central	r012	18415	4622	Vessel cells	0.0015144958892254435
781	central	r012	18415	13345	Vessel cells	0.004121393780442113
782	portal	r012	18415	11101	Vessel cells	0.012611476443563642
783	portal	r012	18415	56650	Vessel cells	0.0006354810238305384
784	portal	r012	18415	19532	Vessel cells	0.010649191071062871
785	portal	r012	18415	15176	Vessel cells	0.0113995782814971
786	portal	r012	18415	216809	Vessel cells	0.0017942059600846829
787	portal	r012	18415	7507	Vessel cells	0.019448514719595043
788	portal	r012	18415	51924	Vessel cells	0.00034666050381326557
789	portal	r012	18415	416131	Vessel cells	0.0011174365764627004
790	portal	r012	18415	311388	Vessel cells	0.0008638740092746027
791	portal	r012	18415	34153	Vessel cells	0.007320001171200187
792	portal	r012	18415	151716	Vessel cells	0.0013907564132985314
793	portal	r012	18415	117726	Vessel cells	0.00032278341233032634
794	portal	r012	18415	95495	Vessel cells	0.00014660453426880988
795	portal	r012	18415	9053	Vessel cells	0.010162377112559372
796	portal	r012	18415	8626	Vessel cells	0.009622072803153258
797	portal	r012	18415	13627	Vessel cells	0.011080942247009614
798	portal	r012	18415	9337	Vessel cells	0.01403020242047767
799	portal	r012	18415	8253	Vessel cells	0.016115351993214587
800	portal	r012	18415	38648	Vessel cells	0.003596563858414407
801	portal	r012	18415	24313	Vessel cells	0.0070332743799613375
802	portal	r012	18415	39300	Vessel cells	0.006132315521628498
803	portal	r012	18415	6381	Vessel cells	0.014417802852217521
804	portal	r012	18415	10185	Vessel cells	0.010996563573883162
805	portal	r012	18415	6445	Vessel cells	0.033979829325058185
806	portal	r012	18415	26305	Vessel cells	0.000532218209465881
807	portal	r012	18415	16152	Vessel cells	0.01015354135710748
808	portal	r012	18415	4749	Vessel cells	0.016635081069698885
809	portal	r012	18415	4968	Vessel cells	0.012278582930756845
810	portal	r012	18415	30762	Vessel cells	0.007054157727065861
811	portal	r012	18415	7099	Vessel cells	0.011832652486265671
812	portal	r012	18415	4509	Vessel cells	0.036371701042359726
813	portal	r012	18415	15110	Vessel cells	0.008471211118464593
814	portal	r012	18415	102102	Vessel cells	0.0003917650976474506
815	portal	r012	18415	27918	Vessel cells	0.007128017766315639
816	central	r019	18174	22112	Vessel cells	0.0031204775687409553
817	central	r019	18174	117510	Vessel cells	0.0010296996000340396
818	central	r019	18174	56909	Vessel cells	0.0007028765221669684
819	central	r019	18174	134221	Vessel cells	0.0010132542597656104
820	central	r019	18174	18446	Vessel cells	0.003957497560446709
821	central	r019	18174	5565	Vessel cells	0.01096136567834681
822	central	r019	18174	27894	Vessel cells	0.0002509500250950025
823	central	r019	18174	12082	Vessel cells	0.006455884787286873
824	central	r019	18174	137805	Vessel cells	0.0004208845832879794
825	central	r019	18174	325405	Vessel cells	0.000208970360012907
826	central	r019	18174	5632	Vessel cells	0.022727272727272728
827	central	r019	18174	241139	Vessel cells	0.0005764310211123045
828	central	r019	18174	5870	Vessel cells	0.003918228279386712
829	central	r019	18174	20473	Vessel cells	0.0007326723001025742
830	central	r019	18174	7274	Vessel cells	0.0012372834753918065
831	central	r019	18174	23702	Vessel cells	0.0016454307653362586
832	portal	r019	18174	9792	Vessel cells	0.0247140522875817
833	portal	r019	18174	5389	Vessel cells	0.028391167192429023
834	portal	r019	18174	7857	Vessel cells	0.014891179839633447
835	portal	r019	18174	19728	Vessel cells	0.006082725060827251
836	portal	r019	18174	5583	Vessel cells	0.017732401934443847
837	portal	r019	18174	58712	Vessel cells	0.0039855566153426895
838	portal	r019	18174	47252	Vessel cells	0.004804029459070516
839	portal	r019	18174	8827	Vessel cells	0.016653449643140365
840	portal	r019	18174	105026	Vessel cells	0.004341782034924685
841	portal	r019	18174	12538	Vessel cells	0.019221566438028394
842	portal	r019	18174	5163	Vessel cells	0.023629672670927755
843	portal	r019	18174	23458	Vessel cells	0.006650183306334726
844	portal	r019	18174	7781	Vessel cells	0.01195219123505976
845	portal	r019	18174	7084	Vessel cells	0.037267080745341616
846	portal	r019	18174	31542	Vessel cells	0.0012681504026377528
847	portal	r019	18174	14775	Vessel cells	0.010287648054145516
848	portal	r019	18174	66039	Vessel cells	0.0036947864140886447
849	portal	r019	18174	11130	Vessel cells	0.021024258760107817
850	portal	r019	18174	40486	Vessel cells	0.004816479770784963
851	portal	r019	18174	13072	Vessel cells	0.01591187270501836
852	portal	r019	18174	363334	Vessel cells	0.0014587129197928077
853	portal	r019	18174	18848	Vessel cells	0.0031303056027164686
854	portal	r019	18174	14502	Vessel cells	0.011101916976968693
855	portal	r019	18174	90421	Vessel cells	0.0025878944050607713
856	portal	r019	18174	62265	Vessel cells	0.002874809282903718
857	portal	r019	18174	8016	Vessel cells	0.01621756487025948
858	portal	r019	18174	388173	Vessel cells	0.00024988858060710046
859	portal	r019	18174	5416	Vessel cells	0.017355982274741506
860	portal	r019	18174	43634	Vessel cells	0.0026584773341889354
861	portal	r019	18174	32555	Vessel cells	0.005928428812778375
862	portal	r019	18174	116050	Vessel cells	0.0009392503231365791
863	portal	r019	18174	114855	Vessel cells	0.0014714204867006225
864	portal	r019	18174	3897	Vessel cells	0.04208365409289197
865	portal	r019	18174	71551	Vessel cells	0.0005730178474095401
866	portal	r019	18174	19376	Vessel cells	0.0008257638315441783
867	portal	r019	18174	114111	Vessel cells	0.001191821997879258
868	portal	r019	18174	5451	Vessel cells	0.02935241240139424
869	portal	r019	18174	6900	Vessel cells	0.01681159420289855
870	portal	r019	18174	43978	Vessel cells	0.004570467051707672
871	portal	r019	18174	37190	Vessel cells	0.0009411132024737832
872	portal	r019	18174	10635	Vessel cells	0.011377527033380347
873	portal	r019	18174	4700	Vessel cells	0.015319148936170212
874	portal	r019	18174	34792	Vessel cells	0.005920901356633709
875	portal	r019	18174	4794	Vessel cells	0.009386733416770964
876	portal	r019	18174	7154	Vessel cells	0.016074923119932905
877	portal	r019	18174	280407	Vessel cells	0.0014585941149828643
878	portal	r019	18174	17820	Vessel cells	0.005892255892255892
879	portal	r019	18174	92718	Vessel cells	6.471235358830001e-05
