# Supplementary material for: Cell atlas of the regenerating human liver after portal vein embolization
Source: Nat Commun. 2024 Jul 11;15:5827. doi: 10.1038/s41467-024-49236-7 (PMC11239663; doi:10.1038/s41467-024-49236-7)
Supplement: Supplementary file 17 — Source Data [file 41467_2024_49236_MOESM17_ESM.zip › fig_data/fig5f.txt]

Var1 Var2 perc col
12 B cells embolised -10.408560311284 red
13 T cells embolised -10.4733131923464 red
14 Cholangiocytes embolised 15.1642208245982 green
15 ILC embolised -13.6714443219405 red
16 other Mono-Mac embolised -4.69741853575963 red
17 other ECs embolised 11.9867274989631 green
18 Mesenchymal embolised 14.1527599486521 green
19 Hepatocytes embolised -11.5238095238095 red
20 Kupffer cells embolised 4.71976401179941 green
21 LSEC embolised 0.68742418115649 green
22 pDCs embolised 8.38870431893688 green
23 B cells regenerating -9.43579766536965 red
24 T cells regenerating -10.6243705941591 red
25 Cholangiocytes regenerating 24.0391334730957 green
26 ILC regenerating -7.55237045203969 red
27 other Mono-Mac regenerating 3.13161235717308 green
28 other ECs regenerating 20.9456656988801 green
29 Mesenchymal regenerating 14.0564826700899 green
30 Hepatocytes regenerating -14.4761904761905 red
31 Kupffer cells regenerating 11.858407079646 green
32 LSEC regenerating 14.4763445208249 green
33 pDCs regenerating 30.3156146179402 green
