# Supplementary material for: Cell atlas of the regenerating human liver after portal vein embolization
Source: Nat Commun. 2024 Jul 11;15:5827. doi: 10.1038/s41467-024-49236-7 (PMC11239663; doi:10.1038/s41467-024-49236-7)
Supplement: Supplementary file 17 — Source Data [file 41467_2024_49236_MOESM17_ESM.zip › fig_data/extdatafig16g.txt]

	newlabs	vessel_all	vessel_core	vessel_hepclass	vessel_2class	vessel_all_type_y	area_nuc_norm	eccentricity_nuc_norm	CLEC14A_nuc_norm	ISG15_nuc_norm	CD45_nuc_norm	CLEC4M_nuc_norm	PCNA_nuc_norm	ACTA2_nuc_norm	IGFBP7_nuc_norm	GLUL_nuc_norm	CRP_nuc_norm	LaminB1_nuc_norm	Catalase_nuc_norm	e-Cad_nuc_norm	area_exp_norm	CLEC14A_exp_norm	ISG15_exp_norm	CD45_exp_norm	CLEC4M_exp_norm	PCNA_exp_norm	ACTA2_exp_norm	IGFBP7_exp_norm	GLUL_exp_norm	CRP_exp_norm	LaminB1_exp_norm	Catalase_exp_norm	e-Cad_exp_norm	nn_norm	pc_score_x	pc_score_y	pc_score
67349	Vessel cells	77	0	portal	portal	portal_77	0.7281127	1.2095745	-0.88433886	0.7896555	0.8326703	-0.83771133	-0.9611236	1.6372769	1.3187687	-0.68270236	-0.7463317	0.33207843	-0.4098657	-0.3490314	-0.69029945	-1.5649868	-0.5452129	2.032719	-0.4913235	-0.837045	1.7222506	1.2610514	-0.5019376	-0.6817528	1.8163104	-0.38725674	-0.5194501	1.8846943	14194.344262295082	4532.578947368421	18726.923209663502
65715	Vessel cells	77	0	portal	portal	portal_77	-0.1189311	2.038958	1.2726156	2.5006316	-1.6540581	-1.0177133	-0.8326981	-0.785172	1.9342732	-2.2734761	-0.034149423	0.75496435	-0.6342795	-0.686277	-1.0490161	1.2615365	1.683589	-0.44391575	-1.6404173	-0.9963801	-0.3418865	1.1538535	-2.2535295	-0.049813997	0.4668763	0.48230514	-0.113822974	1.754191	14194.344262295082	4532.578947368421	18726.923209663502
66255	Vessel cells	77	0	portal	portal	portal_77	-0.8954926	0.65016603	-0.15329681	0.63890386	-0.3553692	0.6051005	-0.5626952	-0.95544267	1.2992209	-0.20668192	-0.27775672	0.5335978	-0.58627737	0.014821708	-1.9731063	0.060229775	-0.18164554	-0.27316645	0.0059056627	-0.51817775	0.5314156	1.8546684	-0.6327522	-0.4446339	0.39499292	-0.32435256	-0.36206216	0.84741086	14194.344262295082	4532.578947368421	18726.923209663502
66262	Vessel cells	77	0	portal	portal	portal_77	1.2815752	0.33202574	-0.6005421	-0.4957356	-1.0516179	-0.71147466	-0.028828396	1.1437668	1.0350842	-1.0578976	0.39168072	-1.3166604	0.7513217	0.55536103	0.03970988	0.06591846	-1.1343911	-1.7476476	-0.9179355	-0.016388854	1.1103094	1.4199649	-1.2925407	0.37564394	-0.8900076	0.5288569	0.40591988	1.0672638	14194.344262295082	4532.578947368421	18726.923209663502
66327	Hepatocytes	77	0	portal	portal	portal_77	0.020812664	0.06535082	0.44241405	0.25658932	-1.3883547	-0.65077144	0.7430857	-1.1942401	0.7923459	0.043664258	1.3915728	1.324085	-1.0887386	-0.73962843	0.22978972	0.048054524	0.27365202	0.37273562	-0.43784505	0.7860014	-0.094987966	0.36302462	0.08003309	0.62619454	1.1441072	-1.1943753	-1.138181	0.8571295	14194.344262295082	4532.578947368421	18726.923209663502
66338	Vessel cells	77	0	portal	portal	portal_77	0.43384808	0.90720826	-1.1437793	1.7492462	-1.2046942	-0.33316073	-0.80389494	0.94647425	1.4623166	0.14246896	-0.79750633	1.2787502	-0.5967023	-0.56528777	0.8802347	-0.37739924	0.23738737	-0.13418488	-0.5082226	-1.2813997	1.7532488	1.3624687	0.8379428	-1.1586928	2.0561855	-0.6207528	-0.79800975	1.6185828	14194.344262295082	4532.578947368421	18726.923209663502
67358	Vessel cells	77	0	portal	portal	portal_77	-1.6394116	-0.22408423	1.3035406	1.9735738	-1.8169832	-0.5782993	-1.0013227	-0.42466825	-0.39274475	-0.84212375	0.11789651	1.5401746	-0.83222884	0.8831798	-1.2554505	1.4051496	1.3494937	-0.4444324	-0.9405633	-0.81632584	0.044854403	-0.46818823	-1.5882425	-0.35985127	1.1533258	-0.01116846	0.6660555	2.200111	14194.344262295082	4532.578947368421	18726.923209663502
66367	Vessel cells	77	0	portal	portal	portal_77	1.6239631	1.5784689	-0.5357034	0.23675263	-0.06396425	-0.73543864	-0.9695232	2.229308	1.8423858	0.105721846	-0.823587	-0.15327235	-0.5387486	-0.5779966	1.3019588	0.022350194	0.1978968	0.6451876	-1.6196822	-1.0490055	2.4618883	2.0944176	-0.5093272	-0.9721629	0.4830223	-0.55881137	-0.6681012	1.64203	14194.344262295082	4532.578947368421	18726.923209663502
66385	Vessel cells	77	0	portal	portal	portal_77	0.1791428	1.6517283	0.8948861	1.712073	-0.34311858	0.6456051	-1.0384572	-1.0382929	-0.05522033	-0.05950416	-0.14973295	1.6626799	-0.7646322	-1.1193031	0.59536177	0.6038343	0.47940648	0.29810622	0.29143387	-0.94484353	-0.55599684	0.8757375	-0.85101044	0.083055004	1.006632	-0.35315746	-0.41564912	1.0145985	14194.344262295082	4532.578947368421	18726.923209663502
66398	Vessel cells	77	0	portal	portal	portal_77	1.4689273	1.4598672	0.054259587	0.40829754	-0.067806624	-0.8197243	-0.7875462	0.9182881	1.6917522	-0.98991644	-0.563175	-0.1740955	-0.1657912	-0.12934497	0.5232972	-0.091769174	-0.4261467	0.045970026	-0.9013954	-0.56772524	1.4637377	2.1201153	-0.91205347	-0.42782226	-0.47638282	-0.13743806	-0.14921011	1.7660904	14194.344262295082	4532.578947368421	18726.923209663502
66456	Vessel cells	77	0	portal	portal	portal_77	0.022148969	-0.5482428	-0.58722216	-0.48403016	-0.1262001	0.039652593	-0.774213	1.1429178	1.8883811	-0.20421462	-0.58497775	0.9677392	-0.4965086	-0.55650604	0.20806834	-0.6219146	-1.4833281	0.07724735	0.27696726	-0.17072853	0.7181241	1.812904	0.3805617	-0.28593174	0.8417484	-0.48821735	-0.55978894	0.8081444	14194.344262295082	4532.578947368421	18726.923209663502
66487	Hepatocytes	77	0	portal	portal	portal_77	1.4506207	-0.69554895	0.4570311	-0.48195323	0.5193241	-0.45628992	-0.46383452	-0.90283966	-0.56578463	-0.3067213	0.28634727	0.2993539	1.0354313	-0.025408503	1.4447405	0.45436102	0.34693012	-0.12337043	0.3572506	-0.51176465	-1.5201448	-0.4619858	-0.7020256	0.4215231	0.090910204	0.5654911	0.63513535	1.064908	14194.344262295082	4532.578947368421	18726.923209663502
66499	Vessel cells	77	0	portal	portal	portal_77	-0.6988643	0.46075335	0.70736355	0.7350618	-1.5590124	-0.9607177	-0.22239147	0.0159605	0.8930253	-1.1285173	-0.0570877	1.0701442	0.095859446	-0.42395613	-0.8943667	1.2509403	0.0665797	-0.6240902	-0.70205486	-0.378864	0.5350493	0.97945535	-1.3138032	-0.27917394	1.2329932	-0.14163706	-0.65143365	1.8006978	14194.344262295082	4532.578947368421	18726.923209663502
66500	Hepatocytes	77	0	portal	portal	portal_77	0.6118947	0.6928669	0.5672104	1.0609131	-1.4116386	0.06282852	-0.37405965	0.31595883	-1.038292	-0.2735529	-0.041041866	0.24820657	0.41198412	0.09063247	-2.2842238	-0.6428416	-1.448047	-0.448037	0.5499009	0.08463142	-0.71606064	-0.14208367	-0.36336198	0.47688693	0.2194201	1.0388802	0.41668072	1.0193923	14194.344262295082	4532.578947368421	18726.923209663502
66566	Vessel cells	77	0	portal	portal	portal_77	0.11128242	-0.06948707	1.043908	0.105843805	-0.36258894	-0.5510801	-0.26356912	-0.30018958	-0.4739048	-0.8547437	0.1900755	0.4002747	0.56073976	-0.14227839	-0.16398974	0.88427794	0.78037524	-0.5555786	-0.5203433	-0.3209301	-0.25478354	-0.4637896	-1.2579752	0.09209631	0.24140412	0.5554485	0.16287151	1.4820335	14194.344262295082	4532.578947368421	18726.923209663502
66591	Vessel cells	77	0	portal	portal	portal_77	1.2888248	1.1457405	0.08234862	0.8032428	-0.70226234	-1.1263758	-1.0402617	2.166597	1.9213561	-0.4221666	-1.018728	0.38262317	-0.6508951	-0.5536973	0.9447193	-0.37602007	0.36097822	0.086192764	-1.4723301	-1.0914062	2.4637961	2.1849477	-0.02125504	-1.0647808	1.0653689	-0.6436285	-0.7970799	1.9848801	14194.344262295082	4532.578947368421	18726.923209663502
66608	Hepatocytes	77	0	portal	portal	portal_77	0.06591969	1.3082104	0.9255159	-0.7243162	-0.42281345	-1.153672	-0.0063909227	-1.4644873	-0.43379673	-1.6103492	1.4585259	0.88044953	0.9149463	0.35773852	-0.22761004	0.60412127	-1.3102098	-0.7109833	-0.85443866	0.03039626	-0.3055063	-0.6124145	-0.70166016	0.57751	1.9873965	0.5215308	0.22576153	1.776082	14194.344262295082	4532.578947368421	18726.923209663502
66609	Hepatocytes	77	0	portal	portal	portal_77	0.6576652	-1.4417955	0.1943577	-1.0668076	0.2555519	-1.2610629	0.6833846	0.19527352	0.32793295	-1.0226268	0.97946614	0.6165589	0.27146584	-0.74487585	0.6547349	0.25238448	-0.44836792	0.8910013	-1.2182324	0.4849932	-0.20976554	0.89258355	-1.7014779	0.5491001	-0.70305264	0.5076556	-0.2639313	2.1943066	14194.344262295082	4532.578947368421	18726.923209663502
66610	Hepatocytes	77	0	portal	portal	portal_77	1.254174	-0.80059695	0.045536164	0.10927107	0.47457904	-0.2331192	-0.5902622	-0.6608673	-0.24600019	-0.55589885	0.19440417	0.48555726	0.7632385	-0.34381813	1.1654327	0.47942042	0.36016825	0.19705378	-0.29133832	-0.8278066	-1.0599923	-0.08006417	-0.63997746	0.6002152	0.14827202	0.66537887	-0.044219922	0.72430253	14194.344262295082	4532.578947368421	18726.923209663502
66620	Vessel cells	77	0	portal	portal	portal_77	1.6115077	-0.024657734	0.7731982	-1.2442913	1.0263417	-0.98238933	-0.18251665	-0.0766846	1.8655239	-1.483046	0.15082851	-1.9878126	0.42615592	0.27748853	0.3345991	1.0784125	-1.0952687	-1.3760533	-1.3487114	0.019051313	0.30401316	2.396089	-1.7434713	0.25457332	-1.3150343	0.4417749	0.33049145	1.1137375	14194.344262295082	4532.578947368421	18726.923209663502
66637	Vessel cells	77	0	portal	portal	portal_77	0.2765079	1.8991005	-0.91692984	2.104895	-2.079183	0.5115014	-1.2282662	1.5172888	1.6006141	0.54476094	-1.1531298	0.8315096	-0.7625241	-0.80668914	0.8610415	-0.7447734	1.778149	0.2980989	-0.142393	-1.2526206	1.7348076	1.5900617	-0.16757585	-1.2323045	1.198366	-0.7781369	-0.95098794	1.6628295	14194.344262295082	4532.578947368421	18726.923209663502
66660	Vessel cells	77	0	portal	portal	portal_77	1.0782084	1.208619	0.6991256	-0.82738566	-0.94266057	-0.2264237	-0.106515326	0.12364308	1.5485407	0.23971368	-0.2695891	-0.54707867	0.00802739	-0.22786683	0.43283704	0.16480608	-1.0123166	0.33952713	-0.2617831	-0.08396813	-0.27055976	1.4782667	-0.16960688	-0.18069303	0.039738193	0.050522543	-0.099092126	0.957394	14194.344262295082	4532.578947368421	18726.923209663502
66695	Vessel cells	77	0	portal	portal	portal_77	-0.028469848	0.14063346	-0.9052026	-0.58354133	-0.5463018	-0.12926234	-0.21177202	-0.058028545	2.4078383	-0.41644725	-0.17019795	0.5278211	-0.28499	0.036626946	-2.05591	0.34260935	-1.7246988	1.2589458	-0.38154206	-1.0016416	0.3773836	2.3860586	-0.12641497	-0.89682287	0.7010465	0.26911306	-0.53701144	1.9334422	14194.344262295082	4532.578947368421	18726.923209663502
66696	Hepatocytes	77	0	portal	portal	portal_77	0.90810984	-0.6999906	0.16540456	-0.30675238	-0.5433173	0.30358168	0.1567882	-1.4758202	0.7518994	-0.577755	1.0449175	0.15146211	-0.29258248	0.09511062	0.608006	-0.2670158	1.0117762	-0.24835445	-0.06171529	0.31899887	-1.8931458	0.52007747	-1.5497783	1.1290691	-1.3645061	0.10998057	0.94119436	0.76046556	14194.344262295082	4532.578947368421	18726.923209663502
66712	Vessel cells	77	0	portal	portal	portal_77	0.7377093	-0.1786022	-0.37210885	-0.29638195	0.22021696	-1.0103288	0.50883317	0.9172356	1.7502846	-1.1864702	-0.32205224	-0.9715025	0.029720893	-0.035921082	0.00023942598	-0.5082998	-0.61619025	-0.44604215	-0.8151495	-0.34764883	0.53908443	2.278985	-1.1482229	-0.2606306	-0.54680437	0.2776313	0.543252	0.59683	14194.344262295082	4532.578947368421	18726.923209663502
66722	Hepatocytes	77	0	portal	portal	portal_77	0.5430446	0.06528927	-0.06882313	-0.2897474	-0.3266097	-0.70915294	-0.0064072455	-0.75896376	0.055480517	-0.80581814	0.7711751	0.87633216	0.34050536	0.38707072	0.5372622	0.058189765	0.8440604	-0.07422329	-0.7943862	0.25922155	-0.5167667	0.04397368	-1.3810693	0.4032397	0.131002	0.45372447	-0.13472159	1.4921824	14194.344262295082	4532.578947368421	18726.923209663502
66723	Vessel cells	77	0	portal	portal	portal_77	0.5476789	0.55924845	-0.8026477	0.5434513	-0.3546621	-0.51591676	-0.7950177	1.2056453	1.7224295	-0.07367819	-0.74991006	0.85068643	-0.45430127	-0.4914159	0.16970176	-0.83433706	0.11559979	-0.10393978	-0.7271654	-1.0192239	1.648976	1.8269988	-0.0034863614	-0.89583397	1.1104187	-0.22309244	-0.43102968	1.6367968	14194.344262295082	4532.578947368421	18726.923209663502
66736	Hepatocytes	77	0	portal	portal	portal_77	0.839278	-0.52230895	0.08233688	-0.32313684	0.023936922	-0.7793416	-0.4109755	0.1002099	-0.34408957	-0.5010933	0.053299405	0.97063464	1.0602207	-0.4871482	-0.04614979	0.8548179	0.7352988	0.2124369	-0.91223764	-0.13781579	-0.9617624	-0.16607966	-1.9391052	0.6637439	-0.21347812	0.93942547	-0.16307445	1.638732	14194.344262295082	4532.578947368421	18726.923209663502
66759	Vessel cells	77	0	portal	portal	portal_77	0.38742763	0.33183897	-1.1606404	-1.3338689	0.5964027	-0.046259902	2.6218991	0.22142714	-0.41915566	-0.13544025	-0.1918366	0.5042409	-0.019526683	0.28450683	-1.6293939	0.09064489	-1.3146179	0.93469965	-0.18941338	1.4425365	0.48252103	-0.37637275	-0.5896693	-0.411857	-0.15054332	-0.05195849	0.31077033	0.42934036	14194.344262295082	4532.578947368421	18726.923209663502
66823	Vessel cells	77	0	portal	portal	portal_77	-0.17399232	0.61092126	0.99699	1.2250004	-1.9513342	-0.4573552	-1.2572877	2.0104384	1.9272113	-0.6731543	-1.1435096	0.34733546	-0.7370945	-0.72103274	-1.3607427	1.0625218	-1.0155295	-0.20887549	-1.5761608	-1.229314	2.247144	2.1341758	0.19617413	-1.1604658	2.253147	-0.7279447	-0.91491395	1.8809729	14194.344262295082	4532.578947368421	18726.923209663502
66824	Hepatocytes	77	0	portal	portal	portal_77	-0.7261354	-1.477691	0.3617996	-1.9737086	0.56276435	-0.55666596	0.8912224	-0.17962396	-1.194076	-0.71238	0.72005314	-0.31773964	0.953757	1.1463288	-2.0250688	0.21039566	-1.8829612	-0.5679736	-0.1450442	2.0277307	-0.9263102	-1.0983434	-1.0661197	0.91599244	-1.6041231	0.9779849	1.1526921	0.511172	14194.344262295082	4532.578947368421	18726.923209663502
66247	Vessel cells	77	0	portal	portal	portal_77	1.7376113	1.4494517	0.5292675	-0.29481915	-0.4189059	-0.97220486	-0.6367493	0.41220507	1.5931984	-0.20665441	-0.4662442	1.0925177	-0.31425977	-0.4379403	1.4425282	1.2741936	0.18226333	-0.38966045	-1.0830451	0.15922967	-0.47425243	1.664303	-1.6173769	0.18529657	-1.1206312	0.14697735	-0.04091305	1.8315849	14194.344262295082	4532.578947368421	18726.923209663502
66246	Hepatocytes	77	0	portal	portal	portal_77	0.37548488	-0.92782843	0.82939154	-0.5969756	-0.86052984	-0.7050324	0.0067103733	-0.27348292	0.024448663	-0.5852484	0.03957362	0.60238326	0.63026315	0.30564344	0.57048434	0.41349962	-1.1417497	0.5441358	-0.5484587	0.17005527	-0.29111013	0.38288626	-1.5700052	0.5637191	-0.36424765	0.73348415	0.077797025	1.9099989	14194.344262295082	4532.578947368421	18726.923209663502
66212	Immune cells	77	0	portal	portal	portal_77	0.7404895	-0.46656775	0.023361165	-0.7859885	1.1330993	-0.98519087	-0.024563756	-1.0724839	-0.092501596	-1.2397985	0.26569805	-0.06417362	1.9142317	-0.49591365	0.90423673	-0.7574281	-0.9386584	1.0383152	0.24557349	0.14481393	-0.5522251	1.1420202	-1.7387042	0.4054832	-1.1254771	1.446917	-0.56373274	1.9079221	14194.344262295082	4532.578947368421	18726.923209663502
65980	Immune cells	77	0	portal	portal	portal_77	0.25620672	-0.5909318	0.33795166	-0.52437514	1.5487773	-0.99641466	0.24635166	-0.61067337	-0.113874264	-0.77692705	0.9212179	0.093335636	0.62820774	-1.4741498	-0.40874353	0.14255956	-0.25365478	2.1713603	-0.3002147	-0.3333538	-0.25695005	-0.20905101	-0.5981059	0.35696885	1.0529144	0.44581026	-1.4526829	1.72334	14194.344262295082	4532.578947368421	18726.923209663502
65724	Immune cells	77	0	portal	portal	portal_77	0.77412015	-1.2962996	0.6491723	-0.03752788	1.1649699	-0.68146175	0.040136967	0.24100424	-0.53581685	-0.9924829	-0.21893689	-0.035548676	0.7777098	-0.8520455	0.033073638	0.6306279	0.39557368	1.5645162	0.62541044	-0.13459934	-0.14208841	1.1188903	-1.3864086	-0.17805262	-0.755727	-0.24557467	-0.9950503	1.5347081	14194.344262295082	4532.578947368421	18726.923209663502
65773	Vessel cells	77	0	portal	portal	portal_77	0.7014188	1.4479924	0.37747073	1.2903593	-0.32576278	-0.9616627	-1.1748172	0.9139007	1.5893029	-1.269991	-0.45041963	1.885158	-0.97631603	-0.9313194	0.32717767	0.4501837	0.60706097	0.20106825	-1.4051754	-0.7147095	0.95350945	1.0725274	-2.060384	-0.134507	0.33523968	0.11314478	0.024058666	1.8217139	14194.344262295082	4532.578947368421	18726.923209663502
65774	Vessel cells	77	0	portal	portal	portal_77	-1.6518574	0.37570152	1.6811341	1.7781653	-1.4197305	-0.41199303	-0.47400624	-0.25301957	0.03681073	-1.3247278	-0.28487858	0.2881767	-0.24441606	-0.11171825	-0.7768062	1.066955	1.5293322	0.5555065	-0.090085015	-0.9563783	0.34952673	-0.09141815	-0.31110197	-0.8453627	0.74652624	-0.3272706	-0.4867191	1.3807479	14194.344262295082	4532.578947368421	18726.923209663502
65775	Vessel cells	77	0	portal	portal	portal_77	1.2465414	0.8419461	0.46419182	1.281353	0.38742852	0.108886056	-0.5742406	-0.38178116	0.030370394	-0.12283208	-0.3586528	-0.013327074	-0.3512765	-0.45030633	0.13688913	0.15841372	1.3196857	0.2093617	0.0348877	-0.3771297	-0.16064358	0.46925429	-0.27842572	-0.3048896	-0.027742736	-0.27004874	-0.33671862	1.5094626	14194.344262295082	4532.578947368421	18726.923209663502
65797	Vessel cells	77	0	portal	portal	portal_77	0.29996938	1.7108127	0.9766185	-0.8225301	-0.950162	-0.3016255	-0.695392	1.082867	1.9098042	-0.8648019	-0.6336233	-0.11985478	0.083478525	-0.4203799	0.5962414	0.56691116	-0.1814957	-0.7412499	-0.9419574	-0.26975834	0.33977038	1.1796274	-1.127802	0.11883094	0.32703316	0.37946793	-0.48713908	1.6395514	14194.344262295082	4532.578947368421	18726.923209663502
65835	Vessel cells	77	0	portal	portal	portal_77	0.9005213	1.0981798	-1.2237161	-0.30756402	0.5009407	-0.21087441	-0.7579578	-0.10741897	1.059002	0.093455456	-0.55477375	0.6198946	0.88065714	-0.3549491	0.54389304	-0.88788396	0.3128304	0.381356	0.49942958	-0.75720304	-0.42130387	1.942998	0.21807367	-0.755427	-0.14083359	0.43827868	-0.50074214	0.9398602	14194.344262295082	4532.578947368421	18726.923209663502
65879	Vessel cells	77	0	portal	portal	portal_77	1.62147	0.8641778	-0.49148014	-0.24320272	-0.4275955	-0.5723792	-0.89230925	1.0427753	1.9819412	0.10161394	-0.4467052	0.7311477	-0.42045206	-0.3948321	1.4982978	-0.65185684	0.35360506	0.59847	-0.08567915	-0.95237386	1.0896147	2.2659938	-1.3776327	-0.0957267	-0.19316192	-0.43121043	-0.58139056	1.4089361	14194.344262295082	4532.578947368421	18726.923209663502
65885	Hepatocytes	77	0	portal	portal	portal_77	0.59191155	-0.994978	0.041399408	-0.9167806	0.70095825	-0.13211814	-0.2317718	-0.29312813	0.102716126	-1.207276	0.61106116	-0.5414373	1.0434291	-0.2523521	0.6854644	-0.2178945	-0.84409344	-0.16607296	-0.1528621	0.10717645	-1.0020968	0.2476883	-1.6756274	1.161144	-1.0350056	1.1753716	0.46359387	1.1140391	14194.344262295082	4532.578947368421	18726.923209663502
65903	Hepatocytes	77	0	portal	portal	portal_77	0.38850334	-1.7777776	1.5402355	1.2936935	-0.5569974	0.1561783	-0.14996365	-1.2443631	-0.976574	-0.6143989	0.28143123	0.4666573	-0.4996572	0.27534822	0.024618497	0.53896195	1.728308	-0.24859086	-0.031635005	0.2300643	-1.0295486	-1.3212585	0.17065026	0.27714065	0.7910926	-0.47670123	-0.023450809	1.0751241	14194.344262295082	4532.578947368421	18726.923209663502
65939	Vessel cells	77	0	portal	portal	portal_77	-0.12869069	-0.009568181	-0.056165375	-0.70561105	-0.37431756	-0.82300675	-0.2790007	-0.2368158	2.606978	-1.8714087	-0.08738292	0.780328	-0.0397449	0.1337712	-2.1557953	0.43023086	-1.3914381	-0.359098	-0.6755457	-1.1397406	0.3245413	2.5948415	-0.65280426	-0.9431232	1.5653375	0.5677773	-0.31007147	0.7864718	14194.344262295082	4532.578947368421	18726.923209663502
65954	Vessel cells	77	0	portal	portal	portal_77	-0.10130038	1.2936325	1.6093463	0.46202436	-0.85102373	-0.38251936	-0.6985982	0.7984794	0.8412026	-0.8825882	-0.63516694	0.46869934	-0.58624804	-0.3336182	-0.2164927	1.8846782	0.6647008	-0.26741728	-0.6272253	-0.94089544	0.11200125	0.4911342	-0.63170177	-0.48332348	1.3337313	-0.42265192	-0.43524256	1.5250854	14194.344262295082	4532.578947368421	18726.923209663502
65962	Vessel cells	77	0	portal	portal	portal_77	-0.6488786	0.44908333	1.6971561	0.79321355	-0.76123947	-0.79774594	-0.4484386	-0.586958	0.6784417	-1.2364106	-0.48551846	0.6643419	-0.20588131	0.113839276	-1.0394263	0.93702906	0.8716735	-0.28891078	-0.43708065	-0.2026814	-0.20330866	0.16760066	-1.0098524	0.09190201	0.9067805	-0.2591627	-0.44462427	1.6806861	14194.344262295082	4532.578947368421	18726.923209663502
65963	Vessel cells	77	0	portal	portal	portal_77	1.1272032	1.2863111	0.40838778	0.17290328	0.32670972	-0.077119865	-1.2122784	0.9184239	1.5886402	0.15149584	-1.2776502	2.0621428	-1.0033007	-1.1312368	-1.5810441	0.010103017	0.7261457	1.25965	0.5201564	-1.4318699	0.72606176	1.6747613	0.10610835	-1.4590999	1.5415696	-0.40029272	-1.3037508	1.2487175	14194.344262295082	4532.578947368421	18726.923209663502
65981	Hepatocytes	77	0	portal	portal	portal_77	0.7567209	-0.46774727	0.44656304	-0.42791003	0.6393041	-0.7130345	-0.29334614	-0.48661935	-0.23338352	-1.1467162	0.3650454	0.37081176	1.2525438	-0.817778	0.86317027	0.513951	-0.18349607	-0.071577966	-0.4564203	-0.13742594	-0.87109995	0.6327707	-1.6278536	0.9485465	-0.51258767	1.136615	-0.81362194	1.841135	14194.344262295082	4532.578947368421	18726.923209663502
66208	Vessel cells	77	0	portal	portal	portal_77	-0.31707588	-0.15775716	0.6351937	1.156157	-1.7366961	1.4347589	-0.7249024	-1.9420978	1.8693652	-0.41623378	-0.53779703	-0.09066874	-0.24971405	-0.21761839	-0.4619498	0.8374432	0.58961946	-0.82823503	1.1456306	-0.8356392	-1.4088857	1.9756236	-0.91356266	-0.66318756	-0.031005446	0.024649717	0.14365831	0.8723857	14194.344262295082	4532.578947368421	18726.923209663502
65982	Hepatocytes	77	0	portal	portal	portal_77	0.9696235	-1.4185477	-0.0011832581	0.12048969	-0.21721129	-0.6907345	-0.57564616	0.29025742	0.13117419	-0.8318665	-0.026460305	1.047246	0.4193433	-0.05416503	0.985602	0.43419793	0.7775601	0.0790064	-0.34493002	-0.19807407	-0.034494113	0.35617885	-0.9512869	0.3223413	0.6722757	-0.43934003	-0.52270144	1.9127959	14194.344262295082	4532.578947368421	18726.923209663502
65993	Hepatocytes	77	0	portal	portal	portal_77	-2.0625885	0.25572196	1.8477073	-1.6365186	-0.30614737	-1.0282345	0.41873142	-1.0847558	-1.2083545	-0.9784845	0.47862795	2.2062232	0.935984	0.13525678	-0.9779733	1.883425	-1.9332002	1.4156053	-1.0283897	-0.035287056	-0.46072778	-1.1162605	-1.1204642	0.85065293	1.3697499	0.07619429	0.22673847	1.2608215	14194.344262295082	4532.578947368421	18726.923209663502
65994	Hepatocytes	77	0	portal	portal	portal_77	-1.0410081	-1.1215702	0.65732193	-0.23565896	-0.92819923	-0.9347351	-0.055436295	0.70689875	0.62833315	-1.2677335	0.9892392	0.71013564	-0.5653146	-0.19751476	-0.52086776	0.9753193	0.8929933	-0.079480916	-0.8001609	-0.21012631	0.72465944	0.13806723	-1.3085877	0.55625117	0.9625434	-0.6870055	-1.0692214	2.0020754	14194.344262295082	4532.578947368421	18726.923209663502
65995	Hepatocytes	77	0	portal	portal	portal_77	0.89038867	0.19763364	0.048304718	-0.64018196	0.4823984	-0.98322594	-0.261806	-0.48126256	-0.23394938	-1.6448512	0.06253774	0.53774506	1.6858814	0.22445096	0.9312537	-1.092364	0.20832056	-0.24984296	-0.69977254	-0.48593864	0.31278083	1.5172836	-1.1688412	-0.10845293	-0.82123363	1.0758393	0.16318715	1.1413565	14194.344262295082	4532.578947368421	18726.923209663502
66026	Hepatocytes	77	0	portal	portal	portal_77	0.4931491	-1.1887674	0.68542814	-0.94880325	0.42781097	-0.9489725	-0.2045489	-0.061935045	-0.91203165	-1.2744362	0.7888262	0.58011353	1.432391	-0.60536474	-0.08851159	1.3068268	-0.82160646	0.5277211	-0.8539619	-0.43019587	-0.5926258	-0.17031938	-2.197975	0.5490279	-0.8685807	1.440147	0.51806355	1.5807792	14194.344262295082	4532.578947368421	18726.923209663502
66027	Hepatocytes	77	0	portal	portal	portal_77	2.2947485	-0.30876014	0.8182754	-0.2069948	0.6604545	-0.5778967	0.11111886	-0.5260991	-1.0266767	-0.28190538	0.60449314	0.12396561	-0.3160488	0.8774263	0.92099	-0.052269965	0.22982654	-0.19519128	0.28635618	0.33179218	-1.9153298	0.032354273	-0.80859005	1.4177768	-0.6347447	-0.28669253	0.7500449	1.2221935	14194.344262295082	4532.578947368421	18726.923209663502
66052	Vessel cells	77	0	portal	portal	portal_77	-0.024478873	0.16845062	-1.2100219	-0.39345983	0.6679843	-0.0500978	-0.4226777	0.30955458	1.9879698	-1.1957046	-0.123763666	-0.44519773	0.13783571	0.039846264	-1.1521937	-0.49234787	-0.81378096	0.004001945	0.062667236	-0.51840866	-0.10200109	2.0437703	-1.3244936	0.58910185	-0.13966598	0.014259143	-0.12822735	1.3173392	14194.344262295082	4532.578947368421	18726.923209663502
66067	Hepatocytes	77	0	portal	portal	portal_77	1.1785071	-0.14218707	-0.3868312	-0.44013816	0.3045695	-0.13709562	0.37887728	-0.6942786	0.28153604	-0.3789014	1.0124636	-0.34797952	-0.19232826	0.30796593	-0.14921169	0.058001634	1.0130075	-0.080677494	-0.2556434	0.54513466	-1.4927553	-0.13526973	-1.2727218	0.97592413	-1.386005	0.03568852	0.873649	1.2797472	14194.344262295082	4532.578947368421	18726.923209663502
66121	Vessel cells	77	0	portal	portal	portal_77	0.6540009	1.5596194	-0.51782566	0.053537093	-0.33137414	-0.837725	-0.865608	1.8432915	1.8169451	0.0275851	-0.7033858	0.42244184	-0.449628	-0.44324136	0.86494845	-0.35623878	0.1724447	-0.18143131	-0.9190084	-1.0544604	1.954286	1.6624385	-0.041620072	-0.89977473	1.4250888	-0.47206324	-0.63562804	1.5760261	14194.344262295082	4532.578947368421	18726.923209663502
66142	Hepatocytes	77	0	portal	portal	portal_77	0.6122715	-1.2856776	-0.029669924	0.21858476	-0.89972246	0.9716292	-0.5781844	-1.3370122	1.467801	-0.72414833	0.47645307	0.6097956	-0.40926594	-0.28902495	0.76425046	0.4719257	0.5199686	0.15444744	0.76715195	-0.89662486	-1.3806795	1.159524	-1.6005056	0.7857281	-1.4506265	0.61520934	-0.24104787	0.76405543	14194.344262295082	4532.578947368421	18726.923209663502
66155	Vessel cells	77	0	portal	portal	portal_77	1.1014676	0.9882381	0.1494988	-0.5729784	-0.32688513	-0.9995317	-0.84114575	1.4401898	1.9317242	0.09702727	-0.6642303	0.6031928	-0.37980324	-0.46264872	-0.08296106	0.2288098	-0.21425429	0.7027273	-1.1089013	-0.9417297	1.8989956	2.1114683	-0.9609978	-0.8075566	0.40772498	-0.3940384	-0.5655028	1.5783927	14194.344262295082	4532.578947368421	18726.923209663502
66165	Hepatocytes	77	0	portal	portal	portal_77	0.87489426	-1.5985525	-0.5401169	-0.75103945	0.7787952	-0.22434376	-0.34425986	-0.80307317	0.41418287	-0.104777135	0.27515754	0.9499635	0.269284	0.09184062	0.9931466	0.65975404	-0.1751815	0.31708017	0.4220412	-0.61832315	-1.3315235	0.4054412	-0.7784392	0.34831336	0.23722492	0.36118564	0.016370557	1.174776	14194.344262295082	4532.578947368421	18726.923209663502
66185	Hepatocytes	77	0	portal	portal	portal_77	-0.63457054	-2.245051	0.2344383	-0.3193951	-1.2420769	0.8168202	-0.501574	-1.3535933	-0.09165133	-1.2070379	0.92700654	-0.31795794	1.0129654	0.66928166	-1.0167508	1.0416764	-0.15470247	-0.79643637	0.0520687	-1.214683	-1.3597422	-0.39447537	-1.7167846	0.78254604	-0.73940486	1.395875	1.2460376	1.3041611	14194.344262295082	4532.578947368421	18726.923209663502
66853	Vessel cells	77	0	portal	portal	portal_77	1.2467681	1.2538058	0.52215713	1.6618159	-0.38810351	-0.47201452	-1.3880129	1.2025114	1.2408581	-0.67596895	-1.1024756	1.7256079	-0.9856198	-1.0111427	0.4396989	0.12235383	1.459453	0.7098605	-0.68568945	-1.481409	1.3383799	1.1762749	-0.5044963	-0.977251	1.5723656	-0.5350406	-0.90560687	2.0455122	14194.344262295082	4532.578947368421	18726.923209663502
66882	Vessel cells	77	0	portal	portal	portal_77	1.4415704	0.9164459	-0.3034368	2.0828125	-0.8815798	0.029338485	-1.1703366	1.7220182	1.8114212	-0.016193764	-1.2421297	-0.25821662	-0.90060514	-0.9514517	0.5566591	0.3390928	1.240047	0.07059597	-0.34849155	-1.2567858	2.1523557	1.7308812	-0.36569744	-1.424382	1.2567979	-0.91700745	-1.1291263	1.6660779	14194.344262295082	4532.578947368421	18726.923209663502
66893	Hepatocytes	77	0	portal	portal	portal_77	-0.7361044	1.2288067	0.6525702	-1.1830621	-0.8834558	-0.69132763	-0.08503514	0.36649156	0.13858542	-1.5687218	1.0676908	1.8223616	-0.017317964	0.0073134243	-0.1788641	1.0355067	-0.7827186	-0.0424548	-1.3423166	0.26407263	0.2226703	0.252646	-1.1684545	0.7064244	0.9037631	-0.031703167	-0.5309287	2.2560658	14194.344262295082	4532.578947368421	18726.923209663502
61475	Hepatocytes	77	0	portal	portal	portal_77	-0.75269026	0.061214183	0.19347712	-0.046268642	-0.8275288	0.63855875	-0.67738026	-1.3330003	0.4226182	-0.9019441	0.53391874	-0.25649303	0.20606583	1.2534539	-0.47685763	0.2734097	-0.21913965	0.07470413	0.73046416	-0.6436509	-0.85903454	0.3109363	-0.81240183	0.003049454	-0.16091116	0.44769177	0.5451563	0.35486546	14194.344262295082	4532.578947368421	18726.923209663502
61968	Hepatocytes	77	0	portal	portal	portal_77	1.1744496	-1.2893803	0.07453855	-0.44983327	0.5623022	0.19259866	0.4716667	-1.0926781	-0.02936091	-0.7321607	0.6134181	-0.011610546	-0.043930873	0.27777058	1.1963098	-0.14628626	0.5441562	0.24559197	0.3849237	0.9633884	-1.7953213	0.48040196	-1.3411126	1.2212709	-1.3556224	-0.77047485	0.8581396	0.6310591	14194.344262295082	4532.578947368421	18726.923209663502
61955	Hepatocytes	77	0	portal	portal	portal_77	1.0207765	-0.76048374	0.5490592	0.26362008	-0.28963253	0.29928777	-0.52324396	-1.2961305	-0.0067028496	-0.1656382	1.4707361	0.72226644	-0.8108144	-0.292015	1.0464619	0.99838096	1.8761402	-0.32519546	-0.15453905	-0.059862472	-1.6419456	0.46519366	-1.343397	1.1372641	-0.30075425	-0.7626851	-0.2341041	-0.006300434	14194.344262295082	4532.578947368421	18726.923209663502
61886	Hepatocytes	77	0	portal	portal	portal_77	0.42686433	-0.5375256	0.19995038	-0.5561773	0.539718	-0.34108832	0.33632475	-0.9223729	0.17645016	-0.908172	0.9751605	0.17686845	0.16914372	-0.40224057	0.5048581	0.44232228	-0.8494058	0.4977694	0.47231302	0.77793515	-0.5119998	0.42834276	-1.3361667	1.018629	-0.45906463	-0.3113251	-0.63429105	-0.016511323	14194.344262295082	4532.578947368421	18726.923209663502
61821	Hepatocytes	77	0	portal	portal	portal_77	0.50313634	-0.3659851	-0.24057437	-0.96813184	0.52095646	0.77833503	0.073691644	-0.2594891	-0.23374613	-0.8071224	0.048964668	-0.0014609142	0.4700033	0.5431768	0.631404	-0.22152966	0.25834042	0.22163288	0.43718362	-0.3581214	-1.0457791	-0.085245244	-1.2064494	0.62448823	-0.45665556	0.28049204	0.8701907	0.4845702	14194.344262295082	4532.578947368421	18726.923209663502
61820	Hepatocytes	77	0	portal	portal	portal_77	1.1820655	-0.66350937	0.15084735	0.021830821	0.12967086	-0.2197458	0.33433217	-0.58663476	-0.047133885	-0.5559159	0.18131982	0.22673553	0.04753275	0.15514965	0.8976081	0.09044607	1.0260763	-0.075407386	0.13318497	0.009008172	-1.4069507	0.27759644	-1.7606586	0.8659826	-1.9838442	0.12114721	1.3016392	0.14291821	14194.344262295082	4532.578947368421	18726.923209663502
61819	Vessel cells	77	0	portal	portal	portal_77	-1.2331704	1.6793785	0.47327816	-0.7387474	-0.72306883	1.8631895	-0.9788504	1.0878881	1.9990082	-0.50328875	-0.7326207	-1.4964157	-0.25784522	-0.50297946	-0.34038323	0.33345497	-1.114632	0.29087627	0.47443652	-0.9956919	0.7111668	1.5601449	-0.6259394	-0.41809317	-0.46264476	0.18021747	-0.107452944	0.06882939	14194.344262295082	4532.578947368421	18726.923209663502
61781	Immune cells	77	0	portal	portal	portal_77	0.7194757	-0.86873126	0.5441304	-0.783936	0.57999706	-0.55605567	0.20288028	-0.13332424	-0.6438023	-1.0609264	0.31321818	0.011895292	0.9501038	-0.06335182	0.84026647	0.77978146	-1.1578399	1.1161852	0.0012362668	0.4242071	-0.59254485	-0.09543857	-1.8012699	0.5903578	-0.67514366	0.7096668	-0.07981238	-0.0016222696	14194.344262295082	4532.578947368421	18726.923209663502
61696	Hepatocytes	77	0	portal	portal	portal_77	0.18927269	-0.6440252	-0.15298541	0.5686391	0.14387918	2.031136	-0.8906697	-0.4515921	-0.014250483	-0.9837935	0.08236424	-0.23796245	0.048513073	-0.439141	-0.82704633	-0.03315205	0.21389666	1.0572118	0.65349203	-0.46615067	-0.8891505	0.016476495	-1.0284544	0.5440756	0.40875295	0.20379083	-0.4955775	-0.21603407	14194.344262295082	4532.578947368421	18726.923209663502
61686	LSEC	77	0	portal	portal	portal_77	-0.64055777	0.09368796	0.9046113	0.20306826	0.022849342	1.9993219	-1.3085254	0.20953172	0.19051372	-0.87753034	-0.73742545	1.212161	-0.44591755	-0.9183057	-1.0153422	-0.05603366	-0.38664076	-0.27817068	1.7743168	-0.6046516	-0.087618455	-0.18244688	-0.55928665	0.14062814	1.5450621	-0.03229846	-0.7668681	-0.19651693	14194.344262295082	4532.578947368421	18726.923209663502
61679	Hepatocytes	77	0	portal	portal	portal_77	-1.4448863	0.11315485	1.4049819	0.26897335	-1.528585	0.40314046	0.06522434	-1.7340552	0.08318307	-0.8218394	0.12937216	0.8670535	-0.32874697	0.944262	-0.98680156	0.25263995	0.063399404	1.5703857	0.457884	0.4436818	-0.048953027	-0.17773452	-0.8504518	-0.03722479	-0.92165536	-0.35753348	0.026816389	-0.3602577	14194.344262295082	4532.578947368421	18726.923209663502
61588	Hepatocytes	77	0	portal	portal	portal_77	0.7198842	-0.4384375	0.59281814	-0.08994056	0.26230898	-0.11433996	-0.20963554	-0.6637474	0.16930163	-0.14832802	-0.2271667	0.79392064	-0.101588026	-0.11373209	0.8933219	0.45735747	0.59253615	0.13654077	0.5848404	0.078795016	-1.2884635	0.32256943	-1.1331517	0.14452352	-0.7609324	0.1119253	0.41205588	0.010118058	14194.344262295082	4532.578947368421	18726.923209663502
61576	Immune cells	77	0	portal	portal	portal_77	0.6029923	-0.1292949	0.37831578	-0.08453815	0.51990736	-0.51870805	-0.6943959	-0.29366687	-0.28456208	-0.2783041	-0.3349216	0.74501526	0.46674448	0.31850356	0.69851524	0.30422738	-0.17026897	1.2056723	0.3226475	-0.17580067	-0.83280843	-0.2058033	-1.4336103	-0.0084547745	-0.054274388	0.77613395	0.14099512	0.4116089	14194.344262295082	4532.578947368421	18726.923209663502
61561	LSEC	77	0	portal	portal	portal_77	0.34822422	1.675245	-1.4389018	-0.5554654	1.1543146	2.8739574	-0.6774819	0.036646307	1.0547297	-0.46457055	-0.8324925	-0.10627285	-0.16662923	-0.32552987	0.6255202	-0.7542251	-0.9933411	1.7419286	2.0136645	-0.8154096	0.064763665	0.99652296	-1.0151697	-0.5481096	-0.8039751	0.49915192	-0.044280175	-0.020973109	14194.344262295082	4532.578947368421	18726.923209663502
61455	Hepatocytes	77	0	portal	portal	portal_77	0.070401885	-0.8252709	0.2887743	-1.018951	-0.18997663	-0.56876725	1.0899427	-1.5637729	0.48782903	-1.5898669	1.5710388	0.01079292	0.124528065	0.3771372	0.22924796	1.06977	-0.39160618	1.1004089	0.33814242	0.25493366	-0.701594	-0.8147706	-0.67336154	0.4722045	0.42408758	0.07088897	-0.7366196	0.36943427	14194.344262295082	4532.578947368421	18726.923209663502
62050	Hepatocytes	77	0	portal	portal	portal_77	0.45039064	-1.0843651	1.2486986	0.8793481	0.50542223	1.1156949	0.638842	-1.8251762	-0.21976344	-0.8186959	0.62346596	-0.29649404	-1.0264823	-0.7418035	0.6077018	1.7504671	1.8848064	0.76743317	0.12080885	0.7398891	-1.6098446	0.35319045	-1.9818875	0.8053827	-1.1945084	-1.0133969	-0.55827355	-0.08792265	14194.344262295082	4532.578947368421	18726.923209663502
61355	Hepatocytes	77	0	portal	portal	portal_77	1.8098333	-0.8858927	-0.19783185	0.006575762	0.5700395	-0.27141076	0.30084524	-0.060857642	-0.10147423	-0.66504014	-0.2051447	0.19813961	0.51539046	-0.33745396	1.6863978	0.5556526	0.68161356	0.2066656	0.43856424	-0.07119822	-1.1952083	-0.16956274	-0.9795051	0.4582014	-0.1845529	-0.06648364	0.19258402	0.6239899	14194.344262295082	4532.578947368421	18726.923209663502
61337	Hepatocytes	77	0	portal	portal	portal_77	-2.2553422	1.0985051	0.20131181	0.0026650582	-1.650995	1.1428735	0.9895287	-2.4010527	0.6188771	-2.2485154	0.9169576	-0.18394825	0.19450481	1.1839746	-1.4993671	0.6418146	0.5705736	-0.8980385	0.22746131	0.31968942	-0.99899787	0.2797573	-1.6145651	0.4226876	0.45872173	0.09156263	-0.124993406	0.25068417	14194.344262295082	4532.578947368421	18726.923209663502
61315	Immune cells	77	0	portal	portal	portal_77	1.4440486	0.45196453	0.2528535	-0.80429745	1.018968	0.3284023	-1.0257723	-0.60561734	-0.39172176	-0.47578308	0.5559904	0.03178946	0.8523537	-0.28988168	1.4469544	1.143519	0.48100567	1.192668	0.4252838	-0.5414061	-1.694938	-0.042517997	-2.2164981	0.5938794	-1.3361133	0.77199876	0.42811733	0.015349246	14194.344262295082	4532.578947368421	18726.923209663502
61244	Hepatocytes	77	0	portal	portal	portal_77	-0.048812795	-1.4277819	1.0007368	-0.72479516	0.16110131	0.49423194	0.67745066	-1.3142716	-0.24172826	-1.2294284	0.5408426	-0.15271993	0.11938066	0.26713216	0.17479713	0.62072116	-0.54151374	0.85078335	1.0393335	0.420544	-0.65967953	-0.44169995	-0.6750142	0.014734615	0.82434636	-0.11142165	-0.59637463	0.34430733	14194.344262295082	4532.578947368421	18726.923209663502
61164	Hepatocytes	77	0	portal	portal	portal_77	0.79526865	1.2029248	0.8301101	-0.990117	0.6823262	0.7159337	-0.5510958	-0.7680521	-0.5865072	-0.49245664	0.40221134	0.17254767	0.39464447	0.057485916	0.901986	0.99493116	-0.853404	1.4740453	0.7479041	0.2638827	-0.9103315	-0.17963211	-1.762866	0.31777313	-1.2559836	0.47731924	0.26829466	0.072067864	14194.344262295082	4532.578947368421	18726.923209663502
61163	Immune cells	77	0	portal	portal	portal_77	0.5801605	-1.4813433	0.2624401	-0.24714564	1.0287567	-0.1317766	-0.56449836	-0.11958871	-0.20960228	0.09683117	-0.36141953	0.766078	0.33180296	-0.639334	0.5957502	0.44830552	-0.57888746	2.0301347	0.87632006	-0.46688685	-0.22439629	-0.45666713	-1.2400982	0.11975706	-0.114768215	0.38447535	-0.3508538	0.24811548	14194.344262295082	4532.578947368421	18726.923209663502
61114	LSEC	77	0	portal	portal	portal_77	-0.29465944	1.6828837	0.72910416	0.84463775	-0.21110196	1.662824	-0.85906583	-0.30113956	0.608935	-0.18082462	-0.3406267	0.39563105	-0.9674062	-1.0129644	0.19813602	0.34497368	-0.44348884	0.057004876	1.262038	-0.5020716	-0.7794214	0.9735159	-1.4237703	0.24536896	0.035730857	0.0010077521	0.00892012	-0.025443155	14194.344262295082	4532.578947368421	18726.923209663502
61047	Immune cells	77	0	portal	portal	portal_77	1.1778506	-0.3744296	0.020642323	-0.44915065	1.7023015	0.43992224	0.17023991	-0.5480695	-0.77992284	-0.5972475	0.023072198	-0.03790993	0.4920023	-0.35654098	1.2037624	0.123653516	0.9884265	1.6996424	0.4773066	0.36980903	-1.4364431	-0.3237588	-1.1526188	0.8397787	-1.1396505	-0.45191482	0.16168024	0.24040796	14194.344262295082	4532.578947368421	18726.923209663502
61046	Immune cells	77	0	portal	portal	portal_77	0.5404279	-0.45829055	0.27483767	-0.03845442	0.73204195	-0.265172	-0.5309529	0.16825028	-0.29094526	-1.1808393	-0.12135119	0.1568639	0.74233055	-0.20204867	0.6698619	-0.55896634	0.26644865	0.68266404	0.7906749	-0.07629685	0.025032466	-0.13711879	-1.3412368	0.16782431	0.3165562	0.30043948	-0.4527974	0.17429212	14194.344262295082	4532.578947368421	18726.923209663502
61031	Hepatocytes	77	0	portal	portal	portal_77	1.0114931	-0.7533067	0.24573141	-0.51224655	0.6461177	0.0759181	-0.08099721	0.13667579	-0.03640101	-0.18457875	-0.054807577	0.44463086	0.11642996	-0.6676322	1.0416806	0.24595247	-0.020312404	0.4130017	1.0355055	0.065137625	-1.1997986	0.53257364	-1.3952041	0.62787163	-0.51714206	0.0774618	-0.23930277	0.37743026	14194.344262295082	4532.578947368421	18726.923209663502
60892	Immune cells	77	0	portal	portal	portal_77	0.60630006	-1.7194129	0.55524945	0.45452335	1.6044188	0.1957826	-0.5834069	-1.7306933	0.23251605	-0.75151736	1.4441336	0.05287394	-1.1033462	-0.4148113	0.6764386	0.6341377	1.2979327	2.235849	0.7818959	-0.34408718	-1.4599534	-0.32895294	-1.183282	0.6274998	-1.050692	-0.59709585	0.06675908	0.26439637	14194.344262295082	4532.578947368421	18726.923209663502
60814	LSEC	77	0	portal	portal	portal_77	0.24524726	1.642081	1.0728805	0.5609066	-0.31516555	1.1700709	-0.56195253	-1.3444082	0.95458686	-0.2681981	-0.55255026	0.29751608	-1.2492299	0.7137295	0.3765424	1.1034783	-0.64360285	1.5713521	1.4143012	-0.65820026	0.26386964	0.080999486	0.36233678	-0.86391646	1.2493076	-1.0800233	-0.5622959	0.41785398	14194.344262295082	4532.578947368421	18726.923209663502
60733	Hepatocytes	77	0	portal	portal	portal_77	0.6257883	1.0548015	0.7170154	-0.22471981	-0.1831592	-0.014480303	0.5138648	-1.4540933	0.47653964	-0.92821753	1.4910418	0.25807467	-0.45224872	-0.81453943	0.5456896	1.1850519	0.18628976	0.7349198	0.30227298	-0.18567252	-1.003367	-0.6558872	-2.0450733	0.6516407	-0.8805339	0.5150745	0.42381126	0.38884783	14194.344262295082	4532.578947368421	18726.923209663502
62049	Hepatocytes	77	0	portal	portal	portal_77	-0.21532029	-0.14518535	-0.026136978	-0.86715144	0.24764189	-0.6579073	0.33510533	-0.8036728	0.41523096	-1.8000637	1.1589563	0.47812033	0.78870636	-0.45615536	-0.022090774	-1.1595341	-0.27901128	0.6629534	-0.30487663	0.72470427	-0.11155842	0.24737824	-0.7517703	0.541862	0.31902343	0.78856826	-1.164746	0.37118572	14194.344262295082	4532.578947368421	18726.923209663502
62060	Hepatocytes	77	0	portal	portal	portal_77	1.1024265	-0.4913418	-0.53868604	-0.67081827	-0.4047369	0.094916835	0.8632258	-1.1665279	0.31519073	-1.1893336	1.115173	-0.4272206	0.6212629	0.35271543	0.73432624	0.16938402	0.17941047	-0.49303654	0.5468453	0.6580148	-1.3399259	0.24771143	-1.2736665	0.77752703	-0.9260312	0.17890337	0.24723141	0.78161	14194.344262295082	4532.578947368421	18726.923209663502
66894	Hepatocytes	77	0	portal	portal	portal_77	1.5398679	-1.2762053	0.049905997	-0.29730865	0.4178244	-0.56197804	0.03868553	-1.049701	-0.24433163	-0.5235129	1.158111	-0.0021172822	0.33264846	0.057629608	1.6088831	0.23527837	0.47247863	-0.58366317	-0.23523523	0.05205047	-1.2652006	0.16721343	-1.041136	1.0000815	-0.9076234	0.16564012	0.7066758	0.75218606	14194.344262295082	4532.578947368421	18726.923209663502
62534	Hepatocytes	77	0	portal	portal	portal_77	-0.48260984	-1.4451066	0.83618945	-0.118824236	0.020816276	-0.0573427	-0.12400573	0.30620712	-0.6170585	-1.9190146	0.582028	-0.4896424	0.79112035	-0.32386732	-0.38807514	0.8859766	-0.010620179	0.6024808	-0.60441494	0.07076055	0.5235487	-0.17399837	-1.3418422	0.61047435	-0.035886876	0.2627727	-1.2068121	0.23140922	14194.344262295082	4532.578947368421	18726.923209663502
66923	Vessel cells	77	0	portal	portal	portal_77	-0.2692087	-1.0758686	0.39696312	1.081724	-0.84207886	-0.25116098	-0.80392087	0.051610216	1.3209046	-0.50930715	-0.5789886	0.020791523	-0.11701679	-0.42047334	-0.108194984	0.5967252	0.6900353	-0.2603355	-1.0277008	-0.4325142	0.4436251	1.3190352	-0.9632387	-0.29733902	-0.09999262	-0.066682234	-0.21882173	1.6162542	14194.344262295082	4532.578947368421	18726.923209663502
67378	Vessel cells	77	0	portal	portal	portal_77	0.63670754	1.6916183	0.18781845	0.54645187	-0.66677576	-0.12206912	-0.43785644	0.23732862	1.164912	-0.010166571	-0.38638085	0.8029873	-0.8192496	-0.26342455	1.0500156	-0.08460842	0.72551554	-0.23082106	-0.8075014	-0.6588203	0.6784158	1.2522471	-0.4681047	-0.46275893	0.21897201	-0.46809927	0.3777403	0.7131769	14194.344262295082	4532.578947368421	18726.923209663502
62939	Hepatocytes	77	0	portal	portal	portal_77	0.33165812	-0.21883804	0.051209472	0.8033309	0.46525946	0.06735617	0.20747918	0.89961946	0.018554932	-0.7457595	-0.50380313	0.7729203	-0.5103366	-1.1006967	0.3621448	-0.8333964	0.47162965	0.96792054	0.25549203	0.20722264	0.90292555	0.23883797	-0.6949125	-0.182955	0.5199773	-0.1948402	-1.0698392	0.80345297	14194.344262295082	4532.578947368421	18726.923209663502
62922	Hepatocytes	77	0	portal	portal	portal_77	-2.0104177	-0.08327106	0.6312368	0.4263073	-1.5560415	0.098666325	0.39643043	-1.2459612	0.033223633	-1.8257642	1.5031908	-0.93333733	0.2668488	0.61140907	-1.2830838	0.37893862	-0.20683073	1.0643989	0.07971839	-0.019629698	-0.35733697	-0.45603845	-1.5313	0.42082807	0.091461346	0.36550128	-0.039302543	0.59505683	14194.344262295082	4532.578947368421	18726.923209663502
62867	Hepatocytes	77	0	portal	portal	portal_77	0.26977387	-1.421324	0.8127096	-0.4656978	0.4429111	0.2357168	0.6207347	-1.7493273	0.22061987	-0.054517314	0.76791507	0.8789318	-0.98151803	-0.22701178	0.4269459	0.9671655	0.011833603	1.0906451	1.2692664	0.5896389	-1.3137784	-0.47177306	-0.45350888	0.5215966	-0.29764098	-0.90959793	-0.18229891	-0.65608317	14194.344262295082	4532.578947368421	18726.923209663502
62853	Hepatocytes	77	0	portal	portal	portal_77	-0.2977583	0.054233022	0.9621089	0.71229464	-0.30410346	0.43108258	0.6277046	-1.272911	0.69233465	-0.6105651	0.4905137	0.73958576	-1.3070486	-0.94693196	-0.1633093	0.9591611	0.75535595	-0.2296765	0.32133442	0.7322238	-0.57495856	0.76412416	-0.44340074	-0.16554362	0.86595184	-1.1215532	-0.9230084	0.65138465	14194.344262295082	4532.578947368421	18726.923209663502
62852	LSEC	77	0	portal	portal	portal_77	0.06882897	1.5512565	0.6075247	0.7936205	0.73139644	0.22701481	-0.7214203	-0.99938816	-0.13519001	-0.37505752	0.34806007	1.8604263	-0.91545147	-0.82039285	-1.2509804	0.2550958	0.46365303	0.6839017	0.5246574	-0.6499947	-0.49853328	0.00096371997	0.018700978	0.34081396	1.7066367	-0.8662633	-0.7055403	0.07294343	14194.344262295082	4532.578947368421	18726.923209663502
62838	Hepatocytes	77	0	portal	portal	portal_77	0.80580133	-0.645831	0.37496454	-0.024048131	-0.04300072	0.04667295	1.43441	-1.4493161	0.43747982	-0.5753122	1.3535693	0.1090821	-1.1720061	-0.4382375	0.10639363	0.96813375	0.5519218	-0.5469607	0.2284262	0.5434432	-1.0736413	0.024739668	-0.72162485	0.64732844	-0.38901564	-0.7658279	0.29959524	0.5762113	14194.344262295082	4532.578947368421	18726.923209663502
62810	Hepatocytes	77	0	portal	portal	portal_77	0.61551577	-0.70336974	0.30694628	0.06379176	0.44394687	0.8945542	-0.2901585	-0.49700534	-0.6702196	-0.47044897	-0.32314232	0.3960319	0.19025758	0.17571603	0.7272936	0.33252922	0.9831624	1.4385451	1.2520236	-0.14074357	-0.62388074	-0.19416046	-0.41209367	-0.102621354	-0.1069873	-0.6264624	-0.6013228	0.45461705	14194.344262295082	4532.578947368421	18726.923209663502
62763	Hepatocytes	77	0	portal	portal	portal_77	0.3796319	-0.41550693	1.050959	-0.18278979	0.53510296	0.6980651	-0.27826288	-0.99705225	-0.4970377	-0.5836216	-0.16910085	0.10465351	0.021680437	0.37436274	0.6997514	0.3556415	1.2961259	0.31188738	0.13999087	-0.16830824	-0.8286941	-0.1829211	-0.8479989	0.095808804	0.38682017	-0.096713655	-0.17191677	0.4314132	14194.344262295082	4532.578947368421	18726.923209663502
62729	Hepatocytes	77	0	portal	portal	portal_77	0.41725603	-0.69260585	0.13315172	-0.3507545	0.022264877	0.497611	0.46637392	-0.5519995	-0.30719653	-0.662566	0.18555942	-0.2574282	-0.16806327	1.0775819	-0.7127466	0.22892258	-0.21218553	0.44842666	1.1511798	0.07900998	-1.0510267	0.08927393	-1.1849943	0.5638464	-0.54003936	-0.4374355	0.71955717	0.56256825	14194.344262295082	4532.578947368421	18726.923209663502
62696	Hepatocytes	77	0	portal	portal	portal_77	-0.49809372	0.9164773	1.3901601	-0.22431241	-1.5502886	-0.23185496	0.027051365	-1.4644951	0.5989863	-0.7624506	1.4147873	1.5828981	-0.68144625	-0.5639616	-0.69282675	0.9498659	-1.15965	-0.20456877	-0.03876739	-0.12973572	0.28540292	0.064292476	-0.16150504	0.3628922	1.5275614	-0.40826407	-0.71944374	0.046782747	14194.344262295082	4532.578947368421	18726.923209663502
62649	Hepatocytes	77	0	portal	portal	portal_77	-0.32237944	-0.8510283	0.77570754	1.0445662	-0.2618239	-0.8673357	1.2999661	-1.41928	-0.07241379	-0.034825135	0.67905486	0.30858746	-0.9472537	-0.40334553	0.035243094	0.5692525	1.4076937	0.5937051	-0.57229567	1.0344256	-0.7523015	-0.2545742	-0.46524858	0.37770045	-0.68879133	-0.9008982	-0.040626403	0.26589242	14194.344262295082	4532.578947368421	18726.923209663502
62518	Hepatocytes	77	0	portal	portal	portal_77	-1.2724729	1.287132	0.5683678	-1.2722526	0.23165593	-0.37262657	0.03293499	0.73954606	-0.51083076	-1.1778554	1.3615525	0.65483326	-0.07764218	-0.38368034	-1.166815	0.18119724	-0.8065329	0.98518384	-0.4901185	0.13318406	0.20535414	-0.4679353	-1.3021904	0.93402547	0.03271947	0.35097393	-0.35020688	0.437824	14194.344262295082	4532.578947368421	18726.923209663502
62078	Vessel cells	77	0	portal	portal	portal_77	-0.060166147	0.17452429	0.53931326	-0.050134752	-0.9780867	0.06635315	0.060569033	0.11578438	1.4552811	-0.042610668	-0.06250727	1.012762	-1.0260615	-0.83813554	-0.1772197	-1.2628869	-0.2990294	0.52594787	-0.05238897	-0.9336386	0.4661557	1.2207245	0.05109772	-0.22611067	1.2999518	-0.23075515	0.01831478	0.08117259	14194.344262295082	4532.578947368421	18726.923209663502
62505	Hepatocytes	77	0	portal	portal	portal_77	-0.25203815	-2.0075572	0.92373824	-0.13209696	-0.6719543	0.12498671	0.88278276	-1.6625504	0.3230307	-0.6458827	1.6531371	0.623734	-1.1300746	-0.40219674	0.04279385	0.65745443	1.0469518	-0.64960444	0.09954832	0.64808136	-1.4677186	-0.017674053	-1.2174107	1.309564	-0.49671462	-0.71170646	0.10564423	0.5291752	14194.344262295082	4532.578947368421	18726.923209663502
62468	Hepatocytes	77	0	portal	portal	portal_77	1.0290349	1.2651339	1.2957141	0.17250195	0.3657642	-0.28433537	0.24374843	-0.68095183	-0.51523364	-0.30185676	-0.27269095	1.0830066	-0.4845608	-0.07911193	1.3545853	0.2748497	0.4144547	1.9770738	0.7449775	0.42261568	-0.65744305	-0.13016659	-0.5771903	-0.15190154	0.04807664	-0.8194015	-0.21071678	-0.26243266	14194.344262295082	4532.578947368421	18726.923209663502
62440	Hepatocytes	77	0	portal	portal	portal_77	-2.207697	0.37707475	-0.7935742	-0.84952736	-0.47208408	0.053346932	0.78668445	-2.05849	0.66822106	-1.4550419	1.2880975	0.56205475	0.7399766	0.42222837	-1.3718888	-0.07623296	-2.0687299	0.95321816	0.0842178	0.2519436	-0.19646972	0.13291055	-1.3570464	0.5546235	0.94063014	0.9609645	-0.6616586	0.1339619	14194.344262295082	4532.578947368421	18726.923209663502
62429	LSEC	77	0	portal	portal	portal_77	0.95642656	1.1290758	0.60430205	2.0516791	-0.03611879	1.3957659	-1.4650826	0.9463282	0.7626223	-0.6174162	-1.3767381	0.65525615	-0.9498701	-1.5534403	1.0944891	0.69403046	0.9969544	0.196299	1.3514808	-0.6652472	0.8152872	0.6690625	-0.33626193	-0.7959713	0.8457701	-0.8429777	-1.5008355	0.52644813	14194.344262295082	4532.578947368421	18726.923209663502
62383	Vessel cells	77	0	portal	portal	portal_77	-0.9689747	1.4499656	0.93152624	1.1850883	-0.23153661	0.09580309	-0.4524797	0.29554766	0.31092283	-1.370043	-0.37636083	0.5892374	-0.6613307	-0.39188802	-0.5273295	1.1513327	0.96694	0.6188057	0.05607483	-0.0077336845	0.35194093	0.08012908	-1.122634	-0.22357431	-0.32765248	-0.47272038	-0.6461984	0.1333366	14194.344262295082	4532.578947368421	18726.923209663502
62352	Vessel cells	77	0	portal	portal	portal_77	-0.14859541	1.8153576	0.97017455	2.156665	0.30633855	-0.17047532	-0.69707316	-0.14472185	1.9703556	-1.8587165	-0.7993098	-1.8324723	-0.68438816	-0.38991246	0.74941313	0.65927976	1.0237826	0.43325564	-0.53762406	-0.30273247	0.30500242	1.8426316	-1.0258759	-0.66061157	-0.36526644	-0.5609163	-0.44095412	0.26229706	14194.344262295082	4532.578947368421	18726.923209663502
62291	Hepatocytes	77	0	portal	portal	portal_77	1.1213123	0.6451439	0.41929752	0.28336602	-0.020218415	-0.028178211	-0.021190556	-1.677524	-0.05431418	-0.757953	0.6912904	0.071483634	-0.017244585	0.61778736	1.0811226	1.0837961	0.7470292	0.8767032	0.65271056	0.8289004	-1.5784785	0.06731104	-1.697182	0.87567115	-0.7792384	-0.8121299	-0.1962441	0.19185741	14194.344262295082	4532.578947368421	18726.923209663502
62283	Vessel cells	77	0	portal	portal	portal_77	-1.5390804	1.591827	-0.3556451	-1.1811389	1.3088344	1.4790066	-0.51114815	0.23721261	2.0655053	-0.7771699	-0.4145332	-1.8647742	-0.15391274	-0.25986004	-0.8048131	-0.42072305	-1.4268624	-0.24822126	0.8859709	-0.4533894	0.16079944	1.8799925	-0.16947871	-0.1739981	0.11893836	0.14483674	-0.46195436	0.5050726	14194.344262295082	4532.578947368421	18726.923209663502
62217	Hepatocytes	77	0	portal	portal	portal_77	-1.7635695	0.14715244	0.41017947	1.1131251	-0.8013789	-0.761397	1.5999528	-0.52463794	-0.42551318	0.62942696	0.7965401	-0.048660126	-1.5458754	0.22130722	-1.0431412	1.2916008	2.2027125	0.5670447	0.022977538	1.2964897	-1.609176	-1.0110818	-1.3776172	0.94249856	0.20823564	-1.3318628	-0.54137737	0.45683387	14194.344262295082	4532.578947368421	18726.923209663502
62189	Hepatocytes	77	0	portal	portal	portal_77	1.0091573	-2.9656787	-0.017285695	-1.3911121	0.83926815	0.32251284	-0.27541214	-1.3716867	0.17527327	-0.9848155	1.4315118	-0.48291025	0.17958464	0.9566538	1.0544417	0.90224653	-0.7641354	-0.09306128	1.0782541	0.31143966	-1.6166743	0.1356738	-1.2480568	0.91860366	-0.7642505	0.08286676	0.2961102	0.59880644	14194.344262295082	4532.578947368421	18726.923209663502
62179	Immune cells	77	0	portal	portal	portal_77	1.4383944	-0.5802446	-0.021919096	-0.5428644	1.8602237	0.35878512	0.046251297	0.123966485	-0.9821278	-0.6156745	-0.15290622	-0.13242665	0.24821243	0.21255964	1.0994679	-0.25205842	-0.3498205	2.0537574	0.7272839	0.28550348	-0.45996058	-0.2383644	-1.0016111	0.77872795	0.34330827	-0.6120218	-0.5262238	0.08792234	14194.344262295082	4532.578947368421	18726.923209663502
62129	Vessel cells	77	0	portal	portal	portal_77	-0.2706912	1.3610454	0.3011226	1.3443176	0.24155818	0.45784703	-0.4746045	-1.6048712	1.3474914	-0.9210549	-0.3086433	0.97048694	-1.0540686	-0.20615654	0.15667751	1.148702	0.37768197	0.30543503	0.3073706	-0.20610529	-0.47863525	0.6469126	-0.69350386	-0.2826242	0.5322898	-0.5974956	-0.33684564	0.030952225	14194.344262295082	4532.578947368421	18726.923209663502
62093	Hepatocytes	77	0	portal	portal	portal_77	1.2549298	0.10105052	0.25430316	-0.75832874	0.25825435	-0.3030541	0.17615005	-0.6119854	-0.6876644	-0.47372767	0.6977795	0.27046275	0.8156291	-0.14317535	1.4382831	0.83351046	-0.15683131	0.19809024	0.031161996	0.20235717	-1.6103909	0.37961537	-1.7920879	0.9448851	-0.9991993	0.40368688	0.41811258	0.18962929	14194.344262295082	4532.578947368421	18726.923209663502
65716	Vessel cells	77	0	portal	portal	portal_77	-0.8469268	1.3325101	-0.18429792	0.14352468	-1.7071027	-0.46312696	-0.7929524	1.3382109	1.8933156	0.0043385127	-0.6193221	1.0165	-0.38199517	-0.41701174	-0.3548517	-0.40342566	-0.50247175	-0.9172092	-0.58986425	-0.9697418	1.6398789	2.1004963	0.41399235	-0.85150003	1.4883503	-0.41100952	-0.5711589	1.1407934	14194.344262295082	4532.578947368421	18726.923209663502
65679	Hepatocytes	77	0	portal	portal	portal_77	-2.759157	-0.06619756	0.95846283	-1.2562767	-0.85996425	-0.25015756	-0.7553011	-1.0328867	0.5605759	-2.358977	1.3044692	0.8836684	1.0046375	0.13085699	-1.8060979	1.1107739	-1.3538414	0.88761866	-0.73120517	-0.1008015	-0.59929204	0.7449805	-2.2590244	0.68951803	0.032768015	1.0853916	-0.5869737	1.7202904	14194.344262295082	4532.578947368421	18726.923209663502
65613	Vessel cells	77	0	portal	portal	portal_77	-1.8033187	-0.049649455	0.32980326	0.019023484	0.24810407	-0.06836495	0.47844654	0.70987934	-0.1584309	-0.99312055	-0.428587	0.37230608	-0.09107472	-0.26431316	-2.0772781	0.34886596	-0.2908774	0.8409936	-0.15281802	-0.13958822	0.49948424	0.6504325	-1.4960556	-0.4019159	0.5689761	-0.0712767	-0.09123957	1.6872851	14194.344262295082	4532.578947368421	18726.923209663502
65668	LSEC	77	0	portal	portal	portal_77	0.5824522	0.18917513	-0.2878291	-1.7326727	0.02745099	1.0366122	-0.29808903	0.5976681	1.0223612	-0.46694827	0.31214905	0.33398068	-0.123412855	-0.3698662	0.84094113	-1.1794294	-2.5657637	0.45483118	1.9896486	-0.3280567	0.7114508	1.529948	-0.80962014	-0.08648269	-0.22174951	0.36529237	-0.1870787	1.2017162	14194.344262295082	4532.578947368421	18726.923209663502
65137	Vessel cells	77	0	portal	portal	portal_77	0.6969168	1.3728292	1.2599555	1.9757409	-1.7851534	-1.4868592	-1.0723811	1.6148686	0.8990614	-0.9970716	-0.82924235	0.8118635	-0.38093805	-0.6680682	0.7937417	1.746874	2.2701645	-1.7390525	-1.4140731	-0.7253305	1.2659086	-0.05445107	-1.1787373	-0.6125163	1.110395	-0.33029804	-0.45171338	0.9259765	14194.344262295082	4532.578947368421	18726.923209663502
65126	Vessel cells	77	0	portal	portal	portal_77	-0.37670395	-0.8238564	-0.65779483	-0.4836173	-0.9048473	-0.08446326	-0.41578907	1.0935491	1.5483295	-0.28235593	-0.23851475	0.2909936	-0.119640596	0.008982098	-1.1962901	0.08303573	0.10401034	-0.758831	-0.43591467	-0.63554686	1.0679821	1.5446903	-1.0419816	-0.35764283	-0.12576494	-0.050979514	0.01192129	0.4750318	14194.344262295082	4532.578947368421	18726.923209663502
65113	Vessel cells	77	0	portal	portal	portal_77	-1.4823726	1.1858003	1.2222036	2.4712374	-1.5674341	-1.0429491	-1.0841173	1.2213647	0.8778927	-2.3522072	-0.69900393	1.9348423	-0.74619955	-0.7801778	-1.0975977	1.241869	2.24767	-0.3070314	-0.7886148	-1.3683492	1.4912653	0.70743203	-0.8210182	-1.2227747	1.8358322	-0.76926976	-0.9688311	1.002765	14194.344262295082	4532.578947368421	18726.923209663502
65112	Hepatocytes	77	0	portal	portal	portal_77	-0.5404649	-1.4816154	0.7136549	-1.0878884	0.38886863	-0.9306752	0.9621288	-1.5479965	-0.36901852	-1.6459692	1.4376898	-0.5491074	0.44892186	1.1847074	-0.24032348	1.0392603	-1.7415451	1.7472277	0.08559181	0.71301204	-0.76829964	-0.68745816	-1.2681705	0.71070856	-1.2824647	0.51839465	0.35375708	1.9355003	14194.344262295082	4532.578947368421	18726.923209663502
65096	Hepatocytes	77	0	portal	portal	portal_77	0.18980381	-0.39659417	0.5096514	-0.320429	-0.6646448	0.47672656	-0.37474376	-1.3147657	0.4635835	-0.26524037	1.6056889	0.9552338	-0.72945315	-0.5573609	0.21078567	0.4945324	0.470322	0.12802085	0.3883943	-0.73672897	-1.554305	0.42770618	-1.0104592	1.3464141	0.77583826	-0.62008244	-0.13958594	1.5140686	14194.344262295082	4532.578947368421	18726.923209663502
65095	Hepatocytes	77	0	portal	portal	portal_77	-1.392503	-1.5233213	1.1816076	1.2016872	-1.5032634	0.42610064	-0.78250086	-3.005641	-0.07857447	-1.3740807	1.9237307	-1.0615371	0.2843105	0.8361253	-0.907814	1.5357475	1.1816659	-0.3368402	0.0010734528	-0.5518177	-1.9769685	-1.1010774	-1.3261968	1.1982261	-0.8605036	-0.03929662	1.343972	0.93777525	14194.344262295082	4532.578947368421	18726.923209663502
65069	Vessel cells	77	0	portal	portal	portal_77	-0.96426207	0.007200747	-1.1575626	-0.93749726	0.17363255	0.13130659	2.1592846	-0.5907918	-0.17371522	0.29948154	0.04429475	0.7044882	-0.06382088	0.16753143	-1.1261799	0.812232	-1.7455554	1.3799578	0.018364199	1.3182396	-0.41107044	-0.44139034	-0.6258072	-0.36225083	0.8891452	-0.049501177	-0.011713716	1.2352244	14194.344262295082	4532.578947368421	18726.923209663502
65061	Hepatocytes	77	0	portal	portal	portal_77	-0.70361733	-0.015632281	0.9473177	-0.9440824	-0.25355875	0.5089474	0.26628587	-0.17800124	-0.47513425	-0.9197319	1.074848	0.5554982	-0.49237764	-0.0048038247	-0.6821375	0.32706302	-0.3660169	1.3374178	0.70828164	-0.16847159	0.17604335	-0.16565096	-0.24939826	0.1379651	-0.539637	-0.3682396	-0.2875011	1.712303	14194.344262295082	4532.578947368421	18726.923209663502
65054	Hepatocytes	77	0	portal	portal	portal_77	1.5435759	-1.2611431	-0.23624414	-0.41930217	0.5840451	-0.6227958	0.70902115	-1.0155523	-0.42138988	-0.6203753	0.82830673	-0.29048488	0.16129853	1.0698051	1.1606369	-0.29930905	0.47640157	-0.29928657	-0.15965618	0.32526863	-1.7945777	0.23526005	-1.2717917	1.0905735	-1.1832354	0.061654925	1.4840342	0.62431604	14194.344262295082	4532.578947368421	18726.923209663502
65011	Hepatocytes	77	0	portal	portal	portal_77	-1.9822446	-1.6889995	1.2295659	-1.8457117	0.4174275	-0.9111078	-0.45849484	1.0587437	0.6482037	-1.1463614	-0.2279579	0.8920612	0.08845093	0.18807359	-1.1996962	0.74525756	-1.4724344	1.7786218	-0.39090827	-0.21505813	1.2324381	0.5724644	-1.7115674	-0.13557392	-0.62462693	0.10023239	-0.018561369	1.6127378	14194.344262295082	4532.578947368421	18726.923209663502
65003	LSEC	77	0	portal	portal	portal_77	0.07240676	-0.810987	1.1373427	-0.19172484	-0.8375472	1.2526662	-0.067364484	-1.2105851	0.50543374	-0.25315613	0.100506224	1.0495267	-0.5547655	-0.77738786	-0.025897667	0.7937365	-0.47790673	0.07697789	1.3086979	-0.37227732	-1.0938435	0.88211095	-1.1838448	0.13256818	-0.023069536	-0.045220412	-0.029028496	0.8696769	14194.344262295082	4532.578947368421	18726.923209663502
65002	Vessel cells	77	0	portal	portal	portal_77	0.11721861	1.5688831	0.13885175	-0.75799894	0.5817374	-0.44035164	-0.6103136	1.1346823	0.689523	-0.6615369	-0.121414274	0.48665214	-0.16291437	-0.23232353	0.7467433	0.17068161	0.41597673	0.21994974	-0.42709404	-0.56623626	1.3704059	0.18737556	-1.1267765	-0.12696552	0.39008456	-0.18227556	-0.33564913	1.7426087	14194.344262295082	4532.578947368421	18726.923209663502
64943	Hepatocytes	77	0	portal	portal	portal_77	0.14693697	-0.094966486	0.523359	-0.5980275	-1.0509976	-0.5085009	0.2386988	-1.4281449	-0.02407299	-0.06390724	1.0713624	1.4680917	-0.610697	1.1837672	0.3347047	0.86075073	0.08938576	-0.089518175	-0.09212405	-0.16211835	-1.3243773	0.11131169	-0.42440674	1.047926	1.6903166	-1.1902366	0.05937593	0.90846676	14194.344262295082	4532.578947368421	18726.923209663502
64930	Immune cells	77	0	portal	portal	portal_77	-0.5784346	-0.19689153	-1.464901	-1.2077305	1.0369811	-0.88430876	0.07170703	1.0072254	2.4756987	-1.5876418	0.40224555	-2.2114158	0.45830828	0.45215258	0.13358262	-1.7696987	-0.3988493	0.70311904	-0.41350532	-0.19551444	0.7725377	2.153801	-0.6998606	0.08276954	-2.1485975	0.42834416	0.29876587	-0.1272975	14194.344262295082	4532.578947368421	18726.923209663502
64905	Vessel cells	77	0	portal	portal	portal_77	-0.019480245	1.6698091	0.7201794	0.5357727	-0.95845926	-0.8104516	0.45843637	0.8247024	0.43835762	-0.7826416	-0.3822552	0.45643163	-0.31353799	-0.37128958	0.5908369	0.15705407	-0.35577825	1.0394621	-0.10747306	0.5095457	0.14630893	0.2686202	-0.54395074	-0.52375656	0.50176865	-0.28930828	-0.075890556	1.3320934	14194.344262295082	4532.578947368421	18726.923209663502
64894	Hepatocytes	77	0	portal	portal	portal_77	1.3045378	-0.1875368	0.19631934	-0.28037634	0.6377737	0.06588368	0.068201326	-0.8581697	-0.16275623	-0.34577012	0.33908632	0.034174297	0.057899896	0.16858293	1.325027	0.591954	0.5965603	0.19281974	0.9932546	-0.32596734	-1.6059273	0.29361165	-0.9394658	0.5194647	-1.8594823	-0.20877367	1.1618649	0.95401084	14194.344262295082	4532.578947368421	18726.923209663502
64859	Vessel cells	77	0	portal	portal	portal_77	-1.2450093	0.5682672	1.115369	-0.11977246	0.15224162	-0.87472343	-0.09324069	-0.35323742	0.77970374	0.19589975	-0.44082183	0.32376143	-0.4687145	-0.08146959	-0.49124134	1.2361696	-2.1728954	1.2273568	0.09128676	0.09585392	-0.48649678	1.0152506	-0.43366	-0.09735472	1.084995	-0.35691333	-0.3760923	1.1875203	14194.344262295082	4532.578947368421	18726.923209663502
64841	Hepatocytes	77	0	portal	portal	portal_77	0.20020658	-0.49192178	0.31345627	-0.67577857	0.16517837	0.60612375	-0.41419703	-0.26641467	0.02604609	-0.09069843	-0.061407924	0.49502996	0.22591546	-0.27089775	0.28706777	0.71948415	-0.39252508	0.29986283	0.5372358	-0.22238217	-1.4666463	0.41822228	-0.68346137	0.9794318	-0.45260134	-0.22716554	0.15193969	1.2531632	14194.344262295082	4532.578947368421	18726.923209663502
64812	Vessel cells	77	0	portal	portal	portal_77	1.1301428	1.5755124	1.0982878	0.6867076	-0.2676004	-0.8808453	-1.156635	1.9829144	1.3032191	-1.3228374	-1.0712565	0.3323588	-0.61492336	-0.3019659	0.64351743	-1.2122841	-0.21115908	0.50694114	-0.35288137	-0.5193298	1.8767085	1.789403	-0.22536959	-0.85111487	0.49693802	-0.57231206	-0.16435355	1.6381882	14194.344262295082	4532.578947368421	18726.923209663502
64781	Vessel cells	77	0	portal	portal	portal_77	-0.28722024	0.36050174	0.18488513	-0.31478527	-0.54173034	0.24870951	-1.0080758	2.2256026	2.09206	-0.7627719	-1.0245199	0.32181945	-0.74010944	-0.5988197	-2.4918633	0.022346387	-0.22679853	2.0871804	0.043752737	-1.1839919	2.334379	1.8362123	-0.35504285	-1.3024291	-0.08598237	-0.77040595	-0.9206373	1.434109	14194.344262295082	4532.578947368421	18726.923209663502
64762	Hepatocytes	77	0	portal	portal	portal_77	-0.48126078	-0.1579449	0.54902345	-0.47546223	-0.8411704	0.4803157	0.15879819	-2.0300515	0.8629355	-0.6266996	0.35194865	-0.44693452	0.43593413	0.6134897	-0.15450265	0.72618306	0.13058978	-0.17016487	0.8767653	-0.0583281	-1.498967	1.2141594	-1.2228146	0.2312609	-0.8393673	-0.20033425	0.40924275	1.0822089	14194.344262295082	4532.578947368421	18726.923209663502
64733	Vessel cells	77	0	portal	portal	portal_77	-0.10364664	1.4588162	0.8377353	1.7721893	-0.92475003	-0.8056169	-0.62776744	1.7240924	0.5390589	-1.6048173	0.26955947	-1.7276461	-0.23762323	-0.5967903	0.795056	0.741709	1.5343899	-0.013081134	-1.0552504	-0.29736617	0.807832	0.39196885	-1.3840506	-0.033355568	-0.6451982	-0.16571428	-0.31967175	1.2859333	14194.344262295082	4532.578947368421	18726.923209663502
64732	Vessel cells	77	0	portal	portal	portal_77	0.3800863	1.3322309	-0.15239574	0.10659133	-0.13072579	0.058690187	-0.38756412	1.0263519	0.78910154	-1.1885172	-0.39400044	0.9775655	-0.2683729	-0.4243202	0.8468465	-0.9223892	-0.054128684	-0.06737401	-0.2458616	-0.46712625	1.5850222	0.74678046	-1.0025793	0.15394524	0.67240715	-0.24781592	-0.394752	1.5964868	14194.344262295082	4532.578947368421	18726.923209663502
64703	Hepatocytes	77	0	portal	portal	portal_77	0.2880862	0.3446101	0.70068175	-0.6110409	-0.8413855	-0.3939989	0.85484093	-1.4220803	0.43845838	-0.81838584	1.449946	-0.64164156	-0.78792834	1.6007483	-0.66538566	0.83193487	0.04423153	0.417818	-0.22866115	0.8359345	-1.354807	0.07078464	-1.1428525	1.5407877	-1.5556922	-0.7690626	0.4759211	0.35934025	14194.344262295082	4532.578947368421	18726.923209663502
64616	Vessel cells	77	0	portal	portal	portal_77	0.78348505	0.17146638	0.35079217	1.3127604	-1.4500818	0.17390828	-0.47634378	0.54508865	1.454326	-1.5557052	0.60741216	-2.165716	-0.25466797	-0.24579531	-0.9820555	0.21749087	0.7351634	-0.5015232	-0.424184	-0.28497466	0.40806913	1.6733482	-1.6229275	0.2003235	-1.8777356	0.1287296	-0.015731957	-0.0056438628	14194.344262295082	4532.578947368421	18726.923209663502
64615	Vessel cells	77	0	portal	portal	portal_77	0.032151535	0.96155685	0.41491565	1.732819	-0.53619283	-0.43296054	-0.98564833	1.6865052	1.3376728	0.19491008	-1.5547165	0.58283967	-1.0510315	-0.9160109	-0.6872168	0.002570398	0.9275205	-0.40606093	-0.62946534	-0.9714957	2.152518	1.6484777	0.4573529	-1.0288615	0.8550899	-1.0218881	-0.9848938	0.012141436	14194.344262295082	4532.578947368421	18726.923209663502
64592	Hepatocytes	77	0	portal	portal	portal_77	0.58009326	-0.7374244	0.4337312	0.4770064	0.40726972	-0.330639	0.3294521	-0.1236923	-0.42182168	-0.15299234	0.39882588	1.0289505	-0.6358014	-0.9583892	0.43322584	0.98533887	1.5847518	1.2733717	0.44967666	0.5096762	-0.7875704	-0.29226544	-0.42472547	0.5300811	-0.26885033	-1.2227895	-1.205997	1.7729696	14194.344262295082	4532.578947368421	18726.923209663502
64587	Vessel cells	77	0	portal	portal	portal_77	-0.05426821	0.66178775	1.1913073	0.18274592	-0.08213618	-0.025393585	-0.8046544	1.0733371	0.49605584	-1.1757503	-0.6470662	0.60491866	-0.5147666	-0.22956918	-0.8894662	0.24416181	0.6107421	0.69568807	0.3347856	-1.1456895	1.8234022	0.96376795	-0.51712185	-1.1058713	0.13138953	-0.57393724	-0.49992725	1.4061403	14194.344262295082	4532.578947368421	18726.923209663502
64576	Vessel cells	77	0	portal	portal	portal_77	-0.9504746	0.59921217	1.1053264	0.9569092	-0.3431157	-0.059399266	-0.5503367	0.62418056	0.37182033	-0.8883455	-0.4225356	-0.50264764	-0.16636656	-0.6615822	-1.5309452	1.7411054	-0.25723848	-1.2514136	-0.80097187	-0.12427901	0.0030848188	1.5284616	-1.2766321	0.03929698	-0.3218941	-0.04300539	-0.18459623	1.5261456	14194.344262295082	4532.578947368421	18726.923209663502
65149	Immune cells	77	0	portal	portal	portal_77	1.2753718	0.48563907	0.048744015	-1.667582	1.4548132	-0.1787129	1.4350013	-0.12714122	-0.9076949	-0.39996588	-0.015209447	0.43317974	0.35805508	0.16756994	0.07095291	0.69397837	-1.8005279	0.6261044	0.211132	0.4613515	0.326472	-0.33974174	-1.3545513	0.22317712	-0.34500697	0.4148676	0.28926793	1.733809	14194.344262295082	4532.578947368421	18726.923209663502
65168	Vessel cells	77	0	portal	portal	portal_77	0.19628912	0.35620192	-0.2625822	-0.9526652	0.61678505	-0.2709645	3.4502103	-0.5955295	-0.09734836	-0.9582789	-0.38654992	-0.04314325	-0.12096802	0.12548685	-1.3570945	-0.84896046	-0.781488	1.3411435	0.040130857	1.9701965	0.34615228	-1.3921099	-0.24488018	-0.45514697	1.3723893	-0.115678154	-0.20299208	1.2819476	14194.344262295082	4532.578947368421	18726.923209663502
65179	Hepatocytes	77	0	portal	portal	portal_77	1.5462999	-1.2993568	0.5946993	-0.6700655	0.43917656	-0.7501246	0.99267846	-1.0508153	-0.33812702	-0.47244233	1.3273169	0.22861913	-0.30089793	-0.14591151	1.1318963	-0.16710296	1.2214586	0.07456808	-0.20165363	0.24624029	-1.8365386	-0.3500192	-0.91378695	1.673831	-0.95075196	-0.12437218	0.34490216	0.5635762	14194.344262295082	4532.578947368421	18726.923209663502
65373	Vessel cells	77	0	portal	portal	portal_77	2.946998	1.2192864	-0.22664823	0.06325397	-0.27161363	-0.4695973	0.048360057	0.5727875	0.49007672	0.17101027	0.013483504	0.7700891	-0.34737757	-0.59900486	3.1827478	-0.74402374	-0.25199056	-0.19125874	0.044550695	-0.09657281	0.062401704	0.58182293	-0.22110681	0.24039684	0.5960551	-0.054241955	-0.09916909	1.0324706	14194.344262295082	4532.578947368421	18726.923209663502
65579	Vessel cells	77	0	portal	portal	portal_77	0.4919538	1.0811555	-0.2805341	-0.44764644	0.110003956	-0.2025204	-0.41091406	0.57406473	1.3419472	-1.122208	-0.1315209	-0.40418264	0.1504677	0.16320208	-2.6546843	0.8648164	-0.6865487	-1.1850787	-1.3801401	-0.3053579	0.53154355	1.0784422	-0.7883151	-0.12635632	1.1960198	0.15546596	0.024859061	1.09247	14194.344262295082	4532.578947368421	18726.923209663502
65531	Vessel cells	77	0	portal	portal	portal_77	0.12707385	-0.3383973	-0.2640719	0.40998045	0.50979894	-0.6099189	-0.47152394	1.0471326	0.2121537	-0.069721624	-0.4826843	0.3375421	-0.268594	-0.04287648	-1.3239441	-0.24267577	0.84731	0.26192516	-0.28607094	-0.70930564	0.8604746	0.7368784	-0.5385378	-0.18042682	0.083914176	-0.2602198	-0.40795138	1.2155223	14194.344262295082	4532.578947368421	18726.923209663502
65518	Immune cells	77	0	portal	portal	portal_77	0.3295443	-1.1148462	0.352775	0.2764296	1.1124336	-0.5312274	-0.13445562	0.6733665	-0.38737944	-1.0908679	-0.5063458	-0.15174232	0.5960623	-0.56252044	-2.550686	0.41805574	0.49324384	1.5143732	-0.56408477	0.2745035	-0.00019830985	0.29934168	-1.78136	0.15044558	-1.2609416	0.35252458	-0.3250573	1.5224108	14194.344262295082	4532.578947368421	18726.923209663502
65506	Immune cells	77	0	portal	portal	portal_77	-1.5763756	-0.05174887	0.3362771	2.8775406	1.167609	0.6175196	-0.4062313	-2.265774	-0.19725077	-1.1198561	-0.22664072	-1.5034908	-0.27600303	0.3275438	-0.78006834	0.3631289	1.5173398	0.92726135	-0.2909886	-1.1553551	0.33987564	0.55964816	0.23001845	-0.97074765	0.23768103	-0.38713917	-0.17443049	0.7111525	14194.344262295082	4532.578947368421	18726.923209663502
65505	Vessel cells	77	0	portal	portal	portal_77	0.75926995	0.7392524	-0.090919435	-0.52457	0.063264415	-0.26826975	-0.8337719	1.0013877	1.0764307	-0.40058273	-0.16911775	0.68138635	-0.108913995	-0.5133759	-1.3801076	-1.3230188	-0.93419796	0.9934033	0.1854253	-0.23419257	0.39154273	0.5742555	-0.7065977	0.26599607	1.2439775	-0.022889486	-0.16444987	1.1347514	14194.344262295082	4532.578947368421	18726.923209663502
65480	Hepatocytes	77	0	portal	portal	portal_77	0.79470706	-0.8237128	0.5132963	-0.38831493	0.79594636	-0.06608385	-0.32855284	-0.8165812	0.10863264	-0.124230176	0.72119945	0.60978776	-0.30101928	-0.6864952	0.9004121	0.6784548	0.4287882	0.25354165	0.71339333	-0.3863802	-1.5214586	0.659481	-0.98188233	0.93240696	-0.06595173	-0.4885696	-0.25710487	0.8777143	14194.344262295082	4532.578947368421	18726.923209663502
65479	Vessel cells	77	0	portal	portal	portal_77	0.85081184	0.9888004	0.49379775	0.27595195	0.49728593	-0.59365886	0.6679217	-0.3001918	-0.333641	-0.9003803	-0.098957404	0.28304446	-0.09121231	0.10872631	0.08820564	0.047303848	0.2562331	0.6636631	-0.6343283	1.3531431	0.2946526	-0.13375498	-0.5041091	-0.55305076	-0.40706375	-0.15887353	0.012680621	1.6111563	14194.344262295082	4532.578947368421	18726.923209663502
65475	Vessel cells	77	0	portal	portal	portal_77	-1.3146963	-0.52532667	1.2643387	0.69724387	-0.9287086	-0.381942	-0.34967804	-0.010666016	-0.48393813	-0.5980152	-0.16740656	0.9029023	-0.064862564	-0.020660447	-1.5323482	0.95356965	0.3298385	0.7866871	0.032771476	-0.4852631	0.9529913	-0.11388697	-1.3655837	-0.23155624	-0.34861982	-0.12242093	-0.26857576	1.0509953	14194.344262295082	4532.578947368421	18726.923209663502
65466	Vessel cells	77	0	portal	portal	portal_77	0.045655314	1.3492111	0.1724018	0.51299465	-0.81102985	-0.2607774	-0.6985809	1.5882215	1.1425596	-1.2589751	-0.3539783	0.9781331	-0.37854424	-0.92258006	-0.723144	0.54927117	0.5472207	-0.21592459	-0.6118987	-0.7981991	1.2671443	0.8157858	-0.38436848	-0.6050843	0.9712326	-0.3906584	-0.6428854	1.5625659	14194.344262295082	4532.578947368421	18726.923209663502
65453	Vessel cells	77	0	portal	portal	portal_77	-1.0658914	0.27688652	0.08744171	1.2913537	-1.9388161	-0.1781841	-1.7020684	1.6131694	1.0800009	-0.2347579	0.27171206	1.8826773	-0.93992394	-1.2965342	-3.1789713	0.4001267	1.7944237	-0.55789423	0.0019128737	-1.2051675	1.8501316	0.7850364	-1.0924995	-0.17537157	0.40798894	-0.85945183	-1.0755289	1.0569819	14194.344262295082	4532.578947368421	18726.923209663502
65440	Hepatocytes	77	0	portal	portal	portal_77	0.29253057	-0.6546804	0.8931933	-0.75043565	-0.40193984	0.31004682	-0.44027245	-1.9809861	0.32668433	-0.512452	1.9213264	0.95433795	-0.6983399	0.065283895	0.53173125	0.69087434	-0.30670106	0.5441249	0.30554727	0.20730132	-1.7539974	0.7045969	-1.2129608	1.5775864	-0.57632583	-0.85777295	0.2529068	1.3633039	14194.344262295082	4532.578947368421	18726.923209663502
65405	Vessel cells	77	0	portal	portal	portal_77	-1.0787148	0.85997444	-0.20987415	2.2990193	0.054125037	-0.73973507	-1.3742129	0.97024953	1.1363329	-0.1691536	-1.1132575	1.5759646	-0.98368514	-1.0025762	-1.3773316	0.80690646	2.1605465	-0.11477661	-0.29602328	-1.619406	1.7656776	1.2611027	-0.9493436	-0.8456454	0.9478978	-1.0086335	-1.0967253	0.88029516	14194.344262295082	4532.578947368421	18726.923209663502
65385	Vessel cells	77	0	portal	portal	portal_77	0.6177962	0.009199897	-0.13783573	0.33619446	0.7387341	-0.36869997	-0.13337545	0.7594305	-0.16286229	-0.17622869	-0.6081246	1.5585606	-0.56111324	-0.31536433	-0.4984474	1.2602531	0.49359655	-0.32243562	-0.93102336	-0.38566962	0.06615326	0.772848	-1.0622807	-0.44635025	0.8928653	0.01249864	-0.28715992	1.6700678	14194.344262295082	4532.578947368421	18726.923209663502
65365	Vessel cells	77	0	portal	portal	portal_77	-0.4193078	-0.551269	0.80321556	1.4003699	0.04972126	-0.7269798	-0.08303878	0.20339768	-1.052463	-0.2791182	-0.351778	1.2688286	-0.42380556	-0.30092955	-2.3652415	0.599654	1.9854753	0.27797687	-0.67261386	-0.23213653	1.0971917	-1.3773928	-0.30607444	-0.42114982	1.120127	-0.47245297	-0.64628136	1.1707605	14194.344262295082	4532.578947368421	18726.923209663502
65180	Hepatocytes	77	0	portal	portal	portal_77	-0.08745138	-0.8607637	0.13104163	1.3917193	-1.0259858	0.15728718	0.35972893	-1.1388535	-0.0318223	-0.9631985	0.38270816	0.20691188	-0.89128304	1.3803108	0.07217748	0.65797603	1.5240394	0.65360874	0.57737994	-0.09395468	-0.7034299	0.14741683	-0.50736547	0.21497397	0.082751766	-1.362573	-0.15917149	1.7039083	14194.344262295082	4532.578947368421	18726.923209663502
65364	Vessel cells	77	0	portal	portal	portal_77	0.9916642	0.35877398	-0.27199274	-0.37842628	0.21477783	-0.5435622	-0.7090884	1.7318215	1.61095	0.2989531	-0.73289657	0.6327995	-0.6334292	-0.7853652	0.4210622	0.34510782	-1.177374	0.81069165	-0.27108237	-0.4751394	1.9816406	1.8777145	-1.1039726	-0.3663118	0.019774921	-0.60269284	-0.8068947	1.4709258	14194.344262295082	4532.578947368421	18726.923209663502
65313	Vessel cells	77	0	portal	portal	portal_77	0.19934587	0.932931	-0.5074684	-1.3051938	0.69324535	0.41194287	-0.12731317	0.42995915	0.57830524	-0.69350165	0.1462653	-0.41241503	0.31646016	0.23840536	0.27358115	0.09680061	-1.0878881	-0.37657067	-0.58685267	-0.001968682	-0.33358106	1.013732	-0.78490776	0.37471983	-0.20763503	0.46240127	0.4007343	1.574525	14194.344262295082	4532.578947368421	18726.923209663502
65298	Vessel cells	77	0	portal	portal	portal_77	0.3173232	0.18986641	0.61936784	1.2063147	-0.44484094	-0.47221795	0.37783575	-0.31359664	-0.9149038	-0.943608	0.012610436	0.3925301	0.0971894	0.11676393	-0.17510629	0.20171332	0.31609178	0.59815747	0.53756386	0.27854374	-0.017805353	-0.7461486	-0.81344247	-0.08121183	-0.044877067	0.04536352	-0.061703682	1.2689301	14194.344262295082	4532.578947368421	18726.923209663502
65289	Hepatocytes	77	0	portal	portal	portal_77	0.89175284	0.14862116	0.9108988	-0.7918372	-0.1584849	0.44500935	0.15716985	-2.0444734	0.39074787	-0.69703174	1.5072831	0.09973422	-0.4086452	0.082393035	0.9612067	1.03368	0.029062646	-0.07770307	0.94427645	-0.06123128	-1.8139464	-0.026755577	-1.2446012	1.0600837	-1.0813614	-0.13395634	0.61581856	0.84997505	14194.344262295082	4532.578947368421	18726.923209663502
65288	Immune cells	77	0	portal	portal	portal_77	0.6058691	-0.057769816	0.8611791	-0.6647837	0.76299906	0.08643276	-0.30263293	-0.5340407	-0.1950351	-0.8700128	0.16889478	0.19290158	0.3177648	-0.099525705	0.7583901	0.851587	-0.3965518	1.4014473	1.3812275	-0.4375787	-1.3708802	0.5974466	-1.4764669	0.17832991	-1.269914	-0.069353126	0.6357677	1.3226565	14194.344262295082	4532.578947368421	18726.923209663502
65287	Vessel cells	77	0	portal	portal	portal_77	0.21474735	0.48596576	-0.6519894	-0.13309033	0.68021595	-0.20838232	-0.62173545	0.6128344	0.73283374	-0.106822945	-0.47910297	0.33938143	-0.17411159	0.27416095	-0.6729632	-1.5785364	0.047648557	-0.028390927	-0.2097483	-0.2502899	0.41143918	1.7448847	-0.17251188	-0.30158848	0.13196918	-0.13388683	0.23014514	0.85280216	14194.344262295082	4532.578947368421	18726.923209663502
65286	Vessel cells	77	0	portal	portal	portal_77	-2.0855386	0.36771518	-1.2601284	0.6743125	0.114530504	0.7344793	-0.7290467	2.1741586	1.8859079	-1.2528207	-0.56837684	-2.0479193	-0.25656486	-0.22343674	-1.299672	-0.33341098	-0.5530964	0.5805976	0.019150777	-0.7692118	1.8596454	0.73980594	-0.5677253	-0.65308386	0.36865893	-0.18942754	-0.1457029	1.3858696	14194.344262295082	4532.578947368421	18726.923209663502
65272	Immune cells	77	0	portal	portal	portal_77	-0.2862366	0.2462579	-0.051014736	-0.9297207	1.3786446	0.13016179	-0.19333966	0.74167037	0.08473178	-1.5689915	-0.013835144	1.089162	-0.18904887	-0.11833279	0.2571227	-0.5803413	-0.060889747	1.9835606	0.25579157	-0.67640203	1.3983864	-0.48392218	-0.5289934	-0.43608683	0.81302184	-0.20343024	-0.35652715	1.4287494	14194.344262295082	4532.578947368421	18726.923209663502
65253	Hepatocytes	77	0	portal	portal	portal_77	1.6067538	-0.5852316	1.1134459	-0.7427201	0.9406834	-0.91188586	0.8343214	-0.585586	-1.0696546	0.10894101	0.45972422	0.11056374	0.14776748	-0.23125547	1.1530917	0.16776359	1.1262002	0.4511654	0.3345472	0.1589354	-2.0658336	-1.1359073	-0.4667546	0.9273415	-0.25111583	0.23910205	0.31566504	0.8737137	14194.344262295082	4532.578947368421	18726.923209663502
65252	Vessel cells	77	0	portal	portal	portal_77	-0.39146626	-0.43638068	0.5385969	-0.94663346	0.18074057	-0.65260917	-0.63296545	2.0907006	2.00567	-0.7090624	-0.6147256	-0.14820705	-0.6739706	-0.49139512	-1.6907883	0.43867618	-0.22429627	0.681918	-0.51021934	-1.0733916	2.1952987	2.111062	-0.49536034	-0.75772375	-0.24166612	-0.7295855	-0.8663096	1.5615973	14194.344262295082	4532.578947368421	18726.923209663502
65227	Immune cells	77	0	portal	portal	portal_77	-0.3188674	0.12911662	0.8522704	-0.74318284	0.85079575	0.09628006	-0.1769947	0.6728955	-0.6897915	0.2220114	-0.3284993	0.29706052	-0.22643015	-0.1128631	-0.90856004	-0.6252204	0.38955355	1.9738189	-0.090674005	0.027078811	0.76965696	-0.7160012	0.020964466	-0.48348442	0.528545	-0.25977412	-0.29284894	1.7773979	14194.344262295082	4532.578947368421	18726.923209663502
65213	Vessel cells	77	0	portal	portal	portal_77	0.8957713	0.66806084	-0.20418139	1.6880033	0.09097225	0.35232806	-0.12575965	-0.95344526	0.002238046	-0.548989	-0.25527516	-0.35019502	-0.23307273	0.33080354	0.6648241	-0.2839776	0.32548577	0.32760808	0.064153954	-0.7396695	0.62750435	-0.8977359	0.816634	-0.31609744	1.6547337	-0.2796659	-0.18244979	0.9919525	14194.344262295082	4532.578947368421	18726.923209663502
65212	Vessel cells	77	0	portal	portal	portal_77	0.41481218	-1.457008	0.87391514	-0.67804086	0.8507295	-0.6891283	1.3431625	-0.53349894	-1.1106744	-0.4333479	0.02927299	-0.0633492	0.38081527	0.14128035	-2.9016123	-0.4200868	-0.5209998	1.6681721	-0.21012646	2.0092044	-0.20530914	-1.0397141	-1.3697785	0.24256355	-1.5303605	0.4163932	0.4190327	1.6918504	14194.344262295082	4532.578947368421	18726.923209663502
64558	Hepatocytes	77	0	portal	portal	portal_77	0.74140644	-0.3076721	0.53928137	-0.34666747	-0.25365084	-0.46197203	1.0456136	-1.5856544	0.2151159	-0.16249575	1.3186822	0.8422101	-0.8303368	-0.22620839	0.25800642	0.77695477	1.5323079	0.26576594	-0.43850714	0.27232087	-1.5779513	-0.12431712	-0.75548184	0.57128847	0.36355194	-0.71860915	0.16483733	0.5811974	14194.344262295082	4532.578947368421	18726.923209663502
64557	Hepatocytes	77	0	portal	portal	portal_77	-0.91195893	1.5147454	1.8389163	1.3272425	-0.8264109	0.6490334	0.28781816	-2.3101432	0.22488987	-1.7650518	0.41507557	-1.6853671	0.025104256	0.32560986	0.15908326	2.1334312	1.5604821	-0.67497057	-0.29360202	-0.08703796	-0.8603137	-0.28342047	-1.5540017	0.24015045	-0.9026647	-0.06905287	0.14713356	1.6458776	14194.344262295082	4532.578947368421	18726.923209663502
64527	Immune cells	77	0	portal	portal	portal_77	0.31178507	-1.7071872	0.58946	-0.6669031	0.83448404	-0.9048156	-0.24866387	-0.77134496	-0.42209086	-0.96509814	0.85003835	0.35307577	0.8077955	-0.24454184	0.45618436	0.59106064	-1.0645856	1.8482777	0.40294856	0.51498044	-0.6351538	0.14355694	-1.4439335	0.40089747	-0.3449204	0.3705068	-0.73930836	1.4609361	14194.344262295082	4532.578947368421	18726.923209663502
63234	LSEC	77	0	portal	portal	portal_77	0.12508164	1.0561855	0.7624894	2.3017147	-0.37653568	0.8807568	-1.0138229	0.010626688	-0.45043963	0.012501648	-0.8981216	0.43717745	-0.66789055	-0.59383905	-0.80192506	0.6058433	1.6413739	1.3191906	0.35323435	-1.3703713	1.5841187	0.58921826	-0.742457	-1.1693902	0.3136932	-0.7128969	-0.90885884	-0.6139221	14194.344262295082	4532.578947368421	18726.923209663502
63494	Immune cells	77	0	portal	portal	portal_77	0.050338928	-1.5905719	0.49518847	-0.38837186	0.6341007	-0.56643087	-0.07307731	-0.4449165	0.16477005	-1.3158592	0.8061981	0.3971384	0.11035883	-0.39863625	0.18569316	-0.046619862	-0.293311	1.2085392	-0.9384933	0.5424839	0.28343228	-0.01894397	-1.4338572	0.34633175	0.034781076	0.60444546	-0.7148506	1.0407062	14194.344262295082	4532.578947368421	18726.923209663502
63431	Hepatocytes	77	0	portal	portal	portal_77	-0.2268818	-1.9484916	0.71550393	-0.31368443	-0.5800553	0.25586674	0.05684313	-1.9128587	0.917006	-0.6041191	1.5006502	0.29159945	-0.8240257	0.030982936	0.041678473	0.47903365	0.37162542	0.17608513	-0.043776162	-0.23382883	-1.3209004	0.647679	-1.0870062	0.74747324	-1.1912035	-0.09624314	0.76820123	0.5016824	14194.344262295082	4532.578947368421	18726.923209663502
63422	Hepatocytes	77	0	portal	portal	portal_77	0.5407734	-0.6868453	0.9281645	0.523986	0.15228206	-0.27710173	-0.31054485	-0.4490721	0.43938226	-0.69036156	-0.4286787	-0.38982147	-0.063833885	0.15807183	-1.1266452	0.30030787	0.72702414	1.1666732	-0.57365215	-0.27397937	0.35441568	0.116687976	-1.2643433	-0.20051146	-0.4898913	0.008850252	0.17305057	-0.33006245	14194.344262295082	4532.578947368421	18726.923209663502
63414	Hepatocytes	77	0	portal	portal	portal_77	-1.5882812	-0.57173485	0.44880527	-1.3866837	-0.054253448	-0.05924511	1.2926818	-1.5940964	-0.16274065	-1.9998955	1.3084267	-0.8609413	0.9061824	0.8274027	-0.9766242	0.45103756	-0.8795905	0.108694166	0.21476741	0.6554191	-0.76684695	-0.208901	-1.3693292	1.0628866	-0.8237039	0.7649738	-0.46439385	1.2635523	14194.344262295082	4532.578947368421	18726.923209663502
63404	Vessel cells	77	0	portal	portal	portal_77	1.0123317	-0.68922347	-0.43266177	0.605449	0.54856104	-0.19006802	-0.8724003	1.6919621	1.5165101	-0.5432472	-0.7358006	-0.34528434	-0.5520663	-0.7470729	0.92912567	-0.4038065	0.8138979	-0.20974398	-0.15730983	-0.88626444	1.7828764	1.7943919	-0.52141446	-0.47336385	-0.49599648	-0.52871776	-0.7174973	-0.15533249	14194.344262295082	4532.578947368421	18726.923209663502
63403	Hepatocytes	77	0	portal	portal	portal_77	0.393869	-1.0009724	0.5083231	-0.35670918	0.31182814	-0.42243662	-0.123467155	-1.0435667	-0.36351505	-1.0676272	1.1485416	0.16394222	0.5841791	-0.23349972	0.5523339	0.64387614	0.13603988	0.61396223	0.6888744	0.1488537	-1.1414553	0.03669791	-1.1792136	0.7474879	-0.090504505	-0.03551	-0.6383741	0.4671221	14194.344262295082	4532.578947368421	18726.923209663502
63394	LSEC	77	0	portal	portal	portal_77	0.3271892	2.0925398	0.2592055	1.3270482	0.009883441	0.3310929	-0.57188547	0.9170088	0.55868804	0.6946225	-0.62571585	1.7540212	-1.6881464	-1.6265128	0.686988	0.23222917	-0.37487683	1.4330622	0.31694302	-0.3926103	1.2233415	0.38078073	0.2728936	-0.8171969	1.6744832	-1.0775421	-0.8771396	1.2105691	14194.344262295082	4532.578947368421	18726.923209663502
63378	Vessel cells	77	0	portal	portal	portal_77	0.2836377	1.1548042	0.5078122	0.7209565	0.3469215	0.510325	-0.6944533	0.18736102	0.20967487	-0.4471693	-0.17067038	0.84270555	-0.80801004	-0.78015417	0.62203306	0.04156755	-0.1524924	0.8311789	0.1536203	-0.24788757	0.107104935	1.0321019	-1.1308409	-0.3218693	0.4727415	0.089861855	-0.5653943	0.76550716	14194.344262295082	4532.578947368421	18726.923209663502
63358	LSEC	77	0	portal	portal	portal_77	-0.7633686	-0.5517271	0.6747539	-0.17964993	-0.49091837	1.074967	-0.6903645	1.2822589	1.5504737	0.49224433	-1.1750369	1.3239769	-1.366699	-1.3817533	-1.0625113	0.6429403	-0.7938602	0.9464821	0.7252455	-0.78515965	0.93173635	1.3565006	0.9238608	-0.82343614	1.9025041	-1.362543	-1.4092306	0.774052	14194.344262295082	4532.578947368421	18726.923209663502
63304	Hepatocytes	77	0	portal	portal	portal_77	0.95563996	-0.29711884	-0.041881878	-0.3882463	0.6473108	0.41171932	0.2470909	-0.2182375	-0.132831	-0.32693303	-0.121800125	0.30901763	0.14073414	-0.35582107	1.0075046	0.7284088	1.0006353	-0.08866527	0.1633557	0.32167542	-0.9937282	-0.14301506	-1.0104558	0.698349	-0.20365095	-0.6226963	0.035155285	0.7676646	14194.344262295082	4532.578947368421	18726.923209663502
63303	Hepatocytes	77	0	portal	portal	portal_77	0.301541	-1.423893	0.4224506	0.5054982	0.23938188	-0.23485018	-0.06851556	0.08717172	0.33677295	-0.6332403	0.098296195	0.9624152	-0.6282275	-0.911418	0.42065394	0.36108094	1.1200184	0.5428412	-0.016048722	0.25685614	-0.10583448	-0.092036635	-1.0359342	0.3281869	0.25650644	-0.18899018	-1.1820078	0.41008642	14194.344262295082	4532.578947368421	18726.923209663502
63292	LSEC	77	0	portal	portal	portal_77	0.45027202	0.90120465	0.95050424	1.5766393	0.06967299	0.79877836	-1.049258	0.32745963	-0.47744724	-0.31078574	-0.6318449	0.020162905	-0.4117039	-0.7022811	-0.06459881	0.42380047	0.92366314	0.20736806	0.35305992	-0.7126779	0.40259704	0.15274683	-0.30794674	-0.24586524	0.26056236	-0.35910115	-0.5360189	-0.45521173	14194.344262295082	4532.578947368421	18726.923209663502
63278	LSEC	77	0	portal	portal	portal_77	-0.9477564	0.99656814	0.22822483	-0.04959219	0.21711554	0.20346598	-1.4471637	2.006483	0.8660005	0.08583214	-1.3162428	1.9346288	-0.6883555	-1.0316777	-1.6123788	-1.2331556	-0.26136082	0.5519423	0.10181565	-0.9810749	1.5443782	0.91755015	0.8551592	-0.9439252	2.5893123	-0.6149988	-0.8133436	-0.3836338	14194.344262295082	4532.578947368421	18726.923209663502
63153	Hepatocytes	77	0	portal	portal	portal_77	1.0397768	-1.224153	-0.6487808	-0.41232225	0.055913884	0.8524903	0.38763112	-1.2924292	0.08515373	-1.0086384	0.7714309	-0.46811184	0.65722144	0.22272654	1.225886	-0.017868152	-0.1432377	0.38181996	1.2551026	0.62367296	-1.8784348	0.680149	-1.9449825	1.0856626	-1.9937229	0.24661444	0.44056323	0.6445398	14194.344262295082	4532.578947368421	18726.923209663502
63566	Hepatocytes	77	0	portal	portal	portal_77	0.7123075	-0.04373773	0.24276549	-0.08725439	0.031877678	-0.36534128	-0.11603815	0.15896541	0.5140832	-0.7219254	-0.16272892	0.12939322	0.56092334	-0.8371982	0.7845004	0.4477084	1.5253876	-0.34063464	0.13518609	0.10153805	-0.7233141	0.5482711	-1.7219332	0.29303455	-1.0429182	0.03498225	-0.025945554	1.0289555	14194.344262295082	4532.578947368421	18726.923209663502
63152	Hepatocytes	77	0	portal	portal	portal_77	1.2221737	0.80811113	0.38312438	-1.07143	0.16817817	-0.3702889	-0.040324822	0.6571728	0.05327241	-0.932687	0.08795579	0.36886996	0.17480196	0.4107171	0.6107238	0.3912957	-0.8823799	1.8788816	0.29731658	0.05968604	0.8339857	0.61228865	-1.8355014	-0.21137619	-1.7777663	0.15193266	0.16691291	-0.36651188	14194.344262295082	4532.578947368421	18726.923209663502
63131	Hepatocytes	77	0	portal	portal	portal_77	0.36609405	-0.88182056	0.91838485	-0.14217004	0.115638964	0.17959425	0.32240883	-1.4221257	0.5942507	-0.3448654	1.2970886	0.54456437	-1.0154285	-1.098599	0.15780611	1.0117735	0.255463	1.0633173	1.1911815	0.17898439	-1.4565933	0.9585249	-0.48319513	0.18368043	-0.06778678	-0.88847816	-0.8994251	0.7724165	14194.344262295082	4532.578947368421	18726.923209663502
63122	Vessel cells	77	0	portal	portal	portal_77	0.43636924	1.5058782	0.9541687	2.11325	-1.0080199	-0.6073791	-1.1352822	0.84803	0.6761079	0.017048893	-0.83142823	1.2409834	-0.9412334	-1.1250931	-0.2581106	1.2810427	2.1272428	-1.1023253	-1.4006588	-1.2528639	1.3492494	1.12029	-0.94913226	-0.31505638	1.5582185	-0.8786067	-1.1330259	-0.39855808	14194.344262295082	4532.578947368421	18726.923209663502
63114	Vessel cells	77	0	portal	portal	portal_77	0.2801773	1.1073482	-0.06277943	0.7095746	0.1681111	-0.48630008	-1.039535	1.5318227	1.181394	-0.77004874	-0.87972045	0.87517774	-0.4817731	-0.64040077	0.1179178	-0.2743891	0.04717447	-0.6081646	-0.03040167	-0.93929243	1.6407137	0.31643716	0.66330534	-0.87519866	2.3077002	-0.46944967	-0.65132403	-0.5756638	14194.344262295082	4532.578947368421	18726.923209663502
63113	Hepatocytes	77	0	portal	portal	portal_77	0.40898174	0.528995	0.75228566	0.5679529	0.078960635	-0.12414248	-0.5613207	-0.24059401	-0.34726873	-0.4672691	-0.22546546	0.9079718	-0.4574658	0.45987824	-0.6162634	-1.1003538	0.4621264	1.4054414	0.01761848	-0.30387598	-0.2022677	0.1056196	0.19145602	0.1805879	0.7197486	-0.69706285	0.20601319	-0.10457595	14194.344262295082	4532.578947368421	18726.923209663502
63102	Vessel cells	77	0	portal	portal	portal_77	0.61127084	2.0765169	0.39413443	-0.44892827	0.7104817	-0.18103127	-0.885519	1.3043056	1.6808745	0.12910509	-1.0719738	1.3550558	-1.037644	-1.0616542	1.6144649	-0.27532613	-0.06011496	0.9365486	-0.22750099	-0.8861204	1.7494409	1.5227162	0.17912579	-0.93332934	2.1624181	-1.0346556	-1.3177534	-0.13860463	14194.344262295082	4532.578947368421	18726.923209663502
62964	Hepatocytes	77	0	portal	portal	portal_77	-2.1858554	-1.2361598	1.2277205	-0.44907004	-0.4798882	0.45764595	0.07252287	-2.860703	0.7243454	-0.10959372	0.930515	0.7222384	-0.63434815	0.21650457	-1.2105889	0.9634493	0.27489668	0.28471407	-0.086954884	0.60129887	-1.8817108	-0.03183399	-0.92489004	0.88142204	0.09174921	-0.49361056	0.2571329	0.3337841	14194.344262295082	4532.578947368421	18726.923209663502
62956	Hepatocytes	77	0	portal	portal	portal_77	-0.45018867	-1.2335591	0.82125425	2.0220938	-1.4902127	0.3286056	2.5459332	-0.9793343	-0.22514987	-0.5208184	-0.70076406	0.18291268	-0.89514583	-0.7734337	-0.2462166	0.015469252	1.2858913	-0.23706062	0.0369693	1.0215981	-0.27766892	-0.08218965	0.2564537	-0.3938313	1.1666923	-0.93668306	-0.7214734	0.32989767	14194.344262295082	4532.578947368421	18726.923209663502
62955	Vessel cells	77	0	portal	portal	portal_77	0.3849108	1.769942	-0.96702516	-0.5454824	-0.20918946	0.2480243	-0.78612745	1.6270679	1.4066617	-0.22970945	-0.50040287	1.6419636	-0.71161926	-0.27159208	0.12851664	-0.010487899	-0.950689	0.89829516	-0.34740347	-0.13463269	1.4899021	1.3066511	-1.214521	-0.3365186	0.056055617	-0.37131017	-0.2736638	0.24535368	14194.344262295082	4532.578947368421	18726.923209663502
62940	Hepatocytes	77	0	portal	portal	portal_77	-1.1822242	0.27894124	0.4541366	0.9960902	-0.8208383	0.8903824	0.40883258	-2.1974876	0.22864534	-1.1197478	1.0513622	-1.0571543	-0.88509697	1.4895763	-1.219452	1.0936623	0.40186477	-0.38515204	0.8725824	-0.1916007	-1.2772744	0.37286246	-1.1448643	0.5248236	-1.1644579	-0.04189704	0.27054775	0.70632786	14194.344262295082	4532.578947368421	18726.923209663502
65614	Vessel cells	77	0	portal	portal	portal_77	1.3986278	0.090038374	-0.92904764	0.040435087	-0.35310385	0.048825737	-0.014369515	-0.15279134	1.426321	-0.9502372	0.16052158	-0.34143218	0.05949056	0.29329357	1.8697432	-0.25174594	-0.4688431	-0.19580175	-0.21685465	-0.2889324	0.47099167	0.06443619	0.41933766	-0.38067934	1.1263813	0.20575467	-0.17018351	0.761972	14194.344262295082	4532.578947368421	18726.923209663502
65644	Vessel cells	77	0	portal	portal	portal_77	0.9705462	1.7545418	-1.0423715	2.5924697	-0.7920188	-0.51088697	-1.1016475	0.9279869	1.2629718	-0.367736	-1.1828122	0.06984742	-1.0224972	1.3334388	1.3603468	-0.41283405	1.4626276	0.8688498	-0.90809506	-1.5392883	2.0759473	1.4019822	0.1603066	-1.7565931	1.433812	-0.98506385	-0.01351942	1.3345087	14194.344262295082	4532.578947368421	18726.923209663502
65667	Hepatocytes	77	0	portal	portal	portal_77	1.1078334	-0.6071566	0.5483905	-0.24441554	0.595002	-0.14900719	0.21221007	-1.1928625	-0.597075	-0.05542166	1.0786506	0.6672695	-0.6799455	0.20746739	1.2445781	0.6644168	0.41216508	0.4515259	0.2024226	0.055579536	-1.7018849	0.2475823	-0.9791112	1.0959439	-0.4610957	-0.7198856	0.54942256	1.0686822	14194.344262295082	4532.578947368421	18726.923209663502
63509	Hepatocytes	77	0	portal	portal	portal_77	1.1437179	0.95742095	0.60009134	0.21748254	0.7233046	0.12741451	-0.31801564	-0.17896827	-0.91891104	-0.1399363	-0.2847798	0.6788851	-0.04558192	0.01125425	0.47421077	0.8611179	-0.17835799	1.2527831	-0.024922596	-0.35620645	0.3160979	-0.045758005	-0.86248237	-0.13745153	-0.61430746	0.02189321	-0.045446258	0.024287883	14194.344262295082	4532.578947368421	18726.923209663502
63585	Immune cells	77	0	portal	portal	portal_77	1.1747968	0.04463914	-0.37807912	0.27282414	0.75983983	0.4964041	-0.6710522	1.1296077	0.81093055	-0.6331781	-0.61657524	-0.6724512	-0.18249804	-0.38628757	0.8450112	-0.42332554	-0.38830703	1.3825983	0.15850174	-0.5547522	1.2457463	1.2706271	-1.1218925	-0.43647	-0.4309545	-0.14659774	-0.30712846	-0.12765214	14194.344262295082	4532.578947368421	18726.923209663502
64495	Hepatocytes	77	0	portal	portal	portal_77	1.0420977	-0.37601256	-0.25567034	0.4617959	0.45330188	-0.341861	-0.2786084	0.39251378	-0.22271219	-0.33158237	-0.6326525	0.56034476	0.43903586	-0.22956917	0.9370727	0.08480032	1.1195211	0.40854943	0.04644119	-0.6101992	-0.8294348	0.37129226	-1.5717573	-0.058745466	-0.47359672	0.60311586	0.42141005	1.2133787	14194.344262295082	4532.578947368421	18726.923209663502
63992	Immune cells	77	0	portal	portal	portal_77	0.61104417	-0.96939397	0.29970595	0.42650363	0.50908214	-0.6938741	-0.23887448	0.28167278	-0.35001704	-0.65286905	-0.120327406	0.4406992	0.25698152	-0.34447765	-0.34089193	-0.5177491	0.08856742	1.3323199	0.26056975	0.3060869	0.30190992	0.1525944	-0.77198136	-0.07487282	-0.03680095	0.061092854	-0.72107905	1.506886	14194.344262295082	4532.578947368421	18726.923209663502
64484	Hepatocytes	77	0	portal	portal	portal_77	-1.4105097	0.63634175	1.605189	0.12464457	-0.7491502	0.014454323	-0.58290064	-0.42085606	0.46285406	-1.3548646	0.5453956	0.47796416	-0.40501246	-0.33988634	-1.0007169	1.4133766	-0.15105768	0.7503697	-0.074036345	-0.6153734	-0.36116922	0.6334975	-1.5865622	0.5225712	-0.053996835	0.10348943	-0.7953255	1.2751975	14194.344262295082	4532.578947368421	18726.923209663502
64414	LSEC	77	0	portal	portal	portal_77	0.6735939	0.9539328	0.20958069	0.22368279	0.56796026	0.6858836	-0.5408333	-0.86377895	0.66976607	0.3699756	0.13832867	0.8426535	-1.0103844	-0.6693313	-0.76166004	0.2527259	-0.5654332	0.884931	0.81462383	-0.7249914	-0.15568413	1.1187276	0.5983392	-0.17415403	1.0553926	-0.962485	-0.69455236	0.7260422	14194.344262295082	4532.578947368421	18726.923209663502
64387	Vessel cells	77	0	portal	portal	portal_77	0.7977092	0.74088055	0.036934547	-0.7849948	-0.0660317	-0.21614584	0.042574476	0.9921266	1.3917366	-0.68933904	-0.5952622	-0.12177542	-0.31358454	0.29936936	-0.239812	0.5315929	0.36651373	0.4199204	-0.3629613	-0.49246007	1.4586874	1.0439281	-1.6525315	-0.50491375	-0.28833106	-0.27413827	-0.30742317	1.4473448	14194.344262295082	4532.578947368421	18726.923209663502
64386	Vessel cells	77	0	portal	portal	portal_77	1.2078015	-0.82342106	0.994397	1.606968	0.33083874	-0.55299604	-0.71791077	0.28511873	1.2295983	-1.3097523	-0.70388055	0.2408975	-0.85045606	-0.8265914	0.87808275	0.6428991	-0.046997145	0.65972304	-0.041539077	-0.30468026	0.13764639	0.51744753	-0.8992311	-0.03311329	1.5134131	-0.3685039	-0.9980032	1.6428866	14194.344262295082	4532.578947368421	18726.923209663502
64353	LSEC	77	0	portal	portal	portal_77	-0.11746552	0.48240915	0.6294764	1.3739502	-0.44406623	2.2855413	-0.6661407	-0.7279873	1.0618435	-1.4444606	-0.79032505	0.46033454	-0.9404234	-0.7246202	0.15597041	-0.30037278	0.7189989	-0.5417772	1.9867862	-0.32896405	-0.7180094	0.81122845	-0.9656189	-0.27373266	-0.7027906	0.18742132	-0.09625207	0.8210416	14194.344262295082	4532.578947368421	18726.923209663502
64335	Hepatocytes	77	0	portal	portal	portal_77	1.5576192	-0.70693713	0.2623753	-0.49002275	0.48511016	-0.14179514	0.32965416	-0.8047198	-0.48348948	-0.64678127	0.47598174	0.015771022	0.68999064	-0.19464631	1.5296338	0.5765639	0.3268367	0.03724158	0.6921131	0.37446558	-1.4471412	0.14673568	-1.0968851	1.058471	-1.0647488	-0.46471468	0.29012296	1.065344	14194.344262295082	4532.578947368421	18726.923209663502
64313	Vessel cells	77	0	portal	portal	portal_77	0.35498485	1.4439214	1.1843764	0.72031444	-0.21349773	0.19302061	-0.32319355	0.5086007	0.35815328	-0.6670134	-0.63678294	0.026126882	-0.5685283	-0.54381657	0.84718215	-0.3042041	0.0929007	0.80448645	0.14456578	-0.9598798	1.42917	0.6031075	0.07484028	-0.6836893	1.2634265	-0.47921658	-0.7913571	1.4403837	14194.344262295082	4532.578947368421	18726.923209663502
64271	Hepatocytes	77	0	portal	portal	portal_77	0.677171	-0.58094347	-0.17564672	-0.3943983	-0.058694486	-0.36234477	0.12612215	-0.03932218	0.24830821	0.048960496	0.11554895	1.0545542	-0.13236414	-0.17614895	0.08065266	0.15129474	1.4355084	1.363453	-0.45298046	0.14045966	-0.256606	-0.2117688	-0.21613866	0.15956666	0.096963204	-0.8476941	-0.39726713	0.595025	14194.344262295082	4532.578947368421	18726.923209663502
64238	Immune cells	77	0	portal	portal	portal_77	0.32413393	-1.228077	-0.2823985	-0.6289056	0.5834516	0.13570611	-0.5806085	0.96895087	-0.5401266	-0.55234987	-0.42279315	0.3923369	0.8447604	0.03397041	0.18604615	-0.10332859	-1.246699	1.2422827	0.06766826	-0.34684566	-0.0051230597	0.024314653	-1.6726075	0.5181234	-0.5063498	0.6836251	0.5598628	1.4749633	14194.344262295082	4532.578947368421	18726.923209663502
64225	Vessel cells	77	0	portal	portal	portal_77	-1.5646349	1.58747	0.44090924	-1.1199647	-0.06179567	1.1074502	-0.22707936	0.78364575	0.9114408	-1.2179993	0.018200254	-1.4691526	0.054698516	0.1497393	-0.4099452	-0.2458397	-1.7634166	0.24862504	-0.12891857	-0.7064447	1.3234872	1.1794015	-0.53088135	-0.3770512	1.1663984	-0.019546967	-0.0081802	1.29106	14194.344262295082	4532.578947368421	18726.923209663502
64132	LSEC	77	0	portal	portal	portal_77	-0.7922696	0.7378869	-1.5163395	-1.0514715	0.13144325	2.1664562	-0.5704804	1.55442	1.8169161	-0.43830237	-0.7196418	-0.11615397	-0.5097737	-0.26287964	-0.16935258	-0.61297345	-1.8745625	0.9741232	2.270963	-0.68082297	0.19955698	1.4755088	-0.8231975	-0.19068041	-0.4398118	0.0040768655	-0.09630672	1.0246546	14194.344262295082	4532.578947368421	18726.923209663502
64124	LSEC	77	0	portal	portal	portal_77	0.53517175	0.68264467	0.99757665	-1.1169549	0.5432511	0.9101036	0.1732894	-1.0137918	0.24133222	-1.7470157	0.4656949	-1.3383557	0.38432598	0.59428626	0.39424026	0.6421178	-1.4558511	0.41757822	0.36887416	-0.3760995	0.47786286	1.4825151	-1.8032575	-0.125641	-1.1248794	0.36332476	0.26881582	1.1624284	14194.344262295082	4532.578947368421	18726.923209663502
64092	Vessel cells	77	0	portal	portal	portal_77	-0.3733782	1.7371764	-0.11489779	-0.9284332	-0.51707685	0.6961785	-0.3525478	1.9033427	0.855574	-1.1739616	-0.82745993	-0.18531635	-0.5033128	1.4792585	0.078905955	1.1450295	-0.70586985	1.1100218	0.42067644	-0.86289376	1.383863	0.18127146	-1.6411326	-0.7065802	-1.4057252	0.008083525	0.90970385	1.1961015	14194.344262295082	4532.578947368421	18726.923209663502
63972	Immune cells	77	0	portal	portal	portal_77	0.65711564	-1.4680316	0.23546724	-0.6444293	0.87868816	0.27367365	-0.06447134	0.08520855	-0.112016805	-0.32610995	0.481836	0.5868346	-0.4346115	-0.5653538	0.7836133	0.44876757	0.41275272	0.517564	0.55682325	0.40920797	-1.2538631	0.24257813	-0.9850682	0.6412928	-0.56234133	-0.34733877	-0.15450859	0.9060988	14194.344262295082	4532.578947368421	18726.923209663502
63657	Vessel cells	77	0	portal	portal	portal_77	-2.1420348	1.2755141	1.0352541	-1.3261786	0.4992012	-1.0843594	-0.31252885	1.3225905	2.4920366	-2.191077	-0.020035008	-1.8515463	-0.054969333	0.05758391	-1.2712275	0.7884767	-1.4833952	0.39837182	-1.2426463	-0.7204983	1.3792001	2.4038522	-2.0005126	-0.078867055	0.4185394	-0.135377	-0.28420958	-0.6759572	14194.344262295082	4532.578947368421	18726.923209663502
63965	Vessel cells	77	0	portal	portal	portal_77	-2.9155326	1.3557065	1.6636577	-1.2779062	-2.7752998	-1.5723103	0.06516963	2.1997652	2.2687535	-1.9165232	0.36329973	-1.9384269	0.3211907	0.43632168	-1.2790631	0.19740476	-1.1986591	-1.0981339	-1.36634	-0.39542696	1.9787155	2.0532966	-1.1309949	-0.19124949	-1.1055145	0.44525015	0.11461556	-0.91251594	14194.344262295082	4532.578947368421	18726.923209663502
63946	Hepatocytes	77	0	portal	portal	portal_77	0.7658507	-0.28091416	0.0051248614	-0.11021276	0.40284532	0.5606699	-0.24195139	0.24038933	-0.07977858	-0.24564344	-0.2252934	0.62419814	-0.16862603	-0.382036	0.86711013	0.38783193	0.36654449	-0.08003392	0.85111165	-0.32080683	-1.3296671	0.36850566	-1.3968681	0.6659329	-1.0834972	0.13164754	0.61360854	1.1252538	14194.344262295082	4532.578947368421	18726.923209663502
63917	Hepatocytes	77	0	portal	portal	portal_77	1.0725932	-0.82443935	0.094241746	-0.064597495	0.53545403	0.039612368	-0.7358367	-0.16982144	-0.06473064	-0.55711156	-0.080832414	0.32072803	0.39849	0.040952217	1.0462248	0.18769336	0.04882165	-0.3000621	0.4304947	-0.20974337	-1.0990609	0.30684173	-1.150137	0.40328905	-0.6148581	0.2277833	0.9617897	1.0417835	14194.344262295082	4532.578947368421	18726.923209663502
63899	Vessel cells	77	0	portal	portal	portal_77	0.2841935	0.32171384	-1.0970647	0.48868582	0.32988697	-0.39620954	-1.4223074	1.0797329	0.9699847	-2.4243386	-1.4664596	2.0279613	1.5119625	-0.4577638	-0.0011374217	-1.3636948	-0.9908837	0.096898414	-0.48034146	-0.77287173	0.7235196	1.3986434	-0.9178039	-0.9252067	1.8731996	1.7838491	-0.7751277	1.6693419	14194.344262295082	4532.578947368421	18726.923209663502
63879	Immune cells	77	0	portal	portal	portal_77	-0.14726868	0.0035667354	0.48656398	-1.1238658	0.93759596	-0.5401332	0.29520372	-1.6842494	0.33674738	-0.83566624	1.37386	0.9237981	-0.31688496	-0.03177637	0.13137582	0.37168708	-1.12368	2.2345614	0.7326099	0.690125	-0.454854	0.078654826	-1.0536662	0.012973504	-0.8176065	0.047971085	-0.2784251	1.0159951	14194.344262295082	4532.578947368421	18726.923209663502
63869	Immune cells	77	0	portal	portal	portal_77	0.279365	-0.15205117	0.37416044	-0.68482363	0.91047657	-0.2934916	0.2566823	0.8743414	-0.38052037	-0.92037547	0.10626993	0.013506662	0.21159631	-0.52258205	-0.47650796	0.42907834	-0.9583428	1.6513633	0.19334324	0.0052999547	0.09994843	0.25044715	-1.0726051	0.73103935	-0.774437	0.06968246	-0.7852515	1.3802961	14194.344262295082	4532.578947368421	18726.923209663502
63823	Vessel cells	77	0	portal	portal	portal_77	0.29512385	1.4392385	-0.5359674	-1.022439	0.4469817	-0.7341282	-0.20899236	0.4986545	1.5608927	-0.33361042	-0.13505761	0.61467123	-0.16714202	0.00495085	1.0368736	-0.08780906	-0.45590618	1.4084471	0.7877995	-0.6104128	0.6488118	0.059324592	-0.32524702	-0.14799993	-0.17978837	-0.1742508	-0.29634535	0.7000188	14194.344262295082	4532.578947368421	18726.923209663502
63811	LSEC	77	0	portal	portal	portal_77	0.44279343	0.9093838	-1.0405722	1.7385736	0.4090389	-0.6052894	-1.4540104	0.37349236	1.3649337	-1.3528334	-1.4519601	2.2441363	0.6986668	-1.4053686	0.65783566	-0.7179079	1.1060237	0.4549551	-0.09594098	-1.2213545	0.46532634	1.2609137	-0.45756596	-1.0432981	1.7144777	0.88356507	-1.6031524	1.5070795	14194.344262295082	4532.578947368421	18726.923209663502
63810	Hepatocytes	77	0	portal	portal	portal_77	-2.0387964	-0.15033291	1.2036349	-0.6322409	-0.33898315	-0.5296625	0.091271274	-0.48515302	-0.06785301	-1.6505576	0.36189085	0.05592484	0.55685544	0.52911496	-1.2712486	0.79682773	-0.48463082	1.1505733	-0.58065385	-0.15529853	0.17125554	-0.6742815	-0.8328318	0.18082027	0.17790933	0.31130037	-0.036453366	1.1799102	14194.344262295082	4532.578947368421	18726.923209663502
63782	Vessel cells	77	0	portal	portal	portal_77	-0.23190598	1.1169374	-0.8246556	1.1491493	0.53923744	1.1293812	-1.2531375	1.006114	0.4491054	0.49140486	-1.0901743	0.54750425	-0.5266923	-0.84575504	-0.44329017	0.24826685	1.339637	0.20160145	0.5479805	-0.75529116	1.3445721	0.00038535977	-0.761284	-0.7710251	0.15868877	-0.46521318	-0.3996631	-0.11138487	14194.344262295082	4532.578947368421	18726.923209663502
63755	Vessel cells	77	0	portal	portal	portal_77	1.6502446	1.5552967	-0.5590353	0.8596033	-0.5390466	0.45306024	-0.4734358	0.24275038	1.6725621	0.08561637	-0.45080253	0.46499494	-0.8284229	-0.787865	2.0536804	0.17332862	0.48409644	0.4245766	0.21055597	-0.77872586	0.5155805	0.9679868	0.19355808	-0.30237836	1.0563926	-0.8649389	-0.9149309	0.29457748	14194.344262295082	4532.578947368421	18726.923209663502
63680	Vessel cells	77	0	portal	portal	portal_77	0.4980871	1.277173	1.4491324	-1.0860183	-0.22376437	-0.7536333	-0.2871254	0.76476187	1.0201076	-2.0836835	-0.34152	-0.98310745	0.83750683	0.26457104	0.01379759	0.811785	-1.3372055	-0.41040713	-0.5061993	-0.18284166	0.744701	2.144063	-1.9144567	-0.022268968	-1.1871557	0.508821	-0.11748476	1.2597891	14194.344262295082	4532.578947368421	18726.923209663502
63672	Immune cells	77	0	portal	portal	portal_77	0.14235725	-1.4336671	0.3706225	-0.7705656	0.61899245	-0.5230532	0.681115	-0.6608663	0.42704394	-1.4162172	1.0902795	-0.5267573	0.54559743	-0.975071	-0.1744277	0.24812707	-0.38994935	0.7015051	0.05214001	0.14037432	-0.5176075	0.23632525	-1.4776608	0.48454204	-0.47670472	0.81445956	-0.5522913	1.4108905	14194.344262295082	4532.578947368421	18726.923209663502
60727	Immune cells	77	0	portal	portal	portal_77	1.4123036	-0.2601	-0.083514884	-0.5718264	0.9069632	0.53663963	-0.91776836	-0.29832563	-0.36717534	-0.60556304	0.69073087	-0.09743725	0.99444646	-0.93798953	1.5212209	0.5282359	-0.23797049	1.5534437	0.97251207	-0.9463976	-1.2137022	0.14942129	-1.7361933	0.8164292	-1.5996314	1.0411916	-0.17016655	0.3274418	14194.344262295082	4532.578947368421	18726.923209663502
65597	Vessel cells	77	0	portal	portal	portal_77	-1.4095174	0.12095327	1.7162623	-0.7760473	-1.0294667	-1.3007731	-0.2721467	0.38656342	1.8678945	-1.4005266	0.13970453	-0.6076134	-0.036885038	0.001489851	-0.57565457	1.6448426	-0.48421732	-0.005915022	-0.6141125	-0.43380982	0.17346351	1.1994998	-1.6357538	0.15727946	-0.8433905	0.2505498	-0.2814531	1.4945134	14194.344262295082	4532.578947368421	18726.923209663502
68170	Vessel cells	77	0	portal	portal	portal_77	0.25087202	1.0915197	-0.7354916	0.61296725	-1.1157829	0.5270906	-0.62182	1.5381793	2.1970854	-0.90369785	-0.4685196	-0.9854281	-0.4594872	-0.28483805	-1.884307	-0.99383086	0.4858172	1.2612225	0.2751021	-0.85405093	1.7161113	1.9829899	-0.5510383	-1.0031326	-0.86080295	-0.32371685	-0.56853324	-0.7810112	14194.344262295082	4532.578947368421	18726.923209663502
68042	Hepatocytes	77	0	portal	portal	portal_77	1.0612578	-0.5783244	0.024726717	-0.5529557	-0.27450427	-0.6112676	-0.104649715	-0.014148915	0.19716354	-0.16772561	0.5915922	1.0318066	0.3115567	-0.7374077	1.0900991	0.004905293	-0.95148873	0.48573276	-0.124032006	-0.21259767	-0.32232323	0.31331384	-0.73750985	0.49706972	0.76915085	-0.023634527	0.20317174	2.121583	14194.344262295082	4532.578947368421	18726.923209663502
67969	Hepatocytes	77	0	portal	portal	portal_77	0.7794549	-1.4724008	0.056308515	-0.34913003	-0.92199683	-0.3211257	-0.83145976	-0.92955995	0.25575298	-0.75156105	1.1822706	0.8995592	0.31198925	0.5958586	0.80590534	0.30575413	1.0923359	0.28606868	-0.41073176	-0.2282844	-0.7557599	0.015927747	-1.2815179	0.85281736	-0.11337993	-0.13048431	-0.062219825	1.9344796	14194.344262295082	4532.578947368421	18726.923209663502
67975	Vessel cells	77	0	portal	portal	portal_77	0.24403492	1.0041925	-0.7692473	1.2009064	-1.2012737	-0.5266603	-0.27466497	0.66728467	0.5334572	-0.48488212	-0.15413384	0.990662	-0.25984657	0.15003285	-3.3700092	-0.29914612	-0.63199294	-0.18599293	-1.916128	1.317302	1.1899545	0.65247184	0.30454063	-0.9677252	2.2797244	-0.38420427	-0.54425687	0.9605892	14194.344262295082	4532.578947368421	18726.923209663502
67992	Vessel cells	77	0	portal	portal	portal_77	0.9120276	-0.5153582	-1.3833803	-0.41499317	0.7376453	-0.9592232	1.2679439	0.7872369	0.0047588134	0.36835235	-0.40677825	0.8513916	-0.13197221	0.12875332	-1.4420232	-1.9138172	-1.3476474	1.7918546	0.24385102	0.69878465	1.4329975	0.48016104	-0.24131149	-0.41298923	-0.15727724	-0.12011465	0.00545156	1.4404061	14194.344262295082	4532.578947368421	18726.923209663502
68015	Vessel cells	77	0	portal	portal	portal_77	1.0614743	-0.33408555	-0.7811614	-0.32362446	0.58331126	-0.73135954	2.0235865	0.5173631	0.6447521	0.0071081985	-0.8534864	0.607699	-0.4361253	-0.4450834	-1.4490994	-1.3604491	-0.39182547	2.4656746	0.30883348	0.7923893	0.9036065	0.2569891	-0.48733467	-0.7241204	-0.72169745	-0.2798976	0.12551439	1.728309	14194.344262295082	4532.578947368421	18726.923209663502
68028	Vessel cells	77	0	portal	portal	portal_77	1.0219132	0.6122241	-1.4178746	2.0605028	0.020292783	-0.0014538475	-0.5212163	0.31209004	1.5480112	-0.04456169	-0.7682466	0.74476194	-1.0902753	-0.41415498	-0.5864028	-0.33845899	0.6843079	2.032943	-0.63703126	-1.3761802	2.2216253	1.9255531	0.72085786	-1.6395792	1.7258176	-1.2522238	-1.4451958	0.952092	14194.344262295082	4532.578947368421	18726.923209663502
68029	Vessel cells	77	0	portal	portal	portal_77	1.0222187	1.5595242	-0.018955072	2.2021046	-0.655517	-0.2951282	-1.0575058	1.2190413	0.9063628	0.48509327	-1.3154405	0.9217513	-0.8975112	-0.99784905	0.5566859	-0.27946874	1.1849643	0.7539446	-0.5560465	-1.0802432	1.9326541	1.6294059	0.06722152	-1.3257148	0.8815665	-0.8063961	-0.97512424	-0.5760215	14194.344262295082	4532.578947368421	18726.923209663502
68093	Vessel cells	77	0	portal	portal	portal_77	2.2481365	0.69082874	-0.93629855	0.05635392	1.3444254	-1.0660832	2.2235663	0.61042374	-0.3617504	-0.25942335	-0.5335281	0.598436	-0.3117502	-0.4600796	0.8625365	-1.0036968	-0.62162906	1.2486866	-0.9583298	1.621344	0.9829994	-0.6987999	-0.35829046	-0.5792205	2.2216563	-0.2827876	-0.4346982	1.3052223	14194.344262295082	4532.578947368421	18726.923209663502
68463	Vessel cells	77	0	portal	portal	portal_77	0.004251511	-0.5850347	-0.6029577	1.5898607	-0.6759898	-0.0024431138	-0.06204021	0.5538759	-0.43007857	-0.5761324	-0.4252215	0.7777527	-0.076095946	0.025741482	-1.4218895	-0.46933743	0.41065687	-0.2329728	-0.19523452	-0.3306617	0.90549946	-0.8111325	-0.5377634	-0.32935712	2.2628481	-0.05641458	-0.05074768	1.5755062	14194.344262295082	4532.578947368421	18726.923209663502
68159	Hepatocytes	77	0	portal	portal	portal_77	1.1371675	-1.1031024	0.45316672	-0.12724385	-0.12575386	-0.56151456	0.07968776	-0.85607624	0.57945555	-0.21538258	1.6145545	0.84450865	-1.0230435	-0.74312544	1.1793777	0.6783299	0.55092275	0.16526991	-0.12359066	0.20521383	-1.0872402	1.0585768	-1.7385609	1.3761811	-0.6955777	-0.87283105	-0.16015762	2.2091572	14194.344262295082	4532.578947368421	18726.923209663502
68195	Vessel cells	77	0	portal	portal	portal_77	0.7025426	0.298034	-0.68503535	1.3233773	0.40746623	-0.7578444	-0.63869077	0.7758621	0.44634452	-1.212352	-0.5354516	1.5987664	-0.2526803	-0.36118972	-1.2095214	-1.5154237	0.5475473	0.25243178	-0.38193017	-0.19378029	1.3354971	-0.11845457	0.48426363	-0.6162683	1.8661395	-0.25989574	-0.42084393	0.8969587	14194.344262295082	4532.578947368421	18726.923209663502
68217	Immune cells	77	0	portal	portal	portal_77	1.2696267	-0.017832026	-1.612166	0.35923254	0.9802646	-0.6018459	0.92159617	0.7791789	0.05642528	-0.5355093	-0.38509935	0.75443554	-0.16574469	0.017167538	0.13576737	-1.5313618	1.3698624	1.9419203	-0.47049275	-0.230176	1.0867602	0.30735362	-1.0699317	-0.5622746	0.034980312	-0.17708267	-0.01847651	1.5375423	14194.344262295082	4532.578947368421	18726.923209663502
68218	LSEC	77	0	portal	portal	portal_77	-0.1515356	0.3233941	-1.1372691	0.48174137	-1.7145827	1.1628213	-0.7598751	0.6138553	0.879902	0.34332994	-0.53286284	1.5348275	-0.17417264	-0.38238811	-2.7312047	-1.477328	-1.1178182	-0.89500916	0.6193819	-0.5838387	1.4102298	2.3748724	0.26068193	-0.43641686	-0.0029748392	-0.15510488	-0.31232333	-1.0460333	14194.344262295082	4532.578947368421	18726.923209663502
68317	Hepatocytes	77	0	portal	portal	portal_77	0.81364495	0.04480643	-1.516006	0.8566976	-0.1967838	-0.33738205	-0.71940213	-0.53255105	0.7822351	-0.79642916	0.10040487	-0.92987573	1.3759383	0.33717713	1.0810977	-1.3299298	-0.9528746	-0.5737645	-1.6359978	-0.51033723	0.39877242	0.210369	-0.109400995	0.09496464	0.8966273	1.7702338	0.36806747	0.9147294	14194.344262295082	4532.578947368421	18726.923209663502
68362	Vessel cells	77	0	portal	portal	portal_77	-0.5037957	1.0514708	-0.8179254	0.62643546	-1.3846352	-0.36395538	-0.10787113	-0.39465794	2.6507044	-1.3444971	0.044434935	-0.98828846	-0.20348732	0.9312466	-2.1364963	-0.90043706	0.70520794	0.6586208	-1.2289033	-0.54996896	0.9745081	1.747669	0.058907222	-0.6080783	-0.08542531	-0.36738834	-0.06416527	-1.265116	14194.344262295082	4532.578947368421	18726.923209663502
67864	Hepatocytes	77	0	portal	portal	portal_77	0.54936117	-2.2412593	0.31514663	-0.993198	-0.35318887	0.38607132	-0.57492334	-0.85169846	0.7457318	-0.46549448	1.1426331	1.3173788	-0.697732	0.09756691	0.76590127	0.6851176	-0.19435564	0.21597666	-0.05821838	-0.45142826	-0.45085064	0.8638209	-1.5609726	0.6761561	0.15480255	-0.54750985	0.35318482	2.0583239	14194.344262295082	4532.578947368421	18726.923209663502
67818	Vessel cells	77	0	portal	portal	portal_77	-0.09728185	1.0283719	-1.2179887	-0.09513011	-0.077084586	-1.0234724	0.82579315	1.2624922	1.5804212	-0.34299025	-0.58243555	0.7298818	-0.4334821	-0.3775516	-2.0384502	0.0687087	-1.1095275	0.20002717	-1.3359095	0.99589306	1.783662	1.2254936	0.011687003	-0.9584157	0.78399175	-0.582044	-0.5278937	1.2501911	14194.344262295082	4532.578947368421	18726.923209663502
67810	Vessel cells	77	0	portal	portal	portal_77	1.7464633	1.1171657	-1.3049686	0.12994902	0.89099723	-0.13939333	-0.83249545	1.2979531	1.5905026	-0.47155055	-0.77454025	0.69297534	-0.4616181	-0.26841876	0.28897536	-1.1393024	0.25602353	0.7770116	0.39181158	-1.0274642	1.3594679	1.3273193	-0.43628374	-0.9491665	0.7994129	-0.24417914	-0.2749176	1.9725201	14194.344262295082	4532.578947368421	18726.923209663502
67794	Vessel cells	77	0	portal	portal	portal_77	-1.2077296	1.0361242	0.5399282	1.6851385	-0.3434325	0.7047681	-1.9083056	1.7443818	1.179792	0.49000514	-1.9225296	1.9082693	-1.3315449	-1.5605297	-0.9077555	0.41589025	0.90817636	0.62815756	-0.12327062	-1.3061572	2.3111563	1.361177	0.27168754	-1.6506948	2.387299	-1.2887189	-1.5356205	0.43061587	14194.344262295082	4532.578947368421	18726.923209663502
67753	Vessel cells	77	0	portal	portal	portal_77	-0.08637402	0.99285483	-0.98469895	-1.0397505	1.416581	-1.0743309	1.0673082	-0.010516187	2.044491	-1.6988456	0.15985279	-1.7297941	0.31628516	0.43635723	0.56133646	-1.99545	-0.47613794	0.42660573	-1.5637138	0.92534834	0.598771	2.3630996	-1.0399989	0.23728661	-1.3484467	0.29329643	0.2204846	0.073698625	14194.344262295082	4532.578947368421	18726.923209663502
67720	Vessel cells	77	0	portal	portal	portal_77	0.97828734	1.5260915	-1.3768013	0.24521051	0.30360925	0.10214289	-0.48451698	0.352462	2.062229	-0.4998657	-0.48090252	0.09606615	-0.4261466	-0.0007331469	-0.73328626	-1.7201496	0.71393657	1.9721259	0.1428799	-0.8891906	0.6729507	1.9477566	-0.30238265	-0.59380984	0.4483793	-0.50466275	-0.67831475	1.2391671	14194.344262295082	4532.578947368421	18726.923209663502
67660	Vessel cells	77	0	portal	portal	portal_77	0.6129641	0.414519	1.1632966	1.0654391	-0.46611738	-0.733516	-0.39068744	-0.65715677	0.6812546	-1.566564	0.14656217	1.2744559	-0.3952456	-0.6992898	0.16056076	0.9364315	0.22086762	-0.9080205	-1.0485005	-0.40965056	-0.37386543	0.330382	-1.126035	0.16745272	1.5338744	0.19784547	0.070966825	1.4848742	14194.344262295082	4532.578947368421	18726.923209663502
67648	Vessel cells	77	0	portal	portal	portal_77	0.97058856	0.18701428	-0.16430227	0.4691296	-0.24340633	-0.25519618	-1.1665627	1.9739826	1.607458	0.28679952	-1.242039	0.9109245	-0.77282214	-0.8694381	0.025590887	-0.7946897	0.094869	0.81219876	-0.6458888	-0.5985158	2.4039452	1.715764	-0.23847894	-0.9036307	0.17065383	-0.7389174	-0.56963223	1.6190448	14194.344262295082	4532.578947368421	18726.923209663502
67615	Vessel cells	77	0	portal	portal	portal_77	1.7585247	1.2461834	-0.6603329	0.09482771	0.2456161	-0.7042381	-1.1025249	1.8715773	1.8614112	0.32121006	-1.0503441	0.587492	-0.5041639	-0.6403703	-1.6507785	-0.9206176	0.42503825	0.6875685	-0.7494564	-0.6509296	2.1911962	2.0647323	-0.38801202	-0.8354511	-0.13002552	-0.6438174	-0.5838927	1.9151747	14194.344262295082	4532.578947368421	18726.923209663502
67588	Vessel cells	77	0	portal	portal	portal_77	0.10153077	1.0565755	-0.16856734	1.1139314	-0.9787359	0.30320793	-1.5613198	1.994656	1.2496941	0.5303775	-1.5310159	0.74823785	-0.8428143	-0.21673289	-2.7769017	-0.002958533	1.4437374	-1.0526266	-0.8329529	-0.93563473	1.8587431	1.8461735	0.09057167	-1.0467818	0.80447215	-0.7524736	-0.8739579	1.9168482	14194.344262295082	4532.578947368421	18726.923209663502
67582	Vessel cells	77	0	portal	portal	portal_77	-0.2097918	0.5566667	0.8608468	0.30135435	0.4537233	-0.83430856	-0.47536588	0.3047995	0.64082235	-1.4327571	-0.3108369	0.8381034	-0.462487	0.014750365	-1.846689	0.8604403	-0.802643	0.88736194	-0.8497268	-0.42682993	-0.1858613	0.9440036	-1.5636972	0.026779119	0.85581625	0.11258145	0.11109481	1.2884108	14194.344262295082	4532.578947368421	18726.923209663502
67574	Immune cells	77	0	portal	portal	portal_77	1.273258	-0.81892204	0.26797116	-0.86017436	0.64569175	-0.6710725	-0.38061517	-0.11301537	-0.3048456	0.1460078	0.010176049	1.361824	0.44164544	-0.328321	1.3291737	0.71766573	-0.37353238	1.1004115	-0.35961267	0.23565689	-0.66532487	0.23006831	-0.9769877	0.29658633	0.7727912	-0.28341922	-0.2556715	2.1528032	14194.344262295082	4532.578947368421	18726.923209663502
67522	Vessel cells	77	0	portal	portal	portal_77	-0.9279215	0.9514742	0.88455856	2.3021088	-1.4582891	-0.3111082	-0.69997615	1.9715495	1.8746372	0.031612255	-0.492081	-1.8486391	-1.4371098	-1.4040022	-0.45081803	0.39964017	1.5854955	-0.25302997	-0.8098825	-0.47404632	2.3068104	1.6399522	-0.50824237	-0.6992277	-0.03206088	-1.4699056	-1.0044314	0.420443	14194.344262295082	4532.578947368421	18726.923209663502
67492	Vessel cells	77	0	portal	portal	portal_77	-0.500444	0.8602399	-2.1478431	0.016653871	-1.242763	0.38039008	-0.95527196	1.2031814	1.1231754	1.0320957	0.43662292	1.3518504	-0.28277975	-0.63021696	-0.08240152	-1.4605154	0.03295361	0.04255616	-0.3371973	-0.54626495	1.3730522	1.7336482	-1.028714	-0.3348953	1.1849291	-0.21647996	-0.38121527	1.4855567	14194.344262295082	4532.578947368421	18726.923209663502
67446	LSEC	77	0	portal	portal	portal_77	-0.55223596	0.874287	0.22738111	-1.5025717	-0.31716454	-0.116632834	0.00041030894	-1.1142867	2.252807	-0.46870473	-0.30731356	1.0141973	-0.04209854	0.09528757	-0.39310125	0.7259181	-1.3899231	0.57541054	-0.18742931	-0.21938199	-0.4034255	1.6606921	-1.6844523	-0.1760173	-0.0552141	0.51696986	0.115766585	1.4380649	14194.344262295082	4532.578947368421	18726.923209663502
67428	Vessel cells	77	0	portal	portal	portal_77	0.41992575	0.087421715	-0.36077243	1.3116163	-0.61288255	-0.22669052	-1.0650874	2.2561424	2.1898003	-0.4732345	-0.97700036	-0.9175001	-0.80924696	-0.69832814	-0.29753613	0.039297316	1.0962465	-0.15529989	-0.16480455	-1.5579538	2.4793446	1.9108748	-0.13458376	-1.4560876	0.81784517	-0.87383217	-0.88137287	1.5482388	14194.344262295082	4532.578947368421	18726.923209663502
67421	Vessel cells	77	0	portal	portal	portal_77	-0.030691655	1.0702269	-1.7859752	0.19361842	0.038469095	-0.3186325	-0.78488725	2.2639441	2.3598957	-0.6506855	-0.6313249	0.088895135	-0.4719301	-0.425608	-3.0851865	-1.6197926	0.44027808	2.2882977	-1.2096658	-1.1679518	2.4112346	2.263042	-0.52907735	-1.0235897	0.34793848	-0.5258562	-0.6013297	1.6350552	14194.344262295082	4532.578947368421	18726.923209663502
68413	Hepatocytes	77	0	portal	portal	portal_77	1.0627846	-1.5902414	-0.6156449	-0.667067	-0.08062647	-0.9301364	0.3704968	-0.2929469	-0.39986646	-0.4093188	0.23925163	0.7372951	1.6125611	-0.38574442	1.0427805	-0.26056907	-0.6825972	0.39694095	-0.20251152	0.14515586	-0.8817224	0.040453408	-1.886583	0.28094113	-0.48208207	1.6552867	0.44623747	2.1375332	14194.344262295082	4532.578947368421	18726.923209663502
68361	Vessel cells	77	0	portal	portal	portal_77	-0.12960824	1.3423867	0.6983723	1.7493786	0.01235746	0.19909331	-1.8549728	0.3831161	1.307884	-0.08865711	-0.1123782	0.54027516	-1.3221202	-1.4577323	0.2793346	0.70709413	0.82545	0.3688139	-0.49451378	-1.6302866	1.4373873	1.3838621	-0.12652986	-0.46166766	0.76765615	-0.8354551	-1.0066906	2.1476297	14194.344262295082	4532.578947368421	18726.923209663502
68481	Hepatocytes	77	0	portal	portal	portal_77	2.2542195	0.43067423	0.18057854	-0.58470666	-0.48569816	-0.43758765	1.1287907	-0.557447	-0.204028	0.1808273	0.90052503	0.1895177	-0.37394452	0.1815361	2.3621144	-0.44481114	1.3050073	-1.6511425	-0.18554753	0.6948706	-1.7641307	0.40620002	-0.58621204	1.2335436	-0.5756807	-0.21801983	0.48946327	-0.8730819	14194.344262295082	4532.578947368421	18726.923209663502
66996	Vessel cells	77	0	portal	portal	portal_77	-0.24405837	1.3441652	0.08060821	1.4558661	-1.3666018	-0.4518887	1.9834739	1.2454089	0.6230935	-0.41120213	-1.4098457	1.6798913	-1.1582915	-1.3023086	-0.42205405	-0.12330387	0.8047355	0.4431231	-0.90016985	1.2246076	1.3781374	0.3993251	0.2821545	-0.8927296	1.0605205	-1.1446491	-1.1419169	0.6168367	14194.344262295082	4532.578947368421	18726.923209663502
68487	Hepatocytes	77	0	portal	portal	portal_77	-0.1916733	-1.0048107	-0.13181026	-0.32589146	-0.08290516	0.3478347	0.16440187	-0.84890556	0.3586753	-1.2843621	0.8201792	0.9859205	-0.23685123	0.012136239	-0.056314576	-0.26577988	-1.1743742	0.54473275	-0.015840085	-0.11986124	-0.03242404	0.68725216	-0.9361784	0.7816993	0.45135093	-0.25909278	0.055873733	2.3432307	14194.344262295082	4532.578947368421	18726.923209663502
67029	Vessel cells	77	0	portal	portal	portal_77	-0.17358238	1.3080049	0.58462703	1.4210086	-1.8524461	-1.211613	-1.258277	1.8053628	2.2523968	0.4086039	-1.1944268	0.70231867	-0.95003253	-0.83072674	-1.9905	0.26873022	0.8762792	0.15755667	-1.7261869	-1.2896625	2.454296	2.1050572	0.12323566	-1.5071431	1.934634	-0.9976	-0.94826436	1.8062737	14194.344262295082	4532.578947368421	18726.923209663502
67049	Vessel cells	77	0	portal	portal	portal_77	-0.6052528	0.7631383	0.52551264	1.5470287	1.6372257	-0.24464479	-1.1491317	0.70663434	0.6680489	-0.71023494	-0.9765317	-0.9256961	-0.46262363	-0.75366825	-1.6759297	-0.11531308	0.92936504	1.9404922	-0.19913101	-0.79144436	0.5063648	0.5225039	-0.3926146	-0.70848864	0.49371174	-0.4103523	-0.43187228	2.0091932	14194.344262295082	4532.578947368421	18726.923209663502
67059	Hepatocytes	77	0	portal	portal	portal_77	0.26256412	0.3378079	0.7327385	-0.4955346	-1.2274399	-0.8804652	-0.014771784	-0.5614053	-0.35354948	-1.3195277	0.978252	1.1769915	0.45408142	0.74024254	0.48111024	1.0572257	-0.03937182	-0.46455276	-0.52464586	-0.1866979	-0.5508244	-0.8493039	-0.5820513	0.5184893	1.3166816	0.08224243	0.084960416	1.2475848	14194.344262295082	4532.578947368421	18726.923209663502
67060	Vessel cells	77	0	portal	portal	portal_77	1.4619913	1.0397097	-0.0946784	1.6990321	0.13762946	-0.30716264	-1.3980004	1.2603337	1.1132035	-0.23011959	-1.351365	0.44717193	-0.76185197	-0.20028217	1.7074233	0.18106358	1.5147825	0.39355627	-0.8030508	-0.9891136	1.5682657	1.5578673	-0.53127694	-0.8643055	0.2644219	-0.6980744	-0.84348536	1.2234255	14194.344262295082	4532.578947368421	18726.923209663502
67075	Vessel cells	77	0	portal	portal	portal_77	0.69433105	1.0063777	0.9214841	-0.014114056	-1.2072605	0.14290035	-0.64862204	1.7545092	1.76795	0.0959282	-0.5220976	-1.261008	-0.6325709	-0.8440463	1.0731645	0.51302606	-0.2841854	-0.6854887	0.34983498	-0.19342415	1.09088	1.9069108	-0.31055215	0.02754024	-1.8307848	-0.50107056	-0.7509827	0.4753303	14194.344262295082	4532.578947368421	18726.923209663502
67112	Vessel cells	77	0	portal	portal	portal_77	0.83280224	0.6152834	-0.9295616	-0.095733196	-0.91813457	-0.022430096	-0.29954252	0.09474557	0.62076473	0.12084596	-0.010135139	1.0994062	0.2017354	0.08137794	-0.04112337	-0.7159581	-0.114146106	0.2919947	-0.6072167	-0.31402364	0.045555107	0.9095782	-0.45292145	-0.095873356	0.7118077	0.1897815	0.09789831	1.4871061	14194.344262295082	4532.578947368421	18726.923209663502
67125	Hepatocytes	77	0	portal	portal	portal_77	1.025035	-0.67523044	-0.34360275	-0.6601223	0.35234702	-1.4271796	-0.2759564	0.1381089	0.59716773	-0.4914604	0.39454305	0.7857272	0.67793727	-0.37671104	0.8519549	0.4090265	0.46843627	1.2739323	-0.98092216	-0.66909266	-0.1478964	0.15602541	-1.809068	0.37448207	-0.19949777	0.5020119	0.1386099	2.4095886	14194.344262295082	4532.578947368421	18726.923209663502
67134	Hepatocytes	77	0	portal	portal	portal_77	0.6471058	-0.62446994	-0.35246438	-0.9759107	-0.09545074	-1.4394271	0.47385648	-0.7437305	0.65540594	-1.1532024	1.0538694	0.5644173	0.86245716	0.012164764	0.63752466	-0.011850128	-1.4914496	0.35720778	-1.3715008	0.6114473	-0.09834446	0.55810255	-1.6002351	0.61960036	-0.026546478	1.1132537	-0.07783394	1.9359798	14194.344262295082	4532.578947368421	18726.923209663502
67160	Hepatocytes	77	0	portal	portal	portal_77	0.7460707	-0.7046873	0.41927513	-0.48948658	0.019335696	-1.0222254	-0.15812828	-0.8971051	-0.12349822	-0.7814768	0.77869236	1.0614377	0.40238932	0.28279927	0.79946613	0.2670191	-0.98388577	0.08037703	-0.7269082	-0.027008573	-0.745275	-0.10051859	-1.2416081	0.5797461	0.98069304	0.79265416	0.35179105	1.161255	14194.344262295082	4532.578947368421	18726.923209663502
67207	Vessel cells	77	0	portal	portal	portal_77	-0.20897682	0.91066426	0.2974227	1.2202069	-1.6822237	-0.93128693	-1.4265218	1.9603698	1.746297	0.5889471	-1.3200996	1.3170204	-0.80518353	-0.7108596	-0.97242224	0.08785693	0.6767754	-1.0714395	-1.1762892	-1.1918697	2.4328046	2.0426621	-0.27558425	-1.1505213	1.5168084	-0.7657282	-0.6102349	1.7185612	14194.344262295082	4532.578947368421	18726.923209663502
67208	Vessel cells	77	0	portal	portal	portal_77	-1.1929756	-0.18500783	-1.8801703	1.4202565	0.09081548	0.39469498	-0.627972	0.19910832	1.230589	-0.38774064	-0.5052204	0.28426388	-0.26704037	-0.0014032001	-0.82610565	-1.0889889	1.0617219	0.8644592	-0.533343	-0.7289696	0.7729399	1.0451744	-0.23137504	-0.7510996	1.136913	-0.3017056	-0.3014251	1.411489	14194.344262295082	4532.578947368421	18726.923209663502
67259	Vessel cells	77	0	portal	portal	portal_77	0.56591046	0.9170366	0.4233039	0.7488171	-0.08382337	-1.5166389	-1.2755054	1.6463844	1.5121111	-0.08889177	-1.1561204	0.8735208	-0.7167526	-0.15134165	-2.2995884	-0.9139926	0.3012391	-0.25289723	-0.7815262	-1.167614	2.0373805	1.90109	0.59420896	-1.1024905	2.1621075	-0.69653326	-0.8934763	1.850623	14194.344262295082	4532.578947368421	18726.923209663502
67278	Hepatocytes	77	0	portal	portal	portal_77	-0.584316	-0.8153807	-0.19268847	-1.5139956	-0.86148345	-0.74063605	0.27636397	0.024349013	1.0007577	-1.3725327	1.9386207	0.46463093	0.4831306	-0.8530772	-0.04766423	0.069374286	-0.8343828	0.35746583	-0.6778608	0.22328614	-0.21861696	0.90635586	-1.5657883	1.0805223	-0.51733774	0.4283529	-0.4780109	1.8895715	14194.344262295082	4532.578947368421	18726.923209663502
67314	Vessel cells	77	0	portal	portal	portal_77	1.2022942	1.2368551	-0.36807626	-0.24609198	-0.4542671	0.19689125	-0.75717324	1.517161	1.5614703	-0.12866755	-0.44699025	-0.65880525	-0.16014217	-0.39369985	1.7645631	-0.8095422	-0.90999216	-0.6241045	-0.55422974	-0.5494515	1.3560116	2.1030998	0.0208889	-0.20659575	0.06906983	-0.13164411	-0.231933	1.5541016	14194.344262295082	4532.578947368421	18726.923209663502
67007	Hepatocytes	77	0	portal	portal	portal_77	1.1529758	-0.3528717	0.04878776	-0.4338712	0.2371308	-0.73135066	-0.6502575	-0.8187739	-0.060403526	-0.50375545	0.5847024	0.6480326	0.47584152	0.73936373	0.94068575	0.141123	-0.4234829	-0.3948383	-0.31724235	-0.74865955	-1.0625186	-0.046631984	-1.2353592	0.7742548	0.03255724	0.69376	1.3416363	0.8708625	14194.344262295082	4532.578947368421	18726.923209663502
67015	Vessel cells	77	0	portal	portal	portal_77	1.0339682	0.8959105	-0.9861484	0.43801785	-0.2801435	-1.0113444	-0.73031795	2.0111332	1.7474002	-0.76487947	-0.58901656	0.8936861	-0.43003336	-0.37852138	-0.4223851	-0.49532324	0.8136747	1.1239116	-1.5225017	-0.7373667	1.8503295	1.8441671	-1.0234053	-0.7863237	0.5324735	-0.44026214	-0.61483854	1.8469609	14194.344262295082	4532.578947368421	18726.923209663502
66979	Immune cells	77	0	portal	portal	portal_77	0.0631396	-1.0765071	0.46800652	1.168145	0.5151349	-0.5330534	-1.1128273	1.5010419	1.8436764	-1.6851056	-0.9985822	-0.31371877	-0.7301027	-0.55837697	-1.1739409	-0.43553913	0.46699604	1.2773507	-0.6970654	-1.3573833	2.1364815	1.8951261	-0.37741536	-1.2642529	1.4127531	-0.64994544	-0.95821255	1.5760877	14194.344262295082	4532.578947368421	18726.923209663502
68860	LSEC	77	0	portal	portal	portal_77	-0.0752244	2.0653107	-1.9742765	1.8803958	0.28038156	1.0273631	-1.5467441	1.5844655	0.99788904	1.2024549	-1.5310348	1.8752865	-1.0758985	-1.2257019	1.0957105	-0.85691845	1.5984979	0.9778716	-0.5642949	-1.4437207	1.9997462	0.74405277	1.067347	-1.5163109	2.1505773	-1.060701	-0.763051	0.28937933	14194.344262295082	4532.578947368421	18726.923209663502
68504	Vessel cells	77	0	portal	portal	portal_77	-0.2975256	-0.11421351	-0.06577673	0.9175922	-0.35452706	-0.068627074	-0.30716267	-1.1985153	0.6166514	-0.4741073	-0.36525178	0.6079666	-0.27907297	0.8873659	-1.6196704	0.005487633	1.0914825	0.17898662	-1.2751751	-0.08967758	0.73564106	-0.02525499	0.09374831	-0.38263214	0.7020871	-0.34611598	-0.19347696	1.1825925	14194.344262295082	4532.578947368421	18726.923209663502
68588	Vessel cells	77	0	portal	portal	portal_77	0.74840933	0.1391384	0.21368362	0.6338218	-0.055115633	-1.0200994	-0.7925449	1.5382519	1.2120445	-0.7899335	-0.5314245	-0.7950291	-0.0042674094	-0.35327932	0.7814885	-0.79319704	-0.008598963	-1.1209251	-1.3050545	-0.27609965	1.5062009	2.1093378	-1.0789294	-0.08589559	-1.3450389	0.29128957	0.40708774	-1.5214534	14194.344262295082	4532.578947368421	18726.923209663502
68594	Vessel cells	77	0	portal	portal	portal_77	0.4955816	0.82711667	-0.11846189	1.0413905	-0.19329298	0.2757313	-0.8417058	0.6172288	-0.9202975	0.70751774	-0.6689958	1.8586576	-0.40378872	-0.27459794	-0.3188725	-0.8185844	1.8220614	1.0404856	-0.039480902	-0.9041159	0.88064545	-0.4421922	0.32372606	-0.7995853	1.2256788	-0.4119357	-0.38612163	1.4171706	14194.344262295082	4532.578947368421	18726.923209663502
66946	Vessel cells	77	0	portal	portal	portal_77	-0.29971883	1.7122815	-1.5414686	1.1520807	-1.631753	0.48913676	-0.61693215	1.2315607	1.6597531	-0.13165402	-0.46950784	0.4503247	-0.46721494	-0.2724006	-3.1443236	-1.9424796	1.5529875	-0.03346133	0.83841354	-1.3274956	1.6410288	1.4419738	0.87979877	-1.1274253	0.54404205	-0.5683766	-0.7457162	1.4895065	14194.344262295082	4532.578947368421	18726.923209663502
68698	Vessel cells	77	0	portal	portal	portal_77	0.68700385	-0.25694263	-1.2299814	0.18338093	0.24718286	-0.83844775	0.24205963	0.44579324	0.87803376	-0.27684236	-0.20974112	0.7981294	-0.020629812	-0.1785732	-0.48135576	-1.2048804	-0.0657534	0.83336085	-0.5048093	0.03141205	0.87683576	0.6245678	-0.07534669	-0.12748006	-0.25360358	-0.015805785	-0.08879872	1.0301999	14194.344262295082	4532.578947368421	18726.923209663502
68657	Vessel cells	77	0	portal	portal	portal_77	-1.628103	1.2987875	0.07746586	2.4908972	-1.7115602	1.297593	-1.2245044	0.21901982	1.8729699	0.35789335	-1.1343821	-0.95827574	-0.8354669	-0.86543036	-0.7453953	-1.0045565	1.850012	0.28442308	0.67064345	-1.4403245	1.4580244	1.6198635	0.36797497	-1.3655897	1.178416	-0.8604861	-1.0649686	1.5594685	14194.344262295082	4532.578947368421	18726.923209663502
68884	Vessel cells	77	0	portal	portal	portal_77	1.2402194	0.74014586	-1.3704967	0.58765674	0.5444946	0.7390512	-1.2161434	1.5841844	1.4045789	-0.19475424	-1.0765518	1.1836603	-0.64537334	-0.834815	1.134401	-2.232236	0.3432085	0.84409356	0.88634753	-1.0667495	1.8511013	1.5416691	0.37528196	-0.85444957	0.9027738	-0.62141466	-0.74200344	1.3081534	14194.344262295082	4532.578947368421	18726.923209663502
68894	Vessel cells	77	0	portal	portal	portal_77	0.38737065	0.5258987	-1.131016	-0.4986623	1.1818477	-1.085359	-0.44373408	0.92884946	2.087946	-0.8272008	-0.21593837	-0.2425789	-0.094286054	-0.08539847	-2.0694847	-1.9707817	1.4686848	1.9670938	0.005721831	-0.5337909	-0.09826963	1.5697165	-0.6065707	-0.32870606	-0.3925504	-0.14293024	-0.27747834	0.5435761	14194.344262295082	4532.578947368421	18726.923209663502
69028	Immune cells	77	0	portal	portal	portal_77	0.6903629	-0.45785517	-1.1540995	-0.40888476	0.5002151	-1.1776897	-0.8169997	2.2307794	2.0929952	0.2992072	-0.7635165	0.53645015	-0.47974938	-0.5597759	-2.726402	0.17964278	0.102896914	1.3345327	-1.3735785	-1.0275072	2.3753436	2.3907666	-0.69013375	-0.90651965	-0.8900491	-0.49477354	-0.67206216	0.6495572	14194.344262295082	4532.578947368421	18726.923209663502
69125	Vessel cells	77	0	portal	portal	portal_77	1.835806	0.71147573	0.16356152	-0.3626523	0.20069179	-0.9599497	-0.8012843	1.8625538	1.4207925	-0.44988194	-0.50470376	-0.93244416	0.122959636	-0.39057758	-3.3841112	-1.4731609	0.7029003	1.0005256	-0.6047206	0.050349154	1.11595	0.7337611	-1.4012249	0.1844428	-1.4920663	0.23497827	0.10245193	0.46547776	14194.344262295082	4532.578947368421	18726.923209663502
66924	Vessel cells	77	0	portal	portal	portal_77	-2.5941048	0.35049626	-1.1354076	1.5390066	-1.7302577	-0.8708812	2.5363457	1.4992565	1.9066755	-2.1842253	-0.4591541	-2.3494062	0.009673726	-0.31098774	-2.7683318	-1.3013847	0.504139	0.5763017	-0.36642498	0.9319338	0.5147537	2.3817756	-1.6506177	-0.41662887	-1.835087	-0.10459465	0.01768396	0.56022644	14194.344262295082	4532.578947368421	18726.923209663502
134754	Vessel cells	153	0	portal	portal	portal_153	-0.3811419	0.21389931	0.32334888	2.1046903	-0.9058626	0.113959685	-1.0157526	0.31576762	0.72604406	-1.5057926	-0.8364158	-2.2113495	-0.44500157	2.4426699	-0.2690515	1.0528997	0.39004597	-1.2699142	-0.37313455	-0.16157588	0.32816795	0.7404594	-0.36397225	0.099770896	-1.2052951	-0.04113775	-0.1326002	0.08851506	12856.892307692307	2538.0625	15394.954807692307
134818	Hepatocytes	153	0	portal	portal	portal_153	0.9949035	1.9282799	0.44806528	-0.029003056	0.4579054	-0.7522962	0.11611644	0.6007677	-0.11489692	-0.7413975	0.7744929	-0.32638773	-0.36116222	-0.3276123	1.2843922	0.1274267	0.16606732	-1.5946862	0.25737756	0.92824286	1.0074329	0.37220868	-0.65576875	0.7560211	-0.66779166	-0.59000057	-1.0561054	0.27570477	12856.892307692307	2538.0625	15394.954807692307
138904	Hepatocytes	153	0	portal	portal	portal_153	0.4025443	0.2985511	-0.6751142	-0.34115767	-0.038932253	-1.2568696	-0.06599137	-0.37704325	0.648611	-1.2130853	0.5259558	-0.44158328	1.219874	0.5556664	0.51531374	0.13447374	-0.74391043	-2.280994	-0.1344183	-0.12974708	-0.12771413	0.6639577	-0.9862945	0.945242	-0.6834482	1.0254571	0.0046406547	-0.48510486	12856.892307692307	2538.0625	15394.954807692307
138702	Hepatocytes	153	0	portal	portal	portal_153	-1.8664501	-0.016625263	0.40287134	-1.4739231	0.51186943	0.56519014	-0.6297725	1.3076012	0.3197372	-0.44080076	1.2787285	0.49988726	-0.72964644	-1.3937039	-1.1249542	0.242475	-0.268863	-0.8560681	0.8048741	-0.38639465	1.2080615	0.1171264	-0.60092705	0.5169403	0.27282488	-0.36351135	-1.0012151	-0.45217586	12856.892307692307	2538.0625	15394.954807692307
134553	Hepatocytes	153	0	portal	portal	portal_153	1.0565948	1.0211087	-0.66825384	0.55573386	0.89330554	0.26424897	1.1653135	-0.44521803	0.53741103	-0.6769732	1.250485	-0.26109967	-1.3892113	-0.96375483	0.09838702	-0.23049489	0.87888783	0.9138401	0.06665235	1.2059215	0.39212427	0.22379316	-0.18427885	0.51698804	-0.8393573	-1.4448802	-0.88042676	0.0561615	12856.892307692307	2538.0625	15394.954807692307
134499	Hepatocytes	153	0	portal	portal	portal_153	1.014486	-0.039885268	0.23706234	0.8609423	-1.2651728	0.25492978	1.358886	-1.3175117	-0.36854562	-0.52145624	1.3862998	-0.7304826	-1.0440428	0.96588576	1.1187166	-0.24069661	1.399577	-0.5434316	0.24881643	0.851102	-0.47247934	0.63734686	-0.12992227	-0.17714924	-0.27285743	-1.026156	0.09153125	0.28363416	12856.892307692307	2538.0625	15394.954807692307
138737	Vessel cells	153	0	portal	portal	portal_153	-1.1409708	1.6784753	1.0537776	0.66325736	-0.41052297	0.38611966	-0.7577132	1.171891	0.23559946	-0.99049664	-0.7823108	-0.149899	-0.14045493	-0.5220491	-0.27620885	0.59405625	0.29244515	-0.24364161	-0.76605153	0.07228096	1.3005033	0.23262358	-1.0682726	-0.20321997	0.30619356	-0.18539527	-0.5120479	-0.17977008	12856.892307692307	2538.0625	15394.954807692307
138758	Hepatocytes	153	0	portal	portal	portal_153	-2.269952	0.62623996	0.010907018	-1.0702084	1.306904	-0.30617952	-0.66602117	-1.4432001	-0.26813138	-1.1616541	1.7471317	-0.5420384	0.6758673	0.66365653	-1.4414682	0.44901347	-0.9968336	0.6592716	0.22436517	-0.8546837	-0.32127562	0.03471943	-0.48617524	0.49351802	-0.91569424	0.70052797	0.31629434	-0.62149763	12856.892307692307	2538.0625	15394.954807692307
138840	Immune cells	153	0	portal	portal	portal_153	0.13701162	0.27404168	-0.327568	0.1973877	0.99966216	0.15752476	-0.5615477	0.35660318	-0.124779314	-0.35363027	-0.25499377	0.8548592	0.36072397	-1.2341774	0.16548832	-0.06864646	0.41713303	0.57608235	0.007288782	-0.39309052	0.559683	0.3320075	-0.7060444	-0.21315797	0.055970572	0.5386306	-1.0872338	-0.56119347	12856.892307692307	2538.0625	15394.954807692307
138548	Hepatocytes	153	0	portal	portal	portal_153	1.5239085	1.718153	-0.93837404	0.053289976	1.2820725	0.1539196	-0.5439629	0.7371563	0.19678347	-0.55589855	0.21357268	-0.6678824	0.16845335	-0.33693522	1.4814593	0.24358411	0.80148846	0.6367987	-0.43003973	0.09089149	-0.15644808	-0.22506548	-1.6557275	0.20054935	-1.7345589	0.45257843	0.785781	0.028572353	12856.892307692307	2538.0625	15394.954807692307
138963	Hepatocytes	153	0	portal	portal	portal_153	0.6995564	-1.2296405	-0.87524223	-0.1766491	0.9784113	0.076766916	-0.41221228	0.3967659	0.07193195	-0.7058394	-0.31846413	-0.27368802	0.58671093	0.4264234	0.61509985	-1.0869598	0.93736726	-0.592891	0.0050296434	0.24463993	-0.25841376	0.10945891	-1.0933727	0.42951673	-1.8773173	0.53971195	1.0643624	-0.80641156	12856.892307692307	2538.0625	15394.954807692307
139008	Hepatocytes	153	0	portal	portal	portal_153	0.976185	-1.6348932	-0.3681447	-0.55262965	0.9695075	-0.7637477	-0.5259602	0.8607014	-0.38799047	-0.50669664	0.040166683	0.10336492	1.3530921	-0.91071314	1.000949	-0.84301573	0.43525285	-1.2433441	0.026430953	-0.7863861	-0.24843755	0.507266	-0.73445284	0.59788644	-0.92176616	1.5109963	-0.18780383	-0.5653383	12856.892307692307	2538.0625	15394.954807692307
139105	LSEC	153	0	portal	portal	portal_153	0.32669398	1.7282571	0.5079567	1.7889848	-0.83625937	1.3239536	-0.5331706	0.7313182	-0.1664868	-1.3388186	0.08165333	0.31689084	-0.86684227	-1.0572134	0.74909467	0.8712686	0.7016017	-0.33638698	0.9911335	-0.98837554	1.0883174	-0.8306739	-1.7217984	-0.3899604	0.70792055	0.12800996	-0.15854877	0.19320898	12856.892307692307	2538.0625	15394.954807692307
139180	LSEC	153	0	portal	portal	portal_153	-0.8524269	1.1801723	-0.17467421	-0.30181518	0.82319313	2.5465162	-1.4655161	1.350082	1.5006206	1.058568	-1.8464192	2.0442548	-1.723874	-1.6082975	-0.48194933	-0.33485246	-0.18602782	0.69796604	1.7984107	-1.5788112	1.8398839	0.84544563	0.29942548	-1.4852449	1.797567	-0.141725	-1.6881647	-0.6106231	12856.892307692307	2538.0625	15394.954807692307
139200	LSEC	153	0	portal	portal	portal_153	0.1414099	0.63956773	-1.3601092	-0.4860112	0.88101906	0.50527686	-0.5354443	1.3646226	1.227989	0.41549683	-0.7825586	1.257	-0.91143733	-0.34266827	0.40664142	-0.7211292	-0.27615878	0.82135665	1.0072092	-0.99887085	1.3618106	1.0370159	-0.38301888	-0.7737544	0.111822456	-0.26910004	-0.22369722	-0.88216746	12856.892307692307	2538.0625	15394.954807692307
139362	Hepatocytes	153	0	portal	portal	portal_153	-0.3762731	0.12824239	-0.7143891	-0.3504574	0.6330504	-0.86011326	0.018186724	1.2599487	-0.033158537	-0.75652057	-0.04051522	0.62164706	0.5780336	-0.5467564	-0.27132428	-0.55500287	0.46900213	0.46440005	-0.07432167	-0.70129573	1.3257257	-0.018071657	-0.71532017	-0.2632913	-0.5494636	0.5717716	-0.31385434	-0.2708363	12856.892307692307	2538.0625	15394.954807692307
134919	Hepatocytes	153	0	portal	portal	portal_153	0.24950467	-1.4389435	0.45365676	-0.05340026	0.40462732	0.0841146	0.501443	0.99343187	-0.15737823	-0.69269544	0.78744334	-0.5215724	-0.68727785	-1.1027331	0.37921733	0.6400433	1.0419679	-2.1886086	0.15968303	1.1288323	0.009644056	0.2453578	-0.88351685	1.317229	-1.8938264	-0.8257939	-0.3760543	0.33266896	12856.892307692307	2538.0625	15394.954807692307
138478	LSEC	153	0	portal	portal	portal_153	-0.80315	0.77946484	0.77036846	0.35575047	-0.9371323	1.2858449	-0.5323888	-0.8256722	0.7097205	-0.35911044	-0.47568616	-0.2810938	0.15865712	-0.40078408	-0.27258733	1.0147141	-0.019539893	1.1080704	1.0589352	-1.05428	0.046641156	1.0150385	-0.5994117	-1.1535926	-0.03101769	0.31949416	-0.77145463	-0.2728383	12856.892307692307	2538.0625	15394.954807692307
134908	Hepatocytes	153	0	portal	portal	portal_153	1.6039659	1.0045329	-0.0023871725	0.74886113	0.3002381	0.3521114	1.5078434	-0.5615004	-0.2738224	-0.4254345	0.906454	-0.24906717	-0.99025214	-1.0600373	1.4887848	-0.8454372	1.5299569	-0.076481976	-0.16430558	1.5670085	-0.90166605	0.177703	-0.8742168	1.2190496	-1.0223123	-0.77032876	-0.42976242	0.32900417	12856.892307692307	2538.0625	15394.954807692307
134734	Vessel cells	153	0	portal	portal	portal_153	-0.0759707	0.96539474	-1.0212268	-1.1261158	0.9190599	-0.11339336	0.008216487	-0.09349511	1.3448732	-0.71294767	0.8142072	-0.8838422	0.14394929	0.044744484	-0.61125994	-0.85506177	-1.6354699	1.7900859	-1.1564908	0.003375613	0.37474203	1.7076014	-1.0552596	0.6032383	-0.8181967	0.21055356	0.13636531	-0.28128695	12856.892307692307	2538.0625	15394.954807692307
134968	Hepatocytes	153	0	portal	portal	portal_153	0.6629734	0.12620977	-0.7211309	-0.6545763	0.8982903	0.012522375	2.0740693	0.57924443	0.028139995	-0.37251365	0.9905344	0.098618895	-1.2250125	-0.87689227	0.82218766	0.7367979	-0.057212003	1.1134439	-0.53041035	1.8774168	0.16744353	0.31584448	-1.4337955	0.8879795	-1.7948526	-1.0926052	-0.53640085	0.1618691	12856.892307692307	2538.0625	15394.954807692307
137171	Immune cells	153	0	portal	portal	portal_153	-1.3381807	-0.13280271	0.71366674	-0.6922712	1.6311692	-1.974596	0.16422935	1.4343611	-0.8493996	-0.6674694	0.64571214	-1.0381562	0.6328851	-0.6133872	-0.75645494	0.7735077	0.57722497	1.7342026	-2.0529249	-0.99759424	1.8390676	-1.5415432	-0.8614537	0.17772664	-0.018508397	0.7698038	-0.5696873	-0.4958546	12856.892307692307	2538.0625	15394.954807692307
137416	Hepatocytes	153	0	portal	portal	portal_153	0.25048327	-0.36719298	-0.41251543	-0.6936627	1.2406917	-0.7595911	-0.15897577	1.1033567	-0.9159298	-0.12855378	0.018567055	0.6869724	1.1282604	-1.2025734	-0.06366831	-0.1395075	0.66029185	-0.062087506	-0.65097165	-0.48069757	0.95901567	-0.46053421	-1.0380138	0.35082096	-0.4082419	0.9934706	-0.74119204	-0.6052428	12856.892307692307	2538.0625	15394.954807692307
137404	Hepatocytes	153	0	portal	portal	portal_153	-0.87981904	-2.3277175	1.110002	0.34155837	0.18254498	-0.96775544	-0.24034408	0.94145864	0.34360158	-1.4884189	0.049033817	-1.3868088	0.14568548	-0.07598886	-0.16980705	1.5230488	-0.5154737	-1.4396518	-0.656774	-0.08122362	0.67219734	-0.17853674	-1.4273765	0.08975344	-1.1128831	0.943502	0.37810662	-0.33825684	12856.892307692307	2538.0625	15394.954807692307
137364	Hepatocytes	153	0	portal	portal	portal_153	0.5771397	0.34443244	-0.12836488	0.29624584	0.5335325	-0.76116544	0.15443338	-0.2570345	-0.10659658	-0.6174191	0.5445646	0.29858392	0.302665	-0.7278706	0.4775608	-0.25274178	0.6564768	-1.3973236	-0.4905321	0.25746748	0.23127101	0.9974303	-0.7892089	0.64702874	-0.49817118	-0.06886454	-0.47690308	-0.74067605	12856.892307692307	2538.0625	15394.954807692307
137283	Vessel cells	153	0	portal	portal	portal_153	0.32095805	0.62886757	0.7392215	0.6745811	-1.4985247	-0.2584322	-0.06076172	-0.6679961	1.4287319	-0.68041253	0.19234973	-0.78857505	-0.25420052	0.10398326	-0.2747555	0.9215948	0.6786783	-0.59155536	-0.14608128	-0.3548457	0.109723024	1.6523712	-0.720806	-0.12119419	-0.7911804	-0.27577034	-0.7061874	-0.9160576	12856.892307692307	2538.0625	15394.954807692307
137258	Hepatocytes	153	0	portal	portal	portal_153	1.021062	0.37707525	-0.25867563	-0.8422911	1.4302825	-1.0744425	0.18246952	1.4342251	-0.9033249	-0.31165865	-0.06783681	0.26796886	0.8634852	-0.68522495	0.64231664	-0.6821635	0.21642146	-0.96095926	-0.9841991	0.02610387	0.881441	0.02009494	-0.29978466	0.8761974	-0.35857624	0.27214837	-0.29327556	-0.9678655	12856.892307692307	2538.0625	15394.954807692307
137230	Hepatocytes	153	0	portal	portal	portal_153	0.8743183	-0.5408299	-0.30695713	-0.56739503	1.1132089	-0.920655	-0.17955229	1.2710901	-0.016441923	-0.13376892	-0.032145225	0.40546677	0.3039484	-0.8588089	0.90062225	-0.034652814	-0.43534437	-0.9368145	-1.033761	0.45696762	0.8829835	-0.13608746	-0.5820199	0.7212987	-0.019395493	0.29019195	-0.36462447	-0.819044	12856.892307692307	2538.0625	15394.954807692307
137180	Hepatocytes	153	0	portal	portal	portal_153	0.62194234	-0.07066168	-0.71513903	0.11454572	0.7260411	-0.33318374	0.3778971	1.3612876	0.0046177492	0.021624945	-0.03860629	0.8255379	-0.7119585	-0.81169873	0.49722266	-0.6314591	1.125562	-2.017275	0.1291739	0.61588985	0.7872284	0.38432512	0.02150029	0.31544825	-0.09596296	-0.5552761	-0.6958486	-0.7265862	12856.892307692307	2538.0625	15394.954807692307
137179	Vessel cells	153	0	portal	portal	portal_153	-0.46759933	1.4370056	-0.28269032	-0.59259087	0.302535	-1.1728457	-0.36497033	0.93497646	1.8068452	-0.77737975	0.44250998	0.013577628	-0.32010636	-0.56345814	0.22588891	0.47127846	-0.3060137	-0.24718787	-1.6379751	-0.829406	1.2739272	1.7080833	-0.38692507	-0.09265147	0.40030703	-0.21881285	-0.43560624	-0.90468544	12856.892307692307	2538.0625	15394.954807692307
137161	Vessel cells	153	0	portal	portal	portal_153	-1.2861382	1.783983	0.5053028	2.0975897	-2.2422414	-1.2643863	-0.5643331	0.974989	2.8124192	-0.4558734	-0.58268034	-0.94100446	-0.9442341	-0.5472233	-0.46602708	0.91148955	0.33419007	-0.69061553	-1.1823561	-0.732429	1.446087	2.1659968	0.17875129	-0.7487547	0.62373346	-0.68261313	-1.1763648	-0.85983646	12856.892307692307	2538.0625	15394.954807692307
136607	Hepatocytes	153	0	portal	portal	portal_153	0.47472432	-1.032563	0.062714554	-0.25762677	1.0218093	-0.8524681	0.23367773	1.0788585	-0.13631855	-0.79807454	0.2371236	-0.231909	0.09858294	-0.647309	0.53029823	0.060726263	0.64660233	-1.433831	-1.2973228	1.0195819	0.5894903	0.2541422	-0.498097	0.84893817	0.27638936	-0.34383607	-1.0310895	-0.5724059	12856.892307692307	2538.0625	15394.954807692307
137128	Hepatocytes	153	0	portal	portal	portal_153	0.78204614	0.8292218	-0.116901554	0.6013524	0.5415505	0.026485352	0.013163254	0.34323305	0.006441112	-0.36068997	0.5112567	-0.20886855	-0.6622828	-0.59124446	-0.5050551	-0.10346968	1.6465559	-1.7462467	-0.3659765	0.7404901	-0.263436	0.4023285	-0.2180324	1.0139904	-1.8660747	-0.34848613	-0.33803403	-0.8294707	12856.892307692307	2538.0625	15394.954807692307
137083	Hepatocytes	153	0	portal	portal	portal_153	1.1507294	0.11623592	-0.45416433	-0.48107713	1.1244398	-0.66735667	0.22667311	0.745047	-0.047275234	-0.29875463	0.29267687	0.067770295	0.06513501	-0.49965802	1.1359521	-0.10703958	-0.08977139	-1.1666939	-0.058176048	0.46824732	-0.49521825	0.6182305	-0.3619829	0.729312	-0.78582263	-0.09736353	0.24653271	-0.19648854	12856.892307692307	2538.0625	15394.954807692307
137039	Hepatocytes	153	0	portal	portal	portal_153	-3.3038282	-0.6603778	1.2060869	-0.9344119	-0.14500386	-1.5718597	-0.04383374	-1.4387519	2.0050273	-2.1319075	2.5866766	-1.2908008	-0.67685294	0.5167898	-1.9483553	1.0681065	-1.7859787	-0.62557584	-1.4540769	0.46914744	-0.31318322	1.3613249	-1.1497238	1.2407697	-0.6290772	0.14992474	-0.01631396	-0.9357512	12856.892307692307	2538.0625	15394.954807692307
137001	Hepatocytes	153	0	portal	portal	portal_153	0.14486012	0.41615728	-0.76251304	-0.3121561	0.45620888	-0.09361076	-0.047808737	0.23839255	0.1392388	-0.33304635	0.72852945	0.28862306	-0.22175147	-0.035066277	0.35078263	-0.0021037802	1.2114277	-0.665781	-0.51000935	0.1238967	-0.22188377	-0.24993478	-0.42693642	0.83607817	-0.33176574	-0.60098714	0.30853173	-0.61004364	12856.892307692307	2538.0625	15394.954807692307
136933	LSEC	153	0	portal	portal	portal_153	-1.1168095	0.13835813	-0.18215463	0.35643393	-0.27800596	1.3831422	-0.61674684	0.627154	0.9124785	0.0435232	-0.34792206	0.64109164	-0.9971505	-0.9273756	-2.301516	1.1010481	0.011396108	-0.7055123	1.6248611	-0.7890499	0.5068737	0.6647375	0.36578098	-0.6451854	0.9617034	-0.9454117	-0.94416106	-0.30024904	12856.892307692307	2538.0625	15394.954807692307
136893	Immune cells	153	0	portal	portal	portal_153	-2.3571382	0.11341479	-1.1303974	-0.29238257	0.9717154	-1.6306634	0.3432906	0.6354072	-0.54549843	-0.0086181145	0.35543117	1.8558172	0.46149942	-0.6878061	-1.098141	0.41006106	-1.1025906	1.0772365	-2.1502357	0.21461795	0.8631807	-0.035722528	-0.5668091	0.06714197	0.5567178	0.89297265	-0.6309396	-0.6783644	12856.892307692307	2538.0625	15394.954807692307
136773	Vessel cells	153	0	portal	portal	portal_153	-0.4789292	1.4796777	-0.24594137	-0.88164353	-0.9901999	-1.0849031	0.33658707	1.3229054	0.9546293	-0.22231805	0.25818148	0.14031035	-0.12601155	0.28152633	0.34850746	0.27802235	0.051807795	-0.9478222	-1.5046371	0.57281905	0.8217021	0.708028	-0.4623847	0.33144173	-0.42218447	-0.16186497	-0.22492793	-0.8875863	12856.892307692307	2538.0625	15394.954807692307
136764	Hepatocytes	153	0	portal	portal	portal_153	0.1834225	-0.064712755	0.08922485	-0.4500672	0.94639117	0.4975148	0.09082213	0.67994535	-0.7981367	0.033321265	0.013162603	0.2938417	-0.32488096	-0.31829154	0.061678134	-0.0049876305	-0.07506292	0.07040804	-0.38989818	-0.40119523	-0.2937213	-0.20412295	0.01991341	0.5883915	0.27978367	0.08578557	0.08985987	-0.30590987	12856.892307692307	2538.0625	15394.954807692307
138407	Hepatocytes	153	0	portal	portal	portal_153	-0.382952	0.05450215	0.26785257	-1.6634475	1.8947808	-0.7231671	1.0449607	0.14299376	-0.47055468	-1.2250046	0.98952895	-0.73713726	0.5384386	-0.5180507	-0.10390237	0.7592626	-1.0535212	1.5404419	-1.621603	0.7228583	0.9391164	-0.67875886	-0.5698989	0.6756318	0.73504657	-0.20824929	-1.0021908	-0.079176284	12856.892307692307	2538.0625	15394.954807692307
138346	Hepatocytes	153	0	portal	portal	portal_153	-0.019790575	-0.665016	0.34363538	-0.42893216	0.7433415	-0.54935145	-0.7233555	1.1782556	-0.27964258	-0.7945509	0.16842434	0.40808228	0.66856635	-1.1883963	-0.5335777	-0.1811148	-0.7913918	-0.60250187	-0.27918288	-0.62408125	1.064476	-0.050643034	-1.0284762	0.4625363	-0.684483	1.064878	0.06962986	-0.44152093	12856.892307692307	2538.0625	15394.954807692307
138329	Hepatocytes	153	0	portal	portal	portal_153	0.8760827	-0.13394189	-0.75843966	0.3590563	0.62712276	-0.3548268	-0.57850826	1.1533651	0.10182771	-0.46699765	-0.22209115	0.4916416	0.35875717	-0.83872634	0.79670435	-0.3570273	0.8601399	-1.1545677	-0.051320557	0.014436273	0.78123224	0.7970948	-0.60805523	0.18599404	-0.22743191	-0.162278	-0.7168631	-0.32425943	12856.892307692307	2538.0625	15394.954807692307
138234	LSEC	153	0	portal	portal	portal_153	0.28147608	0.9090006	-1.9485407	-0.016108442	1.1830828	1.703858	-0.34703228	1.0719068	-0.009537733	-0.6386121	-0.4581639	-0.5716607	0.13159177	0.2757633	0.14649278	-1.2392735	-0.641641	-0.41181597	1.1919188	-0.7676175	0.8707275	0.545356	0.0810904	-0.23738098	0.22648977	0.36912516	-0.15555388	-0.92551756	12856.892307692307	2538.0625	15394.954807692307
137441	Hepatocytes	153	0	portal	portal	portal_153	0.94923943	-0.5794266	-0.19902642	-0.28038907	0.9754977	-0.5225336	-0.3230178	1.1841378	0.056751024	-0.56778926	-0.11005618	0.31814808	0.22323076	-0.7858984	0.9667263	-0.2814872	0.6264508	-1.483673	-0.21772127	-0.1544109	0.50658035	0.7925238	-0.61695266	0.61146647	-0.70939595	0.0857688	-0.42438918	-1.1002722	12856.892307692307	2538.0625	15394.954807692307
135109	Vessel cells	153	0	portal	portal	portal_153	-1.2588524	-0.085106075	0.3652198	1.5651176	-0.5827291	-0.14526284	-0.8670369	2.0039587	1.168062	-0.6795378	-0.7293311	-1.6486472	-0.4623726	-0.6853189	-0.5551054	-0.07460647	-0.2910484	0.1913049	-0.3407135	-0.24710341	2.0092797	1.3156948	-1.0292209	-0.31725994	-0.85414565	-0.27732098	-0.4743571	0.099996425	12856.892307692307	2538.0625	15394.954807692307
137459	Hepatocytes	153	0	portal	portal	portal_153	0.8104645	-0.8262666	-0.48538262	0.1878432	0.77081704	-0.56906724	0.277059	1.1862563	-0.40071833	-0.39826968	-0.052958053	0.050111614	0.13190183	-0.6003655	0.54983217	0.31088412	1.5367335	-0.8045237	-0.5850565	0.33715138	0.12528045	0.3637323	-0.77455735	0.48657465	-1.3434534	-0.17203839	-0.4155964	-0.6590625	12856.892307692307	2538.0625	15394.954807692307
137479	Hepatocytes	153	0	portal	portal	portal_153	-1.8993562	-0.022472726	1.0118107	-1.1623703	1.3778316	-1.5111271	1.0605583	1.3808593	-1.0986403	-0.7597366	1.3229614	-0.9148972	-0.92464316	0.6079112	-1.0770558	1.0949494	-0.3255725	0.2802165	-1.9295363	0.6701006	1.4012992	-0.6814563	-1.0647335	0.40174797	-0.8067797	-0.19851331	0.33038065	-0.16760099	12856.892307692307	2538.0625	15394.954807692307
137508	Vessel cells	153	0	portal	portal	portal_153	0.18096761	0.49534938	0.114557095	-0.98757374	-0.030086195	-0.70336336	-0.6622001	1.0979624	1.3611298	-0.16748828	-0.30988318	0.6625585	-0.9281897	1.0777003	0.4253548	-0.0996685	-1.2268612	-0.85708356	0.19432046	-0.76187813	1.0280368	0.41532367	0.37047106	0.024613367	1.4077847	-0.50211465	0.1949765	-0.31892574	12856.892307692307	2538.0625	15394.954807692307
137535	Hepatocytes	153	0	portal	portal	portal_153	1.3576964	0.91159666	-0.439434	-0.16736592	1.1503913	0.0018296959	-0.93250227	1.1030755	-0.82250845	0.18713908	-0.07353352	0.3785445	0.5341635	-0.7000717	1.380537	1.099281	0.77606404	0.4824731	-1.290484	-0.1369625	0.9221354	-0.71601313	-1.9035398	0.47433904	-1.0450135	0.47002485	-0.18758744	-0.8795237	12856.892307692307	2538.0625	15394.954807692307
137660	Immune cells	153	0	portal	portal	portal_153	0.6644332	-1.5061145	-0.70009	-0.7261853	1.3818549	-0.47712144	-0.73175937	1.3047152	-0.6178362	0.38795263	-0.33652934	1.4067419	0.5508773	-0.8152407	0.7424516	0.047534216	-0.36888552	1.2533165	-0.8234947	0.15430567	1.3836658	-0.34843776	-0.37427378	0.28049827	0.32548133	-0.039228458	-1.2196777	-1.0294685	12856.892307692307	2538.0625	15394.954807692307
137695	LSEC	153	0	portal	portal	portal_153	-2.512217	1.4189178	0.18518585	0.18184145	1.9683692	-0.1611548	-0.70834416	0.20508462	0.2124494	-0.45652527	0.9589485	-1.3335563	-0.51847816	-0.85660243	-1.5051186	0.5301652	0.6558158	3.0685627	-1.1313814	-0.24011709	0.5222804	-0.1315984	-0.52705157	0.5672172	0.27878702	-0.98290724	-1.2421429	-0.6185596	12856.892307692307	2538.0625	15394.954807692307
137744	Hepatocytes	153	0	portal	portal	portal_153	0.765784	-0.8669053	-0.4747933	0.6250279	0.19896722	-0.09573272	0.034961674	0.8750949	0.038468078	-0.26841557	0.109055355	0.22332714	-0.46448058	-0.580711	0.75116605	0.12406334	1.617307	-2.4207618	-0.71029145	0.5688676	-0.33667803	0.4677068	-0.639962	0.66144663	-0.31683928	-0.6045194	0.39077574	-0.902409	12856.892307692307	2538.0625	15394.954807692307
137777	Hepatocytes	153	0	portal	portal	portal_153	0.15540855	-0.6811321	-0.059499558	-0.88149416	0.58238673	-0.93437153	0.56961125	0.17972863	0.499228	-0.87654245	0.83363014	0.06596157	0.25808328	-0.8298493	0.32966372	0.30608124	-0.4002629	-1.4679214	-0.249356	-0.0011672258	0.22617944	0.72374403	-0.60880756	0.9075395	-0.28070885	0.25825804	-0.754664	-0.3617036	12856.892307692307	2538.0625	15394.954807692307
137807	LSEC	153	0	portal	portal	portal_153	0.18086715	0.44531986	0.07855497	-0.64648634	1.1412023	0.45344952	-1.062559	1.0591774	0.39908972	0.43537748	-0.9061394	2.1561098	-0.80774695	-0.8407481	0.51389	-0.061705098	-0.40512455	-0.07775822	0.46197808	-0.50905716	0.61649954	0.3722896	-0.016790869	-0.32417157	1.7780561	-0.3672806	-0.62863094	-0.78793144	12856.892307692307	2538.0625	15394.954807692307
137851	Hepatocytes	153	0	portal	portal	portal_153	0.7025873	-0.9303549	-0.37710696	-0.10079807	1.113244	-0.6751006	-0.40236866	0.8023579	-0.8365295	-0.20819937	0.29964244	0.134339	0.29740754	0.04323948	-0.2226707	0.8542376	0.9079435	0.26067105	-0.52176195	0.20265697	0.06550323	-0.31709367	-1.0229256	0.8767564	-1.0298427	-0.16218138	-0.71842945	-0.6092748	12856.892307692307	2538.0625	15394.954807692307
137872	Hepatocytes	153	0	portal	portal	portal_153	-2.3236773	0.8885636	0.60858893	-1.6480874	-0.39674193	-0.64828694	-0.12880197	0.20318636	0.4168756	-1.1806511	1.785306	-0.53890526	0.80860025	-0.809967	-1.4003458	0.71127707	-1.2360618	-1.5897588	-1.5747058	-0.26826262	0.37456602	0.14970255	-0.64728105	1.0705575	0.46742997	1.1540014	-0.5375094	-0.3624521	12856.892307692307	2538.0625	15394.954807692307
137905	Immune cells	153	0	portal	portal	portal_153	0.7255187	-0.50002116	-0.1705738	-0.43614972	2.2332828	-1.0939298	-0.29175374	1.2730836	-0.66290694	0.11623713	-0.24307974	0.2917053	0.0030203701	-0.36038682	0.8612812	0.30048114	-0.19465691	1.170606	-1.4987732	0.23822148	0.68220806	-0.50912726	-0.6280615	0.7727456	0.89973277	-0.5465294	-0.43065795	-0.5663849	12856.892307692307	2538.0625	15394.954807692307
138086	LSEC	153	0	portal	portal	portal_153	-0.47862458	1.1951809	0.576185	1.253646	-1.1571456	1.4950105	-0.7121996	-0.40762892	0.89263266	-0.30534214	-0.22723563	-1.1548699	-0.4922782	-0.31972188	0.1203978	-0.018448338	-0.24876863	-0.07408089	1.4081717	-1.1814344	0.37927315	1.1314642	-1.1140035	-0.57437056	0.061778866	0.35175803	-0.15686963	-0.8317026	12856.892307692307	2538.0625	15394.954807692307
138137	Hepatocytes	153	0	portal	portal	portal_153	1.1927316	0.24028051	-0.23743218	0.4560791	0.40775213	-0.20242451	-0.5805767	0.64026856	-0.5190665	0.022634687	0.20960793	-0.10920099	0.27157965	-0.51957095	1.1870657	0.2217364	1.3602673	-2.14367	0.2127041	-0.59575665	-0.39132217	0.300961	0.3818729	0.90808445	-0.48553744	-0.065987475	-0.68610734	-0.62027556	12856.892307692307	2538.0625	15394.954807692307
138153	Hepatocytes	153	0	portal	portal	portal_153	-0.55179304	-1.3273551	0.18134195	-1.0506837	0.721474	-1.0397726	-0.23155828	1.1946784	-0.25069153	-0.939998	-0.5843466	-0.18329023	0.55236465	1.5626395	-0.12932003	0.24529448	-0.863586	-1.0250843	-0.96756154	0.46530268	0.7041337	-1.2631745	-0.76282316	0.6714015	-0.0031180324	0.5746236	0.7875476	-0.19777645	12856.892307692307	2538.0625	15394.954807692307
136692	Immune cells	153	0	portal	portal	portal_153	0.7545592	0.011205453	-0.5541135	-0.063776866	1.1058164	-0.9787631	-0.06788913	1.2660875	-0.42147318	-0.28898752	0.95318365	0.4885186	-1.0269504	0.2767677	-0.121303275	-0.17197688	0.9302294	0.90084606	-1.311234	1.1761261	1.4685885	0.10331826	-1.141698	0.96168953	-1.4874552	-0.98388845	-0.93312967	-0.8881158	12856.892307692307	2538.0625	15394.954807692307
137861	Hepatocytes	153	0	portal	portal	portal_153	-1.550571	1.8280138	-1.0021499	-0.99243593	-0.28889686	0.29269662	0.16568384	-0.38681468	-0.20718725	-0.69955117	1.2266576	-1.1448221	1.0223808	0.93499935	-2.387684	0.997328	1.3065155	0.3684489	-0.21830048	-0.6182043	0.050172392	-1.0097599	-1.0451527	0.41607922	-0.42599356	0.23484862	-0.32831448	-0.97120154	12856.892307692307	2538.0625	15394.954807692307
136597	Hepatocytes	153	0	portal	portal	portal_153	0.92646027	-0.23626545	-0.049542606	-0.4055392	0.93469346	0.24367718	1.2432584	0.022546103	-0.55027306	0.0021361338	1.4245763	-0.16014823	-0.93983203	-1.2623317	-0.008416062	0.6579535	1.029176	0.4308824	-1.0337402	1.0686842	-0.3305696	-0.85519713	-1.2415797	1.4698977	-1.6479472	-0.2154093	-0.41621733	-0.77389604	12856.892307692307	2538.0625	15394.954807692307
135457	Vessel cells	153	0	portal	portal	portal_153	-0.38145477	0.6252261	0.8183488	1.619829	-2.169722	1.275731	-0.073992506	-0.18790154	-0.41160974	-0.40944704	0.16294977	-1.4232404	-0.08261737	0.06710208	0.23205805	0.8732818	-0.29279262	-1.1929117	1.100636	-0.31206316	0.10799592	-0.4819971	-0.23174827	-0.34262913	0.781626	0.02859486	0.044519078	-0.04526974	12856.892307692307	2538.0625	15394.954807692307
135745	Hepatocytes	153	0	portal	portal	portal_153	0.96362376	-0.5128131	0.32078552	0.40336382	0.8663948	-0.5275724	-0.043357052	0.3414847	0.017649252	-0.2918669	0.19418031	0.10182735	-0.43949753	-0.83713305	0.9706473	0.54527116	0.8392317	-1.4751809	0.43010572	0.35457608	-0.6585437	0.7825066	-0.123006135	0.6468132	-0.7561931	-0.7500131	-0.36469263	-0.3451118	12856.892307692307	2538.0625	15394.954807692307
135683	LSEC	153	0	portal	portal	portal_153	0.019815817	1.7341305	0.46665302	1.099346	1.0103544	1.088076	-0.7904149	0.6945367	-0.07538785	-0.009139866	-0.93766797	-0.27570054	-0.74865633	-0.8528895	0.5966469	0.4694779	0.48215988	-0.4783121	0.36663625	-0.14087725	0.14244469	-0.12542465	-0.051239196	0.26960087	-0.46247435	0.106237926	-0.84838766	-0.3763475	12856.892307692307	2538.0625	15394.954807692307
135656	Vessel cells	153	0	portal	portal	portal_153	-2.7951684	0.07761324	-0.5602163	0.37240237	-1.6957208	-1.3625286	-0.47675148	1.6654581	1.502722	0.15489456	-0.32140854	-0.85817355	-0.30691248	1.3564682	-1.6065744	0.30101296	0.8197197	-0.9736272	-1.238954	-0.5772073	1.7544173	1.9288925	-0.7982155	-0.46954682	-0.94636697	-0.325926	-0.23997869	-0.31282753	12856.892307692307	2538.0625	15394.954807692307
135628	Hepatocytes	153	0	portal	portal	portal_153	1.2776693	-1.2153214	-0.122495905	0.39417988	-0.66302335	0.1865154	1.8307782	-1.2040843	-0.63168305	-0.70978713	1.9418937	-0.49343914	-0.7952108	0.020195317	1.3269229	-0.453018	1.593486	-1.3165624	-0.093302816	0.92692196	-1.0701737	-0.3453391	0.20587733	1.2318629	-0.3032649	-0.7652337	-0.15993522	-0.34366447	12856.892307692307	2538.0625	15394.954807692307
135589	Hepatocytes	153	0	portal	portal	portal_153	0.2720433	0.013914112	0.2629519	0.10234448	0.72838867	-0.01844244	0.17298421	-0.83643496	0.6172482	-0.8235984	1.6744587	0.10810581	-1.2573045	-0.8328895	0.3706779	0.7023371	1.3769517	-1.5810243	0.3214506	0.88830954	-0.5342508	0.27756155	-0.6545079	0.87715876	-1.2946521	-0.888619	-0.33087978	0.057126347	12856.892307692307	2538.0625	15394.954807692307
135502	Hepatocytes	153	0	portal	portal	portal_153	0.45637205	0.26151964	0.17688629	0.58874696	-0.1962111	0.13871925	0.014393899	-0.19925472	-0.11288607	0.14395328	0.99258804	0.08701258	-1.0179151	-0.3749087	0.570283	0.22392225	0.9502003	-1.6719167	-0.17422566	0.23633926	-0.38585946	0.35089126	-0.042766936	1.0773154	0.31469974	-0.97869325	-0.37083322	-0.378859	12856.892307692307	2538.0625	15394.954807692307
135489	Vessel cells	153	0	portal	portal	portal_153	0.4415904	-1.7527353	-0.998849	0.7211025	1.4827992	-0.40232515	-0.6037187	0.82112384	1.0929917	-0.98025537	-0.4574584	-0.40161076	-0.20487395	-0.26468444	0.7493895	-1.5457599	0.20944937	-0.7459255	-0.38236812	-0.20433679	1.0986835	1.2229145	-0.1891479	-0.12550002	0.39759156	-0.14842	0.01780906	-0.006819024	12856.892307692307	2538.0625	15394.954807692307
135483	Hepatocytes	153	0	portal	portal	portal_153	0.5901777	1.2903839	0.6915714	-0.1264883	-0.726537	-0.5540949	2.134302	-0.35410035	-0.06230469	-0.5615504	1.5763509	-0.38186187	-0.9390677	-0.9022911	0.79904807	1.1145493	0.0055543687	-0.81508124	-1.0898516	2.1102576	0.081086926	0.45020157	-1.6208344	1.4504083	-1.1108723	-1.1044264	-0.694308	0.012833424	12856.892307692307	2538.0625	15394.954807692307
135456	Vessel cells	153	0	portal	portal	portal_153	-1.6980348	-0.15189108	0.9592063	0.54472715	-1.8379291	-1.9868559	-0.75953424	1.8061274	2.0429604	1.2134322	-0.64809215	-0.7360829	-0.5503565	-0.5969674	-0.91426027	1.0366511	0.88398147	-0.7710272	-1.9078386	-0.78136545	1.8792685	2.0177956	-0.2335469	-0.7180911	-0.45084503	-0.5434261	-0.6214297	-0.09892965	12856.892307692307	2538.0625	15394.954807692307
135830	Hepatocytes	153	0	portal	portal	portal_153	0.7834462	-0.10814646	-0.12059824	-0.58914334	1.6188816	-1.1840456	-0.21150063	1.3861864	-0.3223854	-0.61897784	-0.32536513	0.12496137	0.9986679	-1.075786	0.81010413	-0.12574413	0.029864201	-1.1546439	-1.1091821	0.25561416	0.91674143	0.5822233	-1.341254	0.8739538	-0.7069324	0.66802096	-0.75623125	-0.46718687	12856.892307692307	2538.0625	15394.954807692307
135156	LSEC	153	0	portal	portal	portal_153	0.6746633	1.0788598	-1.244168	-0.7265181	1.7640887	1.012921	-0.76328886	0.6877811	0.43742126	0.32063332	-0.43068603	1.7619666	-0.69845414	-0.69846076	0.9676642	-0.27041703	-0.9816981	-0.84441894	0.80710053	-0.58071065	1.0020233	0.75084275	0.26735318	0.001229594	1.1723677	-0.3150775	-0.78645957	0.057930566	12856.892307692307	2538.0625	15394.954807692307
135403	Vessel cells	153	0	portal	portal	portal_153	0.693961	-0.76061124	0.9061452	1.5192198	1.0892204	-1.3424293	-0.6252281	0.91573465	0.15530704	-0.7473903	-0.63046557	-0.55459803	-0.47544706	-0.37855667	0.8974597	1.2179428	1.1766536	-0.5674777	-0.9361728	-0.4510642	0.4994274	0.747374	-0.38645676	-0.52983534	-0.6334542	-0.50228304	0.2946226	-0.09521102	12856.892307692307	2538.0625	15394.954807692307
135255	LSEC	153	0	portal	portal	portal_153	-0.9439376	0.24050672	-0.37018675	-0.9759512	-0.56280273	0.7300936	-0.38372436	1.092968	-0.29712963	0.8082635	-0.19113809	1.3993526	-0.13186921	-0.21474463	-0.25119874	-1.1302009	-0.26324716	-0.06433264	0.8432914	-0.31508052	1.2012792	0.5117225	-0.16002251	-0.2028146	-0.14407921	-0.13096638	-0.16696802	0.05702762	12856.892307692307	2538.0625	15394.954807692307
135208	Hepatocytes	153	0	portal	portal	portal_153	-1.2798615	0.21357632	-1.2585546	0.39346263	-1.4005334	1.1756945	1.0449781	-2.3203852	-0.08669943	-0.87145114	1.155397	-0.80126846	0.25105157	1.9120563	-0.5180971	-1.0173743	0.6746244	-0.611535	0.25626385	0.9741065	-1.2154398	-0.68158484	-1.1875726	0.89127105	-0.67287374	0.067624755	1.3615152	-0.16282801	12856.892307692307	2538.0625	15394.954807692307
135192	Vessel cells	153	0	portal	portal	portal_153	0.63330674	1.3927268	-0.13954343	0.9760881	0.64792246	-0.2740382	-0.66600317	0.96213686	2.1266525	-0.19565597	-0.77487385	0.5762962	-1.598943	-1.046518	0.7918526	0.4766259	0.19444154	1.1368831	-0.26192212	-1.0397121	1.645266	1.3188632	0.55781126	-0.5599567	1.3779718	-1.1753752	-1.8615973	0.30212754	12856.892307692307	2538.0625	15394.954807692307
135163	Hepatocytes	153	0	portal	portal	portal_153	0.90148884	-1.7855043	0.18102866	-0.20390506	0.8075175	-0.42988157	0.33562326	0.9265399	-0.43155643	-0.45040157	0.46494207	-0.5227197	-0.12711455	-0.5866272	0.92321664	0.17726439	1.2789978	-1.2098811	0.2495777	0.63889635	-0.2903678	0.6693361	-0.86704767	0.99838245	-0.9510097	-0.7412364	-0.7711963	-0.29431286	12856.892307692307	2538.0625	15394.954807692307
135141	Hepatocytes	153	0	portal	portal	portal_153	1.276173	0.6313419	-0.29531437	-0.74893445	1.3860734	-0.39248714	0.72626597	0.9871263	-0.74282146	-0.04921758	0.54084927	0.32616276	-0.3578726	-0.6895562	1.3087759	0.87604433	-0.031110456	-0.6610695	-1.3840818	1.8900526	0.6073813	-0.017708147	-1.7108629	1.207467	-1.0476502	-0.87556076	-0.15623751	-0.109026015	12856.892307692307	2538.0625	15394.954807692307
136542	Hepatocytes	153	0	portal	portal	portal_153	0.668499	0.19099541	0.058308113	-0.24006578	1.1398804	-0.8770822	-0.36317205	1.3861132	-0.41323504	-0.03152111	-0.30393112	0.28314096	0.12288891	-0.4497209	0.7760974	0.23496172	0.44307843	-0.4390081	-1.612048	0.29946813	0.96551836	0.60172665	-1.2130123	0.42352122	-0.61246413	0.16699235	-0.4151544	-0.7935529	12856.892307692307	2538.0625	15394.954807692307
135793	Hepatocytes	153	0	portal	portal	portal_153	1.2118974	0.9342287	0.5253731	0.0628544	0.5884217	-0.43808442	1.7084699	0.17961411	-1.0765557	-0.59898573	1.7060843	-0.22257553	-1.2550853	-0.74434274	1.2769253	1.1927501	1.0442463	-0.6721015	-0.59867793	1.787063	0.19579947	-0.4575518	-1.528403	1.1164614	-1.6023343	-1.2587568	-0.12748934	-0.5573261	12856.892307692307	2538.0625	15394.954807692307
135444	Hepatocytes	153	0	portal	portal	portal_153	0.31138256	-0.5277641	-0.014211951	0.032434367	0.77170473	-0.74186236	0.5586264	1.2146147	-0.36896122	-0.56312734	-0.13374247	0.50208974	0.107212335	-1.2208261	0.27806452	-0.22441107	0.69072974	-1.293058	-0.46029747	0.2823929	0.9281608	0.15982653	-0.8916273	0.37802488	-0.41423443	0.12184086	-0.39520273	-0.08892243	12856.892307692307	2538.0625	15394.954807692307
135849	Hepatocytes	153	0	portal	portal	portal_153	0.015233916	-0.6161741	0.03368552	-0.5867671	0.028143054	-0.03027902	1.6781943	0.24059407	-0.32192752	0.015861304	0.90572345	0.31678173	-0.98870456	-0.59899074	0.23820564	-1.1557907	1.0930045	-1.2452878	0.053207487	1.0332893	-0.35263234	-0.118787006	0.07082012	1.0393931	-0.036917347	-0.6978335	-0.23642702	-0.31746528	12856.892307692307	2538.0625	15394.954807692307
136273	Hepatocytes	153	0	portal	portal	portal_153	-0.3665383	-0.030354371	-0.00825123	0.012039513	1.0194983	-1.1235464	0.24920185	-0.43483472	0.49590066	-0.8085678	0.86416465	0.1490948	-0.17258386	-0.6977374	-0.11009376	0.006961719	-0.022392511	-0.7851221	0.0982998	-0.19130641	0.40633613	0.5126186	-0.49021167	0.50429964	-0.8179136	0.35759395	-0.5994326	-0.43485495	12856.892307692307	2538.0625	15394.954807692307
136465	Hepatocytes	153	0	portal	portal	portal_153	0.5267721	1.0995407	-0.422474	0.53072876	0.3136541	-0.08179601	1.0093232	-0.028787527	-0.0643136	-0.6595428	0.5005267	-0.17876276	-1.067526	0.5923364	0.4323656	-1.4161599	0.74117583	-1.1578407	0.2228576	1.4620588	-0.029635217	0.70599973	-0.05024936	0.81860673	-0.099617384	-1.000828	-0.5813507	-0.11737188	12856.892307692307	2538.0625	15394.954807692307
136449	Vessel cells	153	0	portal	portal	portal_153	-0.85641026	0.04121953	-0.3761795	0.57666785	-2.1482923	0.22181556	-0.19899727	1.3907951	1.8895828	-0.9225794	0.01033162	-2.0802968	0.05559352	0.09531151	-1.1848682	-0.06658222	-0.52098924	-1.8680645	-0.58901757	-0.00033941597	1.263532	2.6514459	-1.4333268	0.04687752	-1.5865238	0.061429318	0.09116719	-0.58623934	12856.892307692307	2538.0625	15394.954807692307
135958	Vessel cells	153	0	portal	portal	portal_153	-0.31695008	0.59587497	-1.2488791	-0.33895785	0.1473407	-1.4119593	0.5737442	0.46247476	0.732532	-0.90386665	0.86406296	-1.8496294	0.868299	0.6608033	0.5548485	-0.63406795	-1.3319772	-1.6196256	-0.7491846	0.9388851	-0.084605075	0.9588408	-1.6448783	1.1559632	-1.7773674	0.8930745	0.9818997	-0.6162428	12856.892307692307	2538.0625	15394.954807692307
136430	Hepatocytes	153	0	portal	portal	portal_153	0.4748982	-0.9121632	-0.56448215	0.13311814	1.3072013	-0.20588733	1.3981849	-0.32786378	0.17769927	-0.92254984	1.3554941	0.12237142	-1.5419439	-0.35622662	-0.52622014	0.69602233	1.2669733	0.8993213	0.021139892	0.98700273	-0.12792574	0.5587569	-1.3046236	0.8149008	-1.9143585	-1.4646442	-0.44639426	-0.501539	12856.892307692307	2538.0625	15394.954807692307
136353	Hepatocytes	153	0	portal	portal	portal_153	0.6314611	0.0049042916	-0.28709915	0.15320982	1.3563666	-1.4874557	-0.52726376	1.4086133	0.42297605	-0.8466648	-0.068885945	0.10023296	0.29261976	-0.924284	0.21457735	0.07445088	0.33483335	-0.37128156	-1.5275904	0.31248307	1.0697712	0.4821919	-1.0168822	0.6866315	-1.0338112	0.3993996	-0.808303	-0.21081665	12856.892307692307	2538.0625	15394.954807692307
136323	Vessel cells	153	0	portal	portal	portal_153	0.47332433	0.54728913	-0.118044086	0.933181	1.0403854	-0.44032675	0.36770868	1.2342111	0.35972422	-0.09140341	-0.8096193	-0.6076285	-0.58592206	-0.8991695	0.1396586	-0.0669106	0.16234042	-0.8168085	-0.5194747	0.36672384	0.65383506	0.33983934	0.08601962	-0.26437676	0.62381077	-0.3771785	-0.13473625	-0.15397947	12856.892307692307	2538.0625	15394.954807692307
136322	Hepatocytes	153	0	portal	portal	portal_153	0.34102342	0.21906851	0.19601652	0.3942455	0.95013446	-0.12156603	1.2673231	-0.75015587	0.6319689	-0.96204215	1.5223751	-0.522113	-1.4444726	-1.2136335	-0.60550565	0.29332256	1.2311287	-0.4670098	-0.123160526	1.8152922	-0.13622141	0.8421045	-0.28820017	0.9984109	-1.3213601	-1.5367116	-1.4528592	-0.3327055	12856.892307692307	2538.0625	15394.954807692307
136281	Vessel cells	153	0	portal	portal	portal_153	-0.24586095	1.4554622	0.76940703	2.2659547	-0.5306889	-0.23170416	-1.1816523	0.3136143	1.7924595	-0.008379604	-1.3118254	1.1374524	-1.3892802	-1.2731901	0.0890167	0.21095724	0.513056	0.91697615	-0.16723336	-0.7301719	1.6698451	0.7168401	0.6591637	-1.2350888	2.2821627	-0.96630186	-1.6299729	-0.5049997	12856.892307692307	2538.0625	15394.954807692307
136415	Hepatocytes	153	0	portal	portal	portal_153	-0.017391173	0.35523188	0.7566268	-0.2727158	0.12050983	0.19369863	0.61188996	-1.0284966	-0.08594316	-0.8073675	1.686299	-0.72077453	-0.7408301	-0.1152176	0.29462242	0.9728278	0.23095645	-1.8335257	-0.10565765	1.3387831	-1.0959218	0.596253	-1.1777835	1.3163186	-1.8525475	-0.34768838	0.106666006	-0.6336119	12856.892307692307	2538.0625	15394.954807692307
136264	Hepatocytes	153	0	portal	portal	portal_153	0.46951252	-0.91030055	0.8215385	1.07665	-1.8883349	0.36535305	1.2823342	-0.9941728	-0.328579	-0.6159164	1.6413815	-0.93505716	-0.75682616	-0.4171247	-0.1746542	1.068672	1.5441102	-1.1406761	-0.06063146	0.5712678	-0.849273	0.43318474	-1.6069626	1.568927	-1.579053	-0.82472056	-0.43230298	-0.37430066	12856.892307692307	2538.0625	15394.954807692307
136224	Hepatocytes	153	0	portal	portal	portal_153	-0.4133412	-1.0131141	0.40889156	-0.95810103	1.3373197	-1.9327357	-0.9304689	0.697234	0.94872415	-0.8680492	1.1808337	-0.32231507	0.28983784	-0.91614336	-0.70844615	0.09258111	-1.3408058	0.3965228	-1.6022477	0.14426702	0.823079	0.5773614	-0.75183773	0.8633088	0.17422765	0.21857281	-0.46793908	-0.30096206	12856.892307692307	2538.0625	15394.954807692307
136203	Hepatocytes	153	0	portal	portal	portal_153	-0.90672606	0.24557146	-1.0304115	1.1189196	-2.6598418	0.18262294	2.9805982	-0.3314005	0.61320686	0.13850106	1.2304251	0.122079596	-1.4883968	-0.679202	-1.5847452	0.7267299	0.83226645	-0.93171805	-0.7461879	1.6354448	0.15100239	0.20643716	-0.19511995	0.8822447	0.029123789	-1.5988339	-0.9646102	-0.22379439	12856.892307692307	2538.0625	15394.954807692307
136192	Immune cells	153	0	portal	portal	portal_153	0.92913365	-0.10380644	-0.8716635	-0.6630922	1.2270641	-1.563922	0.165822	1.2630695	0.34229994	-0.5093793	1.3429176	0.31693786	-0.3714759	-0.7626114	0.8738286	0.6139871	0.0038116013	0.9153977	-1.7443899	0.34058464	1.5791732	0.11691555	-1.9203143	0.74782526	-1.3107611	-0.56273645	0.27882263	-0.7478648	12856.892307692307	2538.0625	15394.954807692307
135993	Hepatocytes	153	0	portal	portal	portal_153	0.6064379	-1.2978165	-0.20132598	-0.31918392	1.8862208	-0.91863865	0.14852552	1.3310853	-0.80395544	-0.05753327	-0.14419146	0.6441225	-0.17920497	-0.5855121	0.74005413	0.4533396	0.43803343	-0.5207698	-1.3498348	0.92428714	0.43488285	0.74756265	-1.2017633	1.0859368	-0.456601	-0.6528177	-0.8334203	-0.8012717	12856.892307692307	2538.0625	15394.954807692307
136013	Hepatocytes	153	0	portal	portal	portal_153	-0.10534582	1.4978861	0.87816674	0.7899796	-1.1567894	-0.1824105	1.4893997	0.15981632	-0.2073806	-0.09895706	0.5183672	-0.07059442	-1.3761233	-0.31591666	0.23317322	0.6539993	0.9366529	-0.7789551	-0.72456396	1.9691366	-0.072453484	0.797781	-0.4560007	0.9537521	-1.1517102	-1.4807934	-1.0516491	-0.31959483	12856.892307692307	2538.0625	15394.954807692307
136263	Vessel cells	153	0	portal	portal	portal_153	1.3335052	-0.13027976	-0.56873226	0.5559055	-0.4996524	-0.64735407	-0.48968968	1.3084974	1.3209581	0.40703586	-0.34999433	0.31011468	-0.596886	-0.6440674	1.5420284	-0.27265722	-0.38129142	0.26218253	-1.6208386	-0.16534685	1.5814968	1.5015261	-0.6616426	0.14701161	0.14095934	-0.280941	-0.63349575	-1.0668787	12856.892307692307	2538.0625	15394.954807692307
136191	Hepatocytes	153	0	portal	portal	portal_153	0.5677366	-0.48181143	0.04578396	-0.8177794	1.7862381	-1.2484211	0.40159947	1.4675431	-0.44533104	-0.19327094	-0.07360159	-0.15038073	0.11439078	-0.5588888	0.712943	0.72118217	-0.33696193	-0.037880164	-2.1249583	0.6304672	1.2277492	-0.18329814	-0.32130075	0.9043235	0.36023614	-0.34561908	-1.0133175	-0.4354426	12856.892307692307	2538.0625	15394.954807692307
187442	Hepatocytes	239	0	portal	portal	portal_239	0.8686107	1.0030984	0.25726274	-0.11961429	0.5253821	-0.5428258	-0.7607803	-0.19557108	-0.19183783	0.14223313	0.124652155	0.56574416	-0.014266836	0.34270602	0.8968307	0.41699547	0.74251926	-0.51205087	-0.24493378	-0.52995175	-0.9202693	0.0015091373	-1.0716482	0.8304602	-0.9842203	0.46954885	0.5475699	0.64530903	11178.629139072847	2593.32	13771.949139072847
187288	Vessel cells	239	0	portal	portal	portal_239	0.24212961	-0.4261641	0.008289204	0.6187065	0.94232523	-0.36395523	-0.6907196	0.8912582	-0.16089031	0.2128308	-0.5515987	0.89761883	-0.40042874	-0.7441271	-0.18184435	-0.17272916	-1.2060249	0.17881022	-1.1596129	0.060264554	0.8068747	0.6655816	0.036206923	0.063244924	0.93740356	-0.014272251	-0.242534	0.77057254	11178.629139072847	2593.32	13771.949139072847
187339	Hepatocytes	239	0	portal	portal	portal_239	0.47961757	-1.6138194	0.13451122	-0.3239063	1.3389516	-1.1250815	-0.20038903	0.53335154	-0.47858933	-0.96231717	-0.2883035	-0.13159172	0.59784657	0.6793428	0.5327537	0.108964734	0.30834982	-0.8032058	-1.7262537	0.17351721	0.5248661	-0.7924816	-0.8602296	0.80659807	0.20632327	0.4568643	0.29866987	0.5116201	11178.629139072847	2593.32	13771.949139072847
187365	Vessel cells	239	0	portal	portal	portal_239	-0.19812647	1.481918	-1.5540804	-1.775799	1.8331722	-0.08778744	0.5006352	0.6765077	2.5076303	-2.0494475	1.2913975	-2.9298775	0.0705918	0.033789013	0.90295863	-1.2561173	-1.4601127	-0.08677682	-0.5317383	0.7524859	0.74884564	2.3209696	-1.3162675	0.7090053	-1.7703996	0.055927426	0.12242558	0.37034643	11178.629139072847	2593.32	13771.949139072847
187384	Hepatocytes	239	0	portal	portal	portal_239	0.20050424	-0.37223956	-0.04752621	-0.22983357	0.56921333	-0.46751314	-0.71757054	0.9519295	0.57801354	0.5120448	-0.28079557	0.21886098	-0.10912897	-0.79960096	-0.5989526	-0.108320996	0.022015292	-0.32869878	-1.2322061	0.31582728	0.5434789	0.0531834	-0.18268374	0.3369453	0.31142297	-0.009233721	-0.17661297	0.93299437	11178.629139072847	2593.32	13771.949139072847
187462	Hepatocytes	239	0	portal	portal	portal_239	0.7743138	-0.16948597	-0.08101522	0.14903316	0.68494934	-0.17096262	0.14055125	0.1695862	-0.13480638	-0.4294357	0.5878679	0.06755477	-0.27808073	-0.71557516	0.80359685	0.02815163	0.8441744	-1.1040412	-0.22018614	-0.24564457	-1.0396487	-0.22320952	-0.25224075	1.0684139	-1.0402132	0.055622745	0.8731745	0.76933324	11178.629139072847	2593.32	13771.949139072847
187461	Vessel cells	239	0	portal	portal	portal_239	-0.115739405	0.3977965	-0.15639892	-1.1773765	0.37351707	-0.09331607	-0.08467702	1.0250489	0.73701984	-0.44935733	0.35418382	-0.4721215	-0.07723539	-0.17501175	-0.35122392	-0.8057069	-0.61999345	0.86155206	-0.30252835	-0.21036418	0.7926937	-0.5310495	0.2830508	0.42534098	0.74549735	-0.1078212	-0.22739576	0.29050142	11178.629139072847	2593.32	13771.949139072847
187478	Hepatocytes	239	0	portal	portal	portal_239	0.4332429	-1.5036347	0.41003078	-0.18958062	1.6799042	-0.45574427	-0.18816407	0.23341231	-0.29127395	-0.5315328	0.188153	-0.09673895	-0.26206687	-0.29721963	0.08680237	0.63175076	0.6119284	0.18551615	-0.15317544	-0.15149666	0.34018043	-0.8628195	-0.08289232	0.5430027	-0.031646546	-0.3347857	-0.57686114	0.31439024	11178.629139072847	2593.32	13771.949139072847
187498	Vessel cells	239	0	portal	portal	portal_239	-0.096600406	0.7479874	0.80443627	0.77506036	-0.13513862	0.71568656	-0.35407564	-1.0316653	0.978758	0.0013063081	-0.37540197	0.8007816	-1.2053835	-0.46682775	0.18388669	-0.4095511	-0.01635862	0.23409991	0.35347733	-0.5691531	-0.002319929	1.0703259	0.01636661	-0.26768148	0.8095702	-0.31595436	-0.30055672	0.92762136	11178.629139072847	2593.32	13771.949139072847
187524	Vessel cells	239	0	portal	portal	portal_239	0.90103763	1.7554597	-0.9421448	1.3850001	0.3477553	-0.8372785	-0.67076975	1.3324082	1.5395536	-0.001969352	-0.5912889	0.03056378	-0.76013154	-0.76950127	0.15925458	0.12623948	0.085210785	1.5136949	-1.1074961	-0.5926685	1.1937714	0.9615431	-0.1536853	-0.5188554	1.179386	-0.70202595	-0.7437761	0.37769565	11178.629139072847	2593.32	13771.949139072847
187253	Hepatocytes	239	0	portal	portal	portal_239	0.83634377	-1.0079422	0.60085994	-0.56825393	0.92786896	-1.1859833	0.00927864	0.38349763	-0.24024358	-0.6858286	0.4805477	-0.22677098	0.29420683	-0.20943736	0.9936978	0.43864837	-0.46044368	-0.87264574	-1.316833	0.041173037	0.27992466	-0.046203725	-0.7705056	1.1200601	0.29623625	0.013052451	0.08868776	-0.27597386	11178.629139072847	2593.32	13771.949139072847
187561	Hepatocytes	239	0	portal	portal	portal_239	0.51498955	-1.7503449	0.17408863	-0.8555295	0.8621918	-1.3530453	0.36835155	0.71489775	-0.070972785	-1.1960708	0.27914736	-0.70257276	1.1020824	-0.3345255	0.63356674	0.44306472	-0.15550067	-0.7345993	-1.7387146	0.36460495	0.35375255	-0.7178933	-0.08897281	0.90299356	0.94458073	0.3284775	-0.6658891	0.2318157	11178.629139072847	2593.32	13771.949139072847
187281	Hepatocytes	239	0	portal	portal	portal_239	0.86072564	-0.7201656	-0.8092611	-0.08931153	0.15139979	-0.12863566	0.13649227	-0.58605826	-0.45309284	-0.30373666	0.6916905	-0.3281555	0.4085888	0.96335274	0.88724154	-0.9556801	0.62909305	-0.6019687	-0.9681653	0.38025895	-0.8994973	0.5861899	-0.9409963	1.0408467	-1.4263259	0.28233212	1.141543	0.82949865	11178.629139072847	2593.32	13771.949139072847
187168	Hepatocytes	239	0	portal	portal	portal_239	0.57953894	-0.087761596	0.765327	0.4877175	1.1106156	-0.38473436	-0.053826887	0.11550196	-0.2222119	-0.6430943	0.28659597	-0.58841336	-0.51605713	-0.39830068	0.749535	0.57700807	0.61048144	-0.07405898	-0.29161176	0.17546004	-0.3902555	-0.3000768	-0.54231864	0.85924846	-0.6547628	-0.23372872	-0.23841979	0.040033907	11178.629139072847	2593.32	13771.949139072847
187241	Hepatocytes	239	0	portal	portal	portal_239	0.47377357	-1.1695727	0.82935447	-0.8366021	0.42862326	-1.0673205	0.34704632	-0.10737055	-0.3498175	-0.6737676	0.7652831	-0.5303274	0.39857015	0.16968958	0.69826305	0.6988499	-0.29218796	-0.6294758	-1.4388247	0.8498835	-0.009572676	-1.1164378	-0.38463813	1.3878574	0.43071395	-0.21310335	-0.15400268	0.44925198	11178.629139072847	2593.32	13771.949139072847
187231	Hepatocytes	239	0	portal	portal	portal_239	-0.84366477	0.71738535	0.51535684	1.0178317	-2.2929428	-0.35848132	0.44267395	-1.2957941	0.4611813	-0.8802608	1.6050378	-0.12383868	-0.2341827	-0.17070644	-0.5413583	0.3828925	1.0983146	-0.19193032	0.2708177	-0.4185229	-0.70952135	0.20461178	-0.49326307	0.5186835	-0.5954728	-0.23093021	-0.09664754	1.1313983	11178.629139072847	2593.32	13771.949139072847
187230	Hepatocytes	239	0	portal	portal	portal_239	1.1977044	-0.2626045	0.5546177	-0.6314366	0.83527786	-0.98650587	-0.00088831637	0.7583824	-0.59822667	-0.8366787	0.29720187	-0.29421854	0.9497723	-0.749714	1.1923084	1.1471351	0.23894706	-0.8596558	-0.65532035	0.98144513	-0.71145505	-0.7378971	-1.288338	1.25906	-1.0628009	0.4444315	-0.34853837	1.1500456	11178.629139072847	2593.32	13771.949139072847
187203	Vessel cells	239	0	portal	portal	portal_239	1.0799773	0.61812794	-0.5260277	0.7147864	0.4415715	-0.2785397	1.1511847	0.5403912	-0.8900094	-0.04764769	0.12618533	-0.4191951	-0.27767694	-0.16532151	1.2574078	-0.067294344	0.69451106	-0.55373955	-1.0229905	0.26909873	0.7854229	-0.52510405	0.048394192	0.08638957	0.5596462	-0.2754439	-0.07856343	0.580539	11178.629139072847	2593.32	13771.949139072847
187171	Hepatocytes	239	0	portal	portal	portal_239	-2.357704	0.96746725	-1.6425279	1.2772142	-0.34390938	0.9516767	1.1987355	-0.86542225	-0.7431943	-0.5232302	0.3768423	-0.9239096	-0.048949204	1.2247032	-1.1233636	-0.8485835	0.89981246	-0.5625376	-0.5276453	1.3534417	-0.59047335	-0.4391211	-0.6610766	0.18291794	-0.020609915	-0.12070429	0.8199523	0.45088497	11178.629139072847	2593.32	13771.949139072847
187170	Vessel cells	239	0	portal	portal	portal_239	-0.4468743	1.3938171	-2.1975863	-0.6615229	0.9142519	1.0294725	-0.14910735	0.3336373	2.1088831	0.21252194	-0.28219083	0.010352538	-0.4542786	-0.4918099	0.2788651	-1.5321397	-0.52067876	1.813061	-0.90215117	-0.21485053	1.0198035	1.9987465	-0.32742047	-0.27158538	0.35981724	-0.45157528	-0.35809538	-0.10949535	11178.629139072847	2593.32	13771.949139072847
187169	Hepatocytes	239	0	portal	portal	portal_239	0.34036583	-1.5644752	0.93849474	-0.16201915	0.7246733	-0.20193863	-0.2805098	-0.7953264	-0.6242725	-0.20599942	0.7176779	-0.010984776	-0.13133828	-0.050914176	0.4788325	1.0440568	-0.048313275	-0.57227707	0.28005996	0.24190433	-0.049785826	-1.011253	0.5600804	0.99574405	1.1290184	-0.9570526	-1.0855446	0.44919533	11178.629139072847	2593.32	13771.949139072847
187146	Hepatocytes	239	0	portal	portal	portal_239	0.007927407	-0.2625481	0.8774361	-0.3426848	0.9907125	-1.0486196	-0.55531555	-0.25136635	-0.6808223	-0.11292397	1.2799345	0.2180115	-0.39362305	0.002104111	0.1806528	0.5438112	0.5122452	-1.4160185	-0.7487177	-0.61137885	0.059904795	-0.25526518	0.26364666	1.1240032	0.23782018	-0.19279344	-0.32619205	0.89470077	11178.629139072847	2593.32	13771.949139072847
187110	Hepatocytes	239	0	portal	portal	portal_239	0.15612122	-1.0481188	-0.05083297	-0.26421624	0.5633107	-0.3224461	0.4405581	0.019323241	-0.6464821	-0.86100733	1.6636883	-0.094364114	-0.19809024	-0.5872562	0.3373942	-0.73991424	-0.82325387	0.34131396	-0.05046158	0.27583048	0.5526234	-0.6442983	0.43774945	0.8921054	1.0202034	-0.24154219	-0.837861	0.58260787	11178.629139072847	2593.32	13771.949139072847
187099	Vessel cells	239	0	portal	portal	portal_239	-0.7977334	1.6341959	-0.45686975	0.17492428	-0.21061905	-0.63237876	0.16844957	0.29823852	2.708919	-0.5934826	-0.037424453	-1.0611206	-0.7406995	-0.31928444	0.10440079	-0.82025623	-0.286043	1.4160992	-0.4495909	-0.4190925	1.5076706	2.3627136	0.01663293	-0.7988697	0.28024754	-0.859332	-0.8536049	0.3093551	11178.629139072847	2593.32	13771.949139072847
187065	Vessel cells	239	0	portal	portal	portal_239	0.8105311	-1.2028258	-0.2904931	0.9986826	-0.40401188	-1.1096169	-0.700667	1.8672625	1.2816838	-0.01327813	-0.4395578	0.47830236	-0.81865036	-0.74591774	0.8006482	-1.0650043	0.12605388	0.25287715	-0.7402122	-0.79811496	2.3565063	1.1486708	0.1381048	-0.39202425	1.3844961	-0.84412307	-0.7907348	-0.24158825	11178.629139072847	2593.32	13771.949139072847
187041	Vessel cells	239	0	portal	portal	portal_239	-0.37169045	1.4127687	0.7743547	1.480963	-0.3568115	-0.46700603	-0.25769904	-0.2224341	-0.61175525	-1.605751	-0.70443135	1.2864834	0.007953693	0.59041345	-1.0101137	1.1615024	1.1256346	-1.5437704	-1.0253013	-0.16622889	0.59564584	-0.21042557	-1.5402673	-0.11194455	-0.41970462	0.49053785	0.3473148	0.2873827	11178.629139072847	2593.32	13771.949139072847
187016	Hepatocytes	239	0	portal	portal	portal_239	-0.7237108	0.03371389	1.1939976	0.55800027	0.36817607	-1.172446	0.1616695	-0.5691859	-0.47817546	-0.6377699	0.22693369	-0.5093878	-0.25672373	0.8347518	-0.2970385	1.030873	1.1502174	-0.28675646	-0.6182098	0.13300781	-0.6479871	-1.2206107	-0.35218772	0.35956985	0.29870218	-0.19723767	0.32988444	-0.0955685	11178.629139072847	2593.32	13771.949139072847
187588	Hepatocytes	239	0	portal	portal	portal_239	-0.8536666	-0.86721545	1.1143131	-1.4679782	0.0834518	-1.7286499	-0.04844266	-0.36537123	-0.5445759	-1.6899749	2.1353283	-1.4089942	1.1660577	0.7987339	-0.35300907	1.1927494	-1.2624236	-0.72616833	-1.6458375	0.40748525	-0.08276548	-0.2641548	-1.6802003	1.4217253	-0.849518	0.70739233	0.5594933	0.44810537	11178.629139072847	2593.32	13771.949139072847
187982	Hepatocytes	239	0	portal	portal	portal_239	0.5277209	-0.8547919	0.19809291	-0.06651688	1.2329632	-0.8667507	-0.45992687	0.25743687	0.13169903	-0.5860923	0.3350022	-0.045235038	0.034727238	-0.44007376	-0.14420296	-0.19933559	0.0067272526	0.043603107	-0.94227636	-0.1886318	0.11149084	-0.6316138	0.04035265	1.0524436	0.32546428	0.037420526	-0.14777933	0.006779937	11178.629139072847	2593.32	13771.949139072847
187611	Hepatocytes	239	0	portal	portal	portal_239	0.14250416	0.13383634	0.58142793	-0.23101762	1.1602333	-0.99111784	0.26868346	0.8290282	-0.2661752	-0.18162072	0.119260296	-0.03659813	-0.5458051	-0.2939707	0.4153611	0.6097472	0.38257015	0.015680278	-1.0490494	0.2021672	0.8175657	-0.73236877	0.45876497	0.23237391	1.1582569	-0.70877314	-0.73997825	-0.4774069	11178.629139072847	2593.32	13771.949139072847
187917	Hepatocytes	239	0	portal	portal	portal_239	0.7099273	-0.6885713	0.38661024	-0.3700544	1.3687052	-0.92462003	-0.2754743	0.51026404	-0.46529368	-0.7209833	0.12530454	-0.1273163	0.23910587	0.13534541	0.7981916	0.44702205	0.16156916	-0.7327947	-1.3111252	-0.08224532	0.25283313	-0.71216446	-0.31705615	0.97356844	0.547606	-0.010372497	0.009770313	0.270139	11178.629139072847	2593.32	13771.949139072847
186996	Hepatocytes	239	0	portal	portal	portal_239	-0.03808621	0.46121442	1.5980352	1.0775563	0.8348446	0.030940786	-0.20650634	-0.4895219	-0.91972905	-1.3895793	-0.23011993	-0.51629907	-0.16214637	0.13100456	-1.7524033	1.6799734	-0.294751	-1.4403533	0.034272745	-0.20936307	-0.30540636	0.112126455	-2.4042196	0.3108335	-0.83830875	0.6963961	0.86013234	0.16843219	11178.629139072847	2593.32	13771.949139072847
188139	LSEC	239	0	portal	portal	portal_239	-0.5771621	-1.0634316	-1.9609704	0.68257666	-0.596195	1.0678664	-0.3249547	1.3074688	0.493229	0.69003135	-0.04062472	0.3206632	-0.73396075	-0.2045465	-1.1727936	-1.168482	-0.28232095	-0.48799747	0.38531354	-0.60790044	1.1768943	0.34854275	0.37821496	0.062091008	1.5530881	-0.50972813	-0.39696738	0.04594612	11178.629139072847	2593.32	13771.949139072847
188095	Hepatocytes	239	0	portal	portal	portal_239	-0.20412411	-0.033479877	0.256449	-0.9931458	1.2432939	-1.0147607	-0.3095098	0.62777615	1.0053512	-0.5762006	-0.17779347	1.0068414	-0.38963524	-0.37886947	0.23903625	1.0023506	0.27942953	-1.1125499	-1.5322832	-0.10236597	0.3103906	0.7541363	-0.5438766	0.32469615	1.0176874	-0.404234	-0.37440193	0.087931745	11178.629139072847	2593.32	13771.949139072847
188084	Vessel cells	239	0	portal	portal	portal_239	-0.7021776	-0.6624401	1.1874076	1.3321161	-2.2219133	0.2352885	-0.30750287	0.13333796	-0.104442224	0.07974378	-0.14646775	0.12864247	-0.29163086	-0.37615812	-0.17455064	0.58434576	1.1553154	-0.9391739	-0.029348595	-0.088207565	-0.052588128	-0.59753674	0.13060148	-0.033557612	0.6074403	-0.28706998	-0.2487925	-0.04582057	11178.629139072847	2593.32	13771.949139072847
188051	Hepatocytes	239	0	portal	portal	portal_239	0.8606868	-0.57070434	-0.027629467	-0.2571232	0.7327802	-0.68224394	-0.5036789	0.80843693	-0.632261	-0.4559813	0.069181584	0.13767534	0.86163783	-0.4435456	0.8337572	0.07079139	0.46131206	-0.9538379	-0.4208774	-0.74369353	-0.7905307	0.11055903	-0.5462642	0.6403653	-0.21156868	0.72425467	0.46668762	0.6034488	11178.629139072847	2593.32	13771.949139072847
188036	LSEC	239	0	portal	portal	portal_239	-0.09699543	0.8482089	-1.2240229	-0.4841304	-0.07886498	2.9118264	-0.22613497	-1.1152074	2.242552	-0.09483128	-0.16128327	-1.0402073	-0.77759033	0.11027429	0.26154256	-0.72905487	-0.535291	-0.8119637	1.3327701	-0.4597484	0.40070528	1.41554	0.06406494	-0.3952588	-0.13702184	-0.39521608	0.25534794	0.7041432	11178.629139072847	2593.32	13771.949139072847
188035	Hepatocytes	239	0	portal	portal	portal_239	0.7166005	-0.39787203	0.10431193	-0.20721017	1.7886535	0.029486433	-0.24259058	-0.10461728	0.21941827	-0.332788	0.21973749	-0.038389776	-0.5507624	-0.5409238	0.55912817	0.51522094	0.82796824	-0.22264048	0.4157274	-0.005527273	-1.4467067	0.2670715	-0.19248258	0.7269143	-1.2270454	-0.19060212	0.071427785	0.93048507	11178.629139072847	2593.32	13771.949139072847
188021	Immune cells	239	0	portal	portal	portal_239	-0.21966417	-0.7724419	0.0142895095	-0.5847978	0.52160484	0.78268886	-0.34293956	0.13539414	-0.17523238	0.15201955	0.5432997	-0.04261196	0.21565787	-1.305517	-0.36906415	-0.051514532	0.25220165	1.3914949	0.5163208	-0.41657725	0.050336372	0.24994007	0.22148177	-0.17567717	0.18950778	-0.38793406	-0.7639586	0.86208963	11178.629139072847	2593.32	13771.949139072847
188016	Vessel cells	239	0	portal	portal	portal_239	-1.3261571	1.6563507	-1.3892478	1.0954521	0.7100865	-0.92727786	-0.28936145	1.8272564	1.3375415	-0.4358303	0.111811854	-1.9711908	-0.38518965	-0.34465167	-0.16074425	-1.376305	-1.2077374	-0.10189574	-0.6976709	-0.30284423	2.0369256	2.3799305	-1.1614383	0.34766588	-0.4707576	-0.4104226	-0.041325323	-1.2649401	11178.629139072847	2593.32	13771.949139072847
187990	Hepatocytes	239	0	portal	portal	portal_239	-1.2273878	0.41828853	0.9303052	-0.26098257	-2.0837731	-0.7179549	1.2232621	-0.5510792	0.53098243	-1.1042438	2.029417	-0.6899797	-0.38434944	-0.22392067	-0.98054624	0.661987	-0.43322238	0.86053455	-0.28447986	0.24696651	0.11524818	-0.5980734	0.007574129	0.8184849	0.79368204	-0.7761765	-0.78634465	0.17946027	11178.629139072847	2593.32	13771.949139072847
187983	Vessel cells	239	0	portal	portal	portal_239	-0.2071788	1.2139785	-1.2946681	0.053120553	-0.60199195	0.17354362	-0.9806722	0.9937174	1.2506148	0.67161	0.5862724	0.79922146	-0.9100432	-0.3801867	0.29536515	-0.7721482	0.16005735	-0.149577	-0.57424134	-0.67968726	1.6470269	1.3040134	0.058378153	0.25492817	0.6301553	-0.87946886	-0.795097	0.08907721	11178.629139072847	2593.32	13771.949139072847
187957	Hepatocytes	239	0	portal	portal	portal_239	0.5971771	-1.3709571	0.38825515	0.4310858	0.28480977	-0.19037527	-0.25285488	-0.060661744	-0.26122394	-0.5632064	0.26100287	-0.12510043	-0.3992667	0.485769	0.55766916	0.8980476	1.3234297	-1.8008285	-0.3943349	-0.41962868	-1.1498575	0.081322044	-0.7125044	0.8476351	-0.75119025	0.120593496	0.5863329	0.48692048	11178.629139072847	2593.32	13771.949139072847
187919	Hepatocytes	239	0	portal	portal	portal_239	0.46970382	-0.20081677	-0.5469014	-0.62228674	1.1506538	0.087443486	0.22328919	-0.5267312	-0.45991385	-0.1848988	0.3604715	0.10280211	0.22162983	0.38497683	0.6263117	-0.23395249	0.0026921453	-0.006512111	0.42264247	0.0062444494	-1.0827302	-0.43683013	0.027751066	0.81713945	-0.7452102	0.08968114	0.60132617	0.56398904	11178.629139072847	2593.32	13771.949139072847
187903	Hepatocytes	239	0	portal	portal	portal_239	-1.3616405	1.0773035	0.5897115	-0.57118505	1.4192666	-0.44821507	1.1272866	-1.3269233	0.7874059	-0.99692464	1.5375898	-0.70421493	-1.0529431	-0.61981386	-0.9439991	0.88240623	-0.7046772	0.75439435	-0.44125646	0.7965154	-0.5805239	0.15537408	0.13392535	1.0742917	0.30485123	-0.8795741	-1.0828187	0.5350216	11178.629139072847	2593.32	13771.949139072847
187612	Hepatocytes	239	0	portal	portal	portal_239	0.23765267	-0.55635923	0.28943616	-0.25181696	-0.27138108	-0.2714491	0.6019514	-0.89001685	0.37887493	-0.2566078	1.8177497	-0.36835638	-0.55521566	-0.7933022	0.32676047	-0.26940277	-0.6634033	-0.7117941	0.5080117	0.0022545438	-1.0814444	0.9500883	-0.41149968	1.0781316	-0.93765557	0.2489708	0.06568874	0.98768044	11178.629139072847	2593.32	13771.949139072847
187884	Hepatocytes	239	0	portal	portal	portal_239	0.5509793	-1.7544758	0.44845736	-0.5501259	0.64151067	-0.9290305	0.08703416	0.42503408	-0.5592834	-0.61134976	0.33506945	0.03377912	0.29081285	0.20656203	0.698798	0.5135642	-0.21567003	-1.1446677	-2.1726758	0.21144955	0.7509084	-0.5531178	-0.58727217	1.3714019	0.70304865	-0.03735482	-0.1526443	0.03572048	11178.629139072847	2593.32	13771.949139072847
187833	Hepatocytes	239	0	portal	portal	portal_239	0.047821283	0.31999564	-0.40414846	-0.48773873	0.8185911	-0.08083338	-0.41707686	-0.9083114	-0.04274276	-0.61920595	1.5736661	-0.122312695	0.2446625	-0.22699258	0.14532365	0.06560791	0.26007628	0.09120862	-0.095924504	-0.4359602	-0.84058565	-0.2878238	-0.70559406	0.60463876	-0.44133872	0.65077466	0.35598928	0.7067096	11178.629139072847	2593.32	13771.949139072847
187832	Vessel cells	239	0	portal	portal	portal_239	-2.758318	2.043132	1.3096384	1.0703815	-0.5305381	-1.2725778	-0.09406199	0.6566228	0.74752176	-2.122846	0.35158473	-0.44602898	-0.51870453	-0.19676135	-1.0593702	0.8348649	0.86664563	-0.29433012	-1.1519878	-0.70781785	1.4793198	0.02886932	-0.40278617	0.09353927	0.66305006	-0.63576174	-0.61062825	-1.0406926	11178.629139072847	2593.32	13771.949139072847
187793	Vessel cells	239	0	portal	portal	portal_239	-0.7067547	0.77150315	0.9826495	-0.07584302	-0.39637953	0.5126444	-0.15949325	0.41931418	-0.46495676	0.97177	-0.49680316	1.3206903	-0.69939494	-0.8248198	-2.3280509	1.0304438	-0.8506851	0.34478587	-0.67496425	-0.49130052	0.77288127	-1.2616416	1.1493903	-0.15606624	2.731879	-0.25382784	-0.94434464	0.88831425	11178.629139072847	2593.32	13771.949139072847
187747	Hepatocytes	239	0	portal	portal	portal_239	0.2542403	-1.4007466	0.48032615	-0.44935793	0.49475738	-1.0517516	0.41075063	-0.73795074	-0.53499585	-0.95116276	1.5984823	-0.74315655	0.23721193	0.36914718	0.38869292	-0.043525536	-0.17028625	-0.4137687	0.47501764	0.3578804	-0.21552798	-0.56899744	0.77944773	0.7947919	0.8369724	-0.64972055	-0.7878431	0.103687845	11178.629139072847	2593.32	13771.949139072847
187719	Vessel cells	239	0	portal	portal	portal_239	-0.36791727	1.5621734	-0.6660088	1.0957738	0.068334244	-0.2959677	-0.42965937	1.2004099	2.4697995	-1.1646649	-0.3723947	-1.4038695	-0.7552505	-0.53032714	-0.939455	0.74192166	-0.38624424	-0.100601	-0.13924965	-0.8853767	1.9957355	1.8919342	-0.0076472987	-0.86043674	0.036784057	-0.84076685	-0.83733714	0.28721845	11178.629139072847	2593.32	13771.949139072847
187718	Hepatocytes	239	0	portal	portal	portal_239	-0.13229102	-0.49538437	0.8230552	0.3253259	-0.12654565	-0.54307204	0.67208016	-0.51873827	-0.30348113	-0.6898075	1.001628	-0.64589226	-0.07568821	-0.6080583	0.09024895	0.7981952	0.42531928	0.0940192	-0.91960293	0.1366018	-0.16842254	-0.943405	-0.14356434	0.49446532	0.6892732	0.058883596	-0.5011258	0.31701982	11178.629139072847	2593.32	13771.949139072847
187712	LSEC	239	0	portal	portal	portal_239	-0.14582825	0.5332093	0.57931274	-1.9675891	-0.24663222	0.5987043	-0.27978837	0.8083391	1.7034122	-0.30890456	-0.077626415	-0.38746727	-0.25184074	-0.35015896	-0.08655304	-1.5245978	-1.6101176	0.64264584	2.0240767	0.006391224	0.03529604	0.83191	-0.853692	0.6300798	-0.8158728	0.10886874	0.00915872	0.8274202	11178.629139072847	2593.32	13771.949139072847
187711	Hepatocytes	239	0	portal	portal	portal_239	1.0073594	-0.89354974	-0.215761	-0.49152276	1.1192362	-0.42924306	-0.020537896	0.6380018	0.008909711	-0.14976399	0.21543553	0.3316995	-0.08743651	-0.6890513	0.33357337	-0.03132227	0.35097927	-0.69254273	0.106890656	-0.06059822	-0.6511655	-0.009742288	-0.20789352	1.0872498	-0.65707415	0.099882506	-0.25344917	0.7183057	11178.629139072847	2593.32	13771.949139072847
187685	Hepatocytes	239	0	portal	portal	portal_239	-0.38015914	-1.5285677	1.3022068	-0.50199115	0.75420696	-1.1319126	0.081465796	0.8116876	-0.10904182	-0.74269253	1.1543195	-0.49398914	-0.78241843	-0.5125081	-0.07221498	0.8469315	-0.13122731	-0.029376732	-2.5267193	0.14576432	1.1011537	-0.30251926	-0.27305797	1.2987903	0.87000906	-0.6388373	-0.7987099	-0.27095476	11178.629139072847	2593.32	13771.949139072847
187664	Vessel cells	239	0	portal	portal	portal_239	-0.7819168	1.7297648	0.54959685	0.8314379	-1.7227387	0.8842607	-0.8894679	0.75489056	1.1157955	0.32761383	-0.17474599	0.6134179	-1.1026218	-0.98027384	-0.3438585	0.6164548	0.42474878	-0.29559645	0.0028645867	-0.99267685	-0.15156275	0.41718787	0.46819556	0.23681585	0.10639603	-0.17206497	-0.5148098	0.57534975	11178.629139072847	2593.32	13771.949139072847
187645	Vessel cells	239	0	portal	portal	portal_239	-0.53818154	1.233182	-1.5466515	-1.2886001	1.3821256	-0.86979544	0.4623349	0.32188377	2.914768	-1.937364	0.7286871	-2.5733895	0.32091025	0.40177456	0.46407765	-2.0062041	-0.7981009	-1.1934246	0.035878472	0.3208293	-0.20306915	2.3125825	-0.1942479	0.55200654	-0.9850921	0.26985237	0.3563078	-0.21893871	11178.629139072847	2593.32	13771.949139072847
187632	Vessel cells	239	0	portal	portal	portal_239	-0.1492361	1.5604085	0.20374703	0.5116522	-1.3959981	-0.8553863	-0.666283	2.4768949	2.5150843	-0.30238533	-0.58186096	-0.3780171	-1.0818311	-0.7858757	-2.8737445	-0.9735373	1.0759969	-1.5215816	0.2788874	-1.3294272	2.502818	2.0700705	1.1199774	-0.18251984	-0.5760426	-1.1847885	-1.2063832	0.24972011	11178.629139072847	2593.32	13771.949139072847
186998	Vessel cells	239	0	portal	portal	portal_239	0.53287894	-0.74147755	-0.09252261	0.54257417	0.8942402	-0.8742165	0.2732154	0.2010529	-0.9616267	0.3185184	0.21292284	-0.21152349	-0.053106263	0.0036763882	-0.46363422	0.40646848	0.23999682	0.021388719	-1.4136442	0.7335135	-0.17333734	-0.84763056	-0.11500683	0.38643053	0.3332308	0.07641647	0.087453105	0.70370704	11178.629139072847	2593.32	13771.949139072847
186104	Hepatocytes	239	0	portal	portal	portal_239	0.376242	-0.5180562	0.571004	-0.26523077	0.49522772	-0.9280586	0.019387329	0.23323849	-0.41675586	-0.37072667	0.8275758	-0.09748069	0.034439728	-0.42331395	0.4873608	0.2707306	0.6169221	-1.0271053	-1.4716556	0.3181287	0.50917554	-0.18116857	-0.9394764	1.1391958	-0.5780569	0.22992599	-0.43066522	0.2531724	11178.629139072847	2593.32	13771.949139072847
186984	Hepatocytes	239	0	portal	portal	portal_239	-2.4510221	0.59042406	-0.2558645	0.77087396	-3.017047	-1.4723263	2.3736925	-1.6414142	0.5032742	-2.48853	1.6040952	-2.175116	1.2448564	1.6643863	-1.6010883	-0.7251348	-0.28187266	-1.2280507	-1.2002215	0.10892436	-0.016490424	-0.28200874	-0.19202949	0.81974113	0.75045085	0.8165088	0.111483864	0.5923653	11178.629139072847	2593.32	13771.949139072847
185953	Hepatocytes	239	0	portal	portal	portal_239	1.2248824	0.17175227	-0.2859594	-0.66206056	0.39790514	-1.1161813	-0.2978536	0.638463	-1.0301108	0.09372734	0.8732021	0.12571482	1.2248445	-0.6043785	1.264383	0.94045115	0.3775482	-1.0892498	-1.591836	0.29998276	0.5793219	-0.8425926	-1.4023178	1.2768025	-1.5357964	0.7593686	-0.03671261	0.39503583	11178.629139072847	2593.32	13771.949139072847
186498	Vessel cells	239	0	portal	portal	portal_239	-1.4641035	0.66222066	0.045469552	0.6608868	1.5644076	-1.3314465	-0.7907209	1.083877	-0.8309449	-0.9650829	0.023519276	0.049076267	-0.14374025	0.7536009	-0.9303066	0.39613017	0.43106	0.81167626	-2.7455933	-0.45739415	1.3532226	-1.1826123	-0.51639444	0.187808	0.7416773	0.31883597	0.3931588	0.3431129	11178.629139072847	2593.32	13771.949139072847
186472	Hepatocytes	239	0	portal	portal	portal_239	-0.4974207	-1.0453258	1.4025189	-0.69041	-0.029586973	-0.90325135	0.1246173	0.37757775	-0.34774897	-0.5600224	1.2953675	-0.06990056	-0.5309031	-0.3153868	-0.07465846	1.0811478	0.06966792	-0.942206	-1.6209913	0.19333345	0.79122216	-0.63195544	-0.042095672	0.9692633	0.6280015	-0.43234363	-0.61624235	0.5144675	11178.629139072847	2593.32	13771.949139072847
186419	Hepatocytes	239	0	portal	portal	portal_239	1.1060792	-0.9237064	0.30656466	-0.6783444	0.68427575	-0.5506695	0.7785986	0.27484527	-0.6540559	-0.48564517	0.8751507	0.041060444	-0.25061122	-0.19950445	1.1657449	-0.17934991	-0.38807896	-1.1757915	0.37397742	0.9368179	-0.69544667	-0.43149838	-0.29609197	1.2722266	-0.37471482	-0.10084988	-0.024518577	0.28035006	11178.629139072847	2593.32	13771.949139072847
186389	Hepatocytes	239	0	portal	portal	portal_239	0.32617426	-0.60768974	0.36170274	0.3088033	-0.25753936	-0.9484584	0.3702534	0.84096277	-0.089191206	-0.54703164	-0.07569778	0.1513566	-0.22261538	0.07169308	0.42979243	0.26730758	0.6689288	-1.3360497	-1.8489077	0.8011017	0.44638416	-0.17326869	-0.7394682	0.9258362	0.38065785	-0.17993475	-0.3330988	0.5002507	11178.629139072847	2593.32	13771.949139072847
186280	Hepatocytes	239	0	portal	portal	portal_239	0.40911272	-0.50939053	-0.68634796	0.9997677	-0.053164475	-1.0944184	0.43987682	1.5695411	0.42763752	-0.547112	0.099700354	-1.3943456	-0.19364895	-0.10827589	0.7082823	-0.3540025	-0.4968439	-0.62012875	-1.0548004	0.7039748	1.6649269	1.233737	-1.0684528	-0.13336448	-0.6368631	-0.2257856	0.04016982	0.5030433	11178.629139072847	2593.32	13771.949139072847
186236	Vessel cells	239	0	portal	portal	portal_239	0.1338862	1.4877689	0.85711133	0.2542614	-0.6661976	-1.1287426	-0.5087445	1.1335205	0.53379506	-0.27409345	0.30661926	0.96413213	-0.7541618	-0.69758886	0.5995399	0.90650487	-0.15411381	-0.7794986	-0.16253375	-0.54554033	0.7943932	0.6472037	-0.65249294	0.47301424	0.13000609	-0.2033871	-0.9399201	0.10813323	11178.629139072847	2593.32	13771.949139072847
186132	Vessel cells	239	0	portal	portal	portal_239	-0.45125434	0.38782397	0.33527064	0.7513427	-0.43827975	-1.2797468	0.8603716	0.07679968	-0.731575	-1.4316294	1.0575602	-0.6973947	-0.2610885	1.1160096	-0.28846207	0.45376974	0.4933047	-0.5969089	-1.489826	-0.200988	0.84145755	-1.192936	-0.51601595	0.336787	1.4984593	-0.32231337	0.5573728	0.75152963	11178.629139072847	2593.32	13771.949139072847
188174	Hepatocytes	239	0	portal	portal	portal_239	-0.059987117	-0.5638301	1.0982188	0.026873201	0.24015899	-0.9118982	0.531615	-0.9933623	-0.34475115	-0.7214285	1.8031605	-0.035935756	-0.7565307	-0.31172416	0.15092877	1.0273795	0.8426405	-0.8077199	-1.3108767	0.3413434	-0.2936198	-0.29448572	-0.33951092	0.8761103	1.3505762	-0.7425935	-0.64897466	0.033861276	11178.629139072847	2593.32	13771.949139072847
186091	Hepatocytes	239	0	portal	portal	portal_239	0.8879058	-0.14041655	0.3752084	-0.67554104	0.58007115	-0.58173513	0.8188466	0.010424032	-0.93315387	0.08887835	1.2123483	0.5706583	-0.5006802	-0.5083991	-0.2866659	0.8939214	1.4646325	-1.4246064	-1.1441174	1.0333064	-1.1277344	-0.6434593	0.010516054	0.9922834	-0.046961315	-0.8506425	0.31880552	0.53457034	11178.629139072847	2593.32	13771.949139072847
186087	Vessel cells	239	0	portal	portal	portal_239	1.14215	0.0019528467	1.1401038	0.7104956	0.73294175	-2.0222797	-0.12205507	0.4546631	1.2381612	-1.8606	0.12022618	-2.1190376	0.107809626	-0.012404445	1.4948686	0.6625577	0.6317306	-1.7597297	-1.6042593	0.7194134	-0.34070882	0.96863836	-1.5497642	0.74596643	-1.2931433	0.30304566	0.39857215	0.64506114	11178.629139072847	2593.32	13771.949139072847
186070	Hepatocytes	239	0	portal	portal	portal_239	0.39479846	0.08412572	-0.36071575	0.5185209	0.47787637	-0.06270523	0.0529706	-0.60375106	-0.1336738	0.15500018	0.6984262	-0.11562631	-0.5165055	0.024343546	-0.46353558	0.47166368	1.5139666	-0.912846	0.1510463	0.254713	-0.47404778	-0.07155509	-0.52838707	0.8332907	-0.6697578	-1.0596502	0.15250683	0.435011	11178.629139072847	2593.32	13771.949139072847
186055	Vessel cells	239	0	portal	portal	portal_239	-0.308607	2.0004516	0.3376528	1.6776134	-0.21215981	0.024420394	-0.2820808	0.38495776	1.3209876	-0.6063444	-0.5553011	-0.93256116	-0.8178467	-0.724322	0.75658435	0.016997967	1.1869882	-1.2402221	-1.5450906	-0.23292139	1.6735743	1.2345375	0.24219996	-0.56516665	0.60288227	-0.6604306	-0.644168	0.4805911	11178.629139072847	2593.32	13771.949139072847
185998	Hepatocytes	239	0	portal	portal	portal_239	-0.6561755	0.36083126	1.2725284	0.852175	-0.8098358	-1.1059444	0.14016509	0.007994389	-1.0488001	-1.9664636	0.89802134	-2.2371092	0.40247542	2.0619776	-0.27699465	1.3418523	0.8007206	-0.8012161	-1.855312	0.85833913	0.17102951	-1.0452507	-1.636915	1.3853736	-0.5428022	-0.38588482	0.29253522	0.5232182	11178.629139072847	2593.32	13771.949139072847
185893	Hepatocytes	239	0	portal	portal	portal_239	0.6751929	0.07362485	-0.1674043	0.46941137	0.1740927	-0.25901964	1.2085302	0.30641124	-0.030511932	-0.41420156	0.98397905	0.11055342	-1.1645775	-0.85397017	0.6758773	-0.40329832	0.8025682	-0.7020809	-0.023774488	0.931451	0.07901065	0.11998733	-0.16192688	0.9375514	-0.44289854	-0.8265883	-0.69367284	0.36696863	11178.629139072847	2593.32	13771.949139072847
186968	Hepatocytes	239	0	portal	portal	portal_239	0.9804094	-0.8592054	0.3398518	-0.08052585	0.48679948	-0.24610814	-0.0033441782	0.06643703	-0.14957374	-0.2549342	0.9030658	0.12080876	-0.4142857	-0.8067911	0.97120184	-0.23877788	0.6467074	-0.7421568	0.24336031	-0.347924	-0.78275526	0.4457564	-0.28842935	1.4235673	-0.6505595	-0.29352447	-0.31154957	0.5913382	11178.629139072847	2593.32	13771.949139072847
185870	Vessel cells	239	0	portal	portal	portal_239	-0.18143097	0.82194096	-0.95244545	-0.36853975	-0.1126353	-0.9120788	0.035511483	1.4116583	0.7159303	1.0936462	-0.06717983	1.3140477	-0.72838336	-0.52801657	0.13890758	-1.0530667	-0.6547788	0.59149534	-1.4888958	-0.017614534	1.13456	0.04414171	-0.0009511179	0.04439054	1.8681804	0.09698434	-0.29114124	0.3132152	11178.629139072847	2593.32	13771.949139072847
185862	Hepatocytes	239	0	portal	portal	portal_239	-0.46038324	-0.56696385	0.33597943	-1.3660648	-0.28676325	-1.7750007	-0.493434	0.59011465	-0.770558	-0.107248574	0.11894604	0.15381365	0.30565125	3.418974	-0.20393375	0.2326864	-0.6011159	-0.69943947	-2.4196277	0.29036692	1.043731	-1.753104	-1.5486829	0.8526808	0.21273057	0.90628177	1.5259427	0.53759605	11178.629139072847	2593.32	13771.949139072847
185855	Hepatocytes	239	0	portal	portal	portal_239	-0.66913176	-0.043877095	0.49048024	-1.1675181	1.0511748	-1.5900233	-0.48104495	0.8514917	-0.88887304	-0.46083486	-0.13894394	-0.010226291	1.4419503	0.34224352	-0.3131683	0.0012154175	-0.9923607	-0.57606965	-2.586941	0.38922575	1.1965413	-0.88302517	-0.70054597	0.91231656	0.45373198	1.1490039	-0.097457334	0.05271306	11178.629139072847	2593.32	13771.949139072847
185847	Vessel cells	239	0	portal	portal	portal_239	-0.64851016	0.7866883	0.009859985	1.8877395	-2.1380627	-1.4829421	-0.09607238	1.2003156	0.27237454	0.09245547	0.10239487	-0.54260975	-0.28164485	0.28006035	-0.10840371	-0.016008649	-1.0183194	-0.8509992	-2.0914748	-0.52002144	1.5441931	0.6520969	0.62978905	-0.010853657	2.1850522	-0.116098955	-0.39630198	0.41824654	11178.629139072847	2593.32	13771.949139072847
185749	Hepatocytes	239	0	portal	portal	portal_239	-0.69037104	0.018269291	0.8196409	-0.5787886	0.37235627	-1.9026119	-0.072246216	0.49185702	-1.1198474	-1.98827	1.1523029	-0.8752073	1.3720177	0.72594553	-0.317075	0.7269479	-0.51135814	-0.9247539	-2.3797712	0.17957678	0.62360233	-1.781471	-0.7676988	1.1552918	0.4507273	1.2793878	0.09536903	0.051710106	11178.629139072847	2593.32	13771.949139072847
185697	Hepatocytes	239	0	portal	portal	portal_239	-0.6173299	0.62247956	-1.1313273	-1.3844882	-0.74954253	-0.24929641	0.80115294	0.44194278	-0.040498096	-0.30849934	1.2819644	-0.415576	0.49759367	0.72522	0.11378232	-0.94002825	-2.162795	0.04670371	-0.7530143	0.29051518	0.3590878	0.08462173	-0.60165244	1.3893907	-0.3022982	0.5393175	0.48600522	-0.02420835	11178.629139072847	2593.32	13771.949139072847
185649	Hepatocytes	239	0	portal	portal	portal_239	-0.62011206	-1.3305041	0.30077475	-0.94100505	-0.4101679	-1.3813189	0.15024921	-0.1402562	-0.22049873	-1.072395	1.6103045	-0.4100444	0.5795384	0.7690144	-0.39268547	0.38577208	-0.4195883	-0.99222785	-1.759727	0.9955481	0.80331343	-1.1513205	-1.1315737	1.0563152	0.012197174	0.4566922	0.10152722	-0.022414455	11178.629139072847	2593.32	13771.949139072847
185588	Hepatocytes	239	0	portal	portal	portal_239	0.09169663	-1.9934626	0.8195916	-0.5449149	0.09962131	-1.1550465	-0.31464413	0.5541497	-0.7356608	-0.9287765	-0.05316236	-0.7723895	1.4197639	0.51265275	0.3003409	0.6834977	0.97433656	-1.1446712	-2.367734	-0.41736454	0.4039058	-1.1302774	-1.2744173	0.5218957	0.2517645	1.4336029	0.26688266	0.17338908	11178.629139072847	2593.32	13771.949139072847
185572	Hepatocytes	239	0	portal	portal	portal_239	0.8770952	-0.72604287	0.06119723	-0.22039437	0.26862112	-0.5044173	0.49807906	0.4959807	0.0034397345	-0.59051394	1.1270969	0.031442925	-0.4369907	-0.9105959	0.84824187	-0.30946216	1.2206203	-1.9779855	-0.55158687	1.1266859	-0.313954	0.79728824	-0.7197196	1.6292742	-1.105659	-0.8555643	-0.5045766	0.19203879	11178.629139072847	2593.32	13771.949139072847
185571	Hepatocytes	239	0	portal	portal	portal_239	-0.55682254	0.16387135	0.7451687	0.15076692	-1.5201203	-1.37696	1.6221042	-0.37758157	-0.79132414	-0.29421872	1.7963307	-0.48499408	-0.11712064	-0.13877222	-0.028987296	1.0700103	0.63221663	-0.009772133	-1.3678489	0.8441828	0.0043290504	-0.22453004	-0.84684867	1.3184494	-0.35476157	-0.79490423	-0.7905554	0.06295788	11178.629139072847	2593.32	13771.949139072847
185474	Vessel cells	239	0	portal	portal	portal_239	0.60692215	1.0410476	-1.6404674	-1.0298667	0.6647288	-0.95437604	0.58853847	1.0175474	1.9541539	-0.37851453	0.32822433	0.023902897	-0.4924267	-0.0730813	0.4113195	-1.4230433	-1.8215872	0.9441138	-0.49207258	-0.26205155	1.2988443	1.128165	0.18462121	0.06537939	0.8559714	0.1334203	-0.4960226	0.110481285	11178.629139072847	2593.32	13771.949139072847
185392	Hepatocytes	239	0	portal	portal	portal_239	0.4988926	-0.5415467	0.24397017	-0.1212573	-0.2538278	-0.57659984	0.21963583	-0.36257926	-0.07848896	-0.21466766	0.8995108	0.48740572	-0.29063597	-0.079865105	0.5079995	0.004649219	0.9789702	-1.2538323	-0.63916004	-0.4543627	-0.21568619	0.14821462	-0.8527792	0.60142726	-1.173366	0.38659334	0.8973518	-0.51156294	11178.629139072847	2593.32	13771.949139072847
185391	Hepatocytes	239	0	portal	portal	portal_239	0.8993606	-0.48519453	-0.15897106	-0.7092953	0.693109	-0.9599071	0.826785	0.623126	-1.0884948	-0.28755376	1.0898589	-0.12636708	0.4590883	-0.58012104	0.24488741	0.50719863	0.5667796	-1.0061524	-1.948722	0.13152859	0.4746387	-1.3948886	-1.0530697	0.6118312	-0.874154	0.7324155	1.4097797	-0.065573014	11178.629139072847	2593.32	13771.949139072847
186499	Vessel cells	239	0	portal	portal	portal_239	-0.4032548	0.86719406	0.29756165	1.1951236	-1.155744	-1.2543844	-1.2297344	1.4269127	0.81367487	0.3919308	0.80567694	0.03338318	-1.1178331	-0.45722383	0.020302963	0.48815876	0.29611793	-0.6031995	-1.5008957	-0.4802033	1.8680608	0.8363826	0.07969024	-0.03911113	1.1120274	-0.77242976	-1.0324851	0.7885865	11178.629139072847	2593.32	13771.949139072847
186527	LSEC	239	0	portal	portal	portal_239	0.058144435	1.8525038	0.8497708	1.8491082	0.09727207	1.1438215	-0.9465356	0.2478956	-0.5588321	0.096230894	-0.64393175	1.6650835	-1.4171474	-1.1383376	0.36561048	0.86564183	0.9469444	-0.36998603	0.5595253	-1.0523459	0.72318065	-0.40478256	0.2881694	-0.5316791	1.7090085	-0.41149786	-1.1260282	0.76043046	11178.629139072847	2593.32	13771.949139072847
186536	Vessel cells	239	0	portal	portal	portal_239	1.011253	0.9178793	0.096695736	0.14145806	0.16006605	-0.77526975	-0.7900536	1.9272956	1.2823331	0.3357451	-0.7381267	0.49744678	-0.81169504	-0.8601215	-0.86113113	0.38543323	1.1153396	-1.1027458	-1.6879963	-0.6814367	1.8191525	0.81640565	0.8664859	-0.6898639	1.4531187	-0.8087896	-0.81064713	0.60219806	11178.629139072847	2593.32	13771.949139072847
186563	Hepatocytes	239	0	portal	portal	portal_239	-1.1844423	-0.20897324	1.7191911	0.8101954	-1.1635764	-1.7348568	0.05097675	0.6857995	-0.28058252	-2.2222583	0.27391988	-0.81951565	0.053399906	1.3944336	-0.4383699	1.3944913	-0.06779232	-2.2311804	-1.4859803	0.18595229	0.22906297	1.4023407	-1.3933616	0.3213311	-0.6731805	0.04644276	0.4474542	0.38017344	11178.629139072847	2593.32	13771.949139072847
186961	Vessel cells	239	0	portal	portal	portal_239	0.5862351	-1.3066729	0.44315615	0.18164438	-0.32704368	-0.735986	2.2188969	0.1364313	-0.9249498	0.5726041	-0.27294892	0.26387855	-0.5445948	-0.1547944	-0.27107632	-0.29315835	1.0707731	-0.33191112	-1.2008662	1.8688169	0.32659286	-0.6893704	0.12153066	-0.27183035	0.42370564	-0.4435016	-0.3188274	0.5535744	11178.629139072847	2593.32	13771.949139072847
186942	Vessel cells	239	0	portal	portal	portal_239	-0.8193981	1.7969247	0.3935019	1.9531689	-1.3917632	-0.99580467	-0.7134761	2.2468534	1.1829684	-1.3971988	-0.7583827	-1.6557457	-0.99013937	1.47858	-0.47906557	0.07411794	0.6916336	-0.45954192	-0.9350255	-0.9244337	2.742748	1.6385267	-0.9694114	-1.0600832	-0.26538306	-1.0412642	0.5692851	0.07309812	11178.629139072847	2593.32	13771.949139072847
186931	LSEC	239	0	portal	portal	portal_239	0.25915223	-0.3580152	0.9137371	-0.6011289	0.33486298	-0.3358679	-0.20306061	0.63666254	-0.9353154	-1.0762161	-0.051840432	2.0016155	-0.15137064	0.07028822	-0.09528179	1.9216055	-0.28084883	-1.0945259	0.19751287	0.056988966	0.16794388	-0.6478336	-0.80339426	0.2064586	-0.5610582	0.17253305	-0.09708347	0.4243418	11178.629139072847	2593.32	13771.949139072847
186924	Vessel cells	239	0	portal	portal	portal_239	0.47204483	-0.6728666	-0.7096979	0.13826604	1.1625487	-0.5457772	0.88044983	0.29851818	-0.9453047	-0.2343911	0.3195135	-0.20157103	-0.03362662	0.2176735	-1.5099678	-0.58117366	0.5774104	-0.03479041	-1.1296139	1.4985846	-0.0065690298	-0.6190154	-0.017310437	0.116430044	0.0913	-0.07901323	0.018862408	0.48021337	11178.629139072847	2593.32	13771.949139072847
186923	Vessel cells	239	0	portal	portal	portal_239	-2.316761	0.80198234	1.2346156	1.6161542	-1.2994503	0.9318677	-0.67840147	0.42657295	1.4211065	-2.4956443	-0.591698	-2.1274662	-0.29829684	0.33812797	-1.453731	1.4332733	0.10730627	-1.1787971	-0.35100493	-0.7190402	0.8953814	0.62789595	-1.4973181	-0.3781052	-0.018496247	0.109701864	0.22490808	0.17794444	11178.629139072847	2593.32	13771.949139072847
186905	Vessel cells	239	0	portal	portal	portal_239	-2.2298393	0.25646257	0.35918742	-1.0284687	-1.3170469	0.42523322	-0.67133427	2.260378	1.7259243	0.04598652	-0.6445664	0.68080574	-0.7237024	-0.78192407	-2.065814	0.61135125	-0.7575723	1.0178273	-1.5320761	-0.3767816	2.503897	2.273636	-1.2685107	-0.5572117	-0.40367308	-0.7186595	-0.7127918	0.09727085	11178.629139072847	2593.32	13771.949139072847
186878	Vessel cells	239	0	portal	portal	portal_239	0.62953115	-1.9784155	-0.013759349	0.34816504	1.066908	-0.9562012	0.24096765	0.53052986	-1.1021187	0.033733062	0.23457336	-0.024801115	-0.029138803	-0.029848848	-2.5584362	0.1709044	1.8879269	0.4355765	-1.1650008	0.2643614	0.5376542	-0.83797246	-1.1025914	0.17876406	-0.6655413	-0.05183664	0.006205505	0.5069729	11178.629139072847	2593.32	13771.949139072847
186827	Vessel cells	239	0	portal	portal	portal_239	0.62606776	1.2436401	1.0521839	1.1160406	-0.14673012	-1.4862937	-0.66749877	0.8841509	0.18219313	0.7968542	-0.4954349	1.0042329	-0.872585	-0.8263422	1.008397	1.3950781	-0.012085096	-0.5196374	-0.8837431	-0.1001694	1.0828439	-0.70127064	0.20982115	0.224936	0.8127897	-0.36755818	-0.9559737	0.6968189	11178.629139072847	2593.32	13771.949139072847
186826	Hepatocytes	239	0	portal	portal	portal_239	-2.5618849	-1.4910306	0.38235828	0.13975705	-1.9029104	-0.34354416	0.5576007	-0.20933202	0.43705043	-0.10134489	0.8652629	-2.4058375	0.51891553	0.4980495	-3.0709877	-0.8360778	-1.5727619	-2.1509678	-1.097963	0.6077124	0.4376014	-0.036573883	-0.089246005	0.8216654	1.241019	0.50371444	0.5929882	0.34545612	11178.629139072847	2593.32	13771.949139072847
186794	LSEC	239	0	portal	portal	portal_239	0.81497395	0.8642698	-0.8279191	-0.84129894	0.29945654	0.90807927	-0.3833047	0.62094307	1.5223496	-0.4891404	-0.2023578	-0.64706415	-0.28795403	0.25666618	0.5175945	-2.2499332	-1.3350877	0.7554551	1.0624505	0.1055325	-0.16836128	0.4657315	-0.68862706	0.5543789	-0.91669434	0.7283236	0.7400845	0.72586805	11178.629139072847	2593.32	13771.949139072847
186772	Vessel cells	239	0	portal	portal	portal_239	0.59829146	0.87063223	-0.09394712	1.1956995	-0.10535704	-1.482425	-0.6915233	1.8751358	0.7803416	-0.5704545	-0.6351266	1.6702826	-0.79477346	-0.76259094	0.38267308	-0.48836732	0.22983819	0.88547873	-1.6068379	-0.5836844	2.2557957	1.4132226	-0.34366873	-0.6690854	1.4387101	-0.8168857	-0.7745657	0.36594558	11178.629139072847	2593.32	13771.949139072847
186752	Vessel cells	239	0	portal	portal	portal_239	-0.34778377	1.2842661	1.476479	0.5295192	-1.2527796	-1.4690464	-0.27418572	1.8412973	1.8903952	-1.4936848	-0.17675193	-1.4593122	-0.5372804	-0.35881838	-1.4163768	0.8298023	0.10081604	0.3551825	-2.0580251	-0.66631854	1.8473309	1.9864452	-1.1583358	-0.5799498	0.48376086	-0.48147795	-0.5886775	0.11958954	11178.629139072847	2593.32	13771.949139072847
186737	Vessel cells	239	0	portal	portal	portal_239	-2.0020316	0.9820844	-0.113737665	-0.084737316	-1.5459424	-1.1126283	0.21492037	1.39688	2.1928215	-0.9671673	0.35101315	-1.4336694	-0.28084132	0.10842874	-1.6482184	-0.72688526	-1.3143839	1.7870378	-0.9507993	-0.6402417	1.7748598	2.0633862	-0.66436446	-0.47356856	0.5105053	-0.4108812	-0.38414687	0.201759	11178.629139072847	2593.32	13771.949139072847
186707	Hepatocytes	239	0	portal	portal	portal_239	0.38575387	-1.7748716	0.34933922	-0.40970203	0.96866095	-1.0392326	-0.2573496	0.70117533	-0.32781503	-0.5610344	-0.052562185	-0.40375814	0.83236074	-0.36113226	0.52871025	0.48247397	0.33590892	-0.16903792	-1.9145161	-0.11837486	0.89288294	-0.8755804	0.097428516	0.7927607	0.7979225	0.122448675	-0.8307349	0.26100814	11178.629139072847	2593.32	13771.949139072847
186698	Hepatocytes	239	0	portal	portal	portal_239	1.0242666	-0.33638942	-0.1335795	-0.33679926	0.97855765	-0.31504762	-0.19189747	0.8764043	-0.11225584	-0.17250952	0.3741593	0.44167694	-0.3832224	-0.65265715	0.9554143	-0.07735695	0.17116451	-0.626477	-0.46341017	-0.00039942598	0.29650202	0.12778935	-0.2814747	0.8160724	-0.20645517	-0.2794896	-0.15674588	0.5706732	11178.629139072847	2593.32	13771.949139072847
186697	Vessel cells	239	0	portal	portal	portal_239	0.045218848	-0.5417958	-0.83664143	0.951652	-0.3696965	-0.13727501	-0.9735067	2.345112	1.8920527	0.36014307	-1.0360837	0.98684835	-1.324883	-1.080193	-3.9031405	0.43947962	1.0264179	-0.4711274	-0.7305044	-1.5248449	2.9189625	1.6043127	1.111381	-1.5471356	1.9019394	-1.4064602	-1.4464995	0.38217172	11178.629139072847	2593.32	13771.949139072847
186696	LSEC	239	0	portal	portal	portal_239	-2.491366	-0.1986321	1.2270597	-1.1539085	0.021110972	3.3019178	0.03903546	0.48597747	-0.8677016	-1.0034211	-0.22943594	-0.3801994	-0.46030188	-0.30596864	-1.4313252	0.09782414	-0.9811727	-0.34530622	2.3569462	-0.01429788	0.57801354	0.4170755	-1.4388214	-0.2572382	-0.5307924	0.08354067	-0.25989974	0.18139493	11178.629139072847	2593.32	13771.949139072847
186684	Hepatocytes	239	0	portal	portal	portal_239	0.6268125	-1.4351181	0.34497753	-0.37649047	0.30251637	-1.000095	-0.12146644	0.2501347	0.17383577	-0.7575258	-0.049793426	-0.44446114	0.4257933	0.69972813	0.72185045	0.084189594	0.117353894	-0.7207952	-1.4227151	0.8774454	0.51958376	-0.045451965	-0.118576504	0.9894981	0.28703308	-0.58678514	-0.5678438	0.15943608	11178.629139072847	2593.32	13771.949139072847
186677	Immune cells	239	0	portal	portal	portal_239	0.27479607	0.4538848	-0.74937874	0.17183411	0.86669177	1.7096769	-0.062343117	-0.55890155	0.6534544	-0.5197951	-0.015249406	-0.7831336	-0.409104	-0.22223741	0.0051138643	-0.00092497235	0.4001395	1.1692755	0.4533994	-0.53917205	0.33274686	-0.34244728	0.48112553	-0.4390816	0.8053932	-0.48622245	-0.45611954	0.37111348	11178.629139072847	2593.32	13771.949139072847
186661	Vessel cells	239	0	portal	portal	portal_239	0.5185498	0.6782101	-0.61370814	1.0858926	0.8046987	-0.25424004	-0.5677866	1.7191755	0.43710372	-0.88684225	-0.46736956	0.18956313	-0.5870406	-0.6309473	-2.5784023	0.5010959	0.03104009	0.5113131	-0.29845965	-0.4723759	1.5602869	0.1254055	-0.3274313	-0.43414816	0.6985004	-0.5889634	-0.5734037	0.35633513	11178.629139072847	2593.32	13771.949139072847
186655	Hepatocytes	239	0	portal	portal	portal_239	-0.9630141	0.4958262	0.8865108	-1.1540594	-0.55671537	-1.7378229	-0.7184525	0.9472978	-0.82480395	-0.49237934	1.1232852	-0.38871828	1.0485057	0.76549584	-0.53130716	0.45615262	-0.50454295	-0.8048382	-2.0607736	-0.39332432	1.0595254	-0.9933873	-0.4315854	0.93867564	0.19593742	0.9993334	-0.05424505	0.38346893	11178.629139072847	2593.32	13771.949139072847
186640	Vessel cells	239	0	portal	portal	portal_239	-0.308328	1.23233	-0.015209594	1.1226758	-2.436435	-0.6909137	0.1310632	0.44808453	0.10793906	-0.78763586	0.44006124	1.5234962	-0.26249057	0.03532849	-0.061209645	0.03611265	0.95827705	-1.2574365	-0.94063175	-0.5146485	0.9749811	-0.23126225	0.03948013	0.46199918	0.84731615	-0.37692267	-0.335596	0.3671755	11178.629139072847	2593.32	13771.949139072847
186628	Vessel cells	239	0	portal	portal	portal_239	-0.10358217	1.6336923	-0.41508812	-0.19802386	-0.84601474	-0.8938865	-0.3961484	2.1541488	2.0174675	0.5808841	-0.3489173	-0.39866439	-0.77365774	-0.49175188	-0.7379172	-0.06635914	0.040793743	0.63605386	-1.292262	-1.0167019	2.3585489	1.7676849	0.5313106	-0.9480261	0.6647246	-0.8017238	-0.8715151	0.19514395	11178.629139072847	2593.32	13771.949139072847
186611	Vessel cells	239	0	portal	portal	portal_239	0.44382408	0.13367935	-0.12648685	-0.1008085	-0.2442612	-1.037765	-0.08242931	0.5167202	1.0206313	0.25460556	-0.06321713	0.34238857	-0.26270378	-0.28639364	0.35547495	-1.5399485	0.21740308	1.7135423	-0.17777139	-0.20910598	0.48974192	0.6593344	-0.10575699	-0.11540268	0.3639899	-0.3005617	-0.23302446	0.42096883	11178.629139072847	2593.32	13771.949139072847
186601	Vessel cells	239	0	portal	portal	portal_239	0.43571618	1.0806853	-1.1864506	-0.15209414	1.1368883	-0.07300773	-0.5406506	2.1243682	2.2737792	-0.82395697	-0.5021049	-0.93912536	-0.8415962	-0.47839803	-1.8691927	-0.20088388	0.18430641	0.99841225	-0.6970523	-1.0075343	2.4363153	2.2816033	0.075458676	-0.9619386	-0.41243082	-0.9196461	-0.9224123	0.23460072	11178.629139072847	2593.32	13771.949139072847
186579	LSEC	239	0	portal	portal	portal_239	1.1821337	1.3569212	-0.12376026	0.5670161	0.73912805	2.0168638	-0.15010145	-0.20391114	0.4571072	0.30432916	-0.029169226	-1.693245	-0.71651673	-1.0021029	1.1652873	0.45283625	0.35799646	0.095563196	0.755117	0.007186957	-0.32134238	0.6887985	0.028576804	0.07876257	-0.6695319	-0.5535102	-0.60699713	0.8040825	11178.629139072847	2593.32	13771.949139072847
186564	Hepatocytes	239	0	portal	portal	portal_239	-0.53437376	-0.4921727	0.2062638	-0.881552	-0.29673737	-0.5796122	-0.25556642	-0.55186194	-0.9420091	-0.5894358	1.4634839	-1.0353367	0.823399	1.6197473	-0.21122745	0.5327268	0.28117278	-1.6666491	-1.852783	0.0026086448	-0.4696247	-0.14980756	-1.6311815	0.86970747	-1.3194368	1.2123497	1.4790258	0.53738505	11178.629139072847	2593.32	13771.949139072847
188173	Immune cells	239	0	portal	portal	portal_239	0.5960957	-0.8681704	1.10063	-0.87272334	2.0994081	-0.76464975	0.09655959	-0.58441895	-0.48252553	-0.92808557	1.2745863	-0.4287367	-0.3687667	-0.28620824	0.7589543	1.1130246	-0.52071464	1.0547937	-1.800085	0.31450346	-0.25210744	-0.7146827	-0.81078595	1.5299892	0.55412036	-0.25010377	-0.5516248	0.12603949	11178.629139072847	2593.32	13771.949139072847
188918	Hepatocytes	239	0	portal	portal	portal_239	0.33038807	-0.2518944	0.06983906	-0.40305123	0.24208176	-0.7879627	-0.9556132	0.5462789	-0.20130393	0.029837606	-0.12058422	0.8956717	0.7320596	-0.25316513	0.39864773	0.069913015	0.2864299	-0.31874168	-0.7887134	-0.59795564	-0.62161714	-0.22904642	-0.32312423	0.679279	-0.33806258	0.6175983	0.5808555	0.28210008	11178.629139072847	2593.32	13771.949139072847
188209	Hepatocytes	239	0	portal	portal	portal_239	0.6602837	-0.38098636	0.06353338	-0.313093	0.16458932	-0.3927532	-0.13178688	-0.3727375	-0.124300845	-0.041386005	0.6262096	-0.00419887	0.33407873	-0.20279828	0.7236168	0.17215797	-0.6533554	-1.4004991	-0.47102743	0.1359807	-1.1116892	-0.22588836	-0.127048	1.2178695	-0.46881938	0.7215933	0.5338327	0.29280078	11178.629139072847	2593.32	13771.949139072847
190441	Hepatocytes	239	0	portal	portal	portal_239	-0.34524634	-0.7670213	0.8671548	-0.5744573	-0.13898373	-0.320279	0.2545854	0.32518855	-0.6029714	-0.28837782	0.5711456	0.47745034	0.23466155	-0.98831517	-0.2772008	0.4475429	1.0161718	-0.6387305	0.3821251	-0.024660418	-0.5573127	-0.5699808	-1.0674078	0.45514917	-1.0453019	0.29495698	0.37985358	-0.033920575	11178.629139072847	2593.32	13771.949139072847
190492	Hepatocytes	239	0	portal	portal	portal_239	-1.6477138	0.8245279	0.9427038	-0.66277564	0.6218408	-1.103603	0.7786563	0.51038265	0.11760688	-0.8428668	-0.456621	-0.7917922	0.008180729	0.7383236	-1.0369645	0.5714919	0.13347737	1.277674	-1.5225422	0.103772536	0.84959185	0.02640171	-0.7257241	-0.19435513	0.20536235	-0.0039121015	-0.45133024	0.21831495	11178.629139072847	2593.32	13771.949139072847
190467	Hepatocytes	239	0	portal	portal	portal_239	-0.55246925	-0.7171789	0.22194421	-0.85966957	1.7503015	0.7897439	-0.07108796	-1.0152725	0.85016155	-0.69378555	1.2516134	-0.34489053	-0.96389836	-0.8586993	-0.25487277	0.6712144	0.31413597	0.4331476	0.41306376	-0.19629723	-0.6908697	0.06492305	0.020547882	0.41886654	0.031037223	-0.5516164	-0.437647	0.32413602	11178.629139072847	2593.32	13771.949139072847
190461	Hepatocytes	239	0	portal	portal	portal_239	-0.7679501	1.5925732	-0.36531138	0.063767605	0.08150571	1.428631	0.607142	-1.0345054	1.7495681	0.1210503	0.83844924	-2.845328	-0.71362644	-0.70338196	-1.7629101	1.0997822	-0.21739697	0.74802154	0.44780043	0.32151905	-1.2224795	1.1406572	-0.932511	0.46163502	-2.215412	-0.41918328	0.3268986	0.099616535	11178.629139072847	2593.32	13771.949139072847
190460	Vessel cells	239	0	portal	portal	portal_239	-0.5038926	0.1050432	1.1394331	2.2932224	-0.10745286	-0.6725564	0.4934989	-0.6533702	-0.07298145	-0.5717261	0.7457279	0.03800365	-1.4930074	-1.1570942	-0.24499933	0.75354755	1.5627272	-0.18709038	-0.6064838	-0.09601058	0.79228085	0.46580037	0.44472423	-0.38745055	1.7298919	-1.4303124	-1.4830686	1.1431868	11178.629139072847	2593.32	13771.949139072847
190449	Vessel cells	239	0	portal	portal	portal_239	0.3142088	1.5383023	1.1436647	1.6267667	-0.54449075	-0.4119952	0.034904387	-0.9130528	0.33964708	-0.7713795	-0.16163538	-0.52709407	-0.31858343	-0.16537103	-0.507438	0.7568271	0.42256787	1.2378824	-0.49168116	0.45083144	-0.07099838	1.0487709	-1.2431365	0.33846772	-0.8964604	-0.58746445	-0.8622757	0.1894866	11178.629139072847	2593.32	13771.949139072847
190444	Vessel cells	239	0	portal	portal	portal_239	-2.1363862	1.7934053	1.21953	1.547592	-2.205651	1.5078222	-0.46148783	-1.7341441	1.5793449	-0.95016974	-0.36789688	0.21686311	-0.60974115	-0.52641237	-0.8074323	0.33972925	0.7916927	-0.79928493	1.4028771	-0.32938626	-1.1320614	1.1349723	0.17755997	-0.5332505	0.48636803	-0.39214566	-0.45267472	-0.032357026	11178.629139072847	2593.32	13771.949139072847
190421	LSEC	239	0	portal	portal	portal_239	0.981199	0.04998642	-0.4474845	0.8594248	-0.7105293	1.8464924	-0.94711345	0.41428265	1.3400726	-1.3819009	-0.4310478	1.3213711	-0.33338165	-1.7218053	0.9858924	-0.39568654	-0.5529563	0.4956466	2.672818	-1.0237087	0.44972596	1.6851653	-0.5473967	-1.0502033	2.0740182	-0.55206025	-1.4699844	0.16302636	11178.629139072847	2593.32	13771.949139072847
190505	Hepatocytes	239	0	portal	portal	portal_239	0.607641	-0.5106874	0.58924687	-0.48102155	1.2542958	-0.6119246	0.2288737	0.12824067	-0.24556856	-1.0155289	0.10870492	-0.35120597	0.35973933	-0.3157979	0.3654176	0.2692369	-0.31629694	0.44005919	-0.60508746	0.47518688	0.14467566	-0.6472702	0.11312247	0.75438905	0.9255475	-0.58472836	-0.5950228	0.58643275	11178.629139072847	2593.32	13771.949139072847
190415	Vessel cells	239	0	portal	portal	portal_239	1.2561116	1.8578476	0.13830347	0.9179001	0.21024504	0.75498134	-0.54642296	-0.3279837	0.9855602	-0.6612195	-0.32668084	0.11028101	-1.1674407	0.2373235	1.3257527	-0.19630691	0.92506224	0.97363794	0.804726	-0.83419067	-0.042525917	0.9428134	-0.38134497	-0.47879964	-0.30459046	-0.8357607	0.34796867	0.16507442	11178.629139072847	2593.32	13771.949139072847
190384	LSEC	239	0	portal	portal	portal_239	0.34794545	1.3772011	0.15432301	-0.4656482	-0.92925155	1.2979677	-0.29310822	0.8477749	0.62446064	0.30621588	0.09885939	0.20360407	-0.745843	-0.6982327	0.7540348	0.48227355	-0.58424866	0.2757497	1.052613	-0.32767165	0.26400396	0.40845725	0.31380454	-0.0021730699	0.48701176	-0.74058723	-0.76507246	0.14709298	11178.629139072847	2593.32	13771.949139072847
190333	Immune cells	239	0	portal	portal	portal_239	0.2808026	-0.29508024	0.468618	-0.7973967	1.8190609	-1.0109895	-0.43100226	0.21214043	0.013385688	-0.46793315	-0.13164732	0.33004975	0.22627339	-0.16830526	0.43362126	0.19762006	-0.30763787	0.77583873	0.3239403	-0.39809763	-0.6732293	0.053652935	-0.72628933	0.29262456	0.12406989	0.17398235	0.18180527	0.06898246	11178.629139072847	2593.32	13771.949139072847
190321	Vessel cells	239	0	portal	portal	portal_239	-0.3109794	1.6678836	0.88459235	-1.7491689	0.3416732	-0.4954876	-0.052144825	1.5236561	2.5628839	-1.7012857	-0.11036356	-3.0825453	0.061560575	0.31738916	0.5708262	-0.3504736	-2.0928168	1.0662242	-1.1320171	-0.35213146	1.3508613	2.362573	-1.2425824	0.036589887	-1.7090882	0.6112178	0.14671542	0.6422445	11178.629139072847	2593.32	13771.949139072847
190280	Hepatocytes	239	0	portal	portal	portal_239	-0.7779492	1.5921394	1.5715696	1.5676265	-0.68195134	-0.54177094	0.14263618	-1.8518919	-0.26923516	-1.5844282	0.9265358	-1.2398437	0.44682744	-0.24913432	-0.039070275	1.786467	0.29271865	-0.4658115	-0.9835777	0.07610706	-0.44619656	-0.19717439	-1.2408205	0.20583165	0.33866078	0.14646631	0.00088885694	0.42559698	11178.629139072847	2593.32	13771.949139072847
190218	Vessel cells	239	0	portal	portal	portal_239	-2.8340578	1.692182	0.05802802	-1.9192545	0.38413584	-0.017294785	-0.38598678	0.39052638	2.6496246	1.4200585	-0.27475458	-3.1594381	-0.4967626	1.0050575	-1.2728336	-0.30146292	-2.9427338	1.1020944	-0.038985968	-0.43632305	1.3950021	2.6961844	0.28660563	-0.36395305	-1.469455	-0.19623336	0.05490993	0.59200996	11178.629139072847	2593.32	13771.949139072847
190500	Hepatocytes	239	0	portal	portal	portal_239	0.5710125	-0.5827701	0.00662464	-0.35314953	0.48181778	-0.50970286	-0.47893295	0.6210899	-0.6354398	-0.25621632	-0.014735835	0.48643428	0.7482651	-0.27671552	0.55592173	-0.15490158	0.82615876	0.0307229	-0.013324277	-0.8907752	-0.2319147	-0.5164299	0.15143903	0.102818936	0.48805192	0.17319678	0.19043455	-0.03434773	11178.629139072847	2593.32	13771.949139072847
190582	Hepatocytes	239	0	portal	portal	portal_239	0.008113526	-0.82685417	1.2441642	0.1533567	0.27801496	0.14889435	0.27276483	-1.4934202	-0.11606487	-0.706401	0.40012935	0.20995755	-0.41051543	-0.09152265	0.22658835	0.63193154	1.0735366	0.46669295	-0.10652756	0.019272026	-0.052471913	-0.978381	0.03197186	0.19902392	0.64154387	-0.5351053	-0.6098616	0.25396803	11178.629139072847	2593.32	13771.949139072847
190193	Hepatocytes	239	0	portal	portal	portal_239	0.8011545	-1.3290018	0.020961443	-0.24599563	0.9040088	-0.22834125	-0.37900147	0.2015627	-0.534113	-0.129644	0.12857093	0.57436323	0.19016854	-0.31375328	0.8851106	-0.45005873	0.4889976	0.13361745	0.6761344	-0.44952682	-0.7507898	0.4862609	-0.99104846	0.26419127	-1.4952524	0.40917337	0.8150207	-0.36173743	11178.629139072847	2593.32	13771.949139072847
190751	Immune cells	239	0	portal	portal	portal_239	0.95514965	-0.98514503	0.08188912	-0.29420927	1.2378145	0.61021584	-0.41706532	-0.23028918	-0.19189686	0.062223	-0.070861995	0.63282424	-0.12718678	-0.8081377	0.94690293	0.085618615	0.99913764	0.7620148	1.07992	-0.74865717	-0.8187608	0.7917025	-0.9592748	0.00789486	-0.30360034	-0.33429918	-0.12349794	0.41681695	11178.629139072847	2593.32	13771.949139072847
190899	Hepatocytes	239	0	portal	portal	portal_239	1.0623899	-1.3005544	0.4156971	-0.42821345	0.75342405	-0.041350074	0.037029833	-0.4559327	-1.0766164	-0.16634162	0.2502804	0.26311436	0.6652723	-0.29915696	1.1112003	-0.24930972	-0.037465837	-0.87792605	1.1771737	0.14691728	-1.4152403	-0.0666945	-1.0282227	1.3010348	-0.48286054	-0.100868315	0.57575065	0.24430256	11178.629139072847	2593.32	13771.949139072847
190885	Hepatocytes	239	0	portal	portal	portal_239	-0.7702211	-1.7405561	0.7517279	-1.0011148	0.23594628	0.021318726	-0.15434341	-1.487196	-0.031252142	-0.23353346	0.9500226	0.54937077	0.25633568	-0.23007001	-0.41199848	0.9490622	-0.12657519	-0.65452886	-0.04082851	-0.45772034	-1.1852038	0.21871166	-0.7165005	0.6879906	-0.19712915	0.41169113	0.23979606	0.28992838	11178.629139072847	2593.32	13771.949139072847
189419	Vessel cells	239	0	portal	portal	portal_239	-0.87667686	1.6731164	0.98229986	1.973401	-1.0772678	-1.6928163	-0.29708108	1.8596332	0.124954715	-0.47725213	-0.1674844	-1.2344491	-0.39703304	-0.37872866	-0.37162146	1.2449569	1.4659792	-1.1761217	-1.7301948	-0.35279116	1.2792833	0.40914482	-0.9372081	-0.27508372	-0.39429146	-0.23294926	-0.010518478	-0.94295305	11178.629139072847	2593.32	13771.949139072847
190809	Hepatocytes	239	0	portal	portal	portal_239	-2.1972122	0.6872565	-0.21839373	-1.4368156	0.35267943	2.5712235	1.2820765	-2.3168974	0.16497828	-0.6439856	0.50000596	0.06972875	-0.14044325	0.107473694	-1.1573898	-0.44596744	-1.4276966	0.73246187	1.630131	0.30008128	-0.96541935	0.83323526	-0.8466846	0.30312434	-0.076286145	-0.08918384	0.11935942	0.10445584	11178.629139072847	2593.32	13771.949139072847
190804	Vessel cells	239	0	portal	portal	portal_239	0.7806186	1.124854	0.8031643	1.3240888	-1.5727011	-0.24303132	0.0071916394	0.74142134	0.6072158	-0.4902096	-0.67125046	1.3172334	-0.9074627	-0.65261495	0.8067585	0.50431603	-0.027282722	-0.41795027	-0.25170854	-0.18605238	0.8926289	0.67674243	-0.52309656	-0.4296087	2.0412743	-0.7486645	-0.7087361	0.15954076	11178.629139072847	2593.32	13771.949139072847
190798	Immune cells	239	0	portal	portal	portal_239	0.61401343	-0.88468975	0.24695066	-0.44707465	0.83974105	-0.97375536	-0.037792273	0.48497915	-0.036435843	-0.9348846	-0.18518053	0.13699229	0.46745804	0.13933651	0.50543463	0.026233971	0.028702054	0.77821857	-0.7380586	0.3416382	0.29305762	-0.076585814	-0.646099	0.54497117	-0.026077956	-0.19188936	-0.4369111	0.2580142	11178.629139072847	2593.32	13771.949139072847
190716	Hepatocytes	239	0	portal	portal	portal_239	0.5665206	-0.0033002251	0.32871288	-0.040427968	0.12132801	0.19975357	0.49812168	-1.0378561	0.27344486	-0.5163522	0.6010647	0.07933068	-0.3040125	-0.40255818	0.35090044	0.59321266	0.794936	-0.92053413	0.05632594	-0.4699055	-1.1228034	0.11998066	-0.9105567	0.74978846	-0.02085506	0.016847173	0.3587185	0.17548414	11178.629139072847	2593.32	13771.949139072847
190590	Hepatocytes	239	0	portal	portal	portal_239	0.74180275	-0.38442254	0.3233854	-0.045427177	1.120877	-0.13543598	-0.5104608	-0.15172648	-0.7941553	-0.21757759	0.24134837	0.6377458	0.0670124	-0.29191536	0.7892153	0.28545636	1.5122695	-0.63393146	0.52863795	-0.021068105	-1.237602	-0.5525446	-0.9782728	0.32831421	0.44534028	-0.32299978	0.5950703	0.18877228	11178.629139072847	2593.32	13771.949139072847
190711	Hepatocytes	239	0	portal	portal	portal_239	0.6002912	-0.61069787	0.50367075	-0.8761751	0.68422616	-0.30801168	-0.048612613	-0.14887889	-0.54840976	-0.5255498	0.47370481	0.3384492	0.4258689	-0.14463626	0.5496123	0.22498946	0.04833104	0.46234244	0.73822933	-0.57072306	-0.9759547	-0.917733	-1.2022613	0.9059274	-1.0277747	0.46802866	0.97219527	0.07920177	11178.629139072847	2593.32	13771.949139072847
190693	Hepatocytes	239	0	portal	portal	portal_239	-1.6301552	1.5173855	-0.10910858	0.60976607	-0.7119098	1.2532494	0.08334269	-1.112399	-0.4373112	-0.43570593	1.3356022	-0.49090415	-0.66941303	0.5051743	-1.8757106	0.65985304	-0.63632715	-0.53575015	-0.11058865	0.08980639	-0.7713139	-0.22189131	-0.806427	0.94810134	-0.93797606	0.4052203	0.6081816	0.20982167	11178.629139072847	2593.32	13771.949139072847
190675	Hepatocytes	239	0	portal	portal	portal_239	0.75196934	-0.9796762	0.3908809	0.6796666	0.68367827	-0.106866136	0.3246264	-0.6996142	-1.1334217	-0.31455234	0.5383645	0.5195015	0.04241327	-0.8775254	0.30027533	1.0693799	1.46744	-0.8992394	0.6823515	-0.7488759	-1.2185856	-0.19560961	-0.16166481	0.53114855	-0.1466708	-0.3208125	-0.13124144	0.40816587	11178.629139072847	2593.32	13771.949139072847
190674	Hepatocytes	239	0	portal	portal	portal_239	0.4814629	-0.00959753	0.31785423	0.3110681	0.66148305	-0.8731189	-0.49995428	0.5134407	-0.57826173	-1.0758215	-0.44358408	0.0355668	1.0097284	-0.016880253	0.52350503	0.00648695	1.1518381	-0.5273153	-1.6581422	-0.5037484	0.42687413	-0.5146307	-0.51495504	0.11583481	0.34515095	0.7718241	0.099002525	0.91985196	11178.629139072847	2593.32	13771.949139072847
190667	Immune cells	239	0	portal	portal	portal_239	0.6473608	0.32644886	0.03230934	0.5416771	0.68332314	2.0318067	-0.50293815	-0.44422615	0.7856184	-0.3138135	-0.64080185	0.13950083	-1.0804492	-0.50560457	0.59742814	-0.30066577	0.8061216	0.54725575	1.2103715	-0.6385156	-0.2549987	0.50473243	-1.0358696	-0.40518162	-1.2381384	0.16010635	0.5417409	0.25436065	11178.629139072847	2593.32	13771.949139072847
190618	Vessel cells	239	0	portal	portal	portal_239	-1.5855583	0.6529613	1.1147906	1.3301086	-1.4830118	-1.2676975	0.17738889	-0.64686614	-0.6253926	-0.95375675	0.08327052	0.92004955	0.37804312	0.22557002	-1.678084	0.87202734	0.7433199	0.08898898	-1.2631236	-0.3294977	0.3538521	-0.9221596	-0.05215604	-0.32608107	0.8874003	0.42164382	-0.2553497	0.43613106	11178.629139072847	2593.32	13771.949139072847
190206	Hepatocytes	239	0	portal	portal	portal_239	0.4962338	-0.48623785	0.3320521	0.23499371	0.5446504	-0.6336523	-0.11825717	0.0070892638	-0.2258042	-0.9827619	0.09729938	-0.19453412	0.08960116	0.52812535	0.49680737	-0.07710696	1.2792933	-0.579733	-0.7542976	0.49339506	0.3725126	0.63836724	-0.43911448	0.38436562	1.0889603	-1.1367328	-0.9040516	1.0446692	11178.629139072847	2593.32	13771.949139072847
190157	Hepatocytes	239	0	portal	portal	portal_239	-0.96576303	-0.16814715	1.2749738	-0.079953425	-0.29046085	0.0632961	0.47483453	0.50350624	-0.49110764	0.26892784	0.008234793	1.1058019	-1.1712154	-0.63354695	-0.5178555	1.1109834	0.6248378	-0.1221236	0.3368674	0.18298088	-0.500858	-0.27206945	-0.8337987	0.1862846	0.70348173	-0.90414715	0.021480603	0.09280409	11178.629139072847	2593.32	13771.949139072847
190967	Vessel cells	239	0	portal	portal	portal_239	0.33461735	0.40206844	0.3525369	-0.2537136	-0.7231508	1.1075104	0.22014326	1.2203726	0.81590796	-1.4147354	-0.2360096	-1.9914632	-0.32207716	0.64581186	0.5575993	-0.010296335	0.0140594635	-1.2213395	1.2449261	0.30294856	0.015254153	0.63645947	-1.6200464	0.36084855	-1.1356158	-0.09663115	0.3318649	0.43178383	11178.629139072847	2593.32	13771.949139072847
189579	Hepatocytes	239	0	portal	portal	portal_239	-0.2651445	-0.6561038	1.10953	0.059017435	-0.34189072	-0.7942748	0.35491583	-1.3850883	0.08797745	-0.6853176	1.1912006	-0.094725214	-0.31544372	0.15095904	-0.23132426	1.1766827	0.52671635	-1.3054878	-1.0651988	0.40951782	-0.11585014	0.15602365	-0.24654467	0.5244226	0.25414905	-0.35514298	-0.4976278	0.5933048	11178.629139072847	2593.32	13771.949139072847
189762	Hepatocytes	239	0	portal	portal	portal_239	0.18603712	-0.48350263	0.6884567	-0.17217639	0.19707832	-0.4902545	-0.2963561	0.76151264	-0.50585663	0.111171156	-0.100868344	0.63243735	0.039567407	-0.63825494	0.32127553	0.5359151	0.8909001	-0.5870701	-0.57739985	-0.64460695	-0.36052212	-0.47391808	-0.38593477	0.7162512	0.5247709	-0.21082973	0.24283123	-0.43830854	11178.629139072847	2593.32	13771.949139072847
189698	Hepatocytes	239	0	portal	portal	portal_239	-0.58957964	-0.7973635	1.7175447	0.1761588	1.4135414	-0.8688438	0.09090907	-0.43722534	-0.42430595	-1.410666	0.29112625	-0.92132044	-0.12455779	-0.025118317	0.00038365737	1.0507333	0.034195308	-1.2655438	-0.23890267	-0.036043517	-0.9846049	0.088068664	-0.73461205	0.67520964	-0.4053583	0.19870386	0.50111645	-0.14537579	11178.629139072847	2593.32	13771.949139072847
189645	Hepatocytes	239	0	portal	portal	portal_239	-2.1099203	0.0047048964	-0.03506971	0.53303987	-1.058354	1.6113236	0.40228176	-1.6868061	0.06609759	0.1633207	0.75883526	-0.38320124	-0.513012	0.02902983	-1.3193362	0.48884624	0.0035894453	-1.0314305	-0.4503979	0.044129144	-0.8035579	0.20432822	0.11293417	0.4928758	0.50179344	0.057820685	-0.073135704	0.1761929	11178.629139072847	2593.32	13771.949139072847
189631	Hepatocytes	239	0	portal	portal	portal_239	0.5451876	0.11075928	0.04175156	-0.38073343	1.0942335	-0.2094786	-0.23007056	-0.046101376	-0.4791309	-0.045290295	-0.108676784	0.62984765	0.093898445	0.04361958	0.62094164	0.25917917	0.76679033	-0.14348765	-0.101591654	-0.09821404	-1.2579778	-0.15242226	-0.8697452	0.51684475	-0.87994283	-0.070245504	1.3394594	-0.010676483	11178.629139072847	2593.32	13771.949139072847
189603	Hepatocytes	239	0	portal	portal	portal_239	-0.080831036	-0.50904614	1.1672518	-0.01062033	0.45989034	-0.42323104	0.1851874	-1.0877808	0.0369191	-0.23983772	1.0575136	-0.753794	-0.55706686	-0.20604777	0.15849198	0.83178246	0.67826843	-0.5500588	-0.17750397	0.3400839	-0.56883335	-0.05913036	0.096866824	0.29302967	0.090042196	-0.27255335	-0.65908384	0.22316925	11178.629139072847	2593.32	13771.949139072847
189583	Immune cells	239	0	portal	portal	portal_239	0.35364133	-1.8246708	-0.78383696	-0.50465465	0.5402581	0.15762648	0.27704975	0.43903366	-0.26732734	-0.3214406	0.22650352	0.5115004	-0.2397692	0.4764452	0.48688647	-1.4615935	0.03785559	1.272733	0.6854973	0.6859748	0.31111163	-0.18779846	0.44905797	0.39232823	0.44585824	-0.8917339	-0.71979594	-0.14511476	11178.629139072847	2593.32	13771.949139072847
189553	Hepatocytes	239	0	portal	portal	portal_239	0.37976193	-1.5003049	-0.117802665	-0.41055506	0.46100783	-0.5180926	0.16096693	0.03873057	-0.25991696	-0.25289732	0.1413172	0.36313018	0.093322806	0.4211132	0.57724154	0.6465063	-0.14222053	-0.34200224	-0.2715013	0.47217533	-0.5217462	-0.52372867	-0.12115627	0.75195575	0.9499261	-0.5944095	-0.18061247	0.33781597	11178.629139072847	2593.32	13771.949139072847
189794	Vessel cells	239	0	portal	portal	portal_239	-1.8847251	0.11677935	0.8376754	1.6380501	-1.4320756	-0.9396358	-0.69255835	1.0535711	1.8683093	-0.43229356	-0.5986786	-1.0536879	-0.611896	-0.5756895	-1.0330497	1.3682365	1.7616229	-1.3014021	-1.363635	-0.44234324	0.5777777	0.93928784	-0.5973491	-0.19593145	-0.6437893	-0.25499052	-0.453866	-1.0483507	11178.629139072847	2593.32	13771.949139072847
189522	Vessel cells	239	0	portal	portal	portal_239	0.044478655	1.3531137	1.4875907	0.9942762	-0.57147807	-0.095101655	-0.58284664	-0.3073558	2.0004444	-1.8981056	-0.50087225	-0.8358178	-0.3700062	-0.57848424	0.55622154	0.9505804	0.68073297	-0.8678546	-0.2826932	-0.27314895	0.21371819	1.5818563	-1.0336487	-0.4247729	0.34355947	-0.39292207	-0.54504114	0.072300464	11178.629139072847	2593.32	13771.949139072847
189494	Hepatocytes	239	0	portal	portal	portal_239	0.15600158	0.14406744	-0.1416324	0.3714566	-0.51122034	-0.34610444	-0.20591004	-0.16101748	0.0003364541	-0.669348	0.57251173	-0.46577075	-0.16255786	1.281432	0.18311073	0.19957702	1.0599204	-0.05029129	-0.23877001	-0.5920953	-0.65727353	-0.10929841	-0.9484235	0.5866864	-0.5378443	-0.18930197	0.9309957	0.45248637	11178.629139072847	2593.32	13771.949139072847
189476	Hepatocytes	239	0	portal	portal	portal_239	0.6639211	0.13096061	0.020056603	0.0698613	0.42920756	-0.3935452	0.12564588	0.4878534	-0.24988174	-0.0042683017	0.18924876	0.69181657	-0.39728028	-0.5481247	0.67075765	-0.09576952	1.187389	-0.6298775	0.34060794	-0.46184316	-0.059186585	-0.0833532	0.35447806	0.4399293	0.023722768	-0.5565318	-0.3449593	-0.9351934	11178.629139072847	2593.32	13771.949139072847
189466	Vessel cells	239	0	portal	portal	portal_239	-0.40996078	1.7900267	1.1451367	-0.26421574	-1.690512	1.3342812	-0.6149411	0.69809616	2.334379	-0.5629277	-0.6218451	-0.42982087	-1.0503409	-0.52504444	-0.6215679	0.3789287	0.4410216	-0.43445086	1.6048441	-1.2093202	0.42096758	1.888257	0.30478096	-1.0784096	0.3451679	-0.83856314	-0.66139764	-0.38252968	11178.629139072847	2593.32	13771.949139072847
189440	Hepatocytes	239	0	portal	portal	portal_239	-0.21296394	-0.523385	1.2066625	1.1341099	-0.16993332	-0.43259132	0.711915	-1.179196	-0.37530372	-0.6810905	1.5486	-0.2587203	-1.1224355	-0.6886911	-0.21850468	1.069712	1.2414296	-1.0442748	-0.54837024	0.27830645	-0.3987616	-0.52003807	-0.23465933	1.1724284	0.5255175	-0.7422289	-1.0158005	0.73469704	11178.629139072847	2593.32	13771.949139072847
189451	Vessel cells	239	0	portal	portal	portal_239	-0.72947145	1.5517766	1.043454	1.7611202	-0.044869345	-1.1038743	-0.74217343	1.689739	0.23462607	-1.2953628	-0.6598278	0.53042305	-0.70154566	-0.8128092	-0.56123906	1.0929651	1.3259023	-0.5936522	-0.5540285	-0.49220285	1.1371534	0.71769017	-0.82533777	-0.485154	0.27823284	-0.66989106	-0.66905355	-1.0414245	11178.629139072847	2593.32	13771.949139072847
189793	Hepatocytes	239	0	portal	portal	portal_239	-0.5204494	0.49480298	-0.28641832	0.45068553	-0.7611871	0.05287071	1.3927016	-1.9100128	0.0533898	-1.208315	1.3851194	-0.35859478	-0.40615025	0.97706467	-0.36696303	0.2448354	0.6160658	-0.3138298	-0.1982059	0.36169234	-0.5056027	-0.5979691	-0.19946045	0.4593569	0.6394677	-0.2916481	-0.14730974	0.37746733	11178.629139072847	2593.32	13771.949139072847
189805	Hepatocytes	239	0	portal	portal	portal_239	-0.039380323	-0.8207684	0.816508	-0.7171642	1.0145568	-0.53968644	0.4104649	0.005497549	-0.53581065	-0.80203426	0.124894746	-0.677237	0.47422218	0.068310335	0.19853388	0.542709	-0.17108604	0.053918537	-0.7174935	0.049514536	0.038457964	-1.2452623	0.112232596	0.88381034	0.40149695	0.07924004	-0.29313877	0.35356468	11178.629139072847	2593.32	13771.949139072847
190156	Immune cells	239	0	portal	portal	portal_239	0.966397	-0.3292988	0.30194494	-0.29180637	0.8964697	-0.09610282	0.538894	-0.6720068	-0.87622774	-0.05076087	0.38070107	0.14080392	-0.05154234	0.09614228	1.0305529	0.51410025	1.586606	0.80099595	0.31706333	0.24066485	-1.0468814	-1.0743752	-0.67737204	0.33451396	-1.3793209	-0.19782239	0.5711702	-0.55122054	11178.629139072847	2593.32	13771.949139072847
189984	Hepatocytes	239	0	portal	portal	portal_239	-1.0637064	-1.0489464	0.73834366	-0.42651734	-0.81869316	-2.2306044	1.8602962	0.3142766	-0.5123021	-0.23214974	1.1892254	0.6100987	-0.08913404	-0.70553905	-0.6377074	0.23709153	-0.2371098	-0.6506352	-1.6262716	0.88551044	0.526392	-0.78533614	0.23349963	1.219724	0.937355	-0.35948834	-0.8611074	0.7676126	11178.629139072847	2593.32	13771.949139072847
190087	Hepatocytes	239	0	portal	portal	portal_239	-0.6651763	0.24101862	0.61090577	1.0209777	-0.35522652	0.6743284	-0.094949	-2.1641226	-0.5826673	-1.2436748	1.4754564	-0.040038068	-0.51635915	0.65332115	-0.31923932	0.28254473	0.7236738	1.1446654	0.59697866	0.3754537	-0.98505265	-0.9632643	-0.95526594	1.0247129	-0.73128486	-0.72917217	0.3536944	-0.80900836	11178.629139072847	2593.32	13771.949139072847
190086	Hepatocytes	239	0	portal	portal	portal_239	-0.18607381	-1.4904943	1.0948124	0.4421855	-0.03509277	-0.6708814	0.49277043	-0.33106232	-0.15036899	-1.4723791	0.74859124	-0.16664338	-0.45354694	-0.0036702666	0.0068287994	0.78853124	0.86762553	0.3044675	-1.2827983	0.18430583	0.2273435	-0.6383872	-0.94452834	0.56286573	-0.09475397	0.060698595	-0.45024562	0.12192128	11178.629139072847	2593.32	13771.949139072847
190075	Hepatocytes	239	0	portal	portal	portal_239	0.97211784	-0.2598828	0.3889532	0.15344343	-0.21965526	-0.22241268	0.1625697	-0.79940516	-0.39482775	-0.3533044	0.64783686	0.18811823	0.20440672	-0.16625032	0.9716146	0.7178901	1.3240824	-0.4955691	0.5928903	0.30515802	-1.2034835	0.1259616	-0.5402216	1.0427126	-1.1843071	-0.765918	-0.31358027	0.21150976	11178.629139072847	2593.32	13771.949139072847
190066	LSEC	239	0	portal	portal	portal_239	-0.35779655	1.2769282	-2.4420173	-0.025282953	1.4691303	2.1866987	-0.46640766	0.91246086	0.65667045	0.8045264	-0.76502514	0.99985516	-1.0027055	-0.60139644	0.13879025	-0.69449466	-0.4989673	1.1671033	0.5503911	-0.0021159032	0.37677824	0.7765908	0.07049293	-0.4051787	0.557168	-0.4733184	-0.42761287	0.6752902	11178.629139072847	2593.32	13771.949139072847
190024	Hepatocytes	239	0	portal	portal	portal_239	1.1370047	-0.588415	0.34786084	-0.10685516	0.33621144	-0.2551398	-0.18311045	-0.71235687	-0.6183347	-0.32599857	0.5484332	0.07023996	0.37621656	0.19172788	1.1073416	0.670584	1.4465181	-1.5431398	0.44218668	-0.064167775	-1.5546143	0.25924084	-0.7510791	0.7544323	-1.463133	-0.08688912	0.67404115	0.0826345	11178.629139072847	2593.32	13771.949139072847
189985	Hepatocytes	239	0	portal	portal	portal_239	-0.2937847	-0.22348635	1.005305	0.42203128	-0.6934167	0.7334392	-0.29948056	-0.8567511	-0.94453216	-0.15586948	0.3207285	0.8587687	-0.8358571	1.0637856	0.08486011	1.3547518	1.8541621	-0.3973881	-0.5221531	-0.14735183	-1.2207142	-0.9363595	-0.41577938	0.24544509	-0.2330015	-0.74924797	1.2722675	-1.012165	11178.629139072847	2593.32	13771.949139072847
189977	Hepatocytes	239	0	portal	portal	portal_239	0.04553491	-1.2729974	0.94757056	1.0832044	-1.5899163	0.031312138	1.6884843	-1.5531923	0.086739324	-1.1182792	1.3115987	-1.7319614	-0.83327883	0.74022835	0.22945334	0.25013277	-0.010893785	0.5897026	0.83558136	0.6508953	-0.2285553	-0.4292829	0.33897072	0.28061387	0.6846617	-1.080286	-0.73915917	0.7747018	11178.629139072847	2593.32	13771.949139072847
189806	LSEC	239	0	portal	portal	portal_239	1.5271566	0.3751153	-0.37812167	0.7380436	0.14322679	2.7283597	-0.055904564	-0.66277605	0.46282074	-0.31298947	-0.45791242	0.0016228213	-0.939587	-0.5988936	1.435527	0.69979507	0.6785279	-0.042881947	1.393152	-0.13696985	-0.23890164	0.44642788	-1.3487669	-0.34983018	-0.8568605	-0.18974295	-0.05461279	-0.2002392	11178.629139072847	2593.32	13771.949139072847
189954	Hepatocytes	239	0	portal	portal	portal_239	-1.0163509	-0.27944645	-0.5000828	-1.150652	-0.9384858	-0.12814252	0.08937031	0.6446997	1.5991771	1.2978617	-0.042485528	-0.22832082	-0.2958038	-0.24503534	-0.4632107	0.14221029	-1.582462	0.57086366	0.1226677	0.33005935	-0.23920162	1.4458336	-0.5987998	0.5249492	-1.2189525	-0.30466607	0.23717584	0.5768374	11178.629139072847	2593.32	13771.949139072847
189945	Hepatocytes	239	0	portal	portal	portal_239	0.8563733	-0.49206808	0.28783098	-0.40739706	0.66644275	-0.18158859	0.12832776	0.1171756	-0.113843165	-0.18348141	0.22550227	0.47585353	-0.18859282	-0.592585	0.8881045	0.30118918	0.7172471	-1.370779	0.24402578	-0.060801424	-0.9517306	0.055954397	-0.2965283	0.77469194	0.02101033	-0.45915723	0.44088054	0.13304427	11178.629139072847	2593.32	13771.949139072847
189901	Hepatocytes	239	0	portal	portal	portal_239	-1.1861078	-0.02540162	1.154096	1.88432	-0.5143468	-0.285513	0.5610568	-1.7862632	0.08111075	-1.2448186	0.8765896	-0.45448563	-1.0440865	0.19729905	-0.7326637	1.1692253	1.293045	0.82991004	0.42368332	0.2168524	-0.94407624	-0.7974924	-0.66608626	0.44759175	-0.05952902	-0.9533421	-0.17491747	-0.5026097	11178.629139072847	2593.32	13771.949139072847
189841	Hepatocytes	239	0	portal	portal	portal_239	-3.5877318	0.84073406	2.1686165	0.83017033	-1.9266083	0.23341678	0.28522387	-0.35579997	-0.37415892	-1.0411186	0.4017737	-0.78758794	-0.4091819	0.21842031	-2.2278488	1.8400718	0.70521516	-0.33980122	-1.3093141	0.83081174	-0.010844945	-1.1961493	-1.0706083	0.38760638	-0.28055224	-0.15635999	0.075188376	0.034872	11178.629139072847	2593.32	13771.949139072847
189828	Hepatocytes	239	0	portal	portal	portal_239	-1.4691389	1.1006253	0.679809	2.0384293	-2.8635361	0.24693595	-0.94731253	-1.8409379	0.0761486	-1.1166891	1.465516	-0.7959559	-0.11318293	1.4784422	-1.0547367	0.9310274	1.5589371	-2.1544986	-0.043752838	-0.47886068	-0.9120116	-0.24820377	-0.43305224	0.6502467	-0.26182747	-0.44079193	0.9241257	0.2690078	11178.629139072847	2593.32	13771.949139072847
189811	Vessel cells	239	0	portal	portal	portal_239	0.6744766	1.2781354	-1.6256213	0.8519924	0.6391684	0.056148514	0.23855855	0.39859045	0.68256146	0.0661548	-0.06294982	-0.20709188	-0.5388912	-0.20295587	0.9927838	-0.36716658	1.2878393	0.25708264	-0.38528076	-0.2705557	1.1893836	0.6699856	-0.4907416	-0.5718903	0.4731441	-0.6410104	-0.5102819	-1.4379512	11178.629139072847	2593.32	13771.949139072847
190934	Immune cells	239	0	portal	portal	portal_239	-1.1395426	-0.12382659	0.7827335	-1.2289888	1.5123148	0.71471107	-1.0344702	0.21852101	-1.5245588	0.15096603	0.65584034	0.9562958	-0.18924758	-0.13999282	-0.5377095	1.0090202	-0.48743868	2.9102633	0.3581309	-1.0546426	-0.035834953	-1.139911	-0.32138225	-0.0544039	0.55465645	-0.18133903	-0.073100984	0.51973987	11178.629139072847	2593.32	13771.949139072847
190968	Hepatocytes	239	0	portal	portal	portal_239	-1.0748277	0.83765894	1.4021258	0.2683806	0.29805827	0.031869065	-0.14998323	-0.79087806	-0.22465098	-0.1075593	-0.07921148	0.9377455	-0.9477869	0.018889967	-0.59274083	0.94070053	0.31837794	0.3964747	0.28269768	-0.49077156	-0.64033633	-0.6496049	0.09242964	0.24478161	1.1522527	-0.51133716	-0.24363688	0.3712887	11178.629139072847	2593.32	13771.949139072847
188210	Hepatocytes	239	0	portal	portal	portal_239	1.1321115	-0.8763536	0.6370699	0.4028909	0.104963355	-0.16298132	-0.17338568	-0.84698296	-0.28068846	-0.43058982	1.1434557	-0.6787927	0.009573926	-0.47267145	1.0164526	0.62876093	1.4524394	-1.9456216	0.8707974	-0.6408937	-1.3053216	0.4801772	-0.33145127	0.7428063	-1.1619526	0.2341197	-0.2108973	0.9749238	11178.629139072847	2593.32	13771.949139072847
188810	Hepatocytes	239	0	portal	portal	portal_239	0.88114005	-0.26378658	0.059186656	-0.41602668	-0.29799473	0.22972894	0.9708085	-0.99751055	0.06131845	-0.45718527	1.666182	-0.13352923	-0.7683276	-0.054392144	0.829499	0.54480344	0.77932024	-0.6962615	0.4367391	0.34895948	-0.9609944	-0.5843059	0.38721803	0.94791496	-0.1380315	-0.84692746	-0.17264315	0.534906	11178.629139072847	2593.32	13771.949139072847
188574	LSEC	239	0	portal	portal	portal_239	0.045832407	-0.93349105	0.73244387	-0.757537	-2.4112167	2.935041	-0.00773534	0.0031937275	0.8764663	-0.519813	0.113157675	-0.877368	-0.364112	-0.10103184	0.38296816	0.75251037	0.16889681	-0.7024445	2.1754098	-0.04487134	-0.15993418	-0.33907652	-0.40285507	-0.08289062	-0.6261916	-0.35835356	-0.24922602	0.0613564	11178.629139072847	2593.32	13771.949139072847
188718	Hepatocytes	239	0	portal	portal	portal_239	0.54671466	-0.17897536	-0.8750735	0.20265292	0.87207866	-0.35094255	-0.068653315	0.39360347	-0.35913795	-0.077036105	-0.13201752	0.23682477	0.27528054	0.054520193	0.16598645	-0.60014737	1.0818461	-0.55289507	-0.36227962	-0.6658015	-0.3620826	-1.2712226	0.33612078	0.46328825	-0.20735294	0.46372622	1.038918	0.4916035	11178.629139072847	2593.32	13771.949139072847
188738	LSEC	239	0	portal	portal	portal_239	0.54358745	-0.4085551	-0.46108398	1.5323589	-1.6468111	1.6033732	-1.0904841	0.16439125	1.5390939	0.004178904	-1.2836776	1.9109391	-0.7834631	-0.9960152	-0.43620068	0.5853685	0.22573884	-1.7946757	1.8529699	-0.9917209	0.2129778	1.5352776	0.6466583	-1.0041491	2.3926027	-0.8001496	-1.4484726	0.7568024	11178.629139072847	2593.32	13771.949139072847
188767	Hepatocytes	239	0	portal	portal	portal_239	0.36431625	-0.43493882	0.079313464	0.10597641	0.29281026	-0.3658498	0.61492753	0.93656516	-0.084341094	-0.19864297	0.62579656	0.647064	-1.2475129	-0.67002606	0.46518376	-0.6163531	1.1637808	-0.3546942	-0.4457733	0.23987298	0.5616909	0.4625715	0.71363413	0.69223994	0.98891795	-1.3148302	-1.3998075	-0.39870986	11178.629139072847	2593.32	13771.949139072847
188778	Vessel cells	239	0	portal	portal	portal_239	1.2919952	1.022023	-0.75379527	-1.1327971	0.5237696	-0.8306625	1.1786971	1.6178961	1.1095821	0.38778684	-0.48050076	0.0018061216	-0.5958112	-0.31730393	0.82943606	0.16583735	-1.2757887	0.07065163	-0.5734291	0.515657	0.45688888	1.5784453	-0.46258247	0.14087895	-0.838827	-0.21394977	-0.1501231	0.094852336	11178.629139072847	2593.32	13771.949139072847
188800	Vessel cells	239	0	portal	portal	portal_239	-0.26783141	1.8441645	0.7679774	2.0929883	-2.0793288	-0.45601332	-0.44097164	0.8652514	0.8778212	0.05657827	-0.25693005	0.008354839	-0.9907735	-0.74715537	-0.02451069	0.7930803	0.8933405	-1.5523161	0.12414639	-0.41341487	0.32129234	1.2030578	-0.606395	-0.25915623	0.13679901	-0.52654105	-0.33642295	0.62901753	11178.629139072847	2593.32	13771.949139072847
188865	Hepatocytes	239	0	portal	portal	portal_239	0.6459176	-1.2003219	0.8949574	-0.43345767	0.26184246	-0.41368502	0.1130465	-0.16278824	0.04913153	-0.23086427	0.5001528	-0.17585756	-0.16060448	-0.45883015	0.74247134	0.033998463	-0.2203977	-0.550387	0.26143312	-0.33091837	-0.062369395	-0.1371611	0.27670386	1.1591697	0.79037964	-0.4990084	-0.8025694	0.49502325	11178.629139072847	2593.32	13771.949139072847
188528	Hepatocytes	239	0	portal	portal	portal_239	-0.31005117	0.2712962	0.651493	-0.30196482	-0.60857254	-0.15454815	-0.4989966	-0.7646635	0.2754256	-0.15749766	1.321823	0.25591588	-0.2856812	-0.2469726	-0.10116058	0.20236142	-1.2958059	-0.6797552	-0.2942233	-0.5192333	-0.57059056	0.53235704	-0.5673466	0.8854414	-0.8680845	0.71080405	0.86412686	0.35847273	11178.629139072847	2593.32	13771.949139072847
188877	Hepatocytes	239	0	portal	portal	portal_239	-2.7393234	0.4638215	0.5497388	1.4671456	-2.65866	-0.17675637	1.2604107	-0.7644343	-0.3708443	-1.1251408	1.5572231	-1.9037235	-0.14682594	0.782502	-2.262851	0.33199883	0.26035732	-1.5288192	-1.089845	0.55531436	0.13331719	-0.53967124	-0.35687312	1.2111021	1.1383568	-0.5946803	-0.22267357	0.52861136	11178.629139072847	2593.32	13771.949139072847
188903	Vessel cells	239	0	portal	portal	portal_239	-0.4129982	1.026975	1.0326812	-0.34313652	0.16634957	1.0966454	-0.19625463	0.13870576	0.6488783	-0.42981723	-0.30232528	-0.7819344	-0.7211567	-0.1596049	-0.18455535	0.96769154	0.13863803	-0.92528075	0.3353097	-0.55250174	-0.14837646	0.61706895	-0.6191124	-0.33547983	0.55693734	-0.28541425	0.28505924	0.5259954	11178.629139072847	2593.32	13771.949139072847
188917	Hepatocytes	239	0	portal	portal	portal_239	-0.054668743	-0.9497668	0.22355244	-0.29662824	0.77803713	-0.37046197	0.06546328	0.3417057	-0.52311194	-0.86940426	-0.13355473	-0.47681576	0.6529048	0.22675036	-0.0852594	0.6828912	0.6864892	-0.46627185	-0.4804108	-0.35324925	-0.48234472	-0.2989329	-0.5676095	0.35626575	-0.6899202	0.60743505	0.12975761	0.10221404	11178.629139072847	2593.32	13771.949139072847
188927	Vessel cells	239	0	portal	portal	portal_239	0.29127303	0.05796526	0.23849648	-0.32709572	-1.7809916	-1.5421815	0.14878747	1.8983067	1.0378685	-0.5365117	0.4204127	-1.1104387	0.26444352	0.08676411	-0.107630685	0.9673046	-0.2412864	-2.1517987	-1.3008933	0.5451745	1.3364435	-0.1527478	-1.1844519	0.7066221	-1.4691163	0.28918454	0.37939546	-0.26884377	11178.629139072847	2593.32	13771.949139072847
188983	Hepatocytes	239	0	portal	portal	portal_239	-0.8571421	-0.29612866	1.2642933	0.5104015	-1.1775486	-0.09482486	0.20223501	-1.1767156	-0.1377212	-0.08455914	1.4726495	-0.05812575	-0.8519479	-0.24498555	-0.4855622	1.0375761	0.98715544	-1.6461445	-0.6096282	0.3551533	-1.0959435	0.018167818	-0.14986949	0.7125948	0.24389783	-0.12706731	-0.3952842	0.7285205	11178.629139072847	2593.32	13771.949139072847
189015	Hepatocytes	239	0	portal	portal	portal_239	1.0198435	-0.4671199	0.27612466	0.40081888	-0.42574358	-0.22571349	0.024317164	-1.0269203	-0.13947871	0.14890918	1.094667	0.072324246	-0.32443452	-0.16664281	1.0197021	0.4569881	0.9731099	-0.48535338	0.026039792	-0.3541912	-1.0897119	-0.573078	0.017786268	0.91866446	-0.5580619	-0.4086798	0.67347246	0.4045258	11178.629139072847	2593.32	13771.949139072847
188553	Vessel cells	239	0	portal	portal	portal_239	-2.0740118	0.57889515	1.9514602	2.207601	-1.2882603	0.50803304	0.024091851	0.51200885	-0.4608879	-2.3312902	0.1664535	-2.6579537	-0.23381922	0.083503775	-1.1118625	1.9727309	0.27245033	-1.5593655	0.24762388	-0.3204005	0.18003364	0.9455154	-2.4679286	0.05599856	-1.15466	0.18455715	0.1541555	0.06534625	11178.629139072847	2593.32	13771.949139072847
188527	Hepatocytes	239	0	portal	portal	portal_239	0.35615158	-0.677445	0.36698294	-0.02514008	0.7020056	-0.5978886	0.082416646	0.2006633	0.18154918	-0.21568172	0.7916705	0.035539556	-0.87709725	-0.44841436	0.48465428	0.29559916	0.5639922	-0.8555516	-0.58695406	-0.14133428	-0.054333758	0.0053205662	-0.07946439	0.9487141	0.73300934	-0.40029854	-0.7389714	-0.10645142	11178.629139072847	2593.32	13771.949139072847
189058	Hepatocytes	239	0	portal	portal	portal_239	0.0036054086	-1.4676675	0.6963678	0.75362754	-0.78449625	0.12998475	0.6973478	-1.5578662	0.48117816	-0.7316216	2.0814235	-0.36276338	-1.4792284	-0.37475616	0.119818635	0.8375792	0.52046674	0.0350562	0.01742088	0.45946243	-0.69638664	0.5035049	-0.7141566	0.42885685	0.32957608	-1.0075096	-0.33100632	-0.32615754	11178.629139072847	2593.32	13771.949139072847
188399	Vessel cells	239	0	portal	portal	portal_239	0.5706708	0.17071766	-0.42506123	0.47493565	-1.0305067	-0.64851743	-0.07145417	1.7612679	1.1829035	-0.16321851	-0.3495607	0.2580784	-0.48871687	-0.5732724	0.960431	-0.40783948	-0.101545595	-0.58484024	-1.0903312	-0.1970712	1.9942366	1.046111	-0.67308575	-0.14784914	0.665819	-0.4787001	-0.3048613	-1.3149402	11178.629139072847	2593.32	13771.949139072847
188211	Hepatocytes	239	0	portal	portal	portal_239	-0.25999594	0.42854223	0.4266527	0.60382265	-0.33266863	-0.2943698	-0.65775865	-1.6970962	0.09861259	-0.8595332	1.4237455	-0.5114288	0.17704476	0.39931953	-0.0647344	0.47693884	1.0422641	-0.51264554	-0.14184652	-0.7509453	-1.2153665	0.59598184	-0.45407465	0.6268397	-1.2288647	0.18479106	0.4719838	0.9427678	11178.629139072847	2593.32	13771.949139072847
188218	Vessel cells	239	0	portal	portal	portal_239	-1.4845526	1.3415967	-1.7300037	-1.2430547	1.439162	0.8629093	0.26416466	0.27450657	2.5661747	-1.8995831	0.50292116	-2.7486162	0.15823549	0.26930198	-0.2667596	-1.9442396	-0.36458585	-1.4722042	0.051472142	0.20412453	0.5727556	2.033266	-0.47075978	0.3728686	-1.0654218	0.14366591	0.35556722	-0.4980414	11178.629139072847	2593.32	13771.949139072847
188282	Hepatocytes	239	0	portal	portal	portal_239	0.2934231	-1.166847	0.6400709	0.19843157	0.19892058	-0.72102654	0.1392202	0.44612822	-0.6091825	-0.23260845	0.38932565	-0.09933835	-0.61044055	0.52922904	0.40038425	0.5335119	1.2085259	-1.2455833	-1.4801679	0.49461988	0.013251917	-0.2261699	-0.3145748	1.1868457	0.36398306	-0.7378279	-0.46512246	-0.09399296	11178.629139072847	2593.32	13771.949139072847
188289	Hepatocytes	239	0	portal	portal	portal_239	-0.11776021	-1.7685925	0.7449011	-0.20237884	0.91747177	-0.95529777	0.072885156	0.5448815	-0.10920727	-1.3689499	0.27080065	-0.71845675	0.13304727	0.10063494	0.09140932	0.4173518	0.51000786	-0.3065772	-1.1244417	0.2856705	0.059475612	-0.12098192	-0.68264955	1.0184618	-0.13756882	0.12316949	-0.88030714	0.31328464	11178.629139072847	2593.32	13771.949139072847
188305	Vessel cells	239	0	portal	portal	portal_239	-0.75083375	1.133583	-1.217376	1.6050718	-0.97776663	0.8230921	0.62402743	-0.8745754	-0.27348444	-0.8716611	0.85465515	-1.8453954	0.43468735	0.51781684	0.014995775	-0.8918325	-0.01730502	-0.62083715	-0.51963747	-0.0030294273	0.72343314	0.59490067	-0.18783842	0.15159659	-0.6194053	0.31686115	0.14426811	-0.61720544	11178.629139072847	2593.32	13771.949139072847
188348	Hepatocytes	239	0	portal	portal	portal_239	-1.5236318	0.17555971	0.34830967	-0.638102	-1.484437	-0.13218887	1.0621316	-2.6758442	-0.2125996	-0.83656085	1.7022231	-1.1374617	0.8252277	1.6348726	-1.0169777	0.3354695	-0.2580633	-0.38891315	-0.104024835	-0.03250133	-1.285098	-0.42866182	-0.07459005	0.7555427	-1.0448825	0.5824716	0.8690979	0.49708256	11178.629139072847	2593.32	13771.949139072847
188400	Hepatocytes	239	0	portal	portal	portal_239	-0.74411064	0.3189993	1.0428059	0.4548202	-0.9594906	0.050697684	-0.58444625	-0.98136485	-0.8580098	1.0670469	0.75000703	0.39804476	-0.6892287	0.6814086	-0.32070926	1.0452197	0.94971234	-0.13311477	-0.3846369	-0.008311184	-1.0353242	0.30281663	-0.76538813	0.6287881	-1.299929	-0.55747813	0.7110566	0.7108576	11178.629139072847	2593.32	13771.949139072847
188507	Hepatocytes	239	0	portal	portal	portal_239	0.14345437	-0.9213274	0.6379838	0.3604133	0.47321838	-0.30166262	0.16902938	-0.17900825	-0.20492904	-0.31084707	0.22366747	0.14159296	-0.5982468	-0.18516575	0.34076217	0.59863	0.32869533	-0.60092574	-0.5456686	0.09121251	0.18884368	-0.3837745	-0.09288943	0.19027726	-0.053712185	-0.053374264	-0.002154003	-0.48834193	11178.629139072847	2593.32	13771.949139072847
188401	Hepatocytes	239	0	portal	portal	portal_239	-0.5226518	-0.23836686	0.8013473	1.6306388	-1.4244412	0.057675574	-0.61457634	-1.0104398	-0.68035305	0.004293596	0.2583474	-0.6807241	-0.40020302	1.7203252	-0.4325398	0.5571299	1.4588956	-1.8746257	-0.29045776	-0.83106387	-0.81363875	-0.5489284	0.36768436	0.6082509	0.22683212	-0.1571064	0.67773956	1.0366477	11178.629139072847	2593.32	13771.949139072847
188411	Hepatocytes	239	0	portal	portal	portal_239	0.8740599	-0.58656174	-1.1381674	1.012397	0.016833128	-0.038454797	0.29465392	-0.7235838	0.067747265	0.09661213	0.3332225	-0.019467916	-0.0834318	0.08012374	0.20162332	-0.9889596	0.0774312	0.84456605	-1.2389854	0.16157755	0.8147222	0.93782806	-0.6296013	0.0069067376	0.08319462	-0.1515825	-0.022192411	-0.32722235	11178.629139072847	2593.32	13771.949139072847
188416	Hepatocytes	239	0	portal	portal	portal_239	-1.1483591	-1.2117403	1.7140217	-0.63831663	-0.5091531	-0.97840613	0.53933495	-1.0569443	0.2976845	-1.1832201	1.296936	-1.5410018	0.34527713	0.16007923	-0.623009	1.500259	-0.37477383	-0.34157565	-2.0095315	0.5388385	-0.58213574	0.7558388	-1.1172884	1.5151894	-1.1942781	0.21054064	-0.5951969	-0.091523156	11178.629139072847	2593.32	13771.949139072847
188456	LSEC	239	0	portal	portal	portal_239	-1.2421848	1.4185933	-2.3231494	-2.1127656	0.60936856	2.810815	0.8113124	0.98308223	-0.2810628	0.72660136	0.26276442	0.56053025	-0.30228978	-0.25319234	-0.14900124	-2.3382273	-2.678241	1.1682261	2.1825652	0.041447323	0.96868366	0.92386615	-0.3328698	0.018843466	0.9009473	-0.27637547	-0.023773255	0.2759733	11178.629139072847	2593.32	13771.949139072847
188474	Vessel cells	239	0	portal	portal	portal_239	0.90007645	-0.28355196	-1.6090192	-0.40819138	0.16016965	0.32403046	-0.12195929	1.147637	0.8629429	-0.22358869	-0.31768277	0.22203642	-0.29824513	0.6757444	-0.41592503	-1.6811625	-0.9475897	-0.23202442	-0.3251357	-0.06990366	1.7706844	1.2353213	-0.08766308	-0.017764919	0.25207555	-0.21058188	-0.06893941	0.0048343805	11178.629139072847	2593.32	13771.949139072847
188487	Hepatocytes	239	0	portal	portal	portal_239	-0.17849752	-0.6691949	0.050377715	-0.35715136	-1.5087386	0.54042494	0.70637894	-1.187346	0.9517886	-0.22773944	1.4444237	-0.39222926	-0.6026249	-0.015056818	-0.59850854	0.039854106	0.5519113	-1.5147156	0.6300546	0.29645297	-0.9368562	0.4559078	-0.26407105	0.70758307	-0.70735127	-0.2960735	0.17948084	0.2746641	11178.629139072847	2593.32	13771.949139072847
189051	Vessel cells	239	0	portal	portal	portal_239	-0.6017427	1.1857356	-1.5630878	0.529213	-0.58934766	-1.2448165	-0.43709785	2.0350914	2.4675748	-0.16884956	-0.42874277	-0.021956988	-0.7735027	0.033673972	-0.80854285	-0.051585294	-0.37527776	0.2800805	-1.0512048	-0.9037256	2.2005622	1.6727552	0.42731744	-0.852281	0.681632	-0.8469501	-0.39457718	-0.5606621	11178.629139072847	2593.32	13771.949139072847
189059	Hepatocytes	239	0	portal	portal	portal_239	0.6252495	0.14560477	0.997268	-0.43729272	-0.37798074	0.05326742	-0.45992824	-0.435615	-1.0666683	0.49395752	0.46540675	0.21447933	0.38901344	0.08566589	0.43348068	0.8941885	0.37773603	1.0412399	0.5692249	-0.44530013	-1.0505041	-0.53151304	-0.04125616	0.69205195	-0.35780564	-0.5509814	-0.057751704	0.3767356	11178.629139072847	2593.32	13771.949139072847
190988	Vessel cells	239	0	portal	portal	portal_239	-1.0794972	1.7848126	-1.3514314	1.9002069	-0.8082835	-1.0172428	0.6676719	0.90966445	2.3029294	-1.287091	-1.0169395	0.8832819	-1.500402	0.61459035	-2.6417255	0.60809284	1.0936726	-0.5645446	-1.4159094	-0.14876477	1.0980601	1.57163	-0.43509382	-0.5409902	1.009989	-1.6950169	0.1637087	0.37972963	11178.629139072847	2593.32	13771.949139072847
191259	LSEC	239	0	portal	portal	portal_239	-0.48421186	0.5745548	1.0718358	0.77173805	-0.099158466	1.7212843	-0.010883967	-1.1896579	1.328362	-0.8412151	-0.5902671	-0.40608647	-1.2800446	-0.29736495	-0.34381247	0.23177205	0.5789565	2.1525805	1.43205	-0.7180313	0.32732967	0.70851123	-0.13984774	-1.1377323	0.26252744	-0.9967009	-0.54988587	0.57578737	11178.629139072847	2593.32	13771.949139072847
191336	Immune cells	239	0	portal	portal	portal_239	-0.7689412	0.19219783	0.24048454	1.375163	1.8300613	1.0117561	-0.42308387	-0.20774794	-0.22324124	0.8580819	-0.9369836	0.8776165	-1.4526271	-1.3136992	-1.1614416	0.581857	0.9801821	2.7060962	0.96619123	-0.6952947	-0.46970296	0.6458625	-0.06460327	-0.5934723	-0.0019471904	-1.0558484	-0.829267	0.5407956	11178.629139072847	2593.32	13771.949139072847
191335	LSEC	239	0	portal	portal	portal_239	0.44227985	1.0977889	0.7900007	0.32104772	1.1510695	1.3876052	-0.4598849	0.0738945	0.22484717	-1.62954	-0.93002665	-0.026143927	-0.50769216	-0.090763286	0.32251945	-0.1708443	-0.0186148	1.3972284	1.3719332	-0.2860053	0.30605802	1.513731	-0.9445956	-0.5971465	0.10578242	-0.7144333	-0.82248825	0.54400337	11178.629139072847	2593.32	13771.949139072847
191313	Vessel cells	239	0	portal	portal	portal_239	-0.18481581	1.5021391	0.9848633	2.296117	-1.8352805	-0.49618614	-0.51754016	-0.3523913	0.74498534	-0.8533302	-0.24554159	0.85684705	-0.82227814	-0.21042515	0.19895813	1.1802762	1.3923976	-1.078133	-0.6240878	-0.6659116	0.34871414	0.24560677	-2.2714484	-0.053634696	0.64920545	0.069559745	0.10866724	0.7004886	11178.629139072847	2593.32	13771.949139072847
191300	LSEC	239	0	portal	portal	portal_239	-1.2878984	2.0307798	0.42933127	1.7813468	-1.7624465	1.4986076	0.5893874	-1.3080783	-0.007612865	-0.31096223	1.0067426	1.2803655	-1.6355454	-1.1533251	-0.36697054	0.7659908	0.90339833	-0.18590029	1.3909211	-0.7050494	-0.57367903	0.47367835	-1.9058484	-0.0772282	1.0648303	-0.67763686	0.039643172	0.93688744	11178.629139072847	2593.32	13771.949139072847
191294	Hepatocytes	239	0	portal	portal	portal_239	-1.7073342	0.85488623	1.3734716	-1.1640725	0.78644663	0.47336906	0.31782326	-0.25959557	-0.62989646	-0.6843983	0.6678471	-0.23019926	-0.18396306	-0.41179773	-0.86564344	1.5076841	-0.59263635	0.3174131	0.4425855	0.07028543	-0.92853594	-0.8328026	-0.6465773	1.1945143	-1.291085	-0.2946259	0.44067603	0.2895208	11178.629139072847	2593.32	13771.949139072847
191281	Immune cells	239	0	portal	portal	portal_239	0.7344581	-0.6438685	0.44606546	-0.013548908	0.9608924	0.7578834	-0.39945492	-1.0274664	0.11825812	-0.17362991	0.38528693	0.48833594	-0.7495081	-0.36120293	0.5789548	0.11110505	1.4259294	0.8195308	1.0830734	-0.33226705	-1.3050925	0.14114325	-0.85524225	-0.037108377	-0.6456914	-0.23005746	0.24706607	0.49277192	11178.629139072847	2593.32	13771.949139072847
191208	Hepatocytes	239	0	portal	portal	portal_239	-0.9662093	0.13699411	0.6097176	0.36690077	-1.5293123	-1.1538701	1.7769794	-1.2047826	0.6636834	-2.3201263	1.3004178	-0.98116255	-0.022990724	0.8765096	-0.59060585	1.0919392	-0.14570013	0.6398514	-1.0010141	0.9766378	-0.26658666	-0.1911294	-1.2783526	0.5147561	-0.2682403	-0.49022302	0.18810248	0.78531015	11178.629139072847	2593.32	13771.949139072847
191490	Immune cells	239	0	portal	portal	portal_239	-2.397961	-1.3439016	1.13556	-0.79036665	1.111471	1.2083528	-0.7359127	0.2520242	-0.1612739	0.62876457	-0.6033836	1.5522422	-1.1934878	-0.7699605	-1.5458035	1.2275997	-0.41577503	1.6267	0.47606793	-0.513123	-0.44510168	0.36284375	-0.55192924	-0.109190546	1.08978	-0.98958147	-0.2609097	0.3229295	11178.629139072847	2593.32	13771.949139072847
191179	LSEC	239	0	portal	portal	portal_239	-2.116387	0.5594192	-2.2801774	0.7305322	0.61215454	3.157969	0.45949262	-0.71541756	1.4700907	-1.0119339	-0.73597777	-1.7094533	-0.96043646	1.393924	-1.2810358	-0.72554463	-0.5889055	0.6651331	2.936963	0.4180507	-0.14890118	0.484312	-0.6084509	-0.5734046	-0.17700413	-0.9856938	0.37271613	0.33855063	11178.629139072847	2593.32	13771.949139072847
191121	Hepatocytes	239	0	portal	portal	portal_239	-1.4317416	-1.3922254	-0.093929134	1.5613056	0.43704313	2.2695212	-0.066397354	-1.3390889	-1.0565083	-0.31833255	0.10354277	-1.2025778	-0.15832321	-0.14593168	-0.6802142	0.4590664	0.9259588	0.6777691	2.1946259	-0.07773358	-1.5592604	-0.7050691	-1.3779427	0.10875947	-0.43742347	-0.21826875	0.4368558	0.19607878	11178.629139072847	2593.32	13771.949139072847
191070	Hepatocytes	239	0	portal	portal	portal_239	-1.0290924	0.5101218	0.8542466	1.0868089	-0.13213553	-0.6724689	1.140203	-0.96654546	0.24229471	-1.4562323	1.1934578	-0.6225707	-0.8854684	-0.45654455	-0.5834019	0.20298637	-0.15222232	1.1388193	-0.17127417	0.037277043	0.49416912	1.1229106	-0.612822	0.17074479	-0.75854856	-0.4754562	-0.80854034	0.53257203	11178.629139072847	2593.32	13771.949139072847
191033	Vessel cells	239	0	portal	portal	portal_239	0.44647583	0.0065452545	0.2635713	0.89753455	0.47262415	-0.2454073	0.77878475	-0.09915792	0.4721597	-0.64375323	-0.3742417	-0.054818116	-0.5998307	-0.7655124	-1.3744577	0.9184678	1.4354258	0.18568683	-0.10807815	0.6144569	-0.15281527	-0.40814447	-1.3356527	0.18187638	0.1640822	-0.6010958	-0.61825454	0.37395695	11178.629139072847	2593.32	13771.949139072847
191029	Immune cells	239	0	portal	portal	portal_239	0.26867402	-0.4536512	0.61383617	-0.37671778	1.9035691	0.8319563	-0.8071986	-0.75643235	-0.8041681	-0.04024318	0.8848231	0.73840433	-0.59585595	-0.94923866	0.439693	0.9021167	1.4361109	2.9320369	0.9085913	-0.7295806	-1.3687701	-0.3722997	-0.78346366	0.52486104	-0.73391706	-0.73149335	-0.61241084	0.57006437	11178.629139072847	2593.32	13771.949139072847
191001	Hepatocytes	239	0	portal	portal	portal_239	-1.9695336	-0.6745433	0.24245106	1.6436194	-0.6365803	0.30860284	-1.1954577	-2.334062	-0.44665584	0.11640907	0.22025333	-0.36713654	-0.3212609	2.5400066	-1.5690897	0.5975862	0.78899324	0.526287	0.3519207	-0.6297407	-1.0316252	0.00071565475	-0.042793773	0.25285646	-0.23909944	-0.99922925	1.0363029	0.44710135	11178.629139072847	2593.32	13771.949139072847
191450	Immune cells	239	0	portal	portal	portal_239	0.93542224	-0.9862444	0.14013116	0.47356322	1.4150447	-1.1890566	-0.2916613	0.021311888	-0.82688093	-0.3599026	-0.25561255	0.2913559	0.07512651	0.7650176	1.0690231	0.7553043	0.40241745	0.8743834	-0.78538114	-0.36485672	-0.34252527	0.36676952	-1.7252232	0.4314155	0.48293483	-0.24965379	0.11020798	0.4232116	11178.629139072847	2593.32	13771.949139072847
191543	LSEC	239	0	portal	portal	portal_239	-1.5957708	0.9312156	1.2694513	-0.26377878	-1.746867	2.8977776	-0.549542	0.19194555	0.5369475	-0.057710785	-0.7002911	0.03653612	-0.84462225	-0.2868495	-0.7879961	1.3789167	0.30150554	-0.38543504	1.9364446	-0.57139313	-0.16870192	0.98869175	-0.67978185	-0.7215675	0.06978117	-0.8561888	-0.4073331	0.543134	11178.629139072847	2593.32	13771.949139072847
189144	Hepatocytes	239	0	portal	portal	portal_239	0.3279442	1.3216788	-0.35467672	0.1456991	-0.012704252	0.4740569	0.31474924	-0.44361827	-0.42278603	-0.040875547	0.25214732	0.6022758	-0.4462898	0.45290038	0.94089746	0.13883258	0.55662596	-0.79920274	-0.10540065	-0.034688644	-0.86948	-0.66493803	-0.56323254	0.2509911	0.23770072	0.08606505	1.2445247	-0.26586035	11178.629139072847	2593.32	13771.949139072847
189344	Vessel cells	239	0	portal	portal	portal_239	0.07207568	1.6551102	1.0860516	1.7363038	-1.3952421	-0.7234497	-0.7908663	2.2840405	1.8218632	-1.0366815	-0.70173657	-2.10323	-0.69815713	-0.64739746	0.8384165	0.06138353	0.63372064	-1.1079344	-0.563539	-0.42200163	2.1516109	2.1624625	-0.6534042	-0.42740363	-1.328679	-0.6629156	-0.5377483	-1.24273	11178.629139072847	2593.32	13771.949139072847
189174	Vessel cells	239	0	portal	portal	portal_239	0.74238414	1.6864271	1.0694437	0.8041059	-0.5804524	-1.1325848	-0.23635384	0.83813655	0.5108903	-0.5019934	-0.22652555	-0.29825634	-0.48901296	-0.10980827	0.66482115	0.7646991	1.0690925	-0.4423454	-1.2429323	-0.15221192	0.5657801	-0.17708755	-0.99635947	0.08211586	0.10224426	-0.15612796	0.15348929	-0.8558564	11178.629139072847	2593.32	13771.949139072847
189233	LSEC	239	0	portal	portal	portal_239	0.27979997	1.4736983	-1.4681516	-0.5844969	1.3083687	2.5431962	0.024348957	-0.8296103	1.4292612	-1.1472387	-0.042695943	-1.6384339	-0.06211474	0.14966981	0.49595666	-0.5389486	-1.3649241	0.8676778	1.3860197	-0.24474183	-0.6540451	1.866226	-1.2040403	0.098020874	-1.1117601	0.29970208	0.13749349	0.14096554	11178.629139072847	2593.32	13771.949139072847
189253	Hepatocytes	239	0	portal	portal	portal_239	-0.6223965	-0.23718527	0.90715736	-0.25693974	0.20665097	-1.1750106	-0.43544242	1.0077564	-0.2421656	-0.7848044	0.28943375	0.09533276	-0.26358697	0.5389965	-0.2811771	0.21785258	0.13027458	0.1923528	-1.170662	-0.065803036	1.0812048	-0.2586574	-0.07376789	0.38670975	-0.096307114	-0.08847509	-0.52183443	-0.0010835384	11178.629139072847	2593.32	13771.949139072847
189283	Hepatocytes	239	0	portal	portal	portal_239	-0.03610278	-0.8935127	0.9973549	-0.119799346	0.5776373	-0.5542588	0.28126752	0.4396868	-0.23957567	-0.31906146	0.30411822	0.109894246	-0.84190726	-0.21914503	0.24337512	0.92743367	1.0235431	-0.76995605	-0.771028	0.007225315	0.28355682	-0.7798881	-0.05601893	0.62796	0.3979457	-0.6853865	-0.27338502	0.21939848	11178.629139072847	2593.32	13771.949139072847
189292	Hepatocytes	239	0	portal	portal	portal_239	0.0465232	-0.20342487	0.46156168	-0.021434171	0.022371544	-0.12360137	0.2344581	-0.47447807	0.042022433	-0.11234161	1.4100109	-0.25104746	-0.85782504	-0.42272115	0.28144613	-0.63025504	0.13268006	-0.17013144	0.8426907	0.076267645	0.0013670729	0.10908609	0.6961025	0.72356075	0.35721183	-0.7627715	-0.95018774	0.36279863	11178.629139072847	2593.32	13771.949139072847
189306	Hepatocytes	239	0	portal	portal	portal_239	-0.051534582	-1.0026324	0.67988	-0.264364	-0.31266296	0.043317985	0.43410185	-0.9121443	-0.09527565	0.12059431	0.6461461	0.48068407	-0.49822614	-0.15024279	0.20707487	0.8776414	1.0877472	-1.0387065	0.2004345	-0.076861404	-0.9519798	-0.55826306	0.14420286	0.71319616	-0.014370082	-0.52860683	-0.0036304481	0.11522216	11178.629139072847	2593.32	13771.949139072847
189345	Vessel cells	239	0	portal	portal	portal_239	-0.9569727	1.7808162	0.8831444	0.71278745	0.28498146	0.7067196	-0.33920532	1.4028108	0.34140408	-1.0375938	-0.6294951	-0.55586123	-0.86833715	-0.69879055	-0.21947671	0.9636472	-0.25734398	-1.9374089	0.037558343	-0.85636634	0.8880996	0.44975927	0.80403626	-0.8420289	2.5827706	-0.5561298	-0.42332083	0.27690336	11178.629139072847	2593.32	13771.949139072847
191562	Immune cells	239	0	portal	portal	portal_239	1.1214482	-1.2897279	-0.016966945	-0.8438171	1.269904	1.2355419	-0.508154	0.0005022015	-0.65208805	-0.3811284	-0.19951414	0.16176018	0.55311763	-0.40053827	1.0410339	0.7177083	0.75885564	1.0181917	1.7845082	-0.16534929	-1.0307574	-0.68627834	-1.5605197	0.47808447	-0.79889536	-0.26157635	-0.03534121	0.5723563	11178.629139072847	2593.32	13771.949139072847
189366	Hepatocytes	239	0	portal	portal	portal_239	0.12000327	0.070941836	-0.039183594	-0.24083413	0.3460308	0.24933493	0.34224036	-1.0040996	0.37877434	-0.4272065	0.14888248	0.04251033	-0.381179	0.7098123	0.2639606	-0.027386244	0.7403527	0.023074495	-0.5399939	-0.034368575	-0.95609033	0.41955486	-0.6177716	0.48285764	-1.3201392	-0.09831322	1.1387814	0.19394404	11178.629139072847	2593.32	13771.949139072847
189374	Vessel cells	239	0	portal	portal	portal_239	-1.0792197	1.3785156	1.564137	0.9198194	-1.0271432	2.1058779	-0.413549	-1.168388	1.4048643	-2.2475455	-0.39350414	-0.5335316	-0.73747575	-0.24458708	-0.44621992	0.63035345	-0.2718227	-1.8193595	1.6499355	-0.6105997	-0.103060715	1.1040859	-1.4377496	-0.3868913	1.2607534	-0.15875618	-0.04063756	0.6273416	11178.629139072847	2593.32	13771.949139072847
189382	Hepatocytes	239	0	portal	portal	portal_239	0.14664797	1.1812983	-0.8949846	-0.15832329	-0.6522717	0.4499042	0.46226785	-0.76120234	0.11585134	0.1010457	1.8882918	-0.0029566865	-0.6892756	0.02704316	0.38551286	0.05569517	0.091660075	0.8671501	0.29482996	-0.22987308	0.113098845	-0.4372137	0.6329204	0.2103661	1.2137281	-0.813059	-0.7265234	-0.114341244	11178.629139072847	2593.32	13771.949139072847
189383	Hepatocytes	239	0	portal	portal	portal_239	0.61926955	-0.19549963	0.33093622	0.04411978	0.830072	0.14243358	0.07948459	-0.7837239	-0.5302822	0.08130046	0.60826695	0.29529592	-1.1348262	0.8689277	0.012457532	0.47900105	0.31830925	-0.9066212	-0.21643053	0.112676084	-0.9680239	-0.2030696	-0.7747533	0.97369653	-1.1670653	-0.38489178	1.5457603	-0.19804174	11178.629139072847	2593.32	13771.949139072847
189396	Hepatocytes	239	0	portal	portal	portal_239	1.2141249	-0.7769486	0.42716813	-0.39498124	0.6784511	-0.13763466	0.1929928	0.04623285	-0.8764325	-0.41131535	0.5163046	-0.12252462	0.15819196	-0.103361264	1.2258012	0.5781197	1.1656389	-1.3210424	0.5401279	-0.20711681	-1.3668522	-0.22769216	-0.93244034	0.99506325	-1.488046	-0.12992233	1.0759296	-0.5797231	11178.629139072847	2593.32	13771.949139072847
191651	Hepatocytes	239	0	portal	portal	portal_239	1.3761756	-0.23283331	0.35781643	0.057029553	0.3722341	0.69134486	-0.7965214	-0.73573303	-0.71684057	-0.5274926	0.03105589	-0.3159443	0.6584165	0.5165699	0.2713399	0.95554364	1.4482559	0.1544429	1.1639425	-0.304323	-1.5818349	-0.08282744	-2.3500502	0.28444245	-2.4599845	0.5105884	1.0804807	0.48896435	11178.629139072847	2593.32	13771.949139072847
190954	Immune cells	239	0	portal	portal	portal_239	0.0065516727	-0.30834746	0.7080239	0.2002248	0.75503105	-0.95680016	-0.28833118	0.041810516	-0.59214485	-0.9598682	-0.20793214	0.46660924	0.30939046	0.35930675	-0.7674899	0.7267765	1.1285741	0.9987429	-1.022761	0.16965817	0.4119866	-0.8158381	-1.4578065	0.406866	0.0461072	-0.216007	-0.3608155	0.19500494	11178.629139072847	2593.32	13771.949139072847
190871	Vessel cells	239	0	portal	portal	portal_239	-1.0124285	1.8145393	1.1499697	1.5847508	-1.0846817	-0.47756827	-0.8329805	0.2158477	0.9619085	-2.2071965	-0.6771316	-0.86617196	0.09647959	0.7727457	-0.43235222	1.025769	0.3613613	0.16338322	-0.73495764	-0.9833777	1.0005248	0.76178443	-0.79630584	-0.6722169	1.558643	-0.22849916	-0.74564433	0.62139404	11178.629139072847	2593.32	13771.949139072847
103755	Hepatocytes	114	0	portal	portal	portal_114	0.81055063	-0.06828303	0.13830584	-0.42991012	0.18148924	0.5752346	-0.25011936	-0.71718544	0.15775909	0.223248	-0.024743637	0.6104141	-0.13933726	-0.01826539	0.3654199	0.7121379	0.11846389	-0.73306715	-0.10829206	-0.18092147	-1.1703808	0.16718498	-0.14051929	0.43429103	0.8847229	-0.4265741	0.45992416	0.579556	12042.704761904763	1350.584745762712	13393.289507667474
100124	Hepatocytes	114	0	portal	portal	portal_114	1.1152512	-0.53184617	-0.2903855	-0.08150547	0.2918239	0.13480449	-0.056495994	-0.78256196	0.05990165	-0.041440938	0.041102484	0.39543885	0.48887172	-0.37936065	0.9683029	0.6546098	1.609894	-1.3993396	-0.1323361	0.24391471	-1.350631	0.37294275	-0.45250118	0.3716496	-0.29182893	-0.2364561	0.06624902	0.847418	12042.704761904763	1350.584745762712	13393.289507667474
100325	Vessel cells	114	0	portal	portal	portal_114	-0.8298006	1.2113434	-1.192485	0.07951486	1.1933608	0.78150046	-0.23866443	0.24050155	2.2616453	-1.1952866	-0.21077783	-2.0910163	-0.26119545	-0.14918546	-0.28448635	-1.188112	0.5286148	0.38040146	-0.008815753	-0.49400303	0.50696516	1.4191278	0.4348991	-0.6739173	0.6026659	-0.32166478	-0.41299605	0.25337145	12042.704761904763	1350.584745762712	13393.289507667474
100247	Hepatocytes	114	0	portal	portal	portal_114	0.8282363	0.39441738	-0.17808911	-0.111955844	0.0007107162	-0.0035871316	0.23274116	-1.0487545	0.7400526	-0.37110177	0.40401942	0.08391252	-0.21060285	0.20867616	1.0114255	-0.58214515	1.5435307	-0.5643427	-0.7576734	-0.18582587	-0.92499393	1.563943	-0.60853016	0.49071875	-0.10215351	-0.54068404	0.2434005	0.10339364	12042.704761904763	1350.584745762712	13393.289507667474
100199	Hepatocytes	114	0	portal	portal	portal_114	1.8755952	1.581892	-0.0037539701	-0.33675972	-0.30333054	-0.4463589	0.68351054	-0.5807101	0.10165995	-0.067964435	0.095295	0.2629503	0.10307875	0.4306851	2.0842376	0.06640217	1.4912896	-1.1986215	-1.117281	-0.11556313	-0.8973158	-0.12527017	-0.45605156	0.63666546	0.38475102	0.11666843	0.4062984	0.29600513	12042.704761904763	1350.584745762712	13393.289507667474
100192	Hepatocytes	114	0	portal	portal	portal_114	0.6636248	0.09534948	-0.76902306	-0.35707396	0.6634338	-0.73502064	-0.77477795	0.5544264	0.28388876	-0.024501285	-0.6200163	0.5025055	1.355593	-0.60004467	0.4158338	-0.1306062	0.33362988	0.10508148	-0.23429592	-0.78010166	0.015592463	0.49753267	-0.5090666	-0.5532876	-0.1648959	0.9185351	0.14713533	-0.0352897	12042.704761904763	1350.584745762712	13393.289507667474
100191	Hepatocytes	114	0	portal	portal	portal_114	-2.3926895	-1.5197448	0.925335	0.6239081	-2.5334842	-0.1161628	1.6458253	-1.2959887	0.6049361	-0.5816693	1.7044067	-0.11174689	-0.96710914	-0.68241346	-1.5736774	0.8684697	0.8237981	-1.4117792	-0.4810143	0.30870506	-0.5935784	0.5079999	-0.5381661	0.9662373	0.0032848886	-0.48476568	-0.6941212	0.94540435	12042.704761904763	1350.584745762712	13393.289507667474
100151	Vessel cells	114	0	portal	portal	portal_114	-1.2201504	1.3299462	1.0399677	0.7347298	-1.1722707	0.8580597	0.15105738	2.1944954	1.9088856	-1.1007844	-0.9889475	-2.9198663	-0.73758346	-0.8313626	-0.97883403	1.6026292	0.320182	-0.30698514	-0.043219928	-0.58493745	1.718639	1.7258998	-0.5707261	-0.993053	-0.94571984	-0.7380265	-0.88405734	0.42048207	12042.704761904763	1350.584745762712	13393.289507667474
100150	Hepatocytes	114	0	portal	portal	portal_114	0.38426393	0.10207863	-0.09708151	0.87338513	0.015177689	0.4117605	0.6182233	-1.4302347	-0.5288292	-0.23433095	0.96026057	0.2964669	-0.49596632	-0.3499141	0.42824328	1.170812	1.6198295	-0.78459036	-1.2365725	0.4779145	-0.30499223	-0.5992391	0.25148076	0.431222	0.51292634	-0.6759928	-0.6738481	0.95577455	12042.704761904763	1350.584745762712	13393.289507667474
100140	Hepatocytes	114	0	portal	portal	portal_114	-0.21940392	0.5002779	0.26525176	0.450588	-1.0532005	0.9700458	0.31235006	-2.4998436	0.6169196	-1.0558019	1.5163049	-0.13440318	-0.350504	0.014300784	-0.26841307	0.9616658	1.0204774	-0.82493204	-0.6834659	0.08591766	-1.0262704	0.34337264	-0.57872224	0.77954733	-0.0668197	-0.52671224	0.043961834	0.78718084	12042.704761904763	1350.584745762712	13393.289507667474
100075	Hepatocytes	114	0	portal	portal	portal_114	0.94958055	-0.7563165	0.79525954	-0.5182348	0.57154566	0.63290125	-0.20942913	-1.3270603	-0.4076555	-0.037651245	0.7410266	0.32160133	-0.35092148	-0.0056306985	1.1460252	0.9470346	1.5066558	-0.88676894	0.44369128	-0.35859454	-1.6251248	-0.25109357	-0.3365093	0.65613055	-0.04394536	-0.18410571	-0.08714132	0.85723823	12042.704761904763	1350.584745762712	13393.289507667474
101079	Vessel cells	114	0	portal	portal	portal_114	2.04162	1.6834285	0.50642025	0.56234485	-0.09936917	1.1230164	-0.9445688	-0.10941789	1.4553802	-0.5640224	-0.8344316	0.02524505	-0.6292196	-0.51564854	2.156916	0.5205279	1.0685394	-0.89081985	0.21664141	-0.69558746	-0.71543795	1.2412539	-0.42702174	-0.31124383	-0.28976077	0.1477374	-0.13789704	0.7236765	12042.704761904763	1350.584745762712	13393.289507667474
100001	Vessel cells	114	0	portal	portal	portal_114	0.24943411	1.33568	0.3061797	0.36473215	-0.42149094	1.6205893	-0.6364462	-0.84385335	1.7917819	-0.4126442	-0.61649585	-0.62997955	-0.5649227	-0.23721601	0.12764162	0.37755793	0.76892376	-0.45455906	0.92599905	-0.8887483	-0.48090053	1.3582209	0.37113395	-0.6476934	0.93285376	-0.58917874	-0.63537663	0.21193731	12042.704761904763	1350.584745762712	13393.289507667474
99991	Hepatocytes	114	0	portal	portal	portal_114	1.3795083	-0.028708257	-0.9999282	0.30004805	0.036039248	-0.6233694	-0.47174907	0.48376033	0.5489226	-0.37253928	-0.64621437	0.30903676	1.0388519	-0.22387806	1.2687458	-0.17789903	0.93090737	-1.598292	-0.50437284	-0.7745005	-0.9599682	0.31989604	-1.0136765	0.24547279	-0.056324482	1.1685275	0.8543991	0.102609865	12042.704761904763	1350.584745762712	13393.289507667474
99930	Vessel cells	114	0	portal	portal	portal_114	0.41235325	-1.4933926	0.7810027	1.984611	-0.70032144	-0.22627752	0.0579764	0.47896326	0.6424608	-0.38053083	-0.79768103	-0.313024	-0.8633038	-0.7220411	-0.008225432	0.4303472	1.9277866	-0.12834992	-0.2329433	-0.67113996	2.1762705	1.2543608	-0.41308257	-1.1720214	-0.48042756	-0.9119879	-1.0412759	0.2505074	12042.704761904763	1350.584745762712	13393.289507667474
99912	Hepatocytes	114	0	portal	portal	portal_114	0.99546707	-0.06473498	0.4158485	0.16951539	-0.05784532	-0.10803859	-0.08592078	-0.9460002	-0.231822	-0.07916232	0.78469247	0.20038897	-0.1755839	-0.08487821	-0.39392897	0.86091805	2.2139788	-0.37610444	-0.95325166	-0.12619644	-1.1650767	-0.12021615	-0.66961414	0.91365635	-0.74863684	-0.39780894	0.027192691	0.21099919	12042.704761904763	1350.584745762712	13393.289507667474
99902	Vessel cells	114	0	portal	portal	portal_114	1.3356361	1.2705715	0.46471417	0.37487262	-0.48929748	-0.42555946	-0.21280542	0.64337575	1.0086604	0.6101825	-0.7927804	1.3288372	-0.8808721	-0.9358063	0.6646227	-0.16480194	1.3913493	0.77585185	0.026828814	-0.45650333	0.5808574	0.3461173	0.017710652	-0.70845884	1.3749857	-0.8620376	-0.7564905	0.1988948	12042.704761904763	1350.584745762712	13393.289507667474
99901	Hepatocytes	114	0	portal	portal	portal_114	1.0155141	-0.3370236	0.38342553	0.264098	-0.03504893	0.16355339	-0.37185633	-0.76445633	-0.30191347	-0.49100935	0.07126413	0.19057131	0.49805725	-0.061030693	0.87892133	0.2895825	1.272186	-0.51983905	-0.13738416	-0.13541001	-1.0882576	-0.027903317	-0.41485	0.8222228	0.14843532	-0.3668835	-0.090285145	0.8659979	12042.704761904763	1350.584745762712	13393.289507667474
99890	LSEC	114	0	portal	portal	portal_114	0.56803095	1.0474306	0.7798755	0.28814214	-2.1713629	1.6440641	-0.9193567	-0.38100195	0.53527725	0.8177064	-0.6109631	1.948697	-0.6318982	-0.6537129	0.9467419	0.28291914	0.044561844	-1.5806974	0.81992024	-0.35427332	-0.6092409	0.8823612	0.5259068	0.0118371025	1.3317868	-0.56403565	-0.42879683	0.75576746	12042.704761904763	1350.584745762712	13393.289507667474
99882	Vessel cells	114	0	portal	portal	portal_114	-1.5420431	0.65010047	0.64530164	1.9175917	-0.84448135	-0.3339531	0.18659939	0.8264157	0.8541646	-0.02597174	-1.5202998	0.78498966	-1.0372745	-0.89944786	-2.227563	0.3463238	1.8567114	0.2900531	0.4663053	-1.1466857	1.4587932	1.4156433	0.39540675	-1.5681274	0.97072554	-1.142062	-1.3660249	0.23323853	12042.704761904763	1350.584745762712	13393.289507667474
100353	Vessel cells	114	0	portal	portal	portal_114	1.4210408	1.093678	-1.5864042	1.378239	-0.11964596	0.49188447	-0.85097766	2.1657517	1.8390224	-1.1904696	-0.719768	-1.6154944	-0.3516469	-0.10069731	1.4970552	0.07322904	0.77172667	-0.44262064	-0.48635283	-0.75462127	1.5165054	0.53214747	-0.80222446	-0.4641251	-0.6791165	0.15483505	0.028518451	0.24954459	12042.704761904763	1350.584745762712	13393.289507667474
100377	Hepatocytes	114	0	portal	portal	portal_114	0.48510706	-1.9824318	-1.3966105	0.68778956	0.418859	0.500121	-0.43297404	-0.5027961	-0.27338937	-0.3748719	-0.14098383	0.44175765	0.54301405	0.43985915	0.8242053	-0.7673022	0.27304658	-0.1037269	-0.19089068	-0.11998089	-1.2237287	0.5517784	-1.3063176	0.23672761	-1.2761403	1.6517953	0.6139142	0.3821986	12042.704761904763	1350.584745762712	13393.289507667474
100385	LSEC	114	0	portal	portal	portal_114	0.0005275356	1.0658722	-0.7967082	-0.53556645	0.15848763	1.0125636	-0.5252893	-0.25265765	0.6464311	0.49392116	-0.36068708	1.3118206	-0.32634223	-0.06682995	0.55953354	0.29322487	0.14487714	0.67303616	1.6771468	-0.60130656	-1.0797316	0.9292641	-0.6280302	-0.060070194	-0.005118866	-0.45238262	-0.18699077	0.64383936	12042.704761904763	1350.584745762712	13393.289507667474
100408	Hepatocytes	114	0	portal	portal	portal_114	-1.5355163	0.16686079	-0.0066263746	1.845553	-1.695744	-0.018241378	-0.5758213	-0.13559	0.7371175	-0.07607619	-1.0484803	-0.8828957	-0.71463245	2.482596	-0.80043477	-0.14787735	2.0120785	-0.55258274	0.37273282	-0.9520506	-0.27709353	0.7055245	-0.28988755	-0.81669295	-0.64112395	-0.10577	0.78156424	0.24281362	12042.704761904763	1350.584745762712	13393.289507667474
101044	LSEC	114	0	portal	portal	portal_114	-0.14969333	1.5560812	-1.0850271	0.7368636	-1.4574345	-0.34170535	-1.3796138	1.1838745	1.6768847	-1.1073943	-1.2840762	1.9848576	0.7691903	-0.33618906	0.39168006	-0.76571774	0.6718346	-0.03922574	-0.50113857	-1.1147416	0.5764172	1.8931166	-0.2995439	-0.91651034	1.485161	0.26554433	-0.74370277	0.6751359	12042.704761904763	1350.584745762712	13393.289507667474
101039	Hepatocytes	114	0	portal	portal	portal_114	0.1867461	0.18170199	0.06968968	-0.1994548	-0.6400026	0.49054816	-0.115434565	-2.146033	-0.9333633	-1.1277735	1.3177289	-0.5367306	0.7528013	2.0461311	0.3293548	0.52855974	0.35413402	-0.20674236	0.2767209	-0.33345208	-1.3540982	0.13907066	-1.2747421	0.97436035	-0.64918244	-0.03387909	0.71773446	0.86529016	12042.704761904763	1350.584745762712	13393.289507667474
100972	Hepatocytes	114	0	portal	portal	portal_114	0.14796653	-0.25453547	-1.292421	-0.041401323	-0.15080692	-0.33617163	-0.19238369	-0.19282928	0.5395558	-0.55971515	0.32815045	-0.04088461	1.1449369	-0.24498063	0.24423014	-0.5652581	-0.19889699	-0.3107044	-0.06759457	-0.4582927	-0.7463511	0.5587062	-0.9390199	0.3380544	-0.53345007	1.2679547	0.33941534	0.8218221	12042.704761904763	1350.584745762712	13393.289507667474
100967	Vessel cells	114	0	portal	portal	portal_114	-0.6013283	0.8311351	0.7761586	1.3157132	-1.6670126	-0.9157954	-0.54970396	0.4495059	-0.0859077	1.3706273	0.5932458	2.044269	-1.2750559	-1.3828357	-0.5370397	0.5996037	0.89004314	-1.8619162	-1.4057128	-0.38301298	0.48364618	0.20441881	0.91089374	0.3124356	2.7056243	-1.0857924	-0.7780368	0.4933284	12042.704761904763	1350.584745762712	13393.289507667474
100946	LSEC	114	0	portal	portal	portal_114	0.045593873	0.61905676	0.36515057	0.86566997	-0.82360065	1.3749375	-1.0713987	0.49734706	1.5925947	-0.2732016	-1.0267329	0.24637665	-0.81725585	-0.80494434	-0.5512416	-0.49448067	0.3266481	-0.32606307	2.02166	-1.0255327	-0.8392484	1.7294143	-0.11109881	-0.40070754	-0.46739316	-0.06494227	-0.11662968	0.4837467	12042.704761904763	1350.584745762712	13393.289507667474
100945	LSEC	114	0	portal	portal	portal_114	0.7442304	0.96189547	-0.25388178	0.14710605	0.38580525	1.9600176	-0.6887368	-0.8096432	0.8972034	0.033079416	-1.0653794	1.4241385	-0.6636059	-0.41994134	0.5186489	0.4207469	-0.2915642	1.0316275	1.193293	-0.67651117	-0.53291297	0.5638541	0.055812836	0.032146655	1.1166759	-0.6455856	-0.93482053	1.1265917	12042.704761904763	1350.584745762712	13393.289507667474
100918	Hepatocytes	114	0	portal	portal	portal_114	1.4752634	-0.69321656	-0.29064167	0.42879194	0.22330186	-0.4898536	0.0584093	-0.4444505	-0.032118138	-0.35845533	0.67389613	0.29828608	0.049464952	-0.45825714	1.42956	-0.5395152	1.4676416	-0.8109353	-1.4793102	0.47761214	0.117282644	0.29834527	-0.7359782	0.8675799	-0.13638422	-0.73391134	0.4127191	0.35893387	12042.704761904763	1350.584745762712	13393.289507667474
100912	Hepatocytes	114	0	portal	portal	portal_114	-0.2025596	-1.7743912	0.041797787	-0.082366295	-0.57641494	0.18977368	-0.20446838	-0.46898687	-0.052881684	-0.6248095	1.1168624	-0.23961142	0.43964186	-0.45720112	-0.3581939	-0.13213293	0.59215224	-1.1188825	-0.06329986	-0.12946147	-0.78322476	0.69868517	-0.9710884	0.86114293	-0.26145282	0.3073861	-0.18999045	0.13744697	12042.704761904763	1350.584745762712	13393.289507667474
100878	Vessel cells	114	0	portal	portal	portal_114	-0.87340206	-0.393856	-1.7868203	-0.24255952	-1.414852	0.07825103	0.060336743	0.24597797	1.9041266	-0.5326068	0.59573764	-1.4675622	0.59599	0.52259874	-1.0925263	-1.204613	-0.9296503	0.48011968	0.63932014	-0.07009123	-0.2399929	1.8327513	-0.88466436	0.3336262	-0.46463382	0.2226171	-0.2520382	0.13011986	12042.704761904763	1350.584745762712	13393.289507667474
100834	Vessel cells	114	0	portal	portal	portal_114	-0.81429857	0.9882001	0.30094105	1.9192091	-0.95782155	-0.03602187	-1.0819008	1.2726282	1.0252842	-0.12268084	-0.94658375	-0.16823466	-0.59908235	-0.81343347	-0.20719181	0.44607353	2.1878831	-0.9676195	-0.26338834	-0.7570395	1.8672868	1.52863	-1.041043	-0.6082969	-1.7616388	-0.56430405	-0.60502654	0.50673276	12042.704761904763	1350.584745762712	13393.289507667474
100689	Hepatocytes	114	0	portal	portal	portal_114	1.5364176	-0.86589146	0.24216013	0.26540008	0.25152484	-0.114544086	-0.13801086	-1.352091	-0.47945687	-0.67706704	0.85686153	-0.13638271	0.13558567	0.6546476	0.940649	0.30596516	1.7878604	-0.4884624	0.09984049	-0.40995267	-1.328214	-0.4214437	-0.6996805	0.99168354	-0.25398362	-0.7024417	0.80455387	0.9452549	12042.704761904763	1350.584745762712	13393.289507667474
100683	LSEC	114	0	portal	portal	portal_114	0.21096285	0.9296797	0.08981482	-0.38385224	0.21563172	0.8270607	-0.71318436	0.24296582	0.587591	0.7029597	-0.70184374	1.0028023	-0.48567984	-0.5672784	0.64458436	0.44080094	0.38972452	0.56098926	1.3462495	-0.46751428	-0.45014384	0.723091	-0.3395016	-0.50549525	0.47604412	-0.48641896	-0.61117935	0.6267526	12042.704761904763	1350.584745762712	13393.289507667474
100677	LSEC	114	0	portal	portal	portal_114	0.1389094	1.6334895	0.23872702	0.0138526065	0.3594363	1.5427998	-0.41416723	-0.11371509	0.3803935	-0.59961754	-0.32416213	-0.42143133	-0.35302597	-0.19767846	0.9634924	0.12217193	-0.026634017	-0.050308026	1.6415995	-0.6424912	-0.3147409	0.76645035	-0.34707502	-0.49205998	-0.009891516	-0.11862723	-0.08926928	0.2799427	12042.704761904763	1350.584745762712	13393.289507667474
100664	Hepatocytes	114	0	portal	portal	portal_114	1.1837988	-0.5025803	0.37497118	-0.25321907	0.4151854	-0.093687154	-0.35927922	-0.74738866	-0.6672804	0.14090861	0.084979706	0.53605855	0.6623211	-0.2265112	1.0985383	0.6243262	1.7888165	0.024170313	0.24747375	-0.10416715	-1.7068461	-0.358227	-0.8094658	0.49696136	-0.4631671	-0.2580987	0.44131878	0.98110515	12042.704761904763	1350.584745762712	13393.289507667474
100579	Hepatocytes	114	0	portal	portal	portal_114	0.52490264	0.01382844	-0.46426895	0.15927082	-0.27114522	-0.017758295	-0.3363906	-1.2281396	0.36382723	-0.44871703	0.2616055	0.31107202	0.9003829	-0.10827685	0.59018755	-0.10088289	1.0583498	-1.2196115	-1.7234194	-0.5167947	-0.90007037	0.77964944	-1.2341452	0.2671781	-0.39738613	1.0474156	1.173683	0.18673854	12042.704761904763	1350.584745762712	13393.289507667474
100578	Hepatocytes	114	0	portal	portal	portal_114	0.9909595	-0.06019845	-0.18441951	-0.11996635	-0.1860019	0.17439477	-0.48125228	-0.6111387	-0.02151513	-0.7365035	0.16261916	-0.056468334	0.6156739	0.8469384	1.0422336	-0.18367909	0.25550875	-0.37158194	0.6001292	-0.7558319	-1.3373351	0.14091231	-1.2160615	0.80873394	-0.60863686	0.61581606	0.89727646	0.9247945	12042.704761904763	1350.584745762712	13393.289507667474
100471	Vessel cells	114	0	portal	portal	portal_114	0.3574519	1.7957878	-1.6281428	1.285697	-0.9287168	1.3384356	-1.0270163	1.5916275	1.5110736	0.42501935	-0.9346812	0.17194666	-0.7606961	-0.62896955	1.1299505	0.006450076	0.29485217	0.55792034	1.0438302	-1.154966	1.1808978	1.1530844	0.19916566	-0.98210937	0.06523775	-0.56105715	-0.6832821	0.26406914	12042.704761904763	1350.584745762712	13393.289507667474
99866	Vessel cells	114	0	portal	portal	portal_114	0.8575982	0.13224024	-0.080988504	1.2466964	1.3184257	0.79090536	-1.129633	0.2049399	0.022253416	-0.5956988	-0.9218138	0.5875121	-0.32340455	-0.67752117	1.1117973	0.0140079595	-0.54594344	-0.25995022	-0.54081124	-0.11032693	0.12889074	-0.026574709	0.3438878	-0.15202706	1.6166414	0.08130853	-0.19000173	0.3848197	12042.704761904763	1350.584745762712	13393.289507667474
99846	Hepatocytes	114	0	portal	portal	portal_114	1.2910863	1.3254116	-0.81258297	0.44868758	-0.72420716	-0.15134841	-0.4466791	-0.98937863	0.98172814	-0.43693432	-0.34765565	-0.35144755	0.5734966	1.458232	0.6828427	-0.56159544	0.85751843	-1.2038171	-1.4005387	-0.42802158	-1.2282779	0.23830462	-0.48124677	0.24517334	0.34274238	0.7543331	1.6393094	0.28249276	12042.704761904763	1350.584745762712	13393.289507667474
99797	LSEC	114	0	portal	portal	portal_114	0.03771797	-0.100018166	-0.5567704	0.7948684	0.6989599	2.4760299	-0.7983383	0.018550815	1.0835834	-0.8202203	-1.0757506	-0.5023169	-0.81455183	-0.04719897	-0.53511053	0.59554034	-0.5826629	-0.09877326	1.9389523	-0.6232139	0.6101569	1.04527	-0.03604168	-0.9195009	0.77462065	-0.7823796	-0.6839005	0.9941818	12042.704761904763	1350.584745762712	13393.289507667474
99052	Hepatocytes	114	0	portal	portal	portal_114	1.0682206	0.24581073	0.41857147	0.31935626	-0.09296884	-0.42523053	0.36467573	-1.0227095	-0.22818936	-0.140041	0.81008875	0.076224916	-0.46863368	0.31631312	0.82019305	0.41179976	1.6363508	-1.2198449	-1.3102502	0.30765086	-1.0115716	-0.10940913	-0.8161348	1.2551585	-0.33044487	-0.58654493	0.6921566	0.5854435	12042.704761904763	1350.584745762712	13393.289507667474
98957	Hepatocytes	114	0	portal	portal	portal_114	1.3624392	0.92143077	-0.20876992	0.057369497	-0.318333	-0.23456234	-0.6316451	-0.5324864	-0.06453769	0.33704457	-0.1727213	0.6711449	0.64419925	0.22968291	1.5187025	0.49598598	0.9416507	-0.73462194	-0.83935195	-0.59740114	-0.990645	0.34758335	0.09019243	0.45053816	0.39471057	-0.13352636	0.30428946	-0.44546798	12042.704761904763	1350.584745762712	13393.289507667474
98941	Hepatocytes	114	0	portal	portal	portal_114	0.3541052	-2.0212464	0.7881559	0.6906472	-1.0477335	0.109164074	0.51210856	-2.465541	-0.66712266	-0.6826836	0.91286266	-0.5987553	-0.06751701	1.8598584	0.33802867	0.26203576	1.5663092	0.06699275	-0.04762172	-0.23043638	-1.9654232	-0.19449946	-1.3502396	0.9739667	-1.8798336	0.1787387	1.4140273	0.52166694	12042.704761904763	1350.584745762712	13393.289507667474
98936	Vessel cells	114	0	portal	portal	portal_114	-0.19739988	-0.07804236	0.18347876	0.27731916	0.16954228	0.57076204	-0.967929	0.032561906	0.15208122	0.70919704	-0.81817204	1.7727263	-0.76729995	-0.14874354	-1.1518011	-0.21607722	0.32811242	0.8852789	-0.8395139	-1.1963195	0.45805198	0.31689286	0.68262535	-0.65048033	2.0038903	-0.81185347	0.5704992	0.49336764	12042.704761904763	1350.584745762712	13393.289507667474
98861	Hepatocytes	114	0	portal	portal	portal_114	1.133646	-1.0819752	0.14562283	-0.28964695	0.27260238	0.28675056	-0.008232258	-0.86860126	0.2816734	-0.41822922	0.32906902	0.015765198	-0.022949515	0.07280367	0.40735343	0.30260074	-0.047768485	-0.7954281	-0.40668985	-0.33544788	-1.30226	0.53455496	0.024542829	1.3105147	-0.046745073	-0.30564034	0.29711542	0.7758382	12042.704761904763	1350.584745762712	13393.289507667474
98801	Hepatocytes	114	0	portal	portal	portal_114	0.41950142	-0.24525446	0.31067842	0.60575205	-0.15306063	-0.020807715	-0.4393122	-0.8246949	0.09132143	0.19007692	1.2863683	0.41153255	-0.8954937	-0.5710621	0.5513979	0.22736853	1.658314	-0.12960646	-0.8532837	-0.33377278	-1.2878636	0.124468416	-0.27124384	0.67738104	0.23402828	-0.4023588	0.2834434	-0.31755635	12042.704761904763	1350.584745762712	13393.289507667474
98761	Vessel cells	114	0	portal	portal	portal_114	0.33008108	1.5056926	-0.04049442	0.8137532	-0.14530411	0.6950495	-0.39210308	-0.60864383	1.8435987	-0.565178	-0.7739156	-0.51503706	-0.646136	0.09849162	0.8941356	0.44025692	1.2244674	0.27196744	-0.26827934	-0.25260976	-0.40360817	1.5591339	-0.44283333	-0.5871718	-0.25326136	-0.681735	-0.040154845	0.2268156	12042.704761904763	1350.584745762712	13393.289507667474
98680	Hepatocytes	114	0	portal	portal	portal_114	0.71386015	-1.0584242	0.64192283	-0.37451217	-0.28488457	-0.034612115	0.20675476	-1.3975568	-0.6204254	0.025441645	0.6770913	-0.014382283	-0.24810754	1.5047473	0.7984625	1.0019836	1.305464	-0.6079522	-0.36394483	0.173741	-1.5270114	-0.6873983	-0.806498	0.8558483	-0.263106	-0.2842332	0.6568535	0.7333762	12042.704761904763	1350.584745762712	13393.289507667474
98673	Hepatocytes	114	0	portal	portal	portal_114	1.1031975	-0.32747477	0.70819217	0.17390032	0.15507959	-0.60769945	0.27729705	-1.1124151	-0.7964383	0.10388485	0.801486	0.31419092	-0.27742597	0.3330527	1.2839675	0.99923944	1.8410838	-0.67049974	-1.3544915	0.3302034	-1.189375	-0.8534599	-0.83922106	0.83698654	-0.48405316	-0.30082133	0.90537345	0.6176304	12042.704761904763	1350.584745762712	13393.289507667474
98491	Hepatocytes	114	0	portal	portal	portal_114	0.43533823	-0.5522356	0.6560423	0.37580508	-0.17515336	0.16829324	0.19286254	-1.3117045	0.87135905	-0.090384126	0.58345467	0.5175048	-1.004681	-0.7199948	0.62420416	0.5412237	1.4201736	-0.8661872	-0.71407574	-0.08739554	-1.3738846	0.63903624	0.10100281	0.66614	0.3592115	-0.7207511	-0.010002332	-0.19269177	12042.704761904763	1350.584745762712	13393.289507667474
98438	Hepatocytes	114	0	portal	portal	portal_114	1.0338901	-0.44429773	0.5795773	1.1478883	-0.039985172	-0.07433474	-0.24003349	-1.2159059	-0.5815651	-0.03205804	0.18325064	0.3724656	-0.36976123	0.36204398	0.3411752	1.1798763	1.672964	-0.7113298	-1.2898035	0.12571228	-0.8507509	-0.21520424	-0.22983971	0.6500724	0.54310143	-0.72563833	-0.15060171	0.50541204	12042.704761904763	1350.584745762712	13393.289507667474
98338	LSEC	114	0	portal	portal	portal_114	0.46567535	1.3835721	-0.91730136	-0.79170877	0.90729105	1.1134132	-0.7293532	0.2569659	1.4849921	1.2363431	-0.5179423	1.8843092	-1.1426809	-1.30549	0.76268876	-1.1782714	-1.0439906	1.7491112	-0.2815742	-0.60962987	0.83592767	1.4337083	1.1140028	-0.40797296	2.197035	-0.8855222	-1.0033954	0.5859023	12042.704761904763	1350.584745762712	13393.289507667474
103709	Immune cells	114	0	portal	portal	portal_114	0.56503266	-0.39427143	-0.1396959	-0.12608577	0.8311479	2.0596428	-0.51480675	-2.0449698	0.53079534	-0.09488344	-0.24578272	0.084343985	-0.25639507	0.21494065	0.12957658	0.26616457	-1.1814274	0.8018396	1.7596488	-0.66622806	-0.9226882	0.44418064	0.24137947	-0.3391806	1.4784653	-0.2885961	-0.24467267	0.67755103	12042.704761904763	1350.584745762712	13393.289507667474
103836	Hepatocytes	114	0	portal	portal	portal_114	-3.24169	0.684627	0.60381675	0.9683981	-1.5416964	0.83105314	-1.7009618	-0.949514	-0.8150687	0.8473605	0.97320735	1.290858	-0.95260584	0.92742205	-1.9463061	0.87307924	1.1277783	0.37755623	0.42568755	-0.5110618	-1.0379229	-0.5820359	-0.5866548	0.4862145	0.99593294	-1.0919855	0.40594915	0.76598865	12042.704761904763	1350.584745762712	13393.289507667474
103993	Hepatocytes	114	0	portal	portal	portal_114	1.3626823	-1.1989521	0.85920227	0.5891879	-0.7509262	1.4373093	-0.7657996	-2.0368042	0.0836678	-0.33668235	0.8930045	-0.115962796	-0.47681266	0.20341507	1.8047799	1.1713786	0.21503145	-0.23950134	0.5853713	-0.57138276	-1.4440347	0.2924886	-0.41082302	0.6430117	0.77292377	-0.8586704	0.2551754	0.7417461	12042.704761904763	1350.584745762712	13393.289507667474
104031	LSEC	114	0	portal	portal	portal_114	1.268085	1.4477326	0.91856873	0.5497641	0.14450808	0.99397194	-0.68869036	-0.67042136	0.53240085	-0.32442227	-0.5949302	0.70911616	-0.67588574	-0.53556395	1.5406147	0.730775	0.026361495	-0.11906057	0.6155644	-0.2711059	-1.2969254	0.118530974	-0.11230289	-0.06628162	0.9976246	-0.32621935	0.31148976	0.27659893	12042.704761904763	1350.584745762712	13393.289507667474
104040	Hepatocytes	114	0	portal	portal	portal_114	1.046988	-0.48026124	0.2886385	-0.3719249	0.56413275	0.25819194	-0.49219626	-0.5693816	-0.7189638	-0.27275264	-0.051649865	0.6959454	0.7919791	-0.25402054	1.1822922	0.6844159	-0.07917347	0.231247	0.86600685	-0.6651858	-1.4712702	-0.041159455	-0.7728584	0.83401895	-0.15103726	0.27161142	-0.04281877	0.53364104	12042.704761904763	1350.584745762712	13393.289507667474
104152	Hepatocytes	114	0	portal	portal	portal_114	-0.65721154	-0.3883353	0.61885875	-0.45728537	-1.6905042	0.41815844	-0.67758334	-2.825063	0.356238	-0.8165418	1.6247543	-0.8226276	0.621746	2.0049567	-0.72393745	1.1369699	0.17927153	-0.85118395	0.06587672	-0.04958769	-1.7634817	-0.4068465	-0.91842794	0.8063496	-0.1408999	-0.04653934	1.1912098	0.396607	12042.704761904763	1350.584745762712	13393.289507667474
98964	Hepatocytes	114	0	portal	portal	portal_114	1.2022852	0.3727664	-0.055823945	-0.29144135	-0.31347153	-0.24220148	0.69532305	-1.2703041	0.50479347	-0.56716484	0.91588545	-0.24316841	0.3903294	-0.41528776	1.2948989	-0.2860438	1.3504015	-1.0170916	-0.23389266	0.19202514	-1.2643616	0.50800985	-0.4837232	0.92322004	-0.726493	-0.09622356	0.15632118	1.100545	12042.704761904763	1350.584745762712	13393.289507667474
99053	Vessel cells	114	0	portal	portal	portal_114	0.26637614	0.61344147	-1.1708496	1.3321955	-0.018568346	0.9366181	-1.3167697	1.5292529	1.6424203	0.41530055	-1.272669	0.67559373	-1.0214008	-0.9892073	-0.3871809	0.44204384	0.97874546	-0.49730504	0.027974188	-1.2193947	1.8360765	1.5541785	0.5740376	-1.4021212	1.3185911	-1.0345107	-1.0920943	0.51233786	12042.704761904763	1350.584745762712	13393.289507667474
99783	Hepatocytes	114	0	portal	portal	portal_114	0.69278073	0.16776362	-0.9338756	0.029271698	0.5271913	1.094828	-0.0022765638	-1.7401774	1.1264364	-0.91196287	0.43573156	-1.4257628	0.32012463	0.5301049	-0.5509463	1.0142894	0.41136414	-0.04096301	0.4017842	0.20246822	-2.088705	1.1437092	-1.2578542	0.3945007	-1.5165125	0.26267368	0.26219895	0.14298828	12042.704761904763	1350.584745762712	13393.289507667474
99083	Immune cells	114	0	portal	portal	portal_114	0.8446292	0.131579	-0.82337195	0.3523261	1.022221	1.0459076	0.00011112309	0.0029936892	0.39832315	-1.1770574	-0.14123008	-0.89154154	0.021208182	-0.07111188	0.24844582	-0.59925616	-1.1771128	1.2553004	0.91910505	-0.15787476	-0.65266633	1.028652	-0.98996824	-0.08980298	0.41225684	0.06954761	0.3105907	0.7858193	12042.704761904763	1350.584745762712	13393.289507667474
99740	Hepatocytes	114	0	portal	portal	portal_114	-0.22032632	-0.88748884	0.34156835	-0.23586902	-0.3230915	0.35178858	-0.18051904	-0.7027959	-0.7662507	-0.43764117	0.6939047	0.30708456	0.007846438	0.8857607	0.06106983	0.22859228	1.3155127	-0.6730828	0.17993727	-0.81220645	-1.0471827	-0.19049378	-0.3101558	0.5196492	0.4952281	-0.32136175	0.54063505	0.8896507	12042.704761904763	1350.584745762712	13393.289507667474
99694	Vessel cells	114	0	portal	portal	portal_114	0.45952028	0.497769	0.0931175	1.5520759	-0.92339927	-0.058411013	-1.0940706	1.4644098	1.7054268	-0.028842473	-1.1253488	-0.11100751	-0.7564139	-0.8382004	0.054418452	0.86697793	1.8515627	-0.29337156	0.12093881	-1.3361802	1.663728	0.47362414	-0.547357	-1.3431259	0.7909877	-0.4799999	-0.7470753	0.1465695	12042.704761904763	1350.584745762712	13393.289507667474
99663	Hepatocytes	114	0	portal	portal	portal_114	1.0245593	0.02119061	-0.09995036	0.064509705	-0.041665077	-0.27856058	-0.05589461	-0.94812477	-0.11130885	0.010306663	0.62280405	0.17811926	-0.0031624213	0.47839937	0.21304059	0.5054073	2.0287735	-1.052569	-1.2368361	0.51790756	-1.461937	0.17932267	-0.69320565	1.1028215	-0.3491879	-0.56848025	0.21809626	0.26696038	12042.704761904763	1350.584745762712	13393.289507667474
99648	Hepatocytes	114	0	portal	portal	portal_114	1.2758201	-1.2051626	-0.045302954	-0.58921486	-0.57467085	0.51113534	-0.0686704	-1.9940143	0.22016528	-0.6552975	2.0319245	-0.28965408	-0.105883315	0.7031733	1.3612108	-0.32645464	1.1639305	-0.7875836	0.09699865	0.12526831	-1.5808345	1.0224692	-1.0296637	1.1492406	-1.0142454	-0.43414384	0.55271435	0.77733856	12042.704761904763	1350.584745762712	13393.289507667474
99614	Hepatocytes	114	0	portal	portal	portal_114	0.9455565	-0.16382882	-0.5249684	-0.17060092	0.47374249	0.51753783	-0.18501042	-0.5305119	0.22727276	-0.36466098	0.2274303	-0.214913	0.46302885	-0.32811815	0.5487453	0.07102296	0.5788752	0.06818533	0.5563172	-0.6092427	-1.4481311	0.8569156	-1.1260183	0.6999754	-0.98060787	0.18493453	0.39281362	0.8879664	12042.704761904763	1350.584745762712	13393.289507667474
99596	Hepatocytes	114	0	portal	portal	portal_114	-1.2081664	0.25597277	-0.1225892	1.0723861	-1.8778424	-0.69636863	-0.16099627	-2.263007	0.26297775	0.22829242	1.9066739	0.599806	-0.39883888	0.62184864	-0.56080925	-1.2007382	0.76973385	0.50480837	0.2641421	-0.081886195	-1.4973865	0.77765834	-0.97672975	1.3949552	-0.79418296	-0.32957602	0.46325567	0.12874942	12042.704761904763	1350.584745762712	13393.289507667474
99541	Vessel cells	114	0	portal	portal	portal_114	-0.8958059	-0.10975992	-0.20640168	2.7498155	0.03860119	-0.89248574	0.5371363	-0.2713928	-0.28160542	0.101659894	-0.7648297	0.87352026	-0.7697936	-0.58411646	-0.37244508	-0.55290884	0.77236676	0.6097909	0.00092571357	-0.42354354	1.1821287	1.3348042	0.22084565	-1.0688233	1.1222665	-0.7738932	-0.9851378	0.3403277	12042.704761904763	1350.584745762712	13393.289507667474
99530	Hepatocytes	114	0	portal	portal	portal_114	-0.55020124	-1.1409422	0.34963858	0.09825744	0.36346248	-1.0551349	-0.4317702	-0.64802897	0.62586534	-0.7221844	0.72205335	-0.6109718	0.91318625	-1.0902433	-0.24463136	-0.2456663	0.7891993	-0.4300319	-0.4857905	-0.42593688	-0.50473744	0.87871593	-0.74643147	-0.35861877	-0.015518552	1.3178349	-0.53667516	0.07421223	12042.704761904763	1350.584745762712	13393.289507667474
99529	Vessel cells	114	0	portal	portal	portal_114	-0.9140075	1.2817248	-0.16191284	0.9294622	-1.542445	0.2492415	-1.3667556	1.7429532	1.4001368	1.1489215	-1.3250978	1.5666386	-0.7840616	-1.1429747	-1.6426502	-0.47980058	1.008008	-0.38450393	0.4210048	-0.70286936	1.252868	1.9674714	0.031028416	-0.8522635	-0.21290419	-0.70025694	-0.81364065	0.3982431	12042.704761904763	1350.584745762712	13393.289507667474
99453	Hepatocytes	114	0	portal	portal	portal_114	-0.44212535	-0.4354158	0.40836182	-0.43129036	-1.0091366	-1.208211	0.36643937	-1.8063189	0.021971785	-0.32254705	1.3761684	1.0382237	-0.21389754	1.4035485	-0.059031565	0.7097892	0.5716987	-0.31784165	-1.0688369	0.29437938	-1.0613183	0.028657716	-0.8409022	1.174904	-0.025772467	-0.68907243	0.62458444	0.6178945	12042.704761904763	1350.584745762712	13393.289507667474
99435	Hepatocytes	114	0	portal	portal	portal_114	0.78131557	-0.31380418	0.24072474	-0.49917197	-0.70145273	-0.19883446	0.3243992	-1.6334567	0.45975515	-1.0576491	1.7964879	-0.5748758	0.15156783	0.44380406	0.86356664	0.43678182	0.56709117	-0.8447669	-0.6075508	0.19688259	-1.2449915	0.07044549	-0.93066233	0.99669063	-0.97809947	0.06226508	0.93862194	0.7988787	12042.704761904763	1350.584745762712	13393.289507667474
99420	LSEC	114	0	portal	portal	portal_114	-0.7107207	0.51413894	-0.9544355	0.42692146	-0.51479596	2.1546617	-0.39096013	0.02943565	0.9810402	-0.80399257	-0.12715556	-1.6380062	0.11010185	0.033440623	-0.08625695	-0.40655938	0.76295525	-0.8088867	1.0014672	0.06540031	-1.4605889	0.63062054	-1.3747771	0.87005043	-2.06553	0.48503712	0.6473275	0.8569627	12042.704761904763	1350.584745762712	13393.289507667474
99400	Vessel cells	114	0	portal	portal	portal_114	1.0625099	1.618664	-0.40544274	0.7008208	0.13790585	0.7644782	-0.4039385	-0.78209203	0.93575996	-0.4831032	-0.33443022	-0.2892931	-0.09797191	-0.052872557	1.8450264	0.34150708	1.1894134	-0.20854385	0.22082485	-0.9208628	-0.6410091	1.5548079	-0.11831861	-0.72710586	-0.39842734	-0.08244003	0.07137759	-0.69798166	12042.704761904763	1350.584745762712	13393.289507667474
99373	Vessel cells	114	0	portal	portal	portal_114	1.2931677	1.744828	-0.012301151	0.8296633	-0.20406544	0.41214797	-0.65229076	0.4493089	2.0983799	-1.1197549	-0.51178473	-1.5435315	-0.4807497	-0.12503843	0.5619804	0.11938211	1.6537633	-1.0258425	-0.7283406	-0.9291883	0.99792933	1.5077996	-0.16477986	-0.8706892	0.2018894	-0.2891006	-0.37523645	0.037745237	12042.704761904763	1350.584745762712	13393.289507667474
99362	Hepatocytes	114	0	portal	portal	portal_114	0.6426313	0.15344098	0.26920545	-0.3422081	-0.39613307	0.21586414	0.015911551	-1.4544876	0.74407464	-0.68812686	1.5856619	-0.6123216	-0.2738586	0.027552107	0.767165	0.5842827	1.4248513	-0.1498371	-0.2329515	-0.45196712	-1.563346	0.2003268	-0.74977237	0.77160454	-0.47593898	0.041936286	0.09595948	-0.21930371	12042.704761904763	1350.584745762712	13393.289507667474
99179	Vessel cells	114	0	portal	portal	portal_114	1.2784053	1.8400863	-0.59062654	1.5320877	0.15783814	0.90513355	-0.9017895	1.1428229	1.7001814	-0.68404967	-0.8023301	-1.7249862	-0.64301467	-0.5502085	1.936872	0.5685368	1.578249	-0.17503412	0.22979663	-1.0177447	0.97438896	1.2512476	-0.3988277	-1.0050895	-0.7613401	-0.47532228	-0.3392175	0.37065664	12042.704761904763	1350.584745762712	13393.289507667474
99171	Hepatocytes	114	0	portal	portal	portal_114	-2.9653044	-1.0391136	0.7228791	-1.308049	-3.1222916	-0.71994305	0.5195713	0.70092595	0.26626903	1.2295355	1.6759802	2.0795245	-0.52611995	-1.4454954	-1.9376742	1.0305697	-0.53785557	0.11633785	-0.9433361	-0.46962908	-0.0053202007	0.00535468	-0.36852485	1.0479028	1.7323596	-0.6074114	-0.76282984	-0.250786	12042.704761904763	1350.584745762712	13393.289507667474
101063	LSEC	114	0	portal	portal	portal_114	-0.16556922	0.74930006	0.58177406	1.2737868	-1.4635303	-0.30194452	-0.77916706	0.2522808	1.510529	-0.86621	-0.5116659	2.4424684	-0.7985183	-1.3659469	-0.04495451	-0.22465391	0.36581478	-0.62635946	1.0625148	-0.6684286	0.37345532	1.7242981	0.037962556	-0.45016435	1.3740386	-0.75691104	-1.276309	0.5312122	12042.704761904763	1350.584745762712	13393.289507667474
102224	Hepatocytes	114	0	portal	portal	portal_114	-0.64975625	0.3247868	0.31172097	0.14505455	-0.9714673	0.84561193	-0.34718108	-0.8075568	1.7518795	-0.897853	-0.16495426	-0.40737593	-0.19953153	-0.03390785	-0.11379903	0.48304144	1.2125168	0.9681449	0.3542026	-0.48395148	-1.5596472	0.7091434	-1.326254	0.22617829	-0.9501467	-0.06493039	0.38614294	0.5148755	12042.704761904763	1350.584745762712	13393.289507667474
101107	Hepatocytes	114	0	portal	portal	portal_114	0.84539133	-0.87208754	0.370719	0.24032703	-0.047413602	0.114340566	0.1916263	-1.604662	-0.044608165	-0.36910704	1.3535188	0.31370267	-0.7364409	0.109257564	0.71763974	0.86791795	1.7428111	-0.668485	-1.254732	0.43466097	-1.5398333	0.54787004	-1.4086068	1.4451572	-0.68339723	-0.82158995	0.3453548	0.5221702	12042.704761904763	1350.584745762712	13393.289507667474
102534	Hepatocytes	114	0	portal	portal	portal_114	0.7982522	-0.6763361	-0.0581036	-0.92903495	0.34176922	0.09575452	0.81039965	-1.1885732	-0.62380934	-0.019546999	0.83250827	0.5436201	0.25837964	0.01433882	-0.046700202	1.3115788	-0.08208415	0.16017625	-0.5321928	0.28098354	-1.387144	-0.34249073	-0.95775986	1.480337	-0.37716797	-0.55693793	0.39882684	0.6829529	12042.704761904763	1350.584745762712	13393.289507667474
102776	Hepatocytes	114	0	portal	portal	portal_114	-0.86256164	0.9230061	0.33797047	-1.1848375	0.081247054	0.73252666	0.054383382	-0.8170476	-1.247857	-1.529591	1.0110862	-0.66640794	0.7102654	1.9115753	-0.4770366	0.58176225	-0.5136392	-0.25654733	0.59665453	-0.03895278	-1.1728929	-0.15181766	-1.492614	0.70605123	-0.31414288	0.41063505	0.7008625	1.2974336	12042.704761904763	1350.584745762712	13393.289507667474
102772	Hepatocytes	114	0	portal	portal	portal_114	-1.0577605	-0.1864819	0.67028624	-0.5838314	0.07926687	0.47680742	1.0657133	-2.341878	0.8525087	-0.48585796	1.2754089	0.4773422	-1.177981	-0.18947849	-0.56667376	0.8205025	0.11829459	0.80698544	-0.19272704	0.1104023	-0.9962692	0.3654124	-0.86759573	0.7733532	-0.06583523	-0.64444196	-0.087259896	1.2181531	12042.704761904763	1350.584745762712	13393.289507667474
102768	Hepatocytes	114	0	portal	portal	portal_114	-1.0868207	-0.42677104	1.0576667	0.77388376	-1.8781526	0.58915997	-0.42736417	-0.95742375	1.0533266	0.10198228	0.6056794	-0.12892678	-1.0310185	-0.13965128	-0.5384939	1.1922992	1.4540023	-1.8646272	0.13689037	-0.3435047	-1.1601454	0.46695426	-0.28138062	0.7640097	-0.05594214	-0.68325627	-0.1298173	1.1422273	12042.704761904763	1350.584745762712	13393.289507667474
102762	Hepatocytes	114	0	portal	portal	portal_114	0.56374955	-0.6479972	0.4130258	0.62874615	-0.6604811	0.03884071	0.41549924	-1.300091	0.6252406	-0.5744138	0.83441365	0.07704723	-0.7733272	-0.057974428	0.22678882	0.6866998	1.575467	-1.0880541	-0.8686174	0.034968916	-1.1484778	0.5884377	-0.797295	1.0622861	0.6425582	-0.8791728	-0.1727652	0.4770798	12042.704761904763	1350.584745762712	13393.289507667474
102646	Vessel cells	114	0	portal	portal	portal_114	-0.22644974	0.5543123	0.040778574	0.98275703	-0.53638065	0.31109193	-0.34839353	-1.0971867	2.1654284	-1.1777309	0.0044594603	-2.2331624	-0.0482038	0.34936503	-0.21436837	-0.04233163	-0.014647898	-0.89708644	-0.6544463	-0.23404466	-0.8261138	2.1251447	-0.4236295	0.14032227	-0.7422482	0.07629237	0.52145433	0.29562065	12042.704761904763	1350.584745762712	13393.289507667474
102645	Hepatocytes	114	0	portal	portal	portal_114	0.20411949	-1.0314142	0.7671227	0.024154378	-0.12758157	0.5825381	-0.61361706	-1.5716231	0.10299687	-0.8329067	1.0703335	-0.16531132	-0.4167342	0.7074841	0.42142448	0.5214969	1.2075709	-0.86518836	0.071466416	-0.26958197	-1.5468026	0.633301	-1.3978808	1.1369611	-0.6609167	-0.34238994	0.4915108	0.5646555	12042.704761904763	1350.584745762712	13393.289507667474
102621	Hepatocytes	114	0	portal	portal	portal_114	-2.8682678	1.2520888	0.44478366	-1.4033289	-1.5350947	-0.27108693	1.2366517	-0.6256851	0.73280436	1.178531	1.1035595	1.917603	-1.2254741	-0.7066203	-1.7308723	0.6581658	-0.9409281	1.6450213	0.310266	0.21829386	-0.3811622	0.02821288	-0.3639671	0.8849646	1.2961762	-1.133412	-1.0234063	1.2773323	12042.704761904763	1350.584745762712	13393.289507667474
102579	Vessel cells	114	0	portal	portal	portal_114	-0.32583717	0.20109643	0.9969363	2.24079	-1.2151645	-0.12552994	-0.8048221	0.964205	0.43908116	-0.54544556	-0.58986217	-0.1309126	-0.80072886	-0.70154077	-0.8032923	1.2957501	1.4474205	-1.9020953	-0.22828625	-0.52636886	-0.5780589	0.27918044	-0.008370418	0.58798575	0.8455101	-0.66896176	-0.684155	0.95921034	12042.704761904763	1350.584745762712	13393.289507667474
102523	Hepatocytes	114	0	portal	portal	portal_114	1.7588533	1.3210994	0.15654978	-0.16713981	0.22261743	0.15712994	-0.060766503	-1.36068	-0.26335827	-0.69768584	0.27181506	-0.0005962969	0.70290595	0.4437	1.7245206	-0.18788528	-0.009607116	-0.03534598	-0.025172494	-0.18894987	-1.0175818	-0.3743969	-0.97249633	0.42623174	-0.043563537	0.8827262	0.6873482	0.8117268	12042.704761904763	1350.584745762712	13393.289507667474
102239	Hepatocytes	114	0	portal	portal	portal_114	0.70352036	-0.86975247	-0.40844503	-0.46552834	0.4385537	-0.21330507	-0.38870746	0.08682783	-0.29831585	-0.019747749	-0.5271329	0.38403243	1.000191	0.26689336	-0.19968237	-0.35362303	-0.28077465	-1.0498062	0.054685894	-0.5390052	-1.1260898	0.4078744	-0.8671179	0.07681561	-0.01991489	0.9140527	1.5583674	0.8130387	12042.704761904763	1350.584745762712	13393.289507667474
102482	Vessel cells	114	0	portal	portal	portal_114	0.7772413	1.547113	0.936279	1.7902229	-0.4723183	0.84115237	-0.43416572	-1.3774419	1.3063068	-0.4560847	-0.5234901	0.45168597	-1.198312	-0.8281928	0.7948769	0.9159221	0.2808899	-0.52561855	0.17414562	-0.24113762	-0.93200284	0.90435094	-0.5345418	0.16609834	0.74066895	-0.48137718	-0.2587961	1.0367506	12042.704761904763	1350.584745762712	13393.289507667474
102428	Hepatocytes	114	0	portal	portal	portal_114	1.4041338	-0.786798	0.28629023	-0.06300028	-0.10399918	0.06582699	0.1462844	-1.2678908	-0.9101548	0.06065097	0.60946494	0.5285583	0.4433542	0.040761486	1.1786315	1.3370595	1.6567683	-0.8172449	-0.07223427	0.13964368	-2.133136	-0.567995	-1.3976148	1.4995108	-1.224469	-0.060144726	0.37498406	0.5958406	12042.704761904763	1350.584745762712	13393.289507667474
102394	LSEC	114	0	portal	portal	portal_114	1.5450562	0.22055314	-0.25796157	-0.110942416	0.7639771	0.7532275	-0.25109738	-1.3860322	0.9260026	0.06942672	-0.092959836	0.16724966	-0.2531462	-0.2272492	0.13963029	0.27948108	0.17005405	0.47179988	0.37514654	-0.112246044	-1.411376	1.1853384	-0.5395834	0.050586257	-0.123980254	-0.079901055	-0.08500586	0.4416685	12042.704761904763	1350.584745762712	13393.289507667474
102373	Vessel cells	114	0	portal	portal	portal_114	0.58095247	0.9304342	-0.7048715	0.38932377	0.32935014	0.5011626	0.043967668	-0.29975381	1.5179297	-0.33904108	0.27479836	-1.2752762	-0.47123715	-0.4661319	0.25126234	-0.26464313	0.07724383	-0.4042183	-0.082105	-0.1702621	0.18832538	1.6641674	-0.9755886	0.6490508	-0.46444196	-0.5320869	-0.33890602	1.0056726	12042.704761904763	1350.584745762712	13393.289507667474
102361	Hepatocytes	114	0	portal	portal	portal_114	0.97603565	-0.59586936	-0.5465024	-0.29839265	0.15918651	-0.36135355	-0.27114424	-0.45532122	-0.57236445	-0.11534554	-0.19883978	0.31483883	1.5192292	0.21269381	1.043224	-0.36154053	1.36163	-1.0006636	-0.36853254	-0.46986854	-1.2846556	-0.46991375	-0.97446764	0.14527941	-0.53629357	1.5246364	0.94669193	0.564429	12042.704761904763	1350.584745762712	13393.289507667474
102314	Hepatocytes	114	0	portal	portal	portal_114	0.8335627	-1.0485269	0.43258902	0.6904489	-0.06134248	0.5039112	-0.7822931	-1.6549703	-0.15735681	-0.63450235	1.2622781	0.20135777	0.054432582	-0.63490015	0.87342614	1.063671	1.5262386	-0.21741687	0.045152508	-0.69936264	-1.4422926	-0.13067311	-0.82143885	0.86101943	-0.76215005	-0.061853524	0.11549003	1.2428843	12042.704761904763	1350.584745762712	13393.289507667474
102292	Hepatocytes	114	0	portal	portal	portal_114	0.60772127	-0.2845256	-0.81768394	0.11648897	0.21542251	0.6613733	0.09588305	-1.8306206	0.15466243	-0.22691283	0.9378012	-0.08522973	-0.19717693	0.80531406	0.08429433	0.6261662	1.7700493	-0.5425002	-1.4830816	0.015690908	-0.26321974	-0.16404623	-0.1357058	-0.04133375	0.6512961	-0.33918878	0.027513482	0.36222017	12042.704761904763	1350.584745762712	13393.289507667474
102262	Hepatocytes	114	0	portal	portal	portal_114	0.60021573	-0.70400786	-0.30462185	-0.24257678	0.07275925	0.12773125	-0.17438406	-0.88056546	-0.2797993	-0.6515275	0.5881138	-0.38298136	1.0591565	0.118549466	-0.29918048	0.4201435	0.67415553	-0.77663594	0.27411023	0.0013206925	-1.6699357	0.8075619	-0.90449065	1.4491829	-1.2494477	-0.34515032	0.15130424	0.67564195	12042.704761904763	1350.584745762712	13393.289507667474
102841	Vessel cells	114	0	portal	portal	portal_114	0.45560968	1.6690047	-0.3312189	0.5160281	-0.21403675	0.4983213	0.1848126	-0.86586756	1.3792619	-0.22306155	0.17562415	0.34030142	-1.0277823	-0.28018045	0.8205988	0.32783443	0.71529883	-1.0801929	-0.47683194	0.20059939	-0.7472543	1.4630193	-0.48202202	0.46459052	-0.02760133	-0.6174978	-0.18909845	1.0462012	12042.704761904763	1350.584745762712	13393.289507667474
102918	Hepatocytes	114	0	portal	portal	portal_114	0.48982644	0.23217063	0.021403095	-0.5820626	0.17744084	0.29183578	-0.05157582	-0.703119	-0.5993578	-0.3083566	0.4088003	0.33522493	0.076344155	1.0834255	0.26947165	0.10509817	0.21251327	0.05150616	-0.3194803	-0.050971758	-1.2662914	-0.33982083	-0.5959905	0.81672174	0.1468719	-0.3447913	1.2448905	0.81050676	12042.704761904763	1350.584745762712	13393.289507667474
102970	Hepatocytes	114	0	portal	portal	portal_114	0.60970783	0.19871844	1.0031824	0.65432286	-0.515013	0.34770572	0.16474374	-2.3984842	0.07487534	-0.89431494	1.3169923	-0.39682624	-0.588762	0.54647917	0.79369223	1.3803176	1.4814538	-1.2734077	0.012555694	0.016995357	-1.7058623	-0.19647194	-1.2220129	0.7980369	-0.64545846	-0.38817877	0.8747527	0.9425763	12042.704761904763	1350.584745762712	13393.289507667474
102971	Hepatocytes	114	0	portal	portal	portal_114	1.1422371	-0.64041984	-0.15662976	-0.10626011	0.3474883	-0.07565019	0.19279753	-0.61596566	0.005188674	-0.3034796	0.5210759	0.059080128	0.118516095	-0.23335502	1.2167712	-0.14299452	0.52467453	-0.6253223	0.26398012	0.51588273	-1.3275768	-0.116387114	-1.1572788	1.0253631	-0.5999244	0.05335911	0.52669346	0.5734795	12042.704761904763	1350.584745762712	13393.289507667474
101198	Vessel cells	114	0	portal	portal	portal_114	0.034990158	1.3877203	0.22336785	1.7937686	0.064742185	0.30108303	-0.88393563	0.20809154	1.7167696	-0.8112588	-0.7043495	-1.3365597	-0.593818	-0.69557506	0.61377585	0.64916354	-0.17253238	-0.013291353	0.2725074	-0.59640193	0.402643	1.8402141	-0.31345806	-0.4946067	0.24577495	-0.57115257	-0.72858644	0.5261401	12042.704761904763	1350.584745762712	13393.289507667474
103483	Vessel cells	114	0	portal	portal	portal_114	-3.3157148	1.1065308	1.3840342	0.8749281	-1.2757876	2.5399404	-0.41483545	-2.0187511	0.3566536	-0.28063464	-0.32828978	1.4539474	-1.0134029	-0.7785245	-2.025513	1.1627691	0.6910228	0.6648355	1.1475999	-0.3868486	-0.8523044	0.54885036	-0.46008185	-0.40446615	0.028085493	-0.70432085	-0.36003172	0.7195299	12042.704761904763	1350.584745762712	13393.289507667474
103703	Hepatocytes	114	0	portal	portal	portal_114	0.77053314	-0.579985	0.23639935	-0.34185022	-0.15079916	0.08218805	-0.10792903	-1.0661902	0.06324895	-0.34767935	0.5525399	0.43795636	0.36070997	-0.17092285	0.85605556	0.6664912	0.6997442	-0.98910224	0.0041574836	-0.6916811	-1.36025	-0.026187614	-0.9222679	0.3574835	-0.092620626	0.65832984	0.744171	0.60029036	12042.704761904763	1350.584745762712	13393.289507667474
103672	Hepatocytes	114	0	portal	portal	portal_114	1.6315793	1.1187284	0.18393812	-0.19035672	0.40912783	-0.107049994	0.34870607	-0.95314103	-0.35093746	-0.11439936	0.3076115	0.5860828	0.11315131	-0.17090239	1.7435553	-0.22098136	0.5970522	0.1615354	-0.67223096	0.28714448	-0.43317068	-0.7574824	0.28324518	0.26363665	0.6241658	-0.050909244	0.1172249	0.57746166	12042.704761904763	1350.584745762712	13393.289507667474
103619	Hepatocytes	114	0	portal	portal	portal_114	1.1791617	-1.3607513	0.16846585	0.59145546	0.21483642	-0.34608233	-0.28314477	-0.62697804	0.0015036882	-0.6089072	0.23632872	0.36631414	0.4691743	-0.80913746	1.1497202	0.6774866	0.43249416	-0.43243074	0.9266928	-0.6294524	-1.3410861	0.37325782	-0.8382586	0.90688324	-0.23895532	-0.20218168	-0.054787762	0.8934717	12042.704761904763	1350.584745762712	13393.289507667474
103581	Vessel cells	114	0	portal	portal	portal_114	0.23178072	1.3745357	-1.1937994	-0.25268447	-0.12672915	0.78102934	-0.791958	0.763189	2.6220245	-0.10264932	-0.6525938	0.49294576	-0.7558054	-0.58488935	0.68626493	-0.63154435	-0.60652095	-0.3160108	0.7220783	-0.7900624	0.46053883	2.3022163	0.21261479	-0.5858948	0.81293213	-0.25024053	-0.82728666	0.63814574	12042.704761904763	1350.584745762712	13393.289507667474
103568	Hepatocytes	114	0	portal	portal	portal_114	-1.0344884	0.05348238	0.98795646	-0.56991285	-0.2097417	1.4342282	0.4153481	-2.41327	0.050156083	-1.1103796	2.0826213	-1.2254864	-0.4347539	0.07949095	-0.40789574	0.7387514	-0.31026426	-0.2580884	0.81203103	-0.330708	-1.5976926	0.63289785	-1.2267538	1.4234788	-0.9209466	-0.17404862	0.2142172	0.8037454	12042.704761904763	1350.584745762712	13393.289507667474
103435	Hepatocytes	114	0	portal	portal	portal_114	1.4792973	-1.3297141	0.46085206	0.04396574	0.76085	0.25383863	0.09647077	-1.398611	-0.87430805	-0.38866928	0.5717222	0.022794103	0.13100958	0.24300797	1.3978127	0.71892965	1.5427079	0.01446175	-0.36752304	-0.23538812	-1.9217339	-0.11118491	-0.8857633	0.8895479	0.08402458	-0.31245387	0.38949862	0.54372096	12042.704761904763	1350.584745762712	13393.289507667474
103395	Hepatocytes	114	0	portal	portal	portal_114	1.1515015	1.7252643	0.1542991	-0.06575778	-0.741931	1.1736805	-0.18790197	-1.3464103	0.21952765	-0.1513325	0.87342745	0.23343515	-0.42545798	0.13250796	1.4417279	0.95279044	0.86840683	-0.8670815	-0.35165116	-0.5588002	-1.1792958	0.6193743	-1.3948007	0.97842956	-0.71237165	-0.075876996	0.5411358	0.6546898	12042.704761904763	1350.584745762712	13393.289507667474
103394	Hepatocytes	114	0	portal	portal	portal_114	1.3048829	-0.55611664	0.2866361	0.29887006	-0.2846315	-0.052015446	-0.47822827	-1.5472884	-0.0036595059	-0.46488228	0.23499346	0.37554705	0.70082664	0.17974828	1.3632833	0.8514977	0.77227575	-1.0545988	-0.3829229	-0.558415	-1.6242979	0.31924272	-0.5914584	0.47364566	0.18414342	0.081238575	0.8713164	0.70238346	12042.704761904763	1350.584745762712	13393.289507667474
103366	Hepatocytes	114	0	portal	portal	portal_114	1.3077229	-0.8345761	0.6598894	0.18083183	0.1296198	0.53262055	-0.14097512	-1.1679153	-0.58318454	-0.33579293	0.40758005	0.18406583	0.01430972	0.009998295	1.3785617	1.1160128	1.5959169	-0.014111621	0.6606738	-0.28450957	-1.8578126	-0.46442667	-1.017864	0.97805935	-1.2630905	-0.36367333	0.475395	0.92208314	12042.704761904763	1350.584745762712	13393.289507667474
103332	Hepatocytes	114	0	portal	portal	portal_114	-0.24362455	-0.37450716	0.93665767	0.073613614	-0.9593648	-0.19590706	1.2036711	-2.4900422	-0.17981651	-0.94664174	1.9979185	-0.30712798	-0.43291086	0.44053492	0.11995894	1.299992	0.35995573	0.19061747	0.09268699	0.042804655	-1.5310786	-0.5852321	-0.88166004	1.1152341	0.13580917	-0.718225	0.45014194	0.828247	12042.704761904763	1350.584745762712	13393.289507667474
103237	Hepatocytes	114	0	portal	portal	portal_114	1.2751851	-0.6999211	0.3489233	-0.19148913	0.48479438	0.41742074	-0.3284012	-1.1557227	-0.5478787	-0.29796463	0.3773686	0.14238633	0.25189304	0.37387568	1.3770083	0.2043044	0.4037214	0.52891576	0.9232361	-0.34906495	-1.6762009	-0.105440184	-0.47225466	0.5815751	0.021392997	-0.3704324	0.58169365	0.71213186	12042.704761904763	1350.584745762712	13393.289507667474
103179	Hepatocytes	114	0	portal	portal	portal_114	1.0626297	-0.78126115	0.24474587	-0.51052004	0.27774787	-0.1210498	-0.11753624	-0.14462255	-0.010561772	-0.48758215	0.58545125	0.36610663	-0.028678406	-0.19332108	1.1256552	0.6722712	0.221334	-0.5013404	0.6307379	-0.09497268	-1.4700432	-0.41425377	-0.91434306	1.1323141	0.07402589	-0.0071658837	0.06845488	0.7246841	12042.704761904763	1350.584745762712	13393.289507667474
103057	LSEC	114	0	portal	portal	portal_114	0.14739141	0.1695927	-0.47983754	-0.7009027	1.4083843	1.0139369	-0.29992762	-0.49188945	0.545102	-0.5050726	-0.10048273	-0.22588961	-0.03292866	0.011508093	0.61224055	-0.36352828	0.12045119	0.42716518	1.8529402	-0.68621254	-1.342009	1.8172884	-0.48079804	-0.36215904	0.22260255	-0.19991195	-0.31336036	0.7837424	12042.704761904763	1350.584745762712	13393.289507667474
103013	Hepatocytes	114	0	portal	portal	portal_114	-0.6242629	0.58830816	0.9059972	0.3256736	-0.6200823	1.1074657	0.76744205	-2.2791834	-0.5115196	-0.24623498	1.2772183	-0.02237235	-0.6311742	-0.19463474	-0.68069625	1.239827	1.3398665	-1.0084141	0.74526834	-0.07963598	-1.5980484	-0.45470512	-0.078520454	0.6812404	-0.10334037	-0.4441709	-0.27178958	0.75084466	12042.704761904763	1350.584745762712	13393.289507667474
102978	Vessel cells	114	0	portal	portal	portal_114	-1.163916	-0.39037824	1.2573848	0.9164098	-1.1637902	1.431477	-0.5208401	-2.5480473	1.9880491	-1.0691322	-0.8442787	0.11873481	0.063795164	-0.66106707	-1.5076067	0.3739901	0.91104347	-0.41067958	0.54396254	-0.7688671	-1.3770862	1.7229861	-0.5496309	-0.5398731	-0.15539087	0.2732934	-0.02038727	0.69398785	12042.704761904763	1350.584745762712	13393.289507667474
102252	Hepatocytes	114	0	portal	portal	portal_114	1.2235518	-0.7562358	-0.041725013	-0.9430465	0.6304518	0.16832006	-0.22895977	-1.8295761	-0.028715286	-0.68312764	1.7056518	-0.13951118	0.09526975	0.69668484	1.3266228	-0.25503165	0.45659864	-0.38107327	0.03793223	0.11534753	-1.9587511	0.55743134	-1.0999404	0.95369744	-0.82040524	0.14114168	1.127533	0.62009233	12042.704761904763	1350.584745762712	13393.289507667474
102873	LSEC	114	0	portal	portal	portal_114	-0.15896332	0.4571591	-0.7079979	-1.4100504	-0.027110875	0.13870935	-0.26433468	0.8236167	1.4212534	-0.39053196	-0.29053465	0.718371	0.19073683	-0.23934768	-0.42699105	-0.6500724	-0.6883993	0.3438241	1.4680479	-0.6119044	-0.6273644	1.9865847	-0.850399	-0.34590015	-0.6449528	0.4157762	-0.01612969	0.5534623	12042.704761904763	1350.584745762712	13393.289507667474
102223	LSEC	114	0	portal	portal	portal_114	1.4346486	0.53901774	0.56185544	0.4716211	0.2338612	1.3602694	-0.3966606	-0.49484897	-0.10727125	-0.0020968027	-0.030183144	0.12937932	-0.66994554	-0.6356527	1.0879208	0.6064197	0.16871399	-0.2819498	0.69582444	0.13008042	-1.3575553	1.0202724	-0.6590064	0.4310235	-0.16584547	-0.4626941	-0.18154742	0.58789986	12042.704761904763	1350.584745762712	13393.289507667474
101457	Hepatocytes	114	0	portal	portal	portal_114	-0.5408749	-0.3631275	0.1094472	0.22872712	-0.05968972	0.02472314	-0.10454216	-1.136554	-0.06676662	0.43169752	0.37876245	1.1437023	-0.8374374	0.5568132	-0.090042725	0.6802846	1.6334255	-0.4881048	-1.370257	0.3753027	-0.12125619	-0.46342528	-0.43063673	0.45654923	0.4868282	-0.9207413	0.22091758	0.45798698	12042.704761904763	1350.584745762712	13393.289507667474
101621	Hepatocytes	114	0	portal	portal	portal_114	1.027154	-0.4700291	0.3439572	-0.60276204	0.24394105	-0.31001467	0.58027315	-1.6258233	-0.06866928	-0.83513623	1.5304028	-0.020212134	-0.37062252	0.7727261	0.9935126	0.7442778	1.0286574	-0.84208566	-0.92408454	0.1559887	-1.6892459	-0.49729645	-1.4836168	1.610933	-0.58513033	-0.32708216	1.3855311	0.43128335	12042.704761904763	1350.584745762712	13393.289507667474
101591	LSEC	114	0	portal	portal	portal_114	-2.7378643	1.851994	-1.7346349	2.1709616	-0.7066283	1.4230103	-1.6555129	0.024277931	0.89400244	1.0483592	-1.659363	2.187244	-1.2863182	0.87391555	-1.4758712	-0.66365373	1.5628793	0.5162958	1.5108021	-1.6190559	0.41362694	0.04200265	1.353784	-1.5924082	2.7368217	-1.1739243	-0.18024334	0.95633876	12042.704761904763	1350.584745762712	13393.289507667474
101561	Immune cells	114	0	portal	portal	portal_114	-1.6191314	-0.69511247	-1.0971743	-0.39002302	0.8920684	0.40918988	-0.39826968	0.6327133	-0.316559	-0.15425983	-0.2543106	2.2045147	-0.24182332	-0.189844	-1.1065987	-0.93202215	0.12878048	1.6881083	1.2597872	-0.83909565	0.82719177	0.6551303	-0.5897386	-0.7632181	0.8802391	-0.39373142	-0.5189721	0.5667182	12042.704761904763	1350.584745762712	13393.289507667474
101553	Hepatocytes	114	0	portal	portal	portal_114	1.7256151	1.3382027	0.016262634	0.12270386	-0.46658057	0.1845168	-0.2800829	-1.1062391	0.1466535	-0.7048848	-0.26123935	-0.24217479	1.2222546	0.32125887	1.9109572	-0.0040346705	0.73832864	-1.2070436	-0.0017339634	-0.42636293	-1.2694621	0.8376141	-0.66473657	-0.13892001	-0.18973497	0.8415908	0.5404401	0.94970095	12042.704761904763	1350.584745762712	13393.289507667474
101537	Vessel cells	114	0	portal	portal	portal_114	-1.6387613	1.1983361	-0.3887228	-0.1745173	-0.038602173	1.2264009	-0.79836303	0.5800402	1.787894	-0.3874259	-0.50029635	-0.12913804	-0.53120625	-0.6585855	-1.2805027	-0.637778	0.4580515	0.23483579	1.5024877	-0.53494066	-0.47918758	1.4680617	-1.5714417	0.1652164	-1.753663	0.20148784	0.16711245	0.8055589	12042.704761904763	1350.584745762712	13393.289507667474
101532	Hepatocytes	114	0	portal	portal	portal_114	1.0976365	0.27335665	-0.06880812	-0.44823033	-0.33441395	-0.51387113	-0.009262224	-0.7793283	0.2622828	-0.5565838	0.04505948	-0.13888493	0.94236356	0.7593267	0.5462366	0.39996022	0.9511592	-1.4869546	-0.8988138	-0.4260195	-1.1106279	1.1230932	-0.7118049	0.19849151	-0.4287789	0.25546354	0.958247	1.0992217	12042.704761904763	1350.584745762712	13393.289507667474
101469	Vessel cells	114	0	portal	portal	portal_114	0.34632844	-0.2410084	-0.20999129	1.2265608	-0.42678627	1.3234066	-0.6422718	-0.14659953	1.5701628	-0.11320279	-0.7601483	-0.97746515	-0.50808567	-0.6475895	0.16090634	-0.7491893	0.6515076	-0.16190287	0.4986673	-0.65096766	0.61962265	1.3504188	0.14714018	-0.7744787	0.21186537	-0.07327432	-0.6112607	0.58148956	12042.704761904763	1350.584745762712	13393.289507667474
101468	Hepatocytes	114	0	portal	portal	portal_114	-1.7724037	-1.9021422	0.81072617	0.51078254	-0.9195639	-0.36529392	1.0043068	-2.128319	0.3554682	-0.866218	0.43177193	0.75774544	-0.17379905	0.085261635	-1.0505108	1.0994289	0.705155	-0.24581847	-0.10389027	-0.4131288	-1.546534	-0.2128108	-0.612783	0.19764167	0.14936818	0.0021551037	0.85873824	0.8177916	12042.704761904763	1350.584745762712	13393.289507667474
101444	Hepatocytes	114	0	portal	portal	portal_114	0.078267805	1.2416092	-0.39260435	0.9521285	-0.027314574	1.6824132	-0.057979554	-2.3376381	0.040259145	-0.64458925	1.0636349	-0.052535955	-0.56755006	0.12454135	0.35533684	1.3563318	0.2572689	-0.45046854	-0.48401496	0.009898779	-1.1306237	0.3433425	-0.48231703	0.60774404	-0.15925103	-0.28902924	0.05655989	0.5772494	12042.704761904763	1350.584745762712	13393.289507667474
101663	Hepatocytes	114	0	portal	portal	portal_114	-0.6550451	-0.4639901	0.43145967	0.08423069	-1.3864467	-0.0709142	0.17096432	-1.9383717	0.68130624	-1.4618223	1.2007788	-0.72953564	0.27902177	1.2382449	-1.3191396	0.8021364	0.23633738	-0.99139535	-1.2495073	0.18737547	-1.2612282	0.58342296	-0.98598844	0.7841842	0.43474096	-0.06834784	0.59490836	1.0516696	12042.704761904763	1350.584745762712	13393.289507667474
101374	Hepatocytes	114	0	portal	portal	portal_114	-0.26386204	-0.6511403	0.069800064	0.2570558	-0.6165324	0.19901149	-0.99942553	-0.64236534	0.71589905	-0.63734317	-0.041633233	-0.22497958	1.2054847	-0.66389567	-0.7207126	-0.46520135	0.3513876	-0.24978617	0.06448585	-0.2502446	-0.60154974	0.7798526	-0.85032886	-0.8434146	0.4447264	1.2878624	-0.03700845	0.64707965	12042.704761904763	1350.584745762712	13393.289507667474
102199	Hepatocytes	114	0	portal	portal	portal_114	0.8401033	-0.30433884	0.36714965	0.5919021	0.20014961	0.013097129	-0.4660984	-1.5215533	-0.14587927	-0.5013982	0.5611924	-0.099958874	0.13939685	0.30449882	0.94368744	0.9473043	1.6744028	-0.5828177	0.09636691	-0.62296355	-1.4603249	0.03847756	-1.2115226	0.65267706	-0.80915743	-0.028530652	0.5679866	0.88981944	12042.704761904763	1350.584745762712	13393.289507667474
101342	LSEC	114	0	portal	portal	portal_114	-0.08351196	1.3224363	-0.94051844	-1.0102443	0.044025615	1.4616255	-0.95700616	0.21133113	1.482982	-0.6189676	-0.9097112	2.650783	-0.18583211	-0.47948253	0.44668853	-0.6697308	-0.17017767	1.018905	1.5590377	-0.6486113	-1.0115235	1.172115	-0.92267287	-0.44289926	1.1703029	0.008202086	-0.14122827	0.8355826	12042.704761904763	1350.584745762712	13393.289507667474
101337	Hepatocytes	114	0	portal	portal	portal_114	-1.173962	0.8234023	0.8952209	-0.23028082	-1.0236729	-0.05518668	-0.4194721	-0.90521747	-0.96809673	-0.79056066	0.283963	0.7391025	0.56090593	1.5262498	-0.64189106	0.85364425	0.5375203	0.2967685	0.02429897	-0.34669498	-1.0014874	-0.7397911	-1.4086368	0.6669154	-0.1556913	0.13556305	0.66777027	0.8405988	12042.704761904763	1350.584745762712	13393.289507667474
101312	Hepatocytes	114	0	portal	portal	portal_114	1.1479913	-0.44809523	-0.009519759	-0.13618498	-0.12848614	0.19270848	0.14006543	-0.80828774	-0.7058474	-0.5970575	0.61057836	0.16902567	0.95365375	-0.38630491	0.5471203	-0.098358534	1.0481673	-0.14467983	0.8275056	-0.05608167	-1.4429952	0.16451494	-1.5101289	0.9919316	-0.6476985	0.22769396	-0.17850772	0.6324549	12042.704761904763	1350.584745762712	13393.289507667474
101303	Hepatocytes	114	0	portal	portal	portal_114	0.89905035	-1.3081535	0.24412155	-0.45234007	-0.044287816	-0.17959136	0.0146510275	-0.7860019	-0.1817192	-0.39031628	0.18933581	-0.07363787	0.6076736	0.57770103	0.76703197	0.9575185	1.343067	-1.2714133	-0.17636365	-0.42744204	-1.4568748	0.15446965	-0.4609781	0.8011498	-0.5249957	-0.19594942	0.45692647	0.65955454	12042.704761904763	1350.584745762712	13393.289507667474
101294	Vessel cells	114	0	portal	portal	portal_114	0.36182857	-2.2656446	0.5483802	1.9408884	-0.34168917	1.1666054	-1.321775	0.13446438	0.87392837	0.08926819	-1.3344247	1.2673521	-1.293084	-0.89301646	-0.09704314	1.0735091	1.4035083	-1.5331416	0.01668453	-0.9313451	-0.7531659	1.471179	0.3462503	-0.5857264	2.0466561	-1.1470336	-0.2945657	1.0294104	12042.704761904763	1350.584745762712	13393.289507667474
101243	Hepatocytes	114	0	portal	portal	portal_114	0.8991636	0.13410641	-0.19395152	0.015599571	0.8808314	0.21906753	-0.40966183	-0.31214148	-0.6007844	-0.14115733	0.17225304	0.6502497	0.22480236	-0.32579878	0.66273403	0.13698792	1.1679717	0.14130576	0.48095623	-0.85819215	-1.3261098	0.15428962	-1.0784118	0.6505351	-0.49715686	0.16929615	0.38924968	0.9081233	12042.704761904763	1350.584745762712	13393.289507667474
101632	Hepatocytes	114	0	portal	portal	portal_114	-0.5038096	0.2178872	0.56982917	-0.7379652	-0.63068575	0.38518125	0.19112183	-2.0270276	0.7342523	-1.817608	1.4298211	-0.88458395	0.19568147	1.1977007	-0.17225176	0.7001152	-0.6896402	-0.33475322	1.0465708	-0.7044146	-1.0217403	-0.07782327	-0.6908857	0.62589085	0.06373679	0.47528154	0.06630694	0.88616675	12042.704761904763	1350.584745762712	13393.289507667474
101343	Vessel cells	114	0	portal	portal	portal_114	-0.9636825	1.5604459	0.7241026	1.8654647	-2.2519526	0.41812515	-0.4998483	0.55291504	0.93880737	-0.026472976	-0.7748915	0.091547996	-1.0093939	-0.056516252	-1.2400446	1.0796299	0.9814828	-2.0264423	-0.6857707	-1.050548	0.16828278	0.71370023	-0.19282992	-0.35717496	0.36664498	-0.3632924	0.9022291	0.8909055	12042.704761904763	1350.584745762712	13393.289507667474
102088	Vessel cells	114	0	portal	portal	portal_114	-0.3388483	1.1907192	-0.32425395	2.3142722	-1.324097	0.9122232	-0.45843682	-0.76066077	1.5542625	-0.041969754	-0.6053875	-0.31393456	-0.75368553	-0.57293713	0.14053982	0.70435876	0.7229976	-0.48722386	0.038510226	-0.87853646	0.25640887	1.4340619	0.23592634	-0.591403	0.8808141	-0.7412451	-0.71849746	0.70048356	12042.704761904763	1350.584745762712	13393.289507667474
101984	Vessel cells	114	0	portal	portal	portal_114	-2.1128232	-0.5344152	1.3563371	1.4935608	-0.6892136	-0.07498471	-0.752891	0.31864312	1.517093	-0.054601535	-1.07166	-0.55411744	-0.7984124	-0.9829784	-1.255484	1.1170075	0.9549733	-0.25650787	0.12230509	-0.7104905	0.7486079	1.5721064	-0.07827035	-0.6952969	-0.6822573	-0.76150376	-0.821843	0.906139	12042.704761904763	1350.584745762712	13393.289507667474
101675	Hepatocytes	114	0	portal	portal	portal_114	0.07456784	-0.8642686	0.2832127	-0.44500586	-0.027545981	0.022732517	0.4308026	-0.89855665	-0.058779538	-0.3760067	0.7248823	-0.34733847	-0.10400305	0.5412388	0.25146213	0.27095258	0.49148017	-0.4419197	0.0069160867	0.057902806	-1.350373	-0.041329857	-1.5967379	1.0048251	-1.578199	0.19013599	1.4458901	0.7916416	12042.704761904763	1350.584745762712	13393.289507667474
102186	Hepatocytes	114	0	portal	portal	portal_114	0.68219393	-1.6717786	0.8312021	-0.198721	-0.0738741	0.07426894	0.05518284	-1.5990393	-0.30599514	-0.11386684	0.36254257	0.19128336	-0.25986543	1.1028087	0.56103635	0.95151645	1.5179082	-0.6226481	-1.2331129	0.29247177	-1.7006184	-0.64387375	-0.74577355	0.9073945	-0.17738485	-0.26804864	1.0248013	0.57505316	12042.704761904763	1350.584745762712	13393.289507667474
102057	Hepatocytes	114	0	portal	portal	portal_114	0.8633089	-0.02735402	-0.23613669	0.08794624	0.036436077	0.13326728	0.12124468	-0.44828552	0.12816775	-0.23232456	-0.10263537	0.17824218	0.33610305	-0.217609	0.88147116	0.11870148	1.0722753	-0.87915874	-0.6272502	0.013602872	-1.2905213	0.80852646	-0.82946783	0.51377374	-0.10734055	-0.0024133536	0.42447746	1.0130631	12042.704761904763	1350.584745762712	13393.289507667474
102056	Hepatocytes	114	0	portal	portal	portal_114	-0.7534868	-0.3287763	1.5392095	0.7970508	-0.16654222	-0.8257871	-0.32631657	-1.6746515	-1.2529272	0.015665945	-0.47273782	0.55757457	-0.5671341	3.0026896	-0.20780326	1.331774	1.2255577	-0.716829	-1.3882867	-0.10358358	-1.0301378	-1.1520908	-0.6737286	0.6180632	0.54132724	-0.6069293	1.6262352	0.21770597	12042.704761904763	1350.584745762712	13393.289507667474
102045	Immune cells	114	0	portal	portal	portal_114	1.2443101	-1.042474	-0.29095381	-0.31282648	0.63044405	-0.3397882	-0.25812668	-1.166677	-0.39300013	-0.84533435	0.47984937	-0.344911	0.92726874	1.1492158	0.70843047	-0.286857	0.7938161	0.7295462	0.34227479	-0.5450867	-1.39555	-0.10856751	-0.96886903	0.76701653	-0.5131299	0.19148973	0.61131376	0.8351168	12042.704761904763	1350.584745762712	13393.289507667474
102029	Hepatocytes	114	0	portal	portal	portal_114	0.40154836	-1.4573687	-0.34806404	-0.4662761	-0.12564933	0.22716273	-1.0573403	-0.05369499	0.25390968	-0.67950743	0.037722923	0.243287	0.540587	0.9894831	0.030169772	-0.16071618	-0.23996288	0.42233053	0.5445422	-0.850064	-0.94943094	0.10795815	-1.4425099	0.38046277	-0.14027342	0.57168514	1.1014434	1.042437	12042.704761904763	1350.584745762712	13393.289507667474
102003	Hepatocytes	114	0	portal	portal	portal_114	-0.6581483	0.51519114	1.5881109	1.9500039	-0.31194425	-0.44004858	0.2231581	-2.3679054	-1.1761472	-0.8390896	0.75315595	-0.7582672	0.04482826	0.40845641	-0.08958792	1.7372844	1.7096182	-1.4414034	-1.2703526	0.041282605	-1.3267342	-0.62402	-0.4826621	0.50380766	0.25226885	0.0039272914	0.2590509	0.4325386	12042.704761904763	1350.584745762712	13393.289507667474
102007	Hepatocytes	114	0	portal	portal	portal_114	0.90805197	-0.9424209	0.028050333	-0.76024246	-0.112151675	0.6617998	-0.4999493	-1.8419127	0.04418634	-0.7450424	1.7752446	-0.46883544	0.20161138	0.817356	0.23461872	1.085196	0.65466374	-0.7046001	-0.15376854	-0.3896492	-1.5917039	0.48539576	-0.7351889	0.722686	0.10682631	-0.38382822	0.49911773	0.50035316	12042.704761904763	1350.584745762712	13393.289507667474
101908	LSEC	114	0	portal	portal	portal_114	-0.8708437	1.4832603	-0.7397974	1.0015137	-0.4143247	1.5939765	-0.7304355	0.5737194	-0.66690415	0.50295717	-0.5471149	1.0991417	-0.32571584	-0.47153845	-1.0058299	-0.58289903	1.4622854	0.051004577	1.1645504	-0.6156391	0.8597362	0.070738256	-0.84173065	-0.5015976	-0.053995147	-0.31674057	-0.27517515	0.3686398	12042.704761904763	1350.584745762712	13393.289507667474
101730	Vessel cells	114	0	portal	portal	portal_114	1.537835	1.2357197	-0.52549994	1.3601581	-0.88308895	0.95035756	-1.0770819	2.0786302	1.2647443	-0.102282815	-0.97428983	-0.8237873	-0.70103747	-0.57750666	1.403633	-0.08942029	0.46663976	0.7343872	0.07485737	-0.9851846	1.6822106	1.2833363	0.2053907	-0.9489067	0.19626053	-0.68804663	-0.8335974	0.61976874	12042.704761904763	1350.584745762712	13393.289507667474
101676	Vessel cells	114	0	portal	portal	portal_114	-1.4437383	0.9152752	0.5344306	0.735054	-0.20851092	-0.30661565	-1.1762598	1.0463476	1.1370366	1.1953654	-1.1415716	0.24803026	-0.6344098	-0.9973835	-0.5940416	0.4086001	0.40195686	-0.51884353	0.1272898	-0.5573183	1.1603209	0.7695054	0.043355502	-0.65246415	-0.15705223	-0.2343152	-0.5869122	0.75725573	12042.704761904763	1350.584745762712	13393.289507667474
101878	Hepatocytes	114	0	portal	portal	portal_114	0.2620168	0.17617856	-0.27327856	0.0008573599	0.13006978	0.45825005	0.4617986	-1.9759797	0.9063546	-0.65963423	0.15997098	-0.07717631	-0.040794145	0.52773565	0.6191761	0.77941644	0.9766725	-0.4470423	-0.4180493	0.3575044	-1.6489731	0.73837507	-0.9288892	0.11943222	-0.19333255	-0.051831618	0.35880214	0.53616375	12042.704761904763	1350.584745762712	13393.289507667474
101869	Hepatocytes	114	0	portal	portal	portal_114	0.62891465	-0.123670846	0.26445052	-0.42641625	-0.29799652	0.2963398	-0.31517938	-0.57427037	-0.57087284	0.046928097	0.42346564	0.35374352	0.3136699	0.3938796	0.83444756	0.760764	1.204355	-0.94998634	0.3897282	-0.7520643	-1.3541195	-0.38221052	-0.4475076	0.7214437	-0.3545114	0.14456108	0.36841562	0.8154011	12042.704761904763	1350.584745762712	13393.289507667474
101833	Hepatocytes	114	0	portal	portal	portal_114	0.5805235	0.14934632	-0.08012118	0.11102794	-0.47453144	0.685832	-0.07493556	-1.018183	-0.5019328	-0.35257098	0.45672482	0.2272246	0.3851243	0.3156604	0.38965705	0.20499802	1.5368788	-0.5385314	0.24731536	-0.2821309	-1.4498813	-0.18690446	-1.0159527	0.42238894	-0.70106775	0.32687482	0.68032306	0.8893656	12042.704761904763	1350.584745762712	13393.289507667474
101829	Vessel cells	114	0	portal	portal	portal_114	1.2013267	1.4589535	0.8595227	1.7564541	-0.8365876	0.015953518	-1.196676	1.1780785	1.037761	0.334722	-1.1478779	0.6486094	-1.0996702	-1.1531497	1.3897617	0.98643035	1.2022996	-1.4504128	-0.46360227	-0.8219005	1.2645016	0.4162555	0.19508334	-0.5478501	1.909557	-0.8013361	-1.1012955	0.6581403	12042.704761904763	1350.584745762712	13393.289507667474
101898	Hepatocytes	114	0	portal	portal	portal_114	0.6042277	-0.29264984	0.19627337	0.21735638	0.14341916	0.1039369	0.4821884	-1.5356138	-0.10931157	-0.7074343	0.976167	-0.12866428	-0.3286713	0.3866989	-0.2666552	1.1419666	1.3298259	-0.5376435	-1.0464524	-0.067073576	-0.8960825	0.28986642	-0.6247547	0.90239614	0.7466116	-0.86385	-0.3844089	0.7462871	12042.704761904763	1350.584745762712	13393.289507667474
178657	Immune cells	217	0	portal	portal	portal_217	0.6835811	-0.83672214	0.35844713	-0.61808735	1.3096048	-0.2959801	0.19806899	0.06352768	-0.85193086	-1.3944191	0.3109992	0.4615304	0.518778	-0.22897394	0.77478683	0.48850277	-0.55535746	1.0935836	0.42124322	0.123656504	-0.45036876	-1.1848812	-1.3396868	1.1021258	-0.21637043	0.06318461	0.10305682	0.1406296	10855.825396825398	1043.7731958762886	11899.598592701686
178623	Hepatocytes	217	0	portal	portal	portal_217	-0.14388834	0.78290355	0.54998815	-0.4705796	0.9698202	0.90345234	-1.4932517	0.025095394	-1.244368	-0.7404629	-0.5109432	0.65704024	1.0564138	0.26198205	-0.75425655	0.74638265	-0.701058	3.0392525	0.6195698	-1.2808185	0.70504665	-1.737519	-1.6564164	-0.33537236	-0.75621873	1.3786391	0.17507304	0.053983103	10855.825396825398	1043.7731958762886	11899.598592701686
178592	Vessel cells	217	0	portal	portal	portal_217	0.31713012	1.5451126	1.2428921	-0.8073116	0.8343833	-0.90958005	-0.2581779	-0.44881237	1.4631095	-2.0010626	-0.12545331	-1.032598	0.3071464	0.5187149	1.030176	1.1885623	-1.2462196	-0.010876876	-0.53432834	-0.1995252	0.21427391	1.3074156	-1.8509274	0.15715797	-1.309766	0.34040076	0.63644594	0.32067403	10855.825396825398	1043.7731958762886	11899.598592701686
178542	Immune cells	217	0	portal	portal	portal_217	1.5868381	0.21548891	-0.05121855	-0.693628	0.90706974	-0.40351743	-1.0576057	0.084585376	-1.2200739	-0.64424497	1.0115552	0.18953726	1.2008946	-0.034113385	1.3299531	0.13257347	-0.3308818	2.8261945	1.0883147	-0.58737516	-0.8886393	-1.0310614	-2.3781755	1.5790284	-1.9724582	0.5332353	0.27095425	0.4406721	10855.825396825398	1043.7731958762886	11899.598592701686
178531	Vessel cells	217	0	portal	portal	portal_217	1.6670947	1.0668545	0.5667053	1.2582636	0.20908278	-0.7695803	-0.8250242	1.5153768	1.6325248	-1.3605355	-0.8804946	0.23087989	-0.97945637	-0.74204	1.7961378	0.088979565	0.46800992	0.36472693	-0.61667615	-0.609449	1.5239655	1.2318281	-0.12980467	-0.8473247	1.3750261	-0.9228377	-0.7432816	0.55239886	10855.825396825398	1043.7731958762886	11899.598592701686
178475	Hepatocytes	217	0	portal	portal	portal_217	-0.2514934	-0.56147444	1.4655677	-0.22553146	-0.5883346	-0.4482242	0.34863824	-0.36865583	-0.95448107	-0.7783697	0.80110604	0.42482188	-0.22984308	0.41420662	0.055478334	1.3390453	0.43931517	0.53399384	-0.32393226	-0.075160384	0.0626281	-1.0743579	-1.3775069	0.8756246	-0.4486129	-0.29274777	-0.022352492	0.19135238	10855.825396825398	1043.7731958762886	11899.598592701686
178463	Vessel cells	217	0	portal	portal	portal_217	-0.25455746	1.6640637	0.73464036	0.64863104	0.035924293	0.6175563	-0.8132898	0.9192948	1.1136475	-1.6099793	-0.64918935	1.0875353	-1.0315877	-0.8084897	-1.3342597	0.37641427	0.078828655	0.5315405	0.83222747	-1.0903236	1.3276587	-0.14487708	-2.3116271	-0.06765196	-0.36838785	0.5323584	-0.24430536	0.07892253	10855.825396825398	1043.7731958762886	11899.598592701686
178452	Immune cells	217	0	portal	portal	portal_217	0.76709473	-0.8794689	0.2733793	-0.5849891	1.7726715	-0.93607837	0.11164049	0.6356807	-0.8647315	-1.0833683	-0.005777085	0.36389977	0.78064257	-0.6341489	0.8434955	0.37115625	-0.35145456	0.81591624	-0.6331803	0.3751987	0.27581835	-1.0649754	-0.86376506	0.85559046	-0.38957262	0.2514982	-0.19856383	-0.0049296124	10855.825396825398	1043.7731958762886	11899.598592701686
178366	Immune cells	217	0	portal	portal	portal_217	1.1679193	-0.64750814	0.09793815	-0.56672007	1.3614026	0.3219646	-0.33327946	0.25606826	-1.1871222	-0.2919728	0.049918417	0.31468463	1.0765207	-1.2254697	1.1292219	0.21138588	0.2168275	1.0449942	0.89281195	-0.48563507	-0.36553743	-1.3695266	-0.9054692	0.52540225	-0.47058272	0.92754483	-0.5015405	0.21310833	10855.825396825398	1043.7731958762886	11899.598592701686
178407	Immune cells	217	0	portal	portal	portal_217	0.6424511	-1.0335163	0.6194243	0.49082714	0.77875227	0.8039642	-1.1262473	0.56134737	1.1007239	-1.351874	-0.5081933	1.0014346	-1.0297282	-0.99780786	-0.1358426	0.1685278	0.04451199	2.8578966	0.8483569	-0.9547982	-0.014730323	0.0826421	-1.4530421	0.23844883	-0.75663674	-0.20028143	-0.16193472	0.21736687	10855.825396825398	1043.7731958762886	11899.598592701686
178397	Immune cells	217	0	portal	portal	portal_217	0.4422196	-1.5642166	0.378381	0.5165477	0.797583	0.034062404	-0.1195198	-0.73902774	-0.64792794	-0.13843633	0.4378196	0.51404065	-0.548517	-0.082303256	0.5422905	0.41270962	0.36873978	1.5018241	0.6829167	-0.079526715	-0.37390587	-0.9716056	-1.382447	0.9090575	-0.9615468	-0.29049098	0.11939878	0.26905477	10855.825396825398	1043.7731958762886	11899.598592701686
178707	Immune cells	217	0	portal	portal	portal_217	1.427114	-1.715956	-0.25467253	-0.36906728	1.0937512	-0.37034693	-0.5891446	0.4803862	-1.1376969	-0.43270847	-0.00022771828	0.077199206	1.2408255	-0.095627256	0.6738686	-0.021520775	0.2608253	1.7463137	0.035279684	-0.56548595	0.2232265	-1.8461145	-1.850892	0.6620847	-1.0272515	1.3488251	0.14490706	0.12078963	10855.825396825398	1043.7731958762886	11899.598592701686
178344	Hepatocytes	217	0	portal	portal	portal_217	-0.2517574	-0.71393335	0.6707258	0.17649217	-0.084065184	0.14180228	1.4610567	-2.1907606	-1.1355066	-1.4089867	1.7691277	-0.40027305	-0.34108108	0.86529976	0.08547384	0.7017049	-0.977968	2.4322882	1.027433	0.756546	-1.2074255	-1.4051456	-1.023754	1.4414815	-1.0616136	-0.7320468	0.36287385	0.7757722	10855.825396825398	1043.7731958762886	11899.598592701686
178331	Immune cells	217	0	portal	portal	portal_217	0.8211096	-1.5116904	0.10334844	-1.0737255	1.1825608	-0.72034353	-0.77380586	0.5465386	-1.1218978	-0.6082463	0.55542624	0.82089293	1.4586658	-0.92206997	0.55299747	-0.022415731	-0.2691831	1.4390693	-0.44583917	-0.671862	0.5456622	-1.7075015	-1.260661	0.7513486	-0.6754054	1.8423833	-0.6281951	0.10391978	10855.825396825398	1043.7731958762886	11899.598592701686
178283	LSEC	217	0	portal	portal	portal_217	-2.356104	1.1559626	-1.6377962	-1.441651	1.265857	2.4670835	-0.23520568	0.30855718	0.23796293	-1.2418655	-0.14045894	0.65546674	0.20384632	0.091184884	-1.342904	-1.476018	-2.2383215	2.9964879	1.6264086	-0.5600595	0.14619268	0.8269622	-0.96872455	-0.096587084	-0.47383747	0.53830504	0.13775802	0.073700875	10855.825396825398	1043.7731958762886	11899.598592701686
178230	Immune cells	217	0	portal	portal	portal_217	0.7623313	-1.7835399	-0.09472584	-1.0201677	1.3467695	-0.49035054	-0.51515186	0.40936545	-1.5782852	0.121848926	0.1678823	0.56262505	1.1302581	0.08576593	0.93760675	0.69204	-0.41971892	2.3815463	0.23168291	-0.07828155	-0.37703815	-1.4000148	-2.010867	1.0119559	-1.5768234	0.65045714	0.24677847	0.42707703	10855.825396825398	1043.7731958762886	11899.598592701686
178229	Immune cells	217	0	portal	portal	portal_217	-0.71022815	-0.30179062	1.7034725	0.3885386	1.1880617	0.6010721	0.48863512	-3.1776052	-1.0880507	-2.3269248	0.7388686	-2.4249084	0.83128124	1.5289842	-2.6640418	0.12547311	-1.734956	0.7173553	0.08545639	1.2152811	-2.5635984	-0.80200857	-1.6865435	1.3457401	-1.0408285	0.92978	1.8227248	0.32458732	10855.825396825398	1043.7731958762886	11899.598592701686
178219	Immune cells	217	0	portal	portal	portal_217	0.5064659	-0.28101522	0.28995195	-0.13502151	1.3998916	-0.05706108	0.48090136	-0.55075663	-0.23171905	-1.0875916	0.00069836085	0.28497726	0.012033429	-0.35261822	0.6171109	0.090819485	-0.17967637	1.2199055	0.47633344	0.6343889	0.06687907	-0.78921014	-0.3810468	0.30527097	0.53130734	-0.7115324	-0.4004017	0.6293389	10855.825396825398	1043.7731958762886	11899.598592701686
178179	Vessel cells	217	0	portal	portal	portal_217	-0.29985276	1.2712384	0.09054956	2.4287295	2.3255825	-0.44081113	-0.56780064	-2.362523	-0.51505613	-1.7980856	-0.8532776	3.1113753	-0.8999666	0.49469343	-4.2884803	-1.4043188	1.6761775	5.144358	0.16122593	-0.52631783	-1.547353	-0.11372985	-0.9021371	-0.8493835	3.2325087	-0.90396446	-0.2464648	0.42110693	10855.825396825398	1043.7731958762886	11899.598592701686
178706	Hepatocytes	217	0	portal	portal	portal_217	-1.7011341	0.68538046	1.6181389	-0.66238976	-0.7743124	1.8001359	0.5521707	-1.1448907	-0.64927673	-0.32917878	1.2815975	-1.0946608	-0.5129428	-0.34204993	-0.9028273	1.5376211	-0.91945666	0.12257783	1.2121444	1.1759603	-0.93266326	-1.1252447	-0.84673864	1.1341535	-0.5959391	-0.51461476	-0.45720086	0.3060337	10855.825396825398	1043.7731958762886	11899.598592701686
178128	Hepatocytes	217	0	portal	portal	portal_217	1.1126808	-0.41110808	0.14414123	-0.289484	0.607732	-0.10945326	-0.38827974	0.14488861	-1.1920158	-0.5148102	0.063667245	0.5383515	0.94514585	-0.14602461	-0.06568928	-0.24382241	0.62291056	-0.31456435	0.5036991	-0.22227086	-0.9319116	-1.4742366	-1.0934943	0.88640577	-0.63677627	0.77794623	0.95849365	0.26695707	10855.825396825398	1043.7731958762886	11899.598592701686
178715	LSEC	217	0	portal	portal	portal_217	-0.0008505588	1.3479233	-1.1458229	-0.35166454	1.3873873	1.5304879	0.08596242	0.3226766	0.5024008	-1.1754333	0.2760972	-1.9369369	0.015587648	0.11189593	0.28350386	0.060221195	-1.3485812	0.47147465	1.3403853	-0.116928704	-0.32117498	-0.7980241	-0.90673524	0.3861988	0.020847198	0.6785887	0.15926713	0.097149074	10855.825396825398	1043.7731958762886	11899.598592701686
178777	Immune cells	217	0	portal	portal	portal_217	-1.2447574	-0.13032919	0.90078515	0.28155363	0.5387617	-0.53700364	-0.25624207	-1.6853256	-0.5772577	-2.58755	0.72630286	-0.23547001	0.8916831	1.136525	-0.69578946	1.1034232	-1.1633509	1.4457092	-0.29206023	0.05183283	-0.2647011	-1.0003916	-1.3020731	0.748383	0.49019775	0.39247948	-0.30295163	0.29671195	10855.825396825398	1043.7731958762886	11899.598592701686
176693	LSEC	217	0	portal	portal	portal_217	0.41953567	-0.45590374	0.37239048	0.97138405	-1.2413361	1.9811759	-1.0599105	-0.8128995	0.5557667	-1.2165926	-1.0547367	0.7174708	0.93559587	-1.0006226	0.60391647	-0.04747452	-0.18452576	-0.54101384	1.7486677	-0.86024445	0.4124401	-0.48284268	-0.8503893	-0.8664234	1.0490886	1.2694556	-0.6218277	-0.038619787	10855.825396825398	1043.7731958762886	11899.598592701686
176714	Hepatocytes	217	0	portal	portal	portal_217	-1.0530417	1.3473247	0.91704434	0.75086176	-1.2382652	-0.3152374	1.9141034	0.15192322	-0.6287424	-0.029487422	0.63072693	-0.37794247	-0.83933526	-0.82272047	-0.57210267	0.7739126	1.02745	-0.27683598	-0.72878027	0.85028833	0.58128625	-1.1155484	-0.051824197	0.37224847	1.0795087	-0.826033	-1.1114455	0.14539234	10855.825396825398	1043.7731958762886	11899.598592701686
176746	Immune cells	217	0	portal	portal	portal_217	-0.038935527	-0.10639934	0.19946219	1.8765543	0.5974975	-0.4473857	0.19288892	-0.30153683	-0.7721622	-0.15413226	-0.6667981	0.34008446	-0.97712255	0.9611865	-1.7368827	-0.55629045	1.2943634	0.6964037	-0.6834455	0.81666815	0.8651887	-0.567227	0.8893304	-0.96060383	1.8985883	-1.0417674	-0.70654774	0.1420521	10855.825396825398	1043.7731958762886	11899.598592701686
176753	Hepatocytes	217	0	portal	portal	portal_217	0.5944646	-1.7921869	0.40764278	-0.41475153	0.98778784	-0.9240308	-0.3106078	0.33796856	-0.9256402	-0.995656	0.13072555	0.0949212	0.97909653	0.11253027	0.7213838	0.47536677	-0.6575064	0.07436779	-0.9716178	-0.20576856	0.14637944	-1.3338156	-0.09072614	0.8407272	0.20703995	0.61612946	0.16710825	-0.7186376	10855.825396825398	1043.7731958762886	11899.598592701686
176772	Immune cells	217	0	portal	portal	portal_217	0.1177431	-0.7213289	0.094979465	-0.40831727	1.2380415	-0.8640846	0.023433622	0.73311996	-1.5892723	0.22813153	-0.29232103	1.4144241	0.9743629	-1.1358805	0.29707575	0.5427383	0.12615716	1.6886272	-0.5428585	0.12624416	-0.024288045	-1.6931652	-1.0312359	0.40961167	-0.39894232	1.24174	-0.77303374	0.16695279	10855.825396825398	1043.7731958762886	11899.598592701686
176808	Vessel cells	217	0	portal	portal	portal_217	1.4927651	1.417176	-0.20878214	-0.383123	0.73658025	-0.53929377	0.6958331	0.530275	-0.48452014	-0.04622797	0.093279555	0.45218235	-0.29472625	0.04185671	1.9267375	0.53745216	0.20680408	0.48556948	-0.9229755	0.56330395	0.21093391	-0.71935797	-0.25177538	-0.27106392	0.015131069	0.063359566	0.21293636	0.18094729	10855.825396825398	1043.7731958762886	11899.598592701686
176809	Hepatocytes	217	0	portal	portal	portal_217	0.4747825	-0.73911935	0.39272866	0.91563714	0.7451134	1.095479	1.2174184	-1.2914957	-1.1951364	-0.36163408	-0.21068287	-1.0433836	-0.046938173	-0.038072847	-1.3897822	-1.1390519	0.5087897	0.8422849	0.5837506	1.118036	-0.5626452	-1.3356339	-0.09817715	0.23486249	-0.6015593	0.03610368	0.5086957	0.31006598	10855.825396825398	1043.7731958762886	11899.598592701686
179399	Hepatocytes	217	0	portal	portal	portal_217	-0.98730135	-0.5576269	1.2480087	0.5180716	0.38552007	-0.15353967	-0.6602426	-1.4594017	-1.2702987	-2.0198338	1.3249747	-0.83969116	0.82558846	0.62482315	-0.5914779	1.1319431	0.5026214	1.9454149	-0.28750825	-0.3129946	-1.3186218	-0.9056865	-2.4693844	1.3384086	-1.8079649	0.3605821	0.8343881	0.12262201	10855.825396825398	1043.7731958762886	11899.598592701686
179325	Immune cells	217	0	portal	portal	portal_217	0.1439959	0.30284053	-0.852904	-0.260088	1.0990914	-0.09440894	-0.27112842	-0.23086959	-0.49839917	0.09005539	0.3197019	2.4628768	-0.5640452	-0.01749008	0.44305333	-0.06552404	-0.24661107	1.7678035	-0.30465063	-0.20260604	0.10361082	-0.93779486	-0.54352564	0.010816453	2.0761414	-0.019665012	-0.4645524	-0.00797913	10855.825396825398	1043.7731958762886	11899.598592701686
179319	Hepatocytes	217	0	portal	portal	portal_217	0.7001148	-0.319096	0.3432182	-0.4551242	0.22476435	-0.5130027	-0.097070284	-0.59235495	-0.89954025	-1.084928	-0.008407611	0.23621224	1.2516403	0.9143902	0.77801156	0.25926593	0.96582747	2.0571187	0.41566053	0.038243596	-0.69604367	-1.3347816	-1.3917468	0.26563743	-1.543355	0.4866255	0.39678052	0.0594165	10855.825396825398	1043.7731958762886	11899.598592701686
179242	Hepatocytes	217	0	portal	portal	portal_217	0.58571583	1.042551	0.92624044	1.6236055	-0.10898673	0.6844767	-0.68068004	-1.0162262	-0.041033033	-2.664743	0.48820502	-0.2787074	0.05167943	-0.22088426	0.4395198	0.6355093	0.4340709	0.96233237	0.4590243	-0.0916236	-0.19733676	0.4837206	-2.3710246	0.11812788	-0.044410348	-0.42332786	0.111160785	-0.10577211	10855.825396825398	1043.7731958762886	11899.598592701686
179154	Hepatocytes	217	0	portal	portal	portal_217	0.07688434	-1.3232292	0.7332797	-0.1753383	0.06178609	-0.42185694	0.4045348	-1.4077781	-0.500681	-1.5222338	1.2270051	-0.24394368	0.7261146	-0.09155503	0.3354626	0.17972194	0.03308035	1.4742413	0.7693794	-0.012833301	-0.21989617	-0.7787032	-1.1800609	0.81343603	-1.1780957	0.17434463	-0.3418873	0.04713099	10855.825396825398	1043.7731958762886	11899.598592701686
179053	LSEC	217	0	portal	portal	portal_217	0.5373677	1.4461511	-0.14639407	-0.19150735	0.1554256	1.472752	-0.28555712	-0.0153222885	1.2517422	-0.9968516	-0.39995813	-0.22885521	-0.31434542	-0.4341318	0.71330255	-0.0035017345	-0.7166816	1.2558472	1.7948079	-0.4321211	0.34452865	0.46203834	-0.12108115	-0.52048784	0.28929052	-0.546874	-0.54485893	-0.18167888	10855.825396825398	1043.7731958762886	11899.598592701686
178994	Immune cells	217	0	portal	portal	portal_217	-0.037437666	-0.14689848	0.5384826	-1.4163971	1.3124365	0.85002214	-1.2975482	0.07781197	-1.406334	0.10857229	0.65021724	0.32400945	1.2089335	-1.1569417	0.22918126	1.1168646	-0.74990827	2.447789	0.33926	-0.80319047	-0.8028216	-0.6053074	-2.0299518	0.47250193	-1.0419393	1.3010436	-0.116854854	0.11687373	10855.825396825398	1043.7731958762886	11899.598592701686
178993	LSEC	217	0	portal	portal	portal_217	-0.33423847	0.65585345	-2.3385525	-1.9449637	1.0358706	1.5880694	-0.6641972	0.53861135	1.5243981	0.09021682	-0.535803	0.17063911	1.073291	-0.61005235	0.1868561	-2.3154259	-2.365964	1.5936735	0.7828923	-0.18590942	0.6731915	0.94895846	0.31964123	0.05962718	0.6626214	0.6746606	-0.6049359	0.52941316	10855.825396825398	1043.7731958762886	11899.598592701686
178957	Hepatocytes	217	0	portal	portal	portal_217	0.21406414	-0.74315464	0.5521232	-0.34215045	0.41679814	-0.54428595	-0.57598424	-0.2984178	-0.7867598	-0.501965	-0.13729994	0.6156652	0.8672101	0.44745162	0.33740282	0.16170646	-1.8195025	2.3908331	-0.31779644	-0.19077623	-0.103003815	-0.52195495	-1.7253239	0.72326857	-0.27699062	0.8947722	0.27753857	0.356632	10855.825396825398	1043.7731958762886	11899.598592701686
178946	Vessel cells	217	0	portal	portal	portal_217	-1.4010414	0.8693377	2.2307632	-0.9526428	-2.5647383	-0.28943634	0.044176262	2.1249344	1.3762105	-2.3708687	0.33883068	-2.0455828	-0.033583432	0.3632278	-0.55997926	1.9406034	-0.5026633	-0.7062755	-0.8320309	-0.3772321	1.4324692	0.8097443	-2.7614815	0.48418558	-2.4835944	0.42879546	0.3041813	0.005347362	10855.825396825398	1043.7731958762886	11899.598592701686
178841	Immune cells	217	0	portal	portal	portal_217	-0.9594769	-0.6945735	1.4498848	-1.4252388	0.8138041	0.013781758	0.3338912	-1.6703554	-1.0131512	-1.9716797	1.2685233	-0.4031412	0.6914125	1.0177449	-0.40728992	1.3876498	-1.4354832	0.80190843	0.067276075	0.0947188	-0.851774	-1.2092732	-1.3745912	1.291059	-0.708743	0.44889525	0.52761406	-0.11442827	10855.825396825398	1043.7731958762886	11899.598592701686
178786	Immune cells	217	0	portal	portal	portal_217	0.45638672	-0.83143204	0.3915646	-0.5409064	0.73247695	-0.40857744	0.037652735	0.112894595	-0.7174939	-0.78900933	0.44892618	-0.020602854	-0.006337726	0.794625	0.6352996	-0.1348447	0.032413017	1.9080485	0.68954337	0.17875467	-0.15978792	-0.805071	-0.31419188	1.0580629	-0.90320766	-0.6710277	-0.4437073	0.19454384	10855.825396825398	1043.7731958762886	11899.598592701686
178142	Immune cells	217	0	portal	portal	portal_217	1.8369652	0.018657057	0.15403384	1.4618009	1.5229454	-0.3169015	-0.6138474	-0.8790717	-0.70699537	0.53640854	-1.0888393	2.1083782	-0.8007469	0.08716222	1.3808056	-0.9128462	1.3469268	3.3683195	0.37534598	-0.33838192	-0.573217	-0.703858	0.3425383	-0.616447	1.6349921	-0.7065228	-0.5123253	0.5248403	10855.825396825398	1043.7731958762886	11899.598592701686
177180	Hepatocytes	217	0	portal	portal	portal_217	-1.6273829	-1.0389249	0.6740788	0.21680489	-0.05861807	0.6621068	-0.1255695	-1.7883068	-2.4189665	-0.9469057	0.82812953	0.902129	0.63162005	1.3507321	-0.8890019	1.3171064	0.82261896	0.5724565	0.46982926	0.11350907	-1.5502582	-1.8768827	-0.7487934	0.92635554	-0.6623319	-0.15604389	0.6630545	0.4095113	10855.825396825398	1043.7731958762886	11899.598592701686
178099	Hepatocytes	217	0	portal	portal	portal_217	-1.4494412	0.66542345	0.8734206	-0.61908156	-0.08226349	0.096203014	-0.26499808	-0.88745576	1.7280962	-0.86928576	-0.15301345	-0.63730097	0.12489529	-0.2239513	-0.63680583	0.8734243	-1.6807129	0.70166373	1.6779848	0.008831275	-0.5882578	-0.07183768	-0.63806814	0.08225189	-1.3986844	0.5831535	0.07587885	-0.12952308	10855.825396825398	1043.7731958762886	11899.598592701686
177550	Vessel cells	217	0	portal	portal	portal_217	-1.4094157	1.7099673	2.0730658	-0.23717986	-0.19172917	-0.4001292	0.100828715	-0.2410926	0.909818	-1.9639803	0.24633294	-2.1193736	0.12755905	0.14705327	-0.10230793	1.7587471	-0.026285984	-0.6302157	-1.5778587	-0.31386983	1.0303599	0.5897046	-1.7715696	-0.07016615	-1.2367226	0.6191693	0.12258378	0.40955982	10855.825396825398	1043.7731958762886	11899.598592701686
177471	Hepatocytes	217	0	portal	portal	portal_217	1.2919264	-0.5969806	0.2758633	-0.6895395	0.8423941	-0.033733834	-0.28742138	0.002785326	-1.1517049	-0.18287042	0.36351886	0.31491053	0.7731961	-0.32132885	1.2790155	0.40857273	1.3072551	-0.644718	1.1395042	0.075565785	-1.3251688	-1.3141532	-0.9752861	1.1968373	-1.3309286	0.18657993	0.25159234	-0.098329276	10855.825396825398	1043.7731958762886	11899.598592701686
177460	Vessel cells	217	0	portal	portal	portal_217	0.86178404	1.767509	0.49309218	1.4329586	-0.6722426	0.29070553	-0.33325356	0.15792727	-0.5823029	-0.092878394	-0.13776357	1.1856282	-0.707119	-0.53834575	1.5524004	0.9386739	0.15937608	0.20919769	-0.29974052	-0.5981648	0.53359616	-0.61245364	-0.07050682	-0.38180804	1.3801976	-0.38430867	-0.02071855	0.56213343	10855.825396825398	1043.7731958762886	11899.598592701686
177438	Immune cells	217	0	portal	portal	portal_217	1.5295249	-0.88405764	-0.10429894	-1.2100055	1.0464984	0.71015507	-0.24698335	-0.21256083	-1.2761446	0.082320474	0.5101163	-0.0012780079	1.2224865	-0.7226214	0.779749	0.09586572	-0.39734432	0.7825932	0.33725455	0.28045422	-1.7176472	-0.914964	-1.7058998	0.946333	-1.4607407	1.5242667	0.6886139	0.10006916	10855.825396825398	1043.7731958762886	11899.598592701686
177420	Vessel cells	217	0	portal	portal	portal_217	-0.9743823	-1.076375	0.24517994	1.5135466	-0.13883106	0.15069984	-0.6461637	0.6676245	-1.2741225	0.53431976	-0.5635002	1.4252115	-0.35329577	-0.69948465	-0.590549	-0.72003156	0.51458794	1.1417083	0.505782	-0.3315975	0.799232	-0.42926514	0.04122467	-0.49220878	0.6707355	-0.16285802	-0.50231725	0.6249034	10855.825396825398	1043.7731958762886	11899.598592701686
177323	Vessel cells	217	0	portal	portal	portal_217	1.2264442	1.5111156	-0.6475244	-0.41627228	1.5428802	-0.31830582	-0.13665007	-0.21718301	1.7820926	-1.5357753	0.8511757	-0.6774706	-0.59326476	-0.23847172	1.1060483	-1.7857234	-2.2893388	2.4632916	0.24695842	-0.08747838	0.6242882	1.7474982	-0.7013684	0.15423995	1.3297019	-0.3713206	-0.45387083	0.12064446	10855.825396825398	1043.7731958762886	11899.598592701686
177292	Hepatocytes	217	0	portal	portal	portal_217	0.93236685	-1.2172105	0.23075011	-1.0152559	1.1889608	-0.5947207	-0.24401852	0.5502244	-1.0976865	-0.16260916	-0.4028667	0.6077049	1.4578134	-0.67321235	1.083114	0.4679681	-0.25453603	0.24641569	0.34179804	-0.20296843	-0.4833307	-1.1391163	-0.9913647	0.41414	-0.57731146	1.2709485	-0.010727258	-0.08929178	10855.825396825398	1043.7731958762886	11899.598592701686
177281	Hepatocytes	217	0	portal	portal	portal_217	1.2844309	-0.7569415	-0.3593097	0.06393766	1.1331184	-0.7802405	-0.32615605	0.41522944	-0.6935945	-0.713238	-0.35437766	0.35448307	1.0107692	-0.044993557	1.2088193	-0.063649505	-0.2291029	0.37304953	-0.38558626	0.14057925	0.08929146	-0.974699	-0.42618003	0.70420384	0.6350721	0.3994004	-0.5253691	-0.07427459	10855.825396825398	1043.7731958762886	11899.598592701686
177193	Vessel cells	217	0	portal	portal	portal_217	0.6010938	1.6909856	0.48214903	0.54074585	1.1568195	-1.086595	-0.23591691	0.6679738	1.9427065	-1.4061255	-0.46180353	-1.4875827	-0.45135152	-0.49942383	1.4011226	0.73450005	0.068098605	0.24519147	-0.5329263	-0.27206668	0.49297273	1.7678609	-1.0692317	-0.3477397	-0.48422965	-0.39999488	-0.2740816	0.33193898	10855.825396825398	1043.7731958762886	11899.598592701686
177192	Vessel cells	217	0	portal	portal	portal_217	0.027648017	1.3598671	0.55019975	0.25498983	0.057404425	-0.5822629	0.4551436	-0.019808466	-0.2677195	-1.1415954	0.5608663	0.1852424	-0.37478602	0.13810793	-0.5286136	0.37719312	0.9279821	-0.45972505	-1.4313422	0.31238255	1.0437919	-0.9171141	-1.0323967	0.021827994	0.02314081	0.36050367	0.03301971	0.37153473	10855.825396825398	1043.7731958762886	11899.598592701686
176598	Vessel cells	217	0	portal	portal	portal_217	1.0212646	1.0504315	0.10609979	-0.36436027	1.1992819	-0.9915159	0.97072786	1.0325894	0.9910869	-1.7875727	0.2212865	-0.5654064	-0.5596122	-0.54803056	0.68688464	-0.74259	-0.5653384	0.8018402	-1.1920289	0.073792554	1.2430974	1.3283838	-0.75750613	-0.062388666	0.7336843	-0.24864808	-0.52649444	0.8160029	10855.825396825398	1043.7731958762886	11899.598592701686
177168	Vessel cells	217	0	portal	portal	portal_217	-0.20609583	1.7949214	-1.2785736	0.84369063	1.1042603	0.23549452	-1.0200162	0.9747359	0.66279864	0.84070206	-0.99933124	1.3384393	-0.68465173	-0.88348395	0.71725035	-1.4422741	-0.07982516	1.7273377	0.3564142	-0.45624995	0.88912344	1.1733452	0.22233032	-0.6990279	0.4299724	-0.30944708	-0.623901	0.9841106	10855.825396825398	1043.7731958762886	11899.598592701686
177157	Vessel cells	217	0	portal	portal	portal_217	-1.3850238	-0.6470286	-0.62811106	0.6923196	-0.30137965	-0.31250343	-0.4159619	1.5562109	1.708911	-0.6989764	-0.40816966	-0.16930342	-0.7639853	-0.41111156	-1.2409036	-0.6932701	-0.7876343	0.8543485	-0.6509047	-1.1894605	2.4750566	2.2689826	-0.086730465	-1.1342825	2.0517244	-0.8640914	-0.8484571	0.60230136	10855.825396825398	1043.7731958762886	11899.598592701686
177150	Hepatocytes	217	0	portal	portal	portal_217	-2.0941236	1.0175933	1.1842095	2.52068	0.18906365	1.1784136	-0.6986265	-0.6785244	-0.903453	0.48562127	-0.75542545	0.039118867	-1.040805	-0.77957815	-1.2916572	0.68886465	1.4609008	-0.13123465	0.15250698	-0.32676232	0.019778622	-1.0491668	0.21267746	-0.2634139	1.1422946	-0.61920434	-0.25742084	-0.01581875	10855.825396825398	1043.7731958762886	11899.598592701686
177119	Vessel cells	217	0	portal	portal	portal_217	0.98046434	-0.3909763	-0.8591716	-0.3489908	0.467905	-1.3073103	0.90641236	-0.18278782	-1.2077043	0.24412456	2.3679967	0.645022	-0.34868562	-0.24994658	-2.0507877	0.20593692	0.9479548	0.84862036	-0.70973426	0.9003686	-0.31022644	-0.93742776	-0.65107745	0.46563068	-1.334638	-0.3203829	0.6036857	0.5624029	10855.825396825398	1043.7731958762886	11899.598592701686
177104	Immune cells	217	0	portal	portal	portal_217	1.5852058	-0.5163006	-0.13698347	-1.2297747	1.1608713	0.10114764	-0.016753014	0.33417842	-0.96830565	-0.32361183	0.5371764	-0.2985648	0.76620954	-0.050347533	1.5617462	0.360151	-0.37521246	2.067035	0.7713553	0.16088793	-0.52976996	-0.7447212	-1.5068163	1.0061659	-1.3374552	-0.05093933	-0.007332566	-0.23757768	10855.825396825398	1043.7731958762886	11899.598592701686
177087	Hepatocytes	217	0	portal	portal	portal_217	-0.2109927	0.2937109	0.91529477	0.60068226	0.2537754	-0.2099237	-0.66010994	-0.32014164	-1.0702497	-0.99678713	-0.33853316	0.65246856	0.62678057	0.25809762	0.11018975	0.50124884	0.368765	0.77895576	-0.0058744256	-0.79106313	-0.1877677	-1.841257	-0.80210435	0.55127704	-0.40085605	0.8870847	0.41824576	-0.3004885	10855.825396825398	1043.7731958762886	11899.598592701686
177027	LSEC	217	0	portal	portal	portal_217	-0.23216926	-1.0695511	-0.23727748	-1.1380965	0.5921887	0.873903	-0.23507419	0.5248849	0.7797589	-0.5776577	-0.13740678	-0.037573405	-0.08930642	-0.20809032	0.23603821	0.0033668992	-1.0667913	0.23323551	0.92311054	-0.548125	-0.014735582	1.4026595	-0.94472504	-0.4751694	-0.11916006	0.28864828	0.19215202	-0.003961574	10855.825396825398	1043.7731958762886	11899.598592701686
177003	Immune cells	217	0	portal	portal	portal_217	0.9545325	-1.5205635	-0.17482701	-1.1569527	1.1727444	0.3195394	-0.70564044	0.4037878	-1.9591712	0.14690343	1.1250095	0.8904608	0.93697023	-0.85687655	1.0478977	0.2525206	-0.4255051	1.5655726	-0.34403062	-0.38872823	0.4556083	-1.6038508	-0.6755955	0.63694286	0.4643695	0.5431144	-0.41618764	-0.37798038	10855.825396825398	1043.7731958762886	11899.598592701686
176945	Vessel cells	217	0	portal	portal	portal_217	0.7893781	0.63599575	-0.27182224	-0.6137873	1.7463845	-0.7946175	1.7527388	0.17223465	-1.1984268	-0.44478393	-0.012936724	0.96339864	-0.17117627	-0.13452588	-0.44456676	-1.207726	0.02485391	2.0442195	-0.73894984	1.3814728	0.37256432	-0.7658114	-0.31004587	-0.1774492	0.49503574	-0.17933951	-0.11783797	0.0772838	10855.825396825398	1043.7731958762886	11899.598592701686
176901	Vessel cells	217	0	portal	portal	portal_217	1.411413	1.1256596	0.25831938	0.61691284	0.23163132	-0.80076313	-0.86296904	1.1657982	1.2165787	-0.54024917	-0.95061016	1.2367433	-1.0682293	0.098843314	1.497959	-0.3253543	0.9938393	1.2150997	-0.27159625	-0.78132415	1.5416429	1.125609	-0.84946024	-0.71442735	0.60617834	-0.89944494	-0.5397809	0.8221246	10855.825396825398	1043.7731958762886	11899.598592701686
176891	Hepatocytes	217	0	portal	portal	portal_217	1.9158236	1.464199	0.5973853	0.36326107	0.32849467	0.014766232	0.21595779	-0.55120057	-1.2265313	-0.36709583	0.3927403	0.35909462	0.45269114	-0.7659343	2.0041697	0.41242757	1.0169467	-0.8630731	0.53530973	0.5274542	-1.0750893	-1.4234865	-0.6120004	0.93124986	-1.3209809	0.41973507	0.29947132	0.052954372	10855.825396825398	1043.7731958762886	11899.598592701686
177544	Vessel cells	217	0	portal	portal	portal_217	-2.1684985	1.4269882	0.0038717964	1.1322621	-1.0627145	1.0685165	-0.7956775	0.6320855	-1.2544725	0.48340878	-0.20506257	1.1610123	-0.5632211	0.28181958	-1.3992581	-0.24140835	0.6030651	-0.25711834	1.1130764	-0.1853848	0.032921735	-1.4873822	0.5218713	0.13651626	1.9455371	-0.3819025	-0.7290833	-0.16633302	10855.825396825398	1043.7731958762886	11899.598592701686
177558	Hepatocytes	217	0	portal	portal	portal_217	-0.79509103	0.076842085	0.26014385	-0.023916353	-0.35753483	-0.8453286	0.47261456	-0.7465758	-0.51377565	-0.556828	1.4236598	0.7351509	0.06831623	-0.40262264	-0.34172413	0.54823816	0.4012776	0.6759452	-0.5356878	-0.20648739	-0.05375113	-0.88962114	-0.560689	1.1952283	-0.048030347	-0.067988254	-0.7255873	0.16218562	10855.825396825398	1043.7731958762886	11899.598592701686
178093	Hepatocytes	217	0	portal	portal	portal_217	-2.3677466	1.499935	2.0626566	-1.5955486	0.11875038	-0.118686326	0.11404121	0.8129468	-0.029535357	-0.83639413	-0.016888177	-1.8592318	0.5759661	-0.0821337	-1.7637542	2.3530138	-0.8455018	-0.5343282	-0.08668973	0.5687351	-0.9680376	-0.8920357	-1.8004586	0.9403547	-1.8589699	0.8059163	0.49675345	0.09913255	10855.825396825398	1043.7731958762886	11899.598592701686
177575	Immune cells	217	0	portal	portal	portal_217	0.47696894	-0.7364606	0.116098665	0.9131825	1.9928243	-0.7254297	-0.65657747	0.26330155	-1.0311677	-1.159681	-0.710855	0.9812617	0.42503938	-0.19434577	-0.026495563	-0.6973671	-0.22726913	1.4159975	-0.30480817	-0.3180641	0.7945053	-0.12733218	-0.4817409	-0.65875024	1.608173	0.43115088	-0.55141944	0.41480204	10855.825396825398	1043.7731958762886	11899.598592701686
178073	Hepatocytes	217	0	portal	portal	portal_217	0.47808284	-0.07397752	0.23753785	-0.10205861	0.48993415	-0.13659385	-0.032705188	-0.46206564	-0.340923	-0.9730099	0.7093323	0.4863729	0.18714394	-0.41803867	0.56004226	-0.029591016	-0.7570844	0.48739734	0.31338912	-0.43956783	0.41024303	-0.3245921	0.057148915	0.42011464	1.6834157	-0.45578128	-0.61770314	0.39610994	10855.825396825398	1043.7731958762886	11899.598592701686
178065	LSEC	217	0	portal	portal	portal_217	-0.3970051	2.0488877	-1.792155	-0.033216923	1.1030054	1.3436925	0.17156874	-0.09063416	1.6379306	-1.0583817	0.31055456	-0.24419065	-0.6619816	-0.6649607	0.07755673	-0.13966167	-0.39701056	2.93954	0.9143463	-1.015091	0.13734071	0.31331384	-0.7069356	0.05042434	-0.20537348	-0.17775397	-0.5992176	0.39622396	10855.825396825398	1043.7731958762886	11899.598592701686
178037	Immune cells	217	0	portal	portal	portal_217	1.4699866	-0.7440442	1.1750797	0.4440075	2.300856	-0.72020894	-0.45322856	-1.4547932	0.0503918	-2.4076548	-0.3643731	0.8022212	0.019766716	0.3076521	-3.8784194	1.565314	0.2250389	1.1710638	0.6091576	-0.05937723	-1.0468463	-0.65701973	-1.4231476	-0.07472164	0.3772411	-0.20832255	0.19894741	0.46544275	10855.825396825398	1043.7731958762886	11899.598592701686
178032	Hepatocytes	217	0	portal	portal	portal_217	1.0661631	-0.56819785	0.02438108	-0.5919536	0.5954979	0.17404515	-0.6287117	0.07057245	-0.93501055	-0.24470718	0.12777078	0.53939	1.1844869	-0.6566438	0.15016377	0.16580875	1.5124005	-0.12327572	0.6673486	-0.58979577	-1.1011807	-1.2648687	-0.7665519	0.97457993	-0.8210879	0.4671141	0.14850086	0.081770375	10855.825396825398	1043.7731958762886	11899.598592701686
178031	Vessel cells	217	0	portal	portal	portal_217	-0.081300914	0.2925525	0.02805187	1.5929394	0.35620123	0.6219642	-0.77642274	0.85965884	0.41396692	-1.366762	-0.78872824	-0.12067016	-0.70065075	-0.03984854	-1.3311948	-0.369573	-0.15083668	0.9261068	-0.0583856	-0.89121145	1.5157678	-0.21807523	-0.27609336	-0.7149892	2.1843774	-0.41842872	-0.20856386	0.46157292	10855.825396825398	1043.7731958762886	11899.598592701686
178030	Hepatocytes	217	0	portal	portal	portal_217	0.12063811	1.3142753	-0.10220648	-1.024591	0.84068197	-0.026375791	1.0669701	-0.65736985	-0.2716308	-0.0355147	0.35384932	-0.18356842	-0.08611608	0.4543732	0.39264452	0.29740977	-1.5858071	-0.21610196	-0.12833169	0.363718	0.07159266	-0.8482922	-0.1359746	0.35330203	0.74382305	0.45838055	0.22180276	0.28697938	10855.825396825398	1043.7731958762886	11899.598592701686
178026	Immune cells	217	0	portal	portal	portal_217	1.8928342	-1.5493289	-0.5646371	-0.6987587	1.5046141	-0.19898827	-0.6343742	0.54846764	-1.0625857	-0.27021962	-0.15714043	0.279544	1.5684787	-0.6352676	0.9287723	0.0067527154	-0.51433855	1.5636033	0.0800362	-0.14812928	-0.27562273	-0.32772312	-1.831802	0.48584265	-1.4622332	1.6758604	-0.44723293	0.3444864	10855.825396825398	1043.7731958762886	11899.598592701686
178025	Hepatocytes	217	0	portal	portal	portal_217	0.43271422	0.6619596	-0.19389467	0.21028192	0.60786533	-0.06355314	-1.3496435	0.0022946182	-0.6718844	-0.5641249	0.38514885	0.74348533	0.6948804	-0.18154258	-0.71311194	0.18444645	0.36966133	2.460344	0.07254353	-0.9694542	-0.35141397	-0.078214906	-2.0109692	0.55769557	-1.7737733	1.1022029	-0.24008714	0.4949188	10855.825396825398	1043.7731958762886	11899.598592701686
177976	LSEC	217	0	portal	portal	portal_217	-0.17616233	1.0417831	-1.0349339	0.65937835	0.06636129	0.34900612	-0.37418202	0.9041982	-1.2455584	0.3390731	-0.26519585	2.5717528	-0.32180297	-0.33234584	0.36022884	0.43092436	-0.36129877	0.019667223	0.39978734	-0.19064954	0.83536386	-1.1917591	-0.018647457	-0.28041208	1.8327734	-0.3136896	-0.26308113	0.26900706	10855.825396825398	1043.7731958762886	11899.598592701686
177950	Hepatocytes	217	0	portal	portal	portal_217	0.85450906	-0.3185562	-0.31600544	0.13349935	1.1127243	0.016646093	-0.19154315	-0.05124141	-0.7567773	-0.73231846	-0.3181051	1.3667133	0.37670162	-0.2858398	-1.0311863	0.55305016	-0.92169696	-0.61275995	-0.83335966	0.37254742	-0.39995414	-1.0005354	-0.50798523	0.38577273	2.5780823	0.23026581	0.14957002	0.5784452	10855.825396825398	1043.7731958762886	11899.598592701686
177891	Hepatocytes	217	0	portal	portal	portal_217	-0.81573087	0.31753966	1.5917282	1.2469434	1.6315943	-0.18440591	-0.04464789	-1.4196165	-0.70720094	-2.066912	0.111967705	-1.2931466	-0.028975893	0.3959548	-1.3772876	1.2207685	0.16541517	0.17389338	-0.6560951	-0.14089495	0.04160054	-0.70543337	-1.8010185	-0.04226623	0.46864846	0.18109429	0.75958204	0.3332712	10855.825396825398	1043.7731958762886	11899.598592701686
177886	Hepatocytes	217	0	portal	portal	portal_217	-2.8910615	1.3207326	0.648461	0.2719153	-2.5306168	-0.9326401	-0.31849056	0.3093772	-1.1189052	-0.123564936	1.0961474	1.1993314	-0.14299375	1.4402448	-1.7711957	0.77357215	-0.94397515	0.3232507	-1.0532159	-0.008145513	0.35212427	-1.2362024	-1.172545	0.5619377	1.8179483	0.10857637	0.349796	0.31524122	10855.825396825398	1043.7731958762886	11899.598592701686
177861	Hepatocytes	217	0	portal	portal	portal_217	-1.4814234	-0.19177365	-0.1654565	0.7504618	0.39414436	0.4733031	0.31570837	-0.02554675	-2.039501	-0.083171844	0.45282316	0.6974982	0.23773642	-0.60205686	-1.0169655	0.42803857	1.2887778	1.2851651	0.7710178	-0.45589608	-0.42672867	-1.784241	-0.5882587	0.63100725	-0.08939564	-0.09298761	-0.43074208	0.5194049	10855.825396825398	1043.7731958762886	11899.598592701686
177842	Hepatocytes	217	0	portal	portal	portal_217	0.7043564	1.0406911	0.78497076	-0.20577654	0.4762093	-0.34858155	-0.118930906	-0.0063880226	-0.8817273	-1.0174108	0.12716998	-0.14048891	0.51050574	0.44984126	0.89005053	0.17297022	0.067389734	0.29852328	-0.37172797	0.3519039	-0.1332841	-1.4974949	-0.22148916	0.66419935	0.91004443	0.035697974	-0.20208368	-0.40428552	10855.825396825398	1043.7731958762886	11899.598592701686
177838	Hepatocytes	217	0	portal	portal	portal_217	-2.2335837	0.5391174	0.8527095	0.094798855	0.34045455	-0.23953883	1.2119268	-0.9161194	-0.914848	-1.5256182	1.2162596	0.589422	-0.19817379	-0.79349905	-1.3949184	0.8627799	-0.4268331	0.54576445	-1.0154974	0.4177212	0.14402105	-1.3042858	-0.79022896	0.5696967	1.5133792	-0.08876197	-0.23896731	0.51095176	10855.825396825398	1043.7731958762886	11899.598592701686
177731	Vessel cells	217	0	portal	portal	portal_217	0.43826485	1.3073058	0.6931376	1.039846	0.20420758	-0.9429376	-0.6194659	0.9275427	1.648718	-1.8002474	-0.53814167	-0.0029657106	-0.66661406	-0.5405918	0.14818837	1.1608382	1.1980597	0.3729218	-1.1099871	-0.7418253	0.6028981	0.41548398	-1.6218218	-0.34490994	0.5452363	-0.13049044	-0.22353308	0.42274258	10855.825396825398	1043.7731958762886	11899.598592701686
177719	Immune cells	217	0	portal	portal	portal_217	0.74928	-0.0806855	-0.80378276	-0.02992491	1.3451556	0.2190474	-0.18086316	-0.0378556	-0.6692886	-0.38766402	-0.1167995	0.41941229	0.51286554	-0.08096223	-0.39765686	-0.073411174	-0.06292227	0.5690754	0.0020958523	-0.11520811	-0.07708184	-0.7231069	-0.87862355	-0.072815515	0.37628564	0.89796954	-0.06593449	0.3227169	10855.825396825398	1043.7731958762886	11899.598592701686
177712	Hepatocytes	217	0	portal	portal	portal_217	-0.18488331	-0.5558439	0.89628077	-0.8752379	0.63193667	0.70425487	-0.71851516	-0.86696905	-1.5110924	-0.06608897	1.7638131	0.27267593	0.09616373	-0.41495928	0.11108967	1.0109004	0.4459765	0.40331855	1.3593764	-0.29225606	-1.291114	-1.4702243	-0.9801829	0.7846623	-0.6535071	0.25232464	0.18001842	-0.015361069	10855.825396825398	1043.7731958762886	11899.598592701686
177635	Hepatocytes	217	0	portal	portal	portal_217	0.36743107	0.06658096	0.25492698	-0.100381024	0.28733024	-0.14661013	-0.2698522	-0.44396013	-0.6284496	-0.6940879	0.23404312	0.5887367	0.82654107	-0.39076483	0.37718785	-0.061567545	-0.05351605	0.36352003	0.381858	0.4318396	-0.10509638	-0.58330727	-0.53085756	0.7623447	0.4864818	-0.22527872	-0.7813181	-0.1659427	10855.825396825398	1043.7731958762886	11899.598592701686
177629	Hepatocytes	217	0	portal	portal	portal_217	-0.033482283	-0.5356867	1.1420857	-0.55111253	0.7782681	-0.500259	0.1898282	-0.42719212	-0.6470613	-1.25123	1.1697074	0.21422069	-0.03402771	-0.4897503	0.23982279	0.88194084	-0.51376456	0.09954787	-0.27678612	0.38110188	0.07620873	-0.64601594	-0.6625033	1.1174098	-0.14272708	-0.09720249	-0.75152653	0.51733935	10855.825396825398	1043.7731958762886	11899.598592701686
177603	Hepatocytes	217	0	portal	portal	portal_217	0.8290857	-1.2325141	0.1354604	-1.04674	0.8312091	-0.42845866	-0.2954044	0.6229572	-0.7644265	-0.584763	0.23656027	0.37998545	1.2394279	-0.81108254	0.938022	0.1865102	0.10887398	-0.14566739	-0.042905517	-0.0014663534	0.031012274	-1.0164241	-1.1599277	0.40559742	-0.24585702	0.97188264	-0.053439848	0.08761374	10855.825396825398	1043.7731958762886	11899.598592701686
176661	Immune cells	217	0	portal	portal	portal_217	0.30685484	-0.17064182	0.87042856	-0.56085974	0.59525955	-0.08286258	0.17747301	-0.83981156	-0.5716837	-1.1752155	0.99997175	-0.07285696	0.4574771	-0.49688864	0.41307783	0.27681792	-0.69453895	0.7812967	0.14488709	0.5998231	-0.31075856	-1.4695369	-0.26198843	0.21990253	-0.11954886	0.8068618	-0.15253496	-0.26959434	10855.825396825398	1043.7731958762886	11899.598592701686
175644	Hepatocytes	217	0	portal	portal	portal_217	0.18584263	0.7187487	0.38564667	-0.46932214	0.364513	-0.74544924	-0.5086923	-0.5945687	-0.46519598	-1.043378	0.31676596	-0.3886893	1.4330552	0.5105176	0.6292284	0.78724897	-0.24815843	-0.3592788	-1.2335107	-0.25870815	0.6144311	-1.117058	-0.61722517	0.28990743	0.25218827	1.2142019	-0.3328265	0.19066498	10855.825396825398	1043.7731958762886	11899.598592701686
176519	Hepatocytes	217	0	portal	portal	portal_217	-0.36586195	0.9059141	-1.3439481	-1.36096	0.30349848	-1.0097656	0.42697343	1.2481014	-0.64433616	0.54819894	0.6450075	0.8731631	0.3405673	0.46751028	-0.09902556	-0.5766911	-0.93373287	-0.5698801	-0.9469885	0.1871571	1.1193618	-0.7180637	-0.32819095	0.3185234	0.45596007	0.6372653	0.3827496	-0.05867837	10855.825396825398	1043.7731958762886	11899.598592701686
174766	Vessel cells	217	0	portal	portal	portal_217	0.33073896	-0.616899	0.45782614	0.7080972	0.59469736	-0.13612647	0.9030889	0.7167936	-1.3308679	0.3199098	-0.48372477	0.27285972	-0.5355739	-0.50649947	-1.1196655	0.49749327	1.5721872	-0.018361954	-0.46339557	0.058953326	-0.062007993	-1.1474321	0.07316104	-0.24411508	0.26750574	0.31590343	-0.56477463	1.2376002	10855.825396825398	1043.7731958762886	11899.598592701686
174864	Vessel cells	217	0	portal	portal	portal_217	0.7679758	1.1044345	1.0800157	1.15077	-0.48383752	-1.4708352	-0.458053	1.136105	0.018383844	-0.24826312	-0.36988744	-0.042195648	-0.4235833	-0.062058423	0.79461724	-0.45157784	-0.13419889	-0.14178981	-1.1742771	-0.31259182	1.2946062	0.026171096	0.18686517	-0.44966847	2.555114	-0.42297736	-0.15728278	1.6737655	10855.825396825398	1043.7731958762886	11899.598592701686
174928	Vessel cells	217	0	portal	portal	portal_217	-0.91191065	-0.5169669	0.9658783	1.0102324	0.28142625	0.2535529	0.76156896	-1.8232886	0.095484614	-1.3506012	0.631924	-0.40929717	-0.9884293	0.36239275	-0.88422483	0.29892793	0.20682447	0.72035855	-0.97578555	0.88146275	0.11007849	-0.81298023	-0.7014432	0.5721963	0.8271735	-0.2697924	-0.656371	1.2376513	10855.825396825398	1043.7731958762886	11899.598592701686
174929	Vessel cells	217	0	portal	portal	portal_217	-0.3164234	0.65508544	1.4101698	1.0745108	-1.4642259	-0.48114297	0.24899603	-1.0400838	-0.29518545	0.43061432	0.15941012	-0.2409972	-0.14700373	-0.09128627	-1.2462312	-0.34755957	-0.6707713	2.5403378	0.966332	-0.26805893	-0.21425338	-0.8917411	0.31221133	-0.33710906	0.9956395	-0.13430995	-0.24119283	1.6690753	10855.825396825398	1043.7731958762886	11899.598592701686
174930	Vessel cells	217	0	portal	portal	portal_217	0.48440936	0.25738204	0.40813914	1.4024235	-0.6021959	0.29140145	-1.3549029	1.360619	1.131551	0.1012822	-1.2533679	0.6567637	-0.7096347	-1.1601068	-0.40185058	0.6592859	1.272096	-0.6910885	-0.46211913	-1.528746	2.2222183	1.2861733	-0.38139436	-0.9426177	-0.6353857	-0.038778413	-0.8753138	1.7316333	10855.825396825398	1043.7731958762886	11899.598592701686
174939	Vessel cells	217	0	portal	portal	portal_217	-0.92235744	-1.0235586	0.8684345	0.638933	0.021718394	-0.3603851	0.53957784	-0.05908898	-0.2214016	-1.059691	0.22213937	0.0070067323	-0.69770634	0.116635226	-0.869897	-0.03141657	0.62510437	0.031899177	-0.58404386	0.6168279	0.37780392	-0.27584663	-0.25745195	0.5296581	0.48938552	-0.6139564	-0.7454049	0.76438594	10855.825396825398	1043.7731958762886	11899.598592701686
[truncated: 24,029 more rows]
